# Supplementary material for: Female sex is a risk factor for exacerbated lipid peroxidation and disease in murine retinitis pigmentosa
Source: Redox Biol. 2025 Dec 23;90:103987. doi: 10.1016/j.redox.2025.103987 (PMC12870477; doi:10.1016/j.redox.2025.103987)
Supplement: Source_data [file mmc1.xlsx]

## Sheet: P23H 2-MO Phenotyping 2022
Scotopic ERG																										Photopic ERG			Green values not used in manuscript but measured in the same protocol
	Males												Females
	82		Scotopic										85		Scotopic												82		Photopic										85		Photopic
			b-wave amplitude					a-wave amplitude							b-wave amplitude					a-wave amplitude									b-wave amplitude												b-wave amplitude
			Strength (cd.s/mｲ)	L (µV)	R (µV)	Mean		Strength (cd.s/mｲ)	L (µV)	R (µV)	Mean				Strength (cd.s/mｲ)	L (µV)	R (µV)	Mean		Strength (cd.s/mｲ)	L (µV)	R (µV)	Mean						Strength (cd.s/mｲ)	L (µV)	R (µV)	Mean									Strength (cd.s/mｲ)	L (µV)	R (µV)	Mean
			1e-05	19.68	21.88	20.78		0.01	0.658	6.125	3.3915				1e-05	42.7	23.11	32.905		0.01	25.26	23.62	24.44					Green	0.3	3.668	7.554	5.611								Green	0.3	5.162	4.226	4.694
			5e-05	20.16	21.56	20.86		0.05	39.3	40.68	39.99				5e-05	23.73	50.55	37.14		0.05	50.69	39.23	44.96						1	11.89	21.91	16.9									1	11.67	13.72	12.695
			0.0001	13.65	17.81	15.73		0.1	52.68	59.54	56.11				0.0001	47.11	53.46	50.285		0.1	62.29	52.51	57.4						3	40.57	42.03	41.3									3	30.93	36.75	33.84
			0.0005	64.27	75.81	70.04		0.5	97.94	113.6	105.77				0.0005	80.24	67.6	73.92		0.5	131	111.4	121.2						10	75.77	58.09	66.93									10	57.96	74.85	66.405
			0.001	92.66	102.7	97.68		1	125.9	142.3	134.1				0.001	128.1	117.1	122.6		1	142.9	117.6	130.25						30	107.1	84.69	95.895									30	102.9	114.6	108.75
			0.01	152.2	165.5	158.85		10	145.9	154.6	150.25				0.01	236.7	197.9	217.3		10	208.8	178.4	193.6						100	132.6	101.9	117.25									100	122	145.7	133.85
			0.05	179.5	197.2	188.35		30	138.4	142.3	140.35				0.05	272.5	219.2	245.85		30	192.3	146	169.15						300	158.4	108.5	133.45									300	141.8	168.8	155.3
			0.1	208.7	236.7	222.7									0.1	356.9	279.5	318.2											500	176.6	118.8	147.7									500	154.5	184.7	169.6
			0.5	265.9	300.5	283.2									0.5	316.2	248	282.1
			1	298.9	324	311.45									1	387	297.7	342.35											b-wave amplitude												b-wave amplitude
			10	381.6	417.8	399.7									10	451.6	335.2	393.4											Strength (cd.s/mｲ)	L (µV)	R (µV)	Mean									Strength (cd.s/mｲ)	L (µV)	R (µV)	Mean
			30	449.6	483.5	466.55									30	517.9	382.9	450.4										Blue	0.1	19.29	24.7	21.995								Blue	0.1	9.055	14.89	11.9725
																													0.3	40.87	36.7	38.785									0.3	24.47	39.54	32.005
																													0.5	64.16	44.41	54.285									0.5	49.74	62.72	56.23
	87		Scotopic										104		Scotopic														1	100.1	67.98	84.04									1	88.34	99.56	93.95
																													3	132.8	100.5	116.65									3	158.3	156.8	157.55
			b-wave amplitude					a-wave amplitude							b-wave amplitude					a-wave amplitude									10	165.2	129.9	147.55									10	164.7	181.5	173.1
			Strength (cd.s/mｲ)	L (µV)	R (µV)	Mean		Strength (cd.s/mｲ)	L (µV)	R (µV)	Mean				Strength (cd.s/mｲ)	L (µV)	R (µV)	Mean		Strength (cd.s/mｲ)	L (µV)	R (µV)	Mean						30	194.7	157.5	176.1									30	176.5	197.7	187.1
			1e-05	20.14	22.76	21.45		0.01	20.15	21.11	20.63				1e-05	13.28	12.53	12.905		0.01	36.21	46.92	41.565						50	242.6	168.8	205.7									50	185.2	202.6	193.9
			5e-05	41.73	46.83	44.28		0.05	53.59	57.16	55.375				5e-05	23.95	29.77	26.86		0.05	44.23	45.71	44.97
			0.0001	50.15	63.49	56.82		0.1	77.24	89.65	83.445				0.0001	36.38	22.63	29.505		0.1	59.52	47.7	53.61
			0.0005	148.6	155.8	152.2		0.5	108.3	119.3	113.8				0.0005	88.06	75.69	81.875		0.5	131.1	116.6	123.85																104
			0.001	114.5	133.7	124.1		1	113.6	133.2	123.4				0.001	105.3	102.5	103.9		1	133	119.6	126.3				87
			0.01	262.4	283.4	272.9		10	177	166.3	171.65				0.01	187.1	176.4	181.75		10	172.7	170.3	171.5						b-wave amplitude												b-wave amplitude
			0.05	281.8	299.4	290.6		30	216.7	197.9	207.3				0.05	231	205.9	218.45		30	194.2	184.9	189.55						Strength (cd.s/mｲ)	L (µV)	R (µV)	Mean									Strength (cd.s/mｲ)	L (µV)	R (µV)	Mean
			0.1	272.4	294.1	283.25									0.1	248.87	226.7	237.785										Green	0.3	7.132	6.781	6.9565								Green	0.3	5.998	9.687	7.8425
			0.5	430.6	459.3	444.95									0.5	351.5	325.1	338.3											1	12.09	9.498	10.794									1	9.629	21.27	15.4495
			1	428	438.9	433.45									1	384.7	349.4	367.05											3	43.53	27.88	35.705									3	36.54	60.92	48.73
			10	582.3	532	557.15									10	405.9	383.7	394.8											10	80.34	53.73	67.035									10	56.94	89.7	73.32
			30	603.5	561.8	582.65									30	473.8	472.6	473.2											30	110.9	90.05	100.475									30	96.69	111.2	103.945
																													100	137.1	120.6	128.85									100	116.4	143.1	129.75
																													300	158.2	152.4	155.3									300	125.2	156.3	140.75
	89		Scotopic										20		Scotopic														500	191.6	160.5	176.05									500	152.3	168.2	160.25
			b-wave amplitude					a-wave amplitude							b-wave amplitude					a-wave amplitude									b-wave amplitude												b-wave amplitude
			Strength (cd.s/mｲ)	L (µV)	R (µV)	Mean		Strength (cd.s/mｲ)	L (µV)	R (µV)	Mean				Strength (cd.s/mｲ)	L (µV)	R (µV)	Mean		Strength (cd.s/mｲ)	L (µV)	R (µV)	Mean						Strength (cd.s/mｲ)	L (µV)	R (µV)	Mean									Strength (cd.s/mｲ)	L (µV)	R (µV)	Mean
			1e-05	17.19	19.27	18.23		0.01	23.85	22.78	23.315				1e-05	18.62	18.93	18.775		0.01	28.47	33.02	30.745					Blue	0.1	21.15	14.2	17.675								Blue	0.1	15.38	34.39	24.885
			5e-05	28.5	35.84	32.17		0.05	31.44	38.18	34.81				5e-05	18.96	21.59	20.275		0.05	4.064	22.3	13.182						0.3	53.17	32.25	42.71									0.3	44.88	52.82	48.85
			0.0001	15.53	24.59	20.06		0.1	97.3	107	102.15				0.0001	26.12	33.33	29.725		0.1	23.72	56.17	39.945						0.5	74.6	43.76	59.18									0.5	50.66	63.73	57.195
			0.0005	95.68	105.8	100.74		0.5	140.7	147.4	144.05				0.0005	49.67	73.6	61.635		0.5	81.45	106.5	93.975						1	114.6	83.01	98.805									1	97.99	90.89	94.44
			0.001	135.4	144.7	140.05		1	146.1	148.7	147.4				0.001	27.74	54.16	40.95		1	24.72	71.43	48.075						3	157.3	148.8	153.05									3	146.8	151.3	149.05
			0.01	193	201.7	197.35		10	177.1	174.1	175.6				0.01	94.82	127	110.91		10	146.3	151.1	148.7						10	187.2	193.2	190.2									10	162.9	202.7	182.8
			0.05	239.9	270.5	255.2		30	217.9	212.5	215.2				0.05	158.6	191.3	174.95		30	195.2	199.9	197.55						30	209.9	223.6	216.75									30	177.1	218.4	197.75
			0.1	247.1	267.2	257.15									0.1	257.5	283.4	270.45											50	251.2	227.7	239.45									50	187.2	242.7	214.95
			0.5	370.4	359.7	365.05									0.5	188.6	191.5	190.05
			1	381	403.5	392.25									1	237.3	284.1	260.7
			10	495.1	473.7	484.4									10	281.3	257.2	269.25																					20
			30	511.4	474.1	492.75									30	368.2	336.3	352.25									89
																													b-wave amplitude												b-wave amplitude
																													Strength (cd.s/mｲ)	L (µV)	R (µV)	Mean									Strength (cd.s/mｲ)	L (µV)	R (µV)	Mean
	99		Scotopic										21		Scotopic													Green	0.3	2.576	9.569	6.0725								Green	0.3	6.4	8.443	7.4215
																													1	4.878	13.46	9.169									1	6.921	7.474	7.1975
			b-wave amplitude					a-wave amplitude							b-wave amplitude					a-wave amplitude									3	24.12	28.3	26.21									3	7.508	17.01	12.259
			Strength (cd.s/mｲ)	L (µV)	R (µV)	Mean		Strength (cd.s/mｲ)	L (µV)	R (µV)	Mean				Strength (cd.s/mｲ)	L (µV)	R (µV)	Mean		Strength (cd.s/mｲ)	L (µV)	R (µV)	Mean						10	45.73	54.03	49.88									10	24.86	44.69	34.775
			1e-05	22.24	22.23	22.235		0.01	8.223	10.84	9.5315				1e-05	14.65	18.75	16.7		0.01	2.671	5.319	3.995						30	82.15	98.47	90.31									30	45.81	66.03	55.92
			5e-05	15.43	19.45	17.44		0.05	54.34	64.81	59.575				5e-05	3.609	8.738	6.1735		0.05	24.33	37.73	31.03						100	112.5	113.7	113.1									100	42.26	75.79	59.025
			0.0001	34.44	39.11	36.775		0.1	58.9	75.46	67.18				0.0001	23.34	28.42	25.88		0.1	42.35	55.99	49.17						300	141.7	125.7	133.7									300	57.97	86.61	72.29
			0.0005	76.42	87.67	82.045		0.5	104.2	130.9	117.55				0.0005	105.1	114.6	109.85		0.5	93.61	115.7	104.655						500	165.2	146.7	155.95									500	60.47	81.28	70.875
			0.001	106.1	111.5	108.8		1	120.1	136	128.05				0.001	99.38	122.7	111.04		1	106.7	125.8	116.25
			0.01	181.4	201.5	191.45		10	160.6	176.3	168.45				0.01	231.5	264.3	247.9		10	180.4	181.2	180.8						b-wave amplitude												b-wave amplitude
			0.05	225.2	255.4	240.3		30	182	201.4	191.7				0.05	238.6	253.6	246.1		30	145.3	168.1	156.7						Strength (cd.s/mｲ)	L (µV)	R (µV)	Mean									Strength (cd.s/mｲ)	L (µV)	R (µV)	Mean
			0.1	244.1	298.5	271.3									0.1	254.1	262	258.05										Blue	0.1	10.78	18.89	14.835								Blue	0.1	3.744	10.47	7.107
			0.5	342.6	397.1	369.85									0.5	339.3	369.3	354.3											0.3	29.21	33.74	31.475									0.3	8.941	23.76	16.3505
			1	375.6	426.3	400.95									1	294.3	304.6	299.45											0.5	43.35	38.29	40.82									0.5	21.73	43.65	32.69
			10	485.6	530.3	507.95									10	461.3	469.7	465.5											1	80.25	61.37	70.81									1	34.39	65.5	49.945
			30	484.4	537.5	510.95									30	506.3	514.7	510.5											3	126.8	101.8	114.3									3	56.95	83.83	70.39
																													10	163.5	150.9	157.2									10	67.8	107.5	87.65
																													30	193.4	182.7	188.05									30	86.25	119.4	102.825
	7		Scotopic										28		Scotopic														50	213.2	184.7	198.95									50	86.41	123.2	104.805
			b-wave amplitude					a-wave amplitude							b-wave amplitude					a-wave amplitude
			Strength (cd.s/mｲ)	L (µV)	R (µV)	Mean		Strength (cd.s/mｲ)	L (µV)	R (µV)	Mean				Strength (cd.s/mｲ)	L (µV)	R (µV)	Mean		Strength (cd.s/mｲ)	L (µV)	R (µV)	Mean																21
			1e-05	0	0	0		0.01	0	3.794	1.897				1e-05	26.48	18.8	22.64		0.01	38.3	34.73	36.515				99
			5e-05	0	7.054	3.527		0.05	7.517	20.35	13.9335				5e-05	4.368	10.63	7.499		0.05	17.73	28.27	23																		b-wave amplitude
			0.0001	43.33	56.79	50.06		0.1	44.45	75.73	60.09				0.0001	23.9	20.92	22.41		0.1	25.86	59.15	42.505						b-wave amplitude												Strength (cd.s/mｲ)	L (µV)	R (µV)	Mean
			0.0005	45.97	77.63	61.8		0.5	45.67	96.87	71.27				0.0005	24.94	44.95	34.945		0.5	65.74	100.8	83.27						Strength (cd.s/mｲ)	L (µV)	R (µV)	Mean								Green	0.3	4.19	5.224	4.707
			0.001	89.14	124.8	106.97		1	95.84	157	126.42				0.001	55.92	75.69	65.805		1	47.36	103.3	75.33					Green	0.3	7.457	6.425	6.941									1	4.437	6.857	5.647
			0.01	116.2	187.7	151.95		10	161.7	200.4	181.05				0.01	141.3	188.9	165.1		10	137.9	163.7	150.8						1	18.27	14.74	16.505									3	16.42	19.22	17.82
			0.05	231	290.5	260.75		30	178.3	222	200.15				0.05	206.3	234.2	220.25		30	169.4	194.7	182.05						3	59.14	45.97	52.555									10	22.9	53.98	38.44
			0.1	225	288.6	256.8									0.1	180.6	210.4	195.5											10	88.39	89.42	88.905									30	36.65	73.92	55.285
			0.5	254.7	337.1	295.9									0.5	239.2	279.4	259.3											30	130.2	135.5	132.85									100	49.38	83.71	66.545
			1	262.8	375.2	319									1	250.7	272.9	261.8											100	156.2	160.9	158.55									300	61.66	86.65	74.155
			10	425.7	532.5	479.1									10	365.4	404.5	384.95											300	175.7	178.2	176.95									500	71.61	93.8	82.705
			30	471	587.4	529.2									30	433.2	387.8	410.5											500	185.4	196.1	190.75
																																									b-wave amplitude
																													b-wave amplitude												Strength (cd.s/mｲ)	L (µV)	R (µV)	Mean
	16		Scotopic										30		Scotopic														Strength (cd.s/mｲ)	L (µV)	R (µV)	Mean								Blue	0.1	2.865	9.834	6.3495
																												Blue	0.1	31.8	15.85	23.825									0.3	9.879	18.38	14.1295
			b-wave amplitude					a-wave amplitude							b-wave amplitude					a-wave amplitude									0.3	56.39	44.48	50.435									0.5	22.38	32.14	27.26
			Strength (cd.s/mｲ)	L (µV)	R (µV)	Mean		Strength (cd.s/mｲ)	L (µV)	R (µV)	Mean				Strength (cd.s/mｲ)	L (µV)	R (µV)	Mean		Strength (cd.s/mｲ)	L (µV)	R (µV)	Mean						0.5	69.51	68.73	69.12									1	35.63	55.15	45.39
			1e-05	12.01	11.81	11.91		0.01	0	0	0				1e-05	12.41	15.57	13.99		0.01	10.37	11.31	10.84						1	104.2	115.5	109.85									3	52.88	80.78	66.83
			5e-05	58.65	61.31	59.98		0.05	25.9	40.7	33.3				5e-05	6.517	1.984	4.2505		0.05	3.667	13.21	8.4385						3	169.2	183.6	176.4									10	61.79	97.53	79.66
			0.0001	0	6.037	3.0185		0.1	43.72	61.91	52.815				0.0001	36.07	38.88	37.475		0.1	76.38	88.19	82.285						10	214.6	200.7	207.65									30	75.43	104.5	89.965
			0.0005	48.85	78.21	63.53		0.5	17.62	48.44	33.03				0.0005	55.35	80.4	67.875		0.5	94.2	110.9	102.55						30	230.9	213.9	222.4									50	92.69	113.9	103.295
			0.001	159.8	172.3	166.05		1	81.23	107.3	94.265				0.001	103.4	126.9	115.15		1	81.42	91.82	86.62						50	250.7	220	235.35
			0.01	127.9	169.2	148.55		10	111.3	117.4	114.35				0.01	236.5	242.9	239.7		10	145.5	132.9	139.2
			0.05	166.7	190.8	178.75		30	152.8	168.2	160.5				0.05	235.1	217.5	226.3		30	173.2	177.9	175.55																28		Photopic
			0.1	232	257.5	244.75									0.1	239.6	216.8	228.2
			0.5	259.4	294.6	277									0.5	348.8	327.4	338.1									7														b-wave amplitude
			1	271.1	316.9	294									1	369.8	342.6	356.2											b-wave amplitude												Strength (cd.s/mｲ)	L (µV)	R (µV)	Mean
			10	405.9	424.9	415.4									10	438.7	369.6	404.15											Strength (cd.s/mｲ)	L (µV)	R (µV)	Mean								Green	0.3	0	0	0
			30	499.4	527.6	513.5									30	425.6	375.7	400.65										Green	0.3	5.651	7.438	6.5445									1	8.511	6.253	7.382
																													1	7.905	10.32	9.1125									3	25.95	34.59	30.27
																													3	21.78	30.8	26.29									10	77.94	84.81	81.375
																													10	47.85	65.31	56.58									30	89.88	126.9	108.39
																													30	59.83	78.8	69.315									100	105.5	155.2	130.35
																													100	79.78	96.86	88.32									300	125.4	163.3	144.35
																													300	81.21	112.8	97.005									500	135.1	176.6	155.85
																													500	97.63	109.9	103.765
																																									b-wave amplitude
																													b-wave amplitude												Strength (cd.s/mｲ)	L (µV)	R (µV)	Mean
																													Strength (cd.s/mｲ)	L (µV)	R (µV)	Mean								Blue	0.1	11.15	13.46	12.305
																												Blue	0.1	9.075	9.805	9.44									0.3	36.83	40.39	38.61
																													0.3	25.33	32.05	28.69									0.5	64.64	64.86	64.75
																													0.5	28.63	45.61	37.12									1	90.92	129.3	110.11
																													1	50.09	81.33	65.71									3	136.7	162.2	149.45
																													3	81.49	115.6	98.545									10	157.7	181.3	169.5
																													10	98.39	156.5	127.445									30	167.1	202.3	184.7
																													30	114	164.3	139.15									50	176.7	209.2	192.95
																													50	126.1	173.4	149.75
																																							30
																											16														b-wave amplitude
																													b-wave amplitude												Strength (cd.s/mｲ)	L (µV)	R (µV)	Mean
																													Strength (cd.s/mｲ)	L (µV)	R (µV)	Mean								Green	0.3	2.501	4.468	3.4845
																												Green	0.3	4.303	4.463	4.383									1	10.2	7.387	8.7935
																													1	7.107	15.31	11.2085									3	15.44	30.74	23.09
																													3	18.55	41.26	29.905									10	35.97	80.1	58.035
																													10	47.8	83.94	65.87									30	55.05	124.1	89.575
																													30	67.18	113.9	90.54									100	73.33	136.3	104.815
																													100	77.17	120.3	98.735									300	89.52	157.4	123.46
																													300	79.28	139.1	109.19									500	93.45	159.2	126.325
																													500	85.13	141.6	113.365
																																									b-wave amplitude
																													b-wave amplitude												Strength (cd.s/mｲ)	L (µV)	R (µV)	Mean
																													Strength (cd.s/mｲ)	L (µV)	R (µV)	Mean								Blue	0.1	4.94	13.39	9.165
																												Blue	0.1	10.26	9.761	10.0105									0.3	16.92	30.87	23.895
																													0.3	23.57	43.13	33.35									0.5	29.77	46.3	38.035
																													0.5	32.14	70.19	51.165									1	52.92	86.58	69.75
																													1	52.23	108.8	80.515									3	86.96	135.8	111.38
																													3	67.18	136.6	101.89									10	105.7	164.8	135.25
																													10	83.52	151.1	117.31									30	111.2	180.4	145.8
																													30	98.94	161.6	130.27									50	128.2	182.3	155.25
																													50	109.3	184.7	147

## Sheet: P23H+WT 2-MO Phenotyping 2023
Scotopic ERG																										Photopic ERG			Green values not used in manuscript but measured in the same protocol
	Males												Females														Males												Females
	116		Scotopic										120		Scotopic												116		Photopic										120		Photopic
			b-wave amplitude					a-wave amplitude							b-wave amplitude					a-wave amplitude									b-wave amplitude												b-wave amplitude
			Strength (cd.s/mｲ)	L (µV)	R (µV)	Mean		Strength (cd.s/mｲ)	L (µV)	R (µV)	Mean				Strength (cd.s/mｲ)	L (µV)	R (µV)	Mean		Strength (cd.s/mｲ)	L (µV)	R (µV)	Mean						Strength (cd.s/mｲ)	L (µV)	R (µV)	Mean									Strength (cd.s/mｲ)	L (µV)	R (µV)	Mean
			1e-05	29.81	29.64	29.725		0.01	18.79	10.63	14.71				1e-05	30.48	30.96	30.72		0.01	24.17	23.87	24.02					Green	0.3	11.52	14.03	12.775								Green	0.3	13.86	11.55	12.705
			5e-05	24.56	30.96	27.76		0.05	25.73	27.29	26.51				5e-05	31.66	29.46	30.56		0.05	14.2	22.88	18.54						1	28.66	37.6	33.13									1	27.97	31.95	29.96
			0.0001	23.19	28.78	25.985		0.1	11.33	10.03	10.68				0.0001	42.79	42.79	42.79		0.1	30.77	46.97	38.87						3	71.46	103.9	87.68									3	74.51	87.74	81.125
			0.0005	64.77	74.15	69.46		0.5	29.74	44.16	36.95				0.0005	53.4	72.37	62.885		0.5	0	0	0						10	99.98	125.5	112.74									10	102.4	121.1	111.75
			0.001	81.32	92.35	86.835		1	63.67	82.27	72.97				0.001	121.8	134.1	127.95		1	60.28	73.49	66.885						30	113.6	127.7	120.65									30	108.7	124	116.35
			0.01	154.6	169.7	162.15		10	130.9	121	125.95				0.01	97.57	129.9	113.735		10	137.3	132.1	134.7						100	124.3	131.7	128									100	112.6	129.5	121.05
			0.05	223.9	232.7	228.3		30	164.4	161.9	163.15				0.05	128.6	163.9	146.25		30	139.3	141.7	140.5						300	138.6	144.4	141.5									300	131.2	144.4	137.8
			0.1	268.2	281.8	275									0.1	191.5	226.8	209.15											500	158.3	173.6	165.95									500	144.6	154	149.3
			0.5	317	315.9	316.45									0.5	283.1	317.1	300.1
			1	337.6	326.3	331.95									1	187	215.3	201.15											b-wave amplitude												b-wave amplitude
			10	435.2	416.9	426.05									10	347.7	371.8	359.75											Strength (cd.s/mｲ)	L (µV)	R (µV)	Mean									Strength (cd.s/mｲ)	L (µV)	R (µV)	Mean
			30	474.6	469.3	471.95									30	432.1	450.6	441.35										Blue	0.1	33.51	38.28	35.895								Blue	0.1	32.65	32.19	32.42
																													0.3	75.39	82.72	79.055									0.3	76.01	85.59	80.8
																													0.5	89.26	105.4	97.33									0.5	91.76	100.7	96.23
	117		Scotopic										121		Scotopic														1	110.9	120.5	115.7									1	109.1	113.5	111.3
																													3	126.6	137.1	131.85									3	122.4	126.8	124.6
			b-wave amplitude					a-wave amplitude							b-wave amplitude					a-wave amplitude									10	137.2	147.4	142.3									10	132.2	154.9	143.55
			Strength (cd.s/mｲ)	L (µV)	R (µV)	Mean		Strength (cd.s/mｲ)	L (µV)	R (µV)	Mean				Strength (cd.s/mｲ)	L (µV)	R (µV)	Mean		Strength (cd.s/mｲ)	L (µV)	R (µV)	Mean						30	152.4	155.7	154.05									30	142.8	153	147.9
			1e-05	22.6	18.98	20.79		0.01	1.492	1.951	1.7215				1e-05	29.92	29.5	29.71		0.01	3.796	0	1.898						50	163.8	171.1	167.45									50	150.7	163	156.85
			5e-05	35.16	39.09	37.125		0.05	22.45	22.54	22.495				5e-05	18.671	15.28	16.9755		0.05	11.37	10.43	10.9
			0.0001	62.2	66.12	64.16		0.1	27.4	28.57	27.985				0.0001	47.74	48.05	47.895		0.1	44.44	41.6	43.02
			0.0005	70.71	69.73	70.22		0.5	90.1	89.8	89.95				0.0005	49.92	59.67	54.795		0.5	28.44	41.67	35.055																121
			0.001	63.36	55.06	59.21		1	88.47	89.87	89.17				0.001	70.53	90.3	80.415		1	74.63	86.32	80.475				117
			0.01	197.9	173.3	185.6		10	157.9	144	150.95				0.01	136.3	177.6	156.95		10	99.01	123.3	111.155						b-wave amplitude												b-wave amplitude
			0.05	276	238.8	257.4		30	208.3	185.1	196.7				0.05	239.5	294.2	266.85		30	173.1	197.2	185.15						Strength (cd.s/mｲ)	L (µV)	R (µV)	Mean									Strength (cd.s/mｲ)	L (µV)	R (µV)	Mean
			0.1	326.9	278.7	302.8									0.1	289.8	344.6	317.2										Green	0.3	11.24	6.908	9.074								Green	0.3	16.25	15.42	15.835
			0.5	364.7	309	336.85									0.5	283.4	343.7	313.55											1	31.91	22.29	27.1									1	25.79	32.91	29.35
			1	422.1	388.8	405.45									1	329.9	380.3	355.1											3	96.38	61.99	79.185									3	79.39	109.2	94.295
			10	437.3	384.9	411.1									10	351.4	431.4	391.4											10	129.9	101.9	115.9									10	97.55	120.9	109.225
			30	457.8	395.4	426.6									30	465	547.2	506.1											30	144	114.6	129.3									30	104.9	140.4	122.65
																													100	151.2	129.9	140.55									100	124.2	137.3	130.75
																													300	168.2	137.2	152.7									300	133.6	149.8	141.7
	118		Scotopic										122		Scotopic														500	193.8	147.7	170.75									500	148.6	174.6	161.6
			b-wave amplitude					a-wave amplitude							b-wave amplitude					a-wave amplitude									b-wave amplitude												b-wave amplitude
			Strength (cd.s/mｲ)	L (µV)	R (µV)	Mean		Strength (cd.s/mｲ)	L (µV)	R (µV)	Mean				Strength (cd.s/mｲ)	L (µV)	R (µV)	Mean		Strength (cd.s/mｲ)	L (µV)	R (µV)	Mean						Strength (cd.s/mｲ)	L (µV)	R (µV)	Mean									Strength (cd.s/mｲ)	L (µV)	R (µV)	Mean
			1e-05	4.34	5.784	5.062		0.01	0	0	0				1e-05	22.85	15.21	19.03		0.01	22.86	23.54	23.2					Blue	0.1	42.64	27.98	35.31								Blue	0.1	27.69	37.85	32.77
			5e-05	3.211	21.05	12.1305		0.05	38.49	51.09	44.79				5e-05	6.888	6.778	6.833		0.05	60.41	65.02	62.715						0.3	93.25	56.04	74.645									0.3	70.85	94.47	82.66
			0.0001	38.62	44.15	41.385		0.1	11.3	48.06	29.68				0.0001	13.43	8.336	10.883		0.1	11.77	24.83	18.3						0.5	113.7	80.42	97.06									0.5	81.19	109.8	95.495
			0.0005	73.66	107.4	90.53		0.5	47.46	74.85	61.155				0.0005	36.73	40.2	38.465		0.5	71.68	86.32	79						1	130.6	112.3	121.45									1	99.63	130.9	115.265
			0.001	85	111.4	98.2		1	88.91	124.9	106.905				0.001	0	4.812	2.406		1	113.3	128.2	120.75						3	156	117.5	136.75									3	117.7	142.5	130.1
			0.01	133.1	194.5	163.8		10	142	171.1	156.55				0.01	138.3	163.5	150.9		10	97.44	119	108.22						10	180.6	140	160.3									10	140.5	147.6	144.05
			0.05	167.5	226.2	196.85		30	168.8	174.5	171.65				0.05	211.5	234.4	222.95		30	133.1	143.7	138.4						30	182.1	151.3	166.7									30	154.7	159.9	157.3
			0.1	234	291.9	262.95									0.1	236.4	252.8	244.6											50	205.9	164.9	185.4									50	163.1	168.4	165.75
			0.5	253.5	309.1	281.3									0.5	254.9	286.5	270.7
			1	329	381.7	355.35									1	202.1	226.9	214.5
			10	377.5	460.8	419.15									10	379.9	387.5	383.7									118		Photopic										122		Photopic
			30	530	577.2	553.6									30	379.7	406.1	392.9
																													b-wave amplitude												b-wave amplitude
																													Strength (cd.s/mｲ)	L (µV)	R (µV)	Mean									Strength (cd.s/mｲ)	L (µV)	R (µV)	Mean
	119		Scotopic										123		Scotopic													Green	0.3	12.69	7.134	9.912								Green	0.3	14.95	11.89	13.42
																													1	26.25	25.03	25.64									1	36.58	26.16	31.37
			b-wave amplitude					a-wave amplitude							b-wave amplitude					a-wave amplitude									3	76.44	58.08	67.26									3	105.4	72.49	88.945
			Strength (cd.s/mｲ)	L (µV)	R (µV)	Mean		Strength (cd.s/mｲ)	L (µV)	R (µV)	Mean				Strength (cd.s/mｲ)	L (µV)	R (µV)	Mean		Strength (cd.s/mｲ)	L (µV)	R (µV)	Mean						10	106.6	88.59	97.595									10	118.9	90.52	104.71
			1e-05	19.21	14.48	16.845		0.01	0	0	0				1e-05	7.756	6.121	6.9385		0.01	17.18	19.17	18.175						30	119.2	105.1	112.15									30	136.3	104.6	120.45
			5e-05	29.5	37.27	33.385		0.05	10.71	15.84	13.275				5e-05	31.99	31.24	31.615		0.05	18.83	24.68	21.755						100	125.6	114.9	120.25									100	154.7	114.9	134.8
			0.0001	28.64	20.8	24.72		0.1	0	2.962	1.481				0.0001	27.11	26.11	26.61		0.1	16.52	32.67	24.595						300	148.2	126.3	137.25									300	168.5	114	141.25
			0.0005	59.86	61.41	60.635		0.5	34.03	45.88	39.955				0.0005	73.15	83.12	78.135		0.5	61.47	64.07	62.77						500	164.8	141.6	153.2									500	191	133.4	162.2
			0.001	99.86	103.6	101.73		1	55.02	67.72	61.37				0.001	76.5	89.97	83.235		1	53.63	66.76	60.195
			0.01	203.1	213.8	208.45		10	163.9	174.2	169.05				0.01	155.8	170.4	163.1		10	134.6	152.6	143.6						b-wave amplitude												b-wave amplitude
			0.05	215.7	243	229.35		30	181	184	182.5				0.05	192	216.3	204.15		30	162.4	173.8	168.1						Strength (cd.s/mｲ)	L (µV)	R (µV)	Mean									Strength (cd.s/mｲ)	L (µV)	R (µV)	Mean
			0.1	279.3	312	295.65									0.1	220	231.3	225.65										Blue	0.1	32.64	27.04	29.84								Blue	0.1	42.53	26.81	34.67
			0.5	369.6	381	375.3									0.5	309.1	310.4	309.75											0.3	70.41	51.38	60.895									0.3	97.69	59.3	78.495
			1	341.8	346.5	344.15									1	303.3	325	314.15											0.5	91.21	74.27	82.74									0.5	114.2	72.35	93.275
			10	438.9	458.2	448.55									10	393.8	407.8	400.8											1	111.7	92.14	101.92									1	133.6	89.72	111.66
			30	504.8	511.9	508.35									30	409.1	414.5	411.8											3	126.7	108.5	117.6									3	140.9	109.2	125.05
																													10	148.3	120.4	134.35									10	163.2	109.2	136.2
																													30	151.2	137.1	144.15									30	174.8	123.2	149
	130		Scotopic										124		Scotopic														50	183	142.4	162.7									50	202.2	142.8	172.5
			b-wave amplitude					a-wave amplitude							b-wave amplitude					a-wave amplitude
			Strength (cd.s/mｲ)	L (µV)	R (µV)	Mean		Strength (cd.s/mｲ)	L (µV)	R (µV)	Mean				Strength (cd.s/mｲ)	L (µV)	R (µV)	Mean		Strength (cd.s/mｲ)	L (µV)	R (µV)	Mean																123		Photopic
			1e-05	0	0	0		0.01	0	0	0				1e-05	52.83	35.59	44.21		0.01	40.94	43.44	42.19				119
			5e-05	42.02	51.52	46.77		0.05	50.76	50.03	50.395				5e-05	33.18	33.49	33.335		0.05	51.44	39.72	45.58						b-wave amplitude												b-wave amplitude
			0.0001	43.48	52.75	48.115		0.1	6.203	26.95	16.5765				0.0001	20.16	24.89	22.525		0.1	13.72	17.44	15.58						Strength (cd.s/mｲ)	L (µV)	R (µV)	Mean									Strength (cd.s/mｲ)	L (µV)	R (µV)	Mean
			0.0005	64.36	82.27	73.315		0.5	98.47	112.8	105.635				0.0005	47.06	47.57	47.315		0.5	68.09	71.72	69.905					Green	0.3	7.879	9.96	8.9195								Green	0.3	10.6	12.72	11.66
			0.001	145.8	163.7	154.75		1	75.28	103.4	89.34				0.001	70	73.88	71.94		1	53.56	64.93	59.245						1	21.25	30.51	25.88									1	24.45	29.75	27.1
			0.01	207.8	240.4	224.1		10	140.4	162.1	151.25				0.01	147.5	166.5	157		10	143.5	163.9	153.7						3	63.38	82.97	73.175									3	61.32	79.73	70.525
			0.05	203.3	243.1	223.2		30	161.5	178.8	170.15				0.05	213.1	226.7	219.9		30	166.4	190.1	178.25						10	84.58	114.4	99.49									10	94.04	105.5	99.77
			0.1	300	352.5	326.25									0.1	29.3	283.2	156.25											30	97.37	131.7	114.535									30	108.5	111.3	109.9
			0.5	327.3	356.6	341.95									0.5	242.6	287.1	264.85											100	106.8	138.7	122.75									100	124.2	118.2	121.2
			1	293.1	345	319.05									1	291.3	347.7	319.5											300	124.4	154.2	139.3									300	130.2	135.6	132.9
			10	472.1	503.5	487.8									10	353.8	412.1	382.95											500	132.2	175.1	153.65									500	162.4	156.3	159.35
			30	499.4	515.6	507.5									30	499.5	588.9	544.2
																													b-wave amplitude												b-wave amplitude
																													Strength (cd.s/mｲ)	L (µV)	R (µV)	Mean									Strength (cd.s/mｲ)	L (µV)	R (µV)	Mean
	131		Scotopic										125		Scotopic													Blue	0.1	30.94	31.33	31.135								Blue	0.1	28.43	28.65	28.54
																													0.3	58.87	73.62	66.245									0.3	60.58	67.56	64.07
			b-wave amplitude					a-wave amplitude							b-wave amplitude					a-wave amplitude									0.5	76.06	96.25	86.155									0.5	83.61	86.08	84.845
			Strength (cd.s/mｲ)	L (µV)	R (µV)	Mean		Strength (cd.s/mｲ)	L (µV)	R (µV)	Mean				Strength (cd.s/mｲ)	L (µV)	R (µV)	Mean		Strength (cd.s/mｲ)	L (µV)	R (µV)	Mean						1	100.7	117.8	109.25									1	104.3	102.7	103.5
			1e-05	15.98	10.31	13.145		0.01	0.052	0	0.026				1e-05	16.97	16.41	16.69		0.01	0	0	0						3	108	135.3	121.65									3	111.6	121.8	116.7
			5e-05	20.75	26.68	23.715		0.05	30.42	17.84	24.13				5e-05	15.37	24.37	19.87		0.05	17.95	17.91	17.93						10	115.9	156.3	136.1									10	137	128.5	132.75
			0.0001	54.16	54.71	54.435		0.1	95.13	82.09	88.61				0.0001	39.58	46.49	43.035		0.1	0	5.905	2.9525						30	134.7	165.5	150.1									30	147.5	143.4	145.45
			0.0005	123.5	109.4	116.45		0.5	143.7	108.2	125.95				0.0005	30.78	53.9	42.34		0.5	71.43	84.1	77.765						50	143.1	177.8	160.45									50	195.2	158.5	176.85
			0.001	173.6	140.6	157.1		1	130.9	101.6	116.25				0.001	59.5	73.87	66.685		1	55.42	62.19	58.805
			0.01	281	243.9	262.45		10	178	162.9	170.45				0.01	149.5	164.8	157.15		10	114.7	119.5	117.1
			0.05	348.5	319.5	334		30	198.4	163.9	181.15				0.05	233.3	243.1	238.2		30	142	139.6	140.8																124
			0.1	310.5	300.6	305.55									0.1	278.7	288.3	283.5									132		Photopic
			0.5	412.9	385.4	399.15									0.5	285.5	294.1	289.8																							b-wave amplitude
			1	446.3	415.6	430.95									1	326.9	340.5	333.7											b-wave amplitude												Strength (cd.s/mｲ)	L (µV)	R (µV)	Mean
			10	457.3	444	450.65									10	384.7	385.6	385.15											Strength (cd.s/mｲ)	L (µV)	R (µV)	Mean								Green	0.3	10.15	8.19	9.17
			30	530.1	501.4	515.75									30	369.3	364.5	366.9										Green	0.3	9.235	12.39	10.8125									1	20.76	25.3	23.03
																													1	30.34	33.52	31.93									3	62.48	58.74	60.61
																													3	72.7	77.47	75.085									10	87.26	73.24	80.25
	132		Scotopic										133		Scotopic														10	83.52	97.02	90.27									30	99.76	75.99	87.875
																													30	105.3	101.5	103.4									100	105	90.6	97.8
			b-wave amplitude					a-wave amplitude							b-wave amplitude					a-wave amplitude									100	113.5	114.1	113.8									300	114	90.49	102.245
			Strength (cd.s/mｲ)	L (µV)	R (µV)	Mean		Strength (cd.s/mｲ)	L (µV)	R (µV)	Mean				Strength (cd.s/mｲ)	L (µV)	R (µV)	Mean		Strength (cd.s/mｲ)	L (µV)	R (µV)	Mean						300	143	124.1	133.55									500	149.6	119.1	134.35
			1e-05	16.54	17.22	16.88		0.01	0	0	0				1e-05	6.273	5.333	5.803		0.01	12.04	8.375	10.2075						500	158.1	137.1	147.6
			5e-05	16.41	17.74	17.075		0.05	8.29	8.559	8.4245				5e-05	13.12	11.32	12.22		0.05	16.43	19.63	18.03																		b-wave amplitude
			0.0001	38.81	42.46	40.635		0.1	65.79	69.01	67.4				0.0001	16.19	22.8	19.495		0.1	42.19	42.87	42.53						b-wave amplitude												Strength (cd.s/mｲ)	L (µV)	R (µV)	Mean
			0.0005	73.96	91.67	82.815		0.5	99.62	97.94	98.78				0.0005	47.11	64.78	55.945		0.5	72.99	73.53	73.26						Strength (cd.s/mｲ)	L (µV)	R (µV)	Mean								Blue	0.1	29.92	28.6	29.26
			0.001	110.5	124.8	117.65		1	137.2	146.5	141.85				0.001	62.9	79.37	71.135		1	60.13	68.99	64.56					Blue	0.1	32.39	35.03	33.71									0.3	55.76	45.96	50.86
			0.01	239.8	249.7	244.75		10	180.3	177.1	178.7				0.01	139.1	150.6	144.85		10	115.1	128.3	121.7						0.3	65.37	62.77	64.07									0.5	74.42	66.45	70.435
			0.05	290.2	302.2	296.2		30	182.8	177.4	180.1				0.05	123.2	152.7	137.95		30	138.9	152.5	145.7						0.5	77.27	86.24	81.755									1	80.48	84.7	82.59
			0.1	308.9	317.2	313.05									0.1	164.3	201	182.65											1	105.1	90.7	97.9									3	99.05	88.9	93.975
			0.5	397.1	397.3	397.2									0.5	205.6	251.9	228.75											3	121.6	115.5	118.55									10	113.7	106.3	110
			1	382.6	400	391.3									1	266.2	308.6	287.4											10	137.6	121	129.3									30	129.7	115.6	122.65
			10	455.9	457.7	456.8									10	314.2	356	335.1											30	146.2	125.2	135.7									50	120.8	105.2	113
			30	486	488.1	487.05									30	354.3	399.8	377.05											50	159.8	134.3	147.05
																																							125		Photopic
	162		Scotopic										134		Scotopic
																											131		Photopic												b-wave amplitude
			b-wave amplitude					a-wave amplitude							b-wave amplitude					a-wave amplitude																					Strength (cd.s/mｲ)	L (µV)	R (µV)	Mean
			Strength (cd.s/mｲ)	L (µV)	R (µV)	Mean		Strength (cd.s/mｲ)	L (µV)	R (µV)	Mean				Strength (cd.s/mｲ)	L (µV)	R (µV)	Mean		Strength (cd.s/mｲ)	L (µV)	R (µV)	Mean						b-wave amplitude											Green	0.3	11.44	10.78	11.11
			1e-05	18.7	19.21	18.955		0.01	12.15	11.62	11.885				1e-05	30.47	29.87	30.17		0.01	17.87	16.18	17.025						Strength (cd.s/mｲ)	L (µV)	R (µV)	Mean									1	20.19	19.37	19.78
			5e-05	19.77	19.46	19.615		0.05	17.88	16.89	17.385				5e-05	44.98	55.08	50.03		0.05	51.05	43.13	47.09					Green	0.3	9.245	9.472	9.3585									3	58.78	69.02	63.9
			0.0001	41.99	38.51	40.25		0.1	27.26	31.53	29.395				0.0001	30.74	34.33	32.535		0.1	76.2	71.62	73.91						1	23.23	28.19	25.71									10	86.97	97.08	92.025
			0.0005	40.59	42.77	41.68		0.5	75.52	79.08	77.3				0.0005	58.38	75.5	66.94		0.5	111.1	112.7	111.9						3	70.67	66.27	68.47									30	90.49	98.89	94.69
			0.001	82.48	85.72	84.1		1	41.51	44.31	42.91				0.001	130	136.4	133.2		1	109.9	127	118.45						10	79.45	103.3	91.375									100	108.6	109.7	109.15
			0.01	198	210	204		10	168.4	192.4	180.4				0.01	176.3	210.2	193.25		10	161	181.1	171.05						30	84.52	95.72	90.12									300	112.4	119.9	116.15
			0.05	218.8	235.9	227.35		30	197.5	226.3	211.9				0.05	223.4	261.5	242.45		30	167.5	176.7	172.1						100	101.1	138.3	119.7									500	138.1	133.8	135.95
			0.1	232.7	254.1	243.4									0.1	217.3	270.1	243.7											300	123.4	140.6	132
			0.5	317.5	343.9	330.7									0.5	279.5	340.3	309.9											500	140.8	148.9	144.85									b-wave amplitude
			1	324	355.1	339.55									1	322.6	386.4	354.5																							Strength (cd.s/mｲ)	L (µV)	R (µV)	Mean
			10	434.6	479.4	457									10	440.4	506.6	473.5											b-wave amplitude											Blue	0.1	23.88	24.08	23.98
			30	561.2	632.3	596.75									30	465.2	528.1	496.65											Strength (cd.s/mｲ)	L (µV)	R (µV)	Mean									0.3	50.85	57.77	54.31
																												Blue	0.1	32.68	32.6	32.64									0.5	69.87	74.81	72.34
																													0.3	55.18	62.77	58.975									1	77.22	90.33	83.775
	161		Scotopic										135		Scotopic														0.5	71.55	77.75	74.65									3	90.21	113.1	101.655
																													1	83.52	93.41	88.465									10	110.8	122.9	116.85
			b-wave amplitude					a-wave amplitude							b-wave amplitude					a-wave amplitude									3	98.96	111.1	105.03									30	124.1	130.1	127.1
			Strength (cd.s/mｲ)	L (µV)	R (µV)	Mean		Strength (cd.s/mｲ)	L (µV)	R (µV)	Mean				Strength (cd.s/mｲ)	L (µV)	R (µV)	Mean		Strength (cd.s/mｲ)	L (µV)	R (µV)	Mean						10	114	144.5	129.25									50	135.3	134.6	134.95
			1e-05	36.13	42.96	39.545		0.01	24.34	23.34	23.84				1e-05	39.84	38.63	39.235		0.01	0	0	0						30	133.1	141.7	137.4
			5e-05	7.19	15.48	11.335		0.05	37.54	37.94	37.74				5e-05	34.22	39.4	36.81		0.05	23.51	25.91	24.71						50	137.5	170.9	154.2
			0.0001	28.15	33.06	30.605		0.1	23.34	35.38	29.36				0.0001	43.7	47.01	45.355		0.1	75.49	75.5	75.495
			0.0005	37.97	61.33	49.65		0.5	56.18	81.64	68.91				0.0005	77.52	83.36	80.44		0.5	114.5	125.1	119.8
			0.001	77	101.3	89.15		1	94.66	132	113.33				0.001	84.23	72.42	78.325		1	102.8	85.46	94.13
			0.01	190.3	224.2	207.25		10	172.7	204.4	188.55				0.01	210	193.4	201.7		10	163	136	149.5				130												138		Photopic
			0.05	228.3	265	246.65		30	179	206.1	192.55				0.05	283.5	264.3	273.9		30	198.5	164	181.25						b-wave amplitude
			0.1	204.5	245.2	224.85									0.1	324	313.6	318.8											Strength (cd.s/mｲ)	L (µV)	R (µV)	Mean									b-wave amplitude
			0.5	287.6	354.9	321.25									0.5	398.2	336.8	367.5										Green	0.3	11.34	14.19	12.765									Strength (cd.s/mｲ)	L (µV)	R (µV)	Mean
			1	273.4	351.2	312.3									1	358.5	349.8	354.15											1	33.56	39.28	36.42								Green	0.3	8.867	10.6	9.7335
			10	371.6	430	400.8									10	445.6	401.1	423.35											3	77.53	87.61	82.57									1	28.85	31.11	29.98
			30	419.2	521.2	470.2									30	501	464.9	482.95											10	94.18	105.6	99.89									3	50.85	77.91	64.38
																													30	98.14	119.8	108.97									10	68.51	89.97	79.24
																													100	110.4	129	119.7									30	71.5	94.6	83.05
	160		Scotopic										136		Scotopic														300	127.9	143.8	135.85									100	85.58	101.6	93.59
																													500	146.4	152.3	149.35									300	94.94	117	105.97
			b-wave amplitude					a-wave amplitude							b-wave amplitude					a-wave amplitude																					500	119.4	121.6	120.5
			Strength (cd.s/mｲ)	L (µV)	R (µV)	Mean		Strength (cd.s/mｲ)	L (µV)	R (µV)	Mean				Strength (cd.s/mｲ)	L (µV)	R (µV)	Mean		Strength (cd.s/mｲ)	L (µV)	R (µV)	Mean						b-wave amplitude
			1e-05	9.052	5.409	7.2305		0.01	0	0	0				1e-05	8.45	11.21	9.83		0.01	9.973	5.309	7.641						Strength (cd.s/mｲ)	L (µV)	R (µV)	Mean									b-wave amplitude
			5e-05	33.51	38.8	36.155		0.05	19.86	15.18	17.52				5e-05	95.63	86.77	91.2		0.05	24.86	14.3	19.58					Blue	0.1	40.61	35.54	38.075									Strength (cd.s/mｲ)	L (µV)	R (µV)	Mean
			0.0001	30.18	45.53	37.855		0.1	16.48	33.55	25.015				0.0001	25.44	21.44	23.44		0.1	80.42	70.23	75.325						0.3	63.15	75.28	69.215								Blue	0.1	32.19	25.81	29
			0.0005	75.14	86.57	80.855		0.5	69.51	85.02	77.265				0.0005	102.3	89.63	95.965		0.5	103.9	97.37	100.635						0.5	89.92	90.19	90.055									0.3	46.17	59.46	52.815
			0.001	117.6	116	116.8		1	92.96	102	97.48				0.001	150.3	125.1	137.7		1	120.7	120.6	120.65						1	102.5	102	102.25									0.5	58.97	72.64	65.805
			0.01	212.5	232.2	222.35		10	179.6	186.8	183.2				0.01	263	219.7	241.35		10	140.1	137.7	138.9						3	117.2	125.8	121.5									1	61.47	84.56	73.015
			0.05	275.5	295	285.25		30	224.8	213.1	218.95				0.05	317.4	274.3	295.85		30	168.6	168.1	168.35						10	132.1	129.8	130.95									3	77.79	99.11	88.45
			0.1	317.7	332.7	325.2									0.1	349.2	314.8	332											30	135	142.5	138.75									10	85.88	102.9	94.39
			0.5	407.8	419.8	413.8									0.5	359.1	332.3	345.7											50	151.3	155.3	153.3									30	101.6	119.4	110.5
			1	364.9	397.8	381.35									1	330.6	309	319.8																							50	115.7	130	122.85
			10	513.2	507	510.1									10	553.5	533	543.25
			30	556.4	535.1	545.75									30	479.9	462.4	471.15
																																							137
																											162		Photopic
	159		Scotopic										137		Scotopic																										b-wave amplitude
																													b-wave amplitude												Strength (cd.s/mｲ)	L (µV)	R (µV)	Mean
			b-wave amplitude					a-wave amplitude							b-wave amplitude					a-wave amplitude									Strength (cd.s/mｲ)	L (µV)	R (µV)	Mean								Green	0.3	9.547	7.499	8.523
			Strength (cd.s/mｲ)	L (µV)	R (µV)	Mean		Strength (cd.s/mｲ)	L (µV)	R (µV)	Mean				Strength (cd.s/mｲ)	L (µV)	R (µV)	Mean		Strength (cd.s/mｲ)	L (µV)	R (µV)	Mean					Green	0.3	9.192	7.977	8.5845									1	22.36	22.01	22.185
			1e-05	0	0	0		0.01	33.8	35.48	34.64				1e-05	31.14	29.37	30.255		0.01	43.15	36.01	39.58						1	25.42	27.01	26.215									3	60.38	61.44	60.91
			5e-05	31.3	36.61	33.955		0.05	0	0	0				5e-05	14.39	19.25	16.82		0.05	49.18	43.57	46.375						3	65.25	68.7	66.975									10	79.46	76.12	77.79
			0.0001	37.67	46.17	41.92		0.1	24.56	30.47	27.515				0.0001	56.31	55.2	55.755		0.1	67.48	54.76	61.12						10	90.64	99.71	95.175									30	94.67	85.23	89.95
			0.0005	52.71	58.73	55.72		0.5	78.86	89.56	84.21				0.0005	92.25	89.07	90.66		0.5	87.02	65.04	76.03						30	104.5	113.3	108.9									100	112.1	104.3	108.2
			0.001	76.09	86.46	81.275		1	104.3	117.9	111.1				0.001	145.9	118.4	132.15		1	117.8	104.4	111.1						100	117.3	129.1	123.2									300	132	118.8	125.4
			0.01	206.7	222.1	214.4		10	133.8	142.5	138.15				0.01	236	178.3	207.15		10	173.6	158.2	165.9						300	144.7	145.5	145.1									500	145	129.5	137.25
			0.05	291.2	307.7	299.45		30	189.8	197.2	193.5				0.05	268.2	224.4	246.3		30	141.2	137.2	139.2						500	169.5	170.5	170
			0.1	272.6	291.3	281.95									0.1	224.3	199	211.65																							b-wave amplitude
			0.5	361.5	368.6	365.05									0.5	368.6	315.9	342.25											b-wave amplitude												Strength (cd.s/mｲ)	L (µV)	R (µV)	Mean
			1	400.4	408.4	404.4									1	382.3	314.7	348.5											Strength (cd.s/mｲ)	L (µV)	R (µV)	Mean								Blue	0.1	23.72	23.65	23.685
			10	589.2	603.4	596.3									10	455.4	386.1	420.75										Blue	0.1	33.28	28.77	31.025									0.3	49.75	52.34	51.045
			30	509.1	515.1	512.1									30	530.9	509	519.95											0.3	58.99	57.91	58.45									0.5	70.9	66.83	68.865
																													0.5	76.1	77.97	77.035									1	92.21	78.84	85.525
																													1	102.7	98.36	100.53									3	101.9	101.6	101.75
	158		Scotopic										138		Scotopic														3	113.1	111.7	112.4									10	132.1	116.7	124.4
																													10	135.1	135.9	135.5									30	143	120.1	131.55
			b-wave amplitude					a-wave amplitude							b-wave amplitude					a-wave amplitude									30	149.5	156	152.75									50	159.2	136.2	147.7
			Strength (cd.s/mｲ)	L (µV)	R (µV)	Mean		Strength (cd.s/mｲ)	L (µV)	R (µV)	Mean				Strength (cd.s/mｲ)	L (µV)	R (µV)	Mean		Strength (cd.s/mｲ)	L (µV)	R (µV)	Mean						50	168	187.6	177.8
			1e-05	0	0.653	0.3265		0.01	0.861	3.673	2.267				1e-05	65.97	67.34	66.655		0.01	35.88	34.88	35.38
			5e-05	16.93	14.69	15.81		0.05	18.1	27.5	22.8				5e-05	12.76	22.97	17.865		0.05	0	6.991	3.4955																136		Photopic
			0.0001	12.6	12.66	12.63		0.1	10.11	8.942	9.526				0.0001	60.58	67.1	63.84		0.1	14.41	17.36	15.885
			0.0005	59.47	69.98	64.725		0.5	56.6	74.46	65.53				0.0005	92.86	105.4	99.13		0.5	55.58	66.7	61.14				161		Photopic												b-wave amplitude
			0.001	88.34	101	94.67		1	74.82	94.7	84.76				0.001	89.89	94.29	92.09		1	87.62	103.6	95.61																		Strength (cd.s/mｲ)	L (µV)	R (µV)	Mean
			0.01	140.8	172.8	156.8		10	131.8	159	145.4				0.01	164.5	168.6	166.55		10	169.9	175.3	172.6						b-wave amplitude											Green	0.3	8.406	9.974	9.19
			0.05	209.7	251.2	230.45		30	184.4	180.9	182.65				0.05	284	294.7	289.35		30	120.5	126.1	123.3						Strength (cd.s/mｲ)	L (µV)	R (µV)	Mean									1	25.53	28.97	27.25
			0.1	246	291.2	268.6									0.1	257.1	268.3	262.7										Green	0.3	10.13	12.13	11.13									3	65.96	76.57	71.265
			0.5	331.2	351.5	341.35									0.5	306.1	330.4	318.25											1	23.02	39.49	31.255									10	79.4	82.22	80.81
			1	375.5	382.5	379									1	311.7	342.6	327.15											3	62.22	91.49	76.855									30	90.53	94.64	92.585
			10	449.8	498.5	474.15									10	372.7	399.2	385.95											10	80.91	117.2	99.055									100	95.23	104.9	100.065
			30	525.3	565.7	545.5									30	428.5	450.5	439.5											30	94.66	127.3	110.98									300	109.7	110.1	109.9
																													100	109.5	139.1	124.3									500	134.8	127.6	131.2
																													300	130	161.1	145.55
	152		Scotopic										166		Scotopic														500	155.8	176.7	166.25									b-wave amplitude
	HET																																								Strength (cd.s/mｲ)	L (µV)	R (µV)	Mean
			b-wave amplitude					a-wave amplitude							b-wave amplitude					a-wave amplitude									b-wave amplitude											Blue	0.1	29.76	28.56	29.16
			Strength (cd.s/mｲ)	L (µV)	R (µV)	Mean		Strength (cd.s/mｲ)	L (µV)	R (µV)	Mean				Strength (cd.s/mｲ)	L (µV)	R (µV)	Mean		Strength (cd.s/mｲ)	L (µV)	R (µV)	Mean						Strength (cd.s/mｲ)	L (µV)	R (µV)	Mean									0.3	59.38	56.03	57.705
			1e-05	0	0	0		0.01	2.805	0	1.4025				1e-05	0	10.45	5.225		0.01	0	13.71	6.855					Blue	0.1	27.16	37.49	32.325									0.5	72.67	71.14	71.905
			5e-05	32.41	38.15	35.28		0.05	34.39	41.66	38.025				5e-05	2.317	0	1.1585		0.05	0	0	0						0.3	57.17	76.68	66.925									1	83.43	91.36	87.395
			0.0001	63.52	70.17	66.845		0.1	64.43	70.33	67.38				0.0001	12.43	26.42	19.425		0.1	0	0	0						0.5	73.6	98.5	86.05									3	97.83	97.07	97.45
			0.0005	54.84	80	67.42		0.5	35.09	58.66	46.875				0.0005	11.98	35.15	23.565		0.5	28.31	44.06	36.185						1	92.47	112.8	102.635									10	119.2	105.8	112.5
			0.001	84.89	107.7	96.295		1	106.2	141.3	123.75				0.001	69.26	83.86	76.56		1	96.61	106.9	101.755						3	111.4	136.5	123.95									30	121.6	116.4	119
			0.01	173.1	208.7	190.9		10	144.7	163.6	154.15				0.01	145.2	179.2	162.2		10	141.8	147	144.4						10	117.2	148.3	132.75									50	142.3	127.1	134.7
			0.05	302.5	325.7	314.1		30	133	161.1	147.05				0.05	226.9	235.3	231.1		30	181.8	171.9	176.85						30	150.2	162.5	156.35
			0.1	177.8	215.1	196.45									0.1	288.5	287.2	287.85											50	172.2	184.2	178.2
			0.5	385.8	433.8	409.8									0.5	354	365.1	359.55																					135		Photopic
			1	368.8	420.5	394.65									1	344	346.3	345.15
			10	473.5	526.5	500									10	391.6	399.2	395.4																							b-wave amplitude
			30	523.6	590.3	556.95									30	518.3	503.5	510.9									160		Photopic												Strength (cd.s/mｲ)	L (µV)	R (µV)	Mean
																																								Green	0.3	9.153	12.4	10.7765
																													b-wave amplitude												1	16.23	27.93	22.08
	151		Scotopic										165		Scotopic														Strength (cd.s/mｲ)	L (µV)	R (µV)	Mean									3	56.05	62.14	59.095
	WT																											Green	0.3	12.67	10.3	11.485									10	72.49	93.88	83.185
			b-wave amplitude					a-wave amplitude							b-wave amplitude					a-wave amplitude									1	28.45	35.69	32.07									30	92.11	107.7	99.905
			Strength (cd.s/mｲ)	L (µV)	R (µV)	Mean		Strength (cd.s/mｲ)	L (µV)	R (µV)	Mean				Strength (cd.s/mｲ)	L (µV)	R (µV)	Mean		Strength (cd.s/mｲ)	L (µV)	R (µV)	Mean						3	81.58	97.16	89.37									100	100.2	108.9	104.55
			1e-05	4.513	8.163	6.338		0.01	11.72	19.86	15.79				1e-05	22.93	32.44	27.685		0.01	10.59	18.87	14.73						10	110.3	123.3	116.8									300	119.5	114.8	117.15
			5e-05	17.89	40.53	29.21		0.05	32.67	44.97	38.82				5e-05	24.79	27.96	26.375		0.05	32.92	34.14	33.53						30	120.2	133.2	126.7									500	128.6	138.3	133.45
			0.0001	61.35	81.08	71.215		0.1	114.8	133.8	124.3				0.0001	8.39	9.815	9.1025		0.1	33.31	44.86	39.085						100	145.7	138.5	142.1
			0.0005	152	155.6	153.8		0.5	118.7	141.3	130				0.0005	81.18	91.66	86.42		0.5	94.1	104.9	99.5						300	160.1	148.6	154.35									b-wave amplitude
			0.001	179.8	215.4	197.6		1	156.5	176.9	166.7				0.001	88.94	104.7	96.82		1	44.51	75.7	60.105						500	187.3	171.6	179.45									Strength (cd.s/mｲ)	L (µV)	R (µV)	Mean
			0.01	294.2	308.1	301.15		10	241.2	252.1	246.65				0.01	185	232.8	208.9		10	146	159.5	146																	Blue	0.1	24.05	24.73	24.39
			0.05	341.2	346.3	343.75		30	342.5	345.8	344.15				0.05	224	272.5	248.25		30	156.1	176.8	166.45						b-wave amplitude												0.3	46.57	54.74	50.655
			0.1	395.9	396.5	396.2									0.1	308	348.9	328.45											Strength (cd.s/mｲ)	L (µV)	R (µV)	Mean									0.5	71.57	75.32	73.445
			0.5	458.6	469.6	464.1									0.5	293.2	338.3	315.75										Blue	0.1	36.53	33.22	34.875									1	87.14	96.23	91.685
			1	405.7	414.5	410.1									1	357.9	427.1	392.5											0.3	72.38	73.74	73.06									3	96.49	108.1	102.295
			10	584.9	598.1	591.5									10	446.2	491.8	469											0.5	91.05	105.1	98.075									10	124.1	132.4	128.25
			30	758	760.6	759.3									30	520.5	593.8	557.15											1	113.5	118.7	116.1									30	123.9	133	128.45
																													3	144.3	137.1	140.7									50	138.5	135.3	136.9
																													10	156.7	146.2	151.45
	150		Scotopic										164		Scotopic														30	179.6	161.6	170.6
	HET																												50	210	182.9	196.45							134
			b-wave amplitude					a-wave amplitude							b-wave amplitude					a-wave amplitude
			Strength (cd.s/mｲ)	L (µV)	R (µV)	Mean		Strength (cd.s/mｲ)	L (µV)	R (µV)	Mean				Strength (cd.s/mｲ)	L (µV)	R (µV)	Mean		Strength (cd.s/mｲ)	L (µV)	R (µV)	Mean																		b-wave amplitude
			1e-05	12.14	14.14	13.14		0.01	0	0	0				1e-05	21	26.22	23.61		0.01	0	0	0																		Strength (cd.s/mｲ)	L (µV)	R (µV)	Mean
			5e-05	47.78	48.06	47.92		0.05	57.42	64.79	61.105				5e-05	34.15	41.23	37.69		0.05	17.59	10.15	13.87				159		Photopic											Green	0.3	10.14	16.04	13.09
			0.0001	26.11	35	30.555		0.1	0	0	0				0.0001	12.96	20.15	16.555		0.1	38.61	40.29	39.45																		1	27.74	37.85	32.795
			0.0005	101.3	118.2	109.75		0.5	44.05	51.42	47.735				0.0005	29.47	33.87	31.67		0.5	72.99	62.49	67.74						b-wave amplitude												3	79.98	103.4	91.69
			0.001	69.5	82.3	75.9		1	47.98	50.05	49.015				0.001	18.27	13.07	15.67		1	79.48	77.65	78.565						Strength (cd.s/mｲ)	L (µV)	R (µV)	Mean									10	114.2	115.7	114.95
			0.01	181.9	213.4	197.65		10	117.2	129.2	123.2				0.01	138.2	125.8	132		10	114.5	116.8	115.65					Green	0.3	9.913	11.99	10.9515									30	127.3	118.7	123
			0.05	218.7	237.1	227.9		30	116.8	121.3	119.05				0.05	203.5	205.9	204.7		30	141.5	139	140.25						1	28.74	34.24	31.49									100	139.3	129.1	134.2
			0.1	211.5	227.8	219.65									0.1	235	237.2	236.1											3	78.75	89.62	84.185									300	149.9	135.8	142.85
			0.5	304.5	324.1	314.3									0.5	258	265.6	261.8											10	102.5	112.2	107.35									500	153.5	157.3	155.4
			1	360	372.9	366.45									1	344.1	361.1	352.6											30	113.1	122.5	117.8
			10	426.4	441	433.7									10	361.6	377.7	369.65											100	120.1	136.3	128.2									b-wave amplitude
			30	427	429	428									30	414.2	439.6	426.9											300	134.7	142.7	138.7									Strength (cd.s/mｲ)	L (µV)	R (µV)	Mean
																													500	162.2	164.3	163.25								Blue	0.1	31.65	39.56	35.605
																																									0.3	80.14	82.42	81.28
	146		Scotopic										163		Scotopic														b-wave amplitude												0.5	95.7	96.55	96.125
	HET																												Strength (cd.s/mｲ)	L (µV)	R (µV)	Mean									1	122.5	111.9	117.2
			b-wave amplitude					a-wave amplitude							b-wave amplitude					a-wave amplitude								Blue	0.1	35.88	35.23	35.555									3	128.4	128	128.2
			Strength (cd.s/mｲ)	L (µV)	R (µV)	Mean		Strength (cd.s/mｲ)	L (µV)	R (µV)	Mean				Strength (cd.s/mｲ)	L (µV)	R (µV)	Mean		Strength (cd.s/mｲ)	L (µV)	R (µV)	Mean						0.3	72.72	67.7	70.21									10	145.2	133.9	139.55
			1e-05	29.23	32.51	30.87		0.01	0	0	0				1e-05	8.125	5.346	6.7355		0.01	34.91	35.95	35.43						0.5	88.71	95.82	92.265									30	159.5	140.4	149.95
			5e-05	18.6	15.7	17.15		0.05	17.4	14.59	15.995				5e-05	15.77	18.29	17.03		0.05	0	0	0						1	102.7	109.5	106.1									50	167.8	145.1	156.45
			0.0001	9.713	10.86	10.2865		0.1	44.35	43.35	43.85				0.0001	0	0	0		0.1	17.28	34.19	25.735						3	124.2	130	127.1
			0.0005	38.38	40.12	39.25		0.5	58.99	65.47	62.23				0.0005	14.83	35.11	24.97		0.5	58.76	77.57	68.165						10	137.7	145	141.35
			0.001	74.63	78.52	76.575		1	103.8	104.3	104.05				0.001	48.69	66.64	57.665		1	80.49	89.43	84.96						30	160.3	152.7	156.5							133		Photopic
			0.01	223.6	228.4	226		10	115.5	109.4	112.45				0.01	198.1	228.5	213.3		10	149.9	178.9	164.4						50	173	172.9	172.95
			0.05	264.7	263.3	264		30	193	188	190.5				0.05	235	264.6	249.8		30	161.3	177	169.15																		b-wave amplitude
			0.1	327.2	323.7	325.45									0.1	275.2	315.7	295.45																							Strength (cd.s/mｲ)	L (µV)	R (µV)	Mean
			0.5	293.3	283.5	288.4									0.5	342.9	377.1	360																						Green	0.3	13.11	12.01	12.56
			1	346.8	321	333.9									1	279.6	323.1	301.35									158														1	28.35	37.03	32.69
			10	467.5	452.5	460									10	406.4	475.9	441.15											b-wave amplitude												3	64.25	90.99	77.62
			30	474.7	452.9	463.8									30	568.4	616.8	592.6											Strength (cd.s/mｲ)	L (µV)	R (µV)	Mean									10	95.75	121.7	108.725
																												Green	0.3	11.92	10.99	11.455									30	109.7	134.9	122.3
																													1	27.05	35.54	31.295									100	118.8	131	124.9
	145		Scotopic										154		Scotopic														3	67.23	74.77	71									300	128	151.2	139.6
	WT												HET																10	97.21	93.01	95.11									500	145.9	153	149.45
			b-wave amplitude					a-wave amplitude							b-wave amplitude					a-wave amplitude									30	104.7	97.18	100.94
			Strength (cd.s/mｲ)	L (µV)	R (µV)	Mean		Strength (cd.s/mｲ)	L (µV)	R (µV)	Mean				Strength (cd.s/mｲ)	L (µV)	R (µV)	Mean		Strength (cd.s/mｲ)	L (µV)	R (µV)	Mean						100	117.8	109.4	113.6									b-wave amplitude
			1e-05	65.87	50.93	58.4		0.01	11.98	15.94	13.96				1e-05	5.3	2.692	3.996		0.01	14.17	22.71	18.44						300	137.4	113.6	125.5									Strength (cd.s/mｲ)	L (µV)	R (µV)	Mean
			5e-05	52.17	62.64	57.405		0.05	18.32	26.36	22.34				5e-05	9.596	8.342	8.969		0.05	9.075	10.98	10.0275						500	151.9	128.8	140.35								Blue	0.1	27.38	35.31	31.345
			0.0001	73.87	94.48	84.175		0.1	79.29	89.2	84.245				0.0001	17.15	20	18.575		0.1	27.01	32.27	29.64																		0.3	63.74	81.86	72.8
			0.0005	179.8	210.7	195.25		0.5	102.9	109.4	106.15				0.0005	77.8	89.26	83.53		0.5	77.59	89.65	83.62						b-wave amplitude												0.5	91.17	104.7	97.935
			0.001	183.5	217.7	200.6		1	115.1	130.3	122.7				0.001	97.6	101	99.3		1	77.41	90.42	83.915						Strength (cd.s/mｲ)	L (µV)	R (µV)	Mean									1	102.3	118.8	110.55
			0.01	299.8	321.9	310.85		10	229.2	226	227.6				0.01	89.84	118.1	103.97		10	154.4	152.8	153.6					Blue	0.1	31.11	34.89	33									3	117.2	137	127.1
			0.05	445.4	451.3	448.35		30	292.3	296.4	294.35				0.05	233.8	243.2	238.5		30	151	154.8	152.9						0.3	64.79	56.02	60.405									10	132.4	151.9	142.15
			0.1	414.9	419.6	417.25									0.1	274.1	280.5	277.3											0.5	88.1	75.5	81.8									30	148.8	156.9	152.85
			0.5	571.1	549.6	560.35									0.5	286.9	298.9	292.9											1	105.6	84.52	95.06									50	150.9	172.2	161.55
			1	574.1	551.4	562.75									1	395.9	406.9	401.4											3	121.3	98.91	110.105
			10	606.8	567.8	587.3									10	402.8	416	409.4											10	141.8	103.2	122.5
			30	845.5	804.9	825.2									30	408.4	428.5	418.45											30	151.3	117.2	134.25
																													50	183.8	122.8	153.3
																																							166		Photopic
	144		Scotopic										153		Scotopic
	HET												WT																												b-wave amplitude
			b-wave amplitude					a-wave amplitude							b-wave amplitude					a-wave amplitude							152														Strength (cd.s/mｲ)	L (µV)	R (µV)	Mean
			Strength (cd.s/mｲ)	L (µV)	R (µV)	Mean		Strength (cd.s/mｲ)	L (µV)	R (µV)	Mean				Strength (cd.s/mｲ)	L (µV)	R (µV)	Mean		Strength (cd.s/mｲ)	L (µV)	R (µV)	Mean				HET		b-wave amplitude											Green	0.3	10.02	12.79	11.405
			1e-05	62.85	61.93	62.39		0.01	3.172	0.15	1.661				1e-05	10.24	12.21	11.225		0.01	45.67	43.29	44.48						Strength (cd.s/mｲ)	L (µV)	R (µV)	Mean									1	23.72	37.4	30.56
			5e-05	22.75	20.05	21.4		0.05	0.121	8.153	4.137				5e-05	38.78	49.15	43.965		0.05	8.03	11.83	9.93					Green	0.3	12.26	12.77	12.515									3	64.67	95.14	79.905
			0.0001	45.46	46.21	45.835		0.1	18.42	15.85	17.135				0.0001	0	13.46	6.73		0.1	108.3	98.81	103.555						1	25.51	36.52	31.015									10	87.31	109.5	98.405
			0.0005	84.01	83.43	83.72		0.5	34.79	43.45	39.12				0.0005	98.6	109.5	104.05		0.5	143.1	133.4	138.25						3	56.67	93.85	75.26									30	89.43	119.7	104.565
			0.001	94.41	90.92	92.665		1	86.61	89.45	88.03				0.001	168.4	160.4	164.4		1	149.8	130	139.9						10	79.26	107.3	93.28									100	103.9	124.9	114.4
			0.01	192	199.6	195.8		10	129.8	137.9	133.85				0.01	223.6	195.5	209.55		10	266.4	220.2	243.3						30	103.8	109.2	106.5									300	113.6	124.8	119.2
			0.05	236.3	250.5	243.4		30	189.1	202.1	195.6				0.05	350.8	340.9	345.85		30	334.8	307.2	321						100	101.6	122.2	111.9									500	148.7	167.8	158.25
			0.1	239.8	259.1	249.45									0.1	341.8	321	331.4											300	123.8	134.2	129
			0.5	324.7	348.1	336.4									0.5	396.5	409.2	402.85											500	157	155.3	156.15									b-wave amplitude
			1	338.6	365.3	351.95									1	474.6	465.2	469.9																							Strength (cd.s/mｲ)	L (µV)	R (µV)	Mean
			10	511	532.3	521.65									10	609.8	570.2	590											b-wave amplitude											Blue	0.1	25.49	34.09	29.79
			30	532.4	582.1	557.25									30	606.1	592.2	599.15											Strength (cd.s/mｲ)	L (µV)	R (µV)	Mean									0.3	57.43	76.66	67.045
																												Blue	0.1	24.88	38.52	31.7									0.5	67.38	89.51	78.445
																													0.3	52.79	76.96	64.875									1	88.63	104.5	96.565
	143		Scotopic										149		Scotopic														0.5	72.39	90.99	81.69									3	103.5	119.1	111.3
	HET												HET																1	83.44	99.11	91.275									10	113.6	133.3	123.45
			b-wave amplitude					a-wave amplitude							b-wave amplitude					a-wave amplitude									3	105.3	117.6	111.45									30	129.3	143.4	136.35
			Strength (cd.s/mｲ)	L (µV)	R (µV)	Mean		Strength (cd.s/mｲ)	L (µV)	R (µV)	Mean				Strength (cd.s/mｲ)	L (µV)	R (µV)	Mean		Strength (cd.s/mｲ)	L (µV)	R (µV)	Mean						10	124.3	122.4	123.35									50	155.1	158.1	156.6
			1e-05	39.64	32.95	36.295		0.01	17.69	12.77	15.23				1e-05	37.27	32.88	35.075		0.01	16.14	13.98	15.06						30	127.4	133.8	130.6
			5e-05	40.97	41.58	41.275		0.05	29.6	34.52	32.06				5e-05	25.02	29.06	27.04		0.05	0	0	0						50	172.3	179.3	175.8
			0.0001	0	0	0		0.1	56.91	62.29	59.6				0.0001	68.16	69.9	69.03		0.1	53.42	51.58	52.5
			0.0005	70.02	75.47	72.745		0.5	52.02	52.65	52.335				0.0005	79.79	81.13	80.46		0.5	60.94	52.77	56.855																165		Photopic
			0.001	160.5	143.7	152.1		1	88.3	83.17	85.735				0.001	98.55	90.79	94.67		1	52.01	54.32	53.165
			0.01	186.8	173.5	180.15		10	152.4	146.9	149.65				0.01	194.2	181.5	187.85		10	92.4	105.2	98.8				151														b-wave amplitude
			0.05	275.6	262.5	269.05		30	175	183.7	179.35				0.05	212.7	211.6	212.15		30	168.2	191.7	179.95				WT		b-wave amplitude												Strength (cd.s/mｲ)	L (µV)	R (µV)	Mean
			0.1	286.8	279.7	283.25									0.1	312.5	303.3	307.9											Strength (cd.s/mｲ)	L (µV)	R (µV)	Mean								Green	0.3	8.633	15.05	11.8415
			0.5	388.8	367.2	378									0.5	365.6	337.5	351.55										Green	0.3	12.17	17.51	14.84									1	23.71	35.15	29.43
			1	369.6	358.1	363.85									1	389.9	374.1	382											1	27.36	44.6	35.98									3	62.51	89.67	76.09
			10	474.6	474.7	474.65									10	457.6	464.6	461.1											3	75.19	97.34	86.265									10	89.35	101.2	95.275
			30	505.3	516.8	511.05									30	524.8	542.6	533.7											10	99.26	116.7	107.98									30	104.2	105.9	105.05
																													30	112.9	128.6	120.75									100	121.3	113	117.15
																													100	119.3	137.2	128.25									300	140.4	128.4	134.4
	142		Scotopic										148		Scotopic														300	143	145.4	144.2									500	168.2	145.9	157.05
	WT												HET																500	155.4	161	158.2
			b-wave amplitude					a-wave amplitude							b-wave amplitude					a-wave amplitude																					b-wave amplitude
			Strength (cd.s/mｲ)	L (µV)	R (µV)	Mean		Strength (cd.s/mｲ)	L (µV)	R (µV)	Mean				Strength (cd.s/mｲ)	L (µV)	R (µV)	Mean		Strength (cd.s/mｲ)	L (µV)	R (µV)	Mean						b-wave amplitude												Strength (cd.s/mｲ)	L (µV)	R (µV)	Mean
			1e-05	38.14	37.39	37.765		0.01	14.96	16.67	15.815				1e-05	57.57	65.65	61.61		0.01	0	0.058	0.029						Strength (cd.s/mｲ)	L (µV)	R (µV)	Mean								Blue	0.1	25.25	38.27	31.76
			5e-05	71.02	84.6	77.81		0.05	61.4	73.52	67.46				5e-05	10.2	8.806	9.503		0.05	2.912	0.927	1.9195					Blue	0.1	34.23	44.05	39.14									0.3	56.09	74.78	65.435
			0.0001	81.01	104.6	92.805		0.1	77.62	107.6	92.61				0.0001	40	43.21	41.605		0.1	19.32	24.11	21.715						0.3	67.16	84.86	76.01									0.5	79.22	87.49	83.355
			0.0005	140.6	195.5	168.05		0.5	111	165.8	138.4				0.0005	53.69	62.6	58.145		0.5	67.02	74.33	70.675						0.5	84.11	102.2	93.155									1	99.1	93.7	96.4
			0.001	166	228.7	197.35		1	132.5	187.9	160.2				0.001	129.3	130.8	130.05		1	66.88	78.5	72.69						1	104.8	114.1	109.45									3	111.3	113.8	112.55
			0.01	296.2	379.2	337.7		10	271.6	336.3	303.95				0.01	102	114.5	108.25		10	108.2	124.9	116.55						3	131.8	138.5	135.15									10	135.2	119.5	127.35
			0.05	352.4	435.8	394.1		30	302	370	336				0.05	184.7	209	196.85		30	127.5	154.2	140.85						10	143.3	149.3	146.3									30	157	127.8	142.4
			0.1	429.1	523.3	476.2									0.1	200.3	229.7	215											30	152.8	160.7	156.75									50	189.2	144.5	166.85
			0.5	506.6	614.2	560.4									0.5	243.1	278.9	261											50	177	172	174.5
			1	517	618	567.5									1	293.5	333.3	313.4
			10	557.9	689.4	623.65									10	314.5	388	351.25
			30	718.8	853.1	785.95									30	382.3	458.6	420.45																					164		Photopic
																											150
																											HET		b-wave amplitude												b-wave amplitude
	139		Scotopic										147		Scotopic														Strength (cd.s/mｲ)	L (µV)	R (µV)	Mean									Strength (cd.s/mｲ)	L (µV)	R (µV)	Mean
	HET												WT															Green	0.3	16.69	13.74	15.215								Green	0.3	7.114	7.256	7.185
			b-wave amplitude					a-wave amplitude							b-wave amplitude					a-wave amplitude									1	27.04	33.38	30.21									1	13.85	26.36	20.105
			Strength (cd.s/mｲ)	L (µV)	R (µV)	Mean		Strength (cd.s/mｲ)	L (µV)	R (µV)	Mean				Strength (cd.s/mｲ)	L (µV)	R (µV)	Mean		Strength (cd.s/mｲ)	L (µV)	R (µV)	Mean						3	69.63	88.05	78.84									3	39.47	66.18	52.825
			1e-05	6.984	1.111	4.0475		0.01	0	0	0				1e-05	33.65	38.82	36.235		0.01	0.84	0.009	0.4245						10	93.31	97.96	95.635									10	61.78	78.59	70.185
			5e-05	47.5	53.03	50.265		0.05	9.157	27.24	18.1985				5e-05	24.07	43.21	33.64		0.05	28.1	50.13	39.115						30	97.48	97.3	97.39									30	75.12	100.8	87.96
			0.0001	13.49	33.4	23.445		0.1	43.08	69.34	56.21				0.0001	31.69	57.63	44.66		0.1	76.92	94.12	85.52						100	114.9	106.5	110.7									100	87.68	103.6	95.64
			0.0005	63.69	103.1	83.395		0.5	41.55	86.62	64.085				0.0005	74.2	121.4	97.8		0.5	102.5	146.8	124.65						300	119.7	116	117.85									300	98.81	118.8	108.805
			0.001	79.89	125.1	102.495		1	104.5	150.8	127.65				0.001	123.3	173.7	148.5		1	152.7	182.8	167.75						500	148.8	136	142.4									500	130.7	141.4	136.05
			0.01	190.1	268.2	229.15		10	141	196.2	168.6				0.01	291.2	316.7	303.95		10	200.5	232.6	216.55
			0.05	239.2	333.9	286.55		30	199.5	252.5	226				0.05	303.8	342.7	323.25		30	266.1	292	279.05						b-wave amplitude												b-wave amplitude
			0.1	270.1	372.2	321.15									0.1	380.4	408.5	394.45											Strength (cd.s/mｲ)	L (µV)	R (µV)	Mean									Strength (cd.s/mｲ)	L (µV)	R (µV)	Mean
			0.5	255.8	372.9	314.35									0.5	340.8	406.1	373.45										Blue	0.1	34.95	37.44	36.195								Blue	0.1	17.19	24.41	20.8
			1	294.7	410.7	352.7									1	421.5	461	441.25											0.3	64.72	76.09	70.405									0.3	38.09	47.02	42.555
			10	433	581	507									10	577.9	606	591.95											0.5	82.17	86.19	84.18									0.5	51.53	64.28	57.905
			30	492.2	615.1	553.65									30	598	634	616											1	98.5	91.82	95.16									1	72.13	89.39	80.76
																													3	111.8	110	110.9									3	80.26	100.6	90.43
																													10	114.1	127.1	120.6									10	103.6	113.4	108.5
													141		Scotopic														30	136.5	125.5	131									30	113.2	131.1	122.15
													WT																50	160.5	146.6	153.55									50	138.6	137.5	138.05
															b-wave amplitude					a-wave amplitude
															Strength (cd.s/mｲ)	L (µV)	R (µV)	Mean		Strength (cd.s/mｲ)	L (µV)	R (µV)	Mean
															1e-05	28.98	27.77	28.375		0.01	11.12	16.21	13.665
															5e-05	36.15	43.31	39.73		0.05	60.51	62.74	61.625				146												163
															0.0001	76.24	97.04	86.64		0.1	0	6.508	3.254				HET		b-wave amplitude												b-wave amplitude
															0.0005	114.2	170.3	142.25		0.5	119.6	158.7	139.15						Strength (cd.s/mｲ)	L (µV)	R (µV)	Mean									Strength (cd.s/mｲ)	L (µV)	R (µV)	Mean
															0.001	145	206.2	175.6		1	212.8	243.9	228.35					Green	0.3	14.42	16.52	15.47								Green	0.3		3.954	3.954
															0.01	302.1	385.4	343.75		10	185.3	208.1	196.7						1	32.7	38.52	35.61									1	21.45	30.56	26.005
															0.05	405.6	444.2	424.9		30	290.3	319.7	305						3	86.72	94.41	90.565									3	61.72	98.16	79.94
															0.1	448.6	470.5	459.55											10	118.9	108.6	113.75									10	82.18	112.1	97.14
															0.5	515.7	583.2	549.45											30	132.5	120.3	126.4									30	98.11	124.4	111.255
															1	441.7	519.2	480.45											100	139.9	126.9	133.4									100	104.9	129.4	117.15
															10	665.7	714.8	690.25											300	163.9	133.9	148.9									300	123.1	163.9	143.5
															30	682.3	747.4	714.85											500	192.4	160.2	176.3									500	148	171.8	159.9
																													b-wave amplitude												b-wave amplitude
													140		Scotopic														Strength (cd.s/mｲ)	L (µV)	R (µV)	Mean									Strength (cd.s/mｲ)	L (µV)	R (µV)	Mean
													HET															Blue	0.1	40.8	34.9	37.85								Blue	0.1	23.43	30.71	27.07
															b-wave amplitude					a-wave amplitude									0.3	78.65	75.99	77.32									0.3	63.36	74.18	68.77
															Strength (cd.s/mｲ)	L (µV)	R (µV)	Mean		Strength (cd.s/mｲ)	L (µV)	R (µV)	Mean						0.5	109.3	92.88	101.09									0.5	77.93	101.7	89.815
															1e-05	8.053	9.261	8.657		0.01	20.04	24.15	22.095						1	123.5	103.7	113.6									1	85.46	120.7	103.08
															5e-05	35.64	42.81	39.225		0.05	55.97	64.86	60.415						3	146.8	125	135.9									3	111	137.4	124.2
															0.0001	48.64	55.97	52.305		0.1	25.59	31.19	28.39						10	162.4	141.4	151.9									10	125.6	149.5	137.55
															0.0005	65.94	76.81	71.375		0.5	28.32	35.7	32.01						30	180.3	158.7	169.5									30	146.6	156.7	151.65
															0.001	41.07	49.28	45.175		1	57.23	61.71	59.47						50	208.2	166.9	187.55									50	154.1	194.1	174.1
															0.01	146	159.7	152.85		10	148.7	173.1	160.9
															0.05	245.3	262.5	253.9		30	176.4	183.1	179.75
															0.1	268.9	283.3	276.1
															0.5	376	396.9	386.45									145												154
															1	387.3	399.2	393.25									WT		b-wave amplitude										HET		b-wave amplitude
															10	442	493.8	467.9											Strength (cd.s/mｲ)	L (µV)	R (µV)	Mean									Strength (cd.s/mｲ)	L (µV)	R (µV)	Mean
															30	488.4	519	503.7										Green	0.3	11.3	13.85	12.575								Green	0.3	11.11	17.55	14.33
																													1	30.26	34.68	32.47									1	31.83	38.76	35.295
																													3	78.68	97.18	87.93									3	77.53	99.7	88.615
																													10	118.2	131.1	124.65									10	95.42	112.7	104.06
																													30	132.8	145.5	139.15									30	104.9	121.4	113.15
																													100	144.4	155.4	149.9									100	120.4	129.2	124.8
																													300	155.1	164	159.55									300	130.2	126.1	128.15
																													500	174.1	179.1	176.6									500	144.3	152.4	148.35
																													b-wave amplitude												b-wave amplitude
																													Strength (cd.s/mｲ)	L (µV)	R (µV)	Mean									Strength (cd.s/mｲ)	L (µV)	R (µV)	Mean
																												Blue	0.1	35.79	38.55	37.17								Blue	0.1	37.95	38.44	38.195
																													0.3	70.7	71.36	71.03									0.3	73.09	80.77	76.93
																													0.5	100.3	102.4	101.35									0.5	86.61	98.75	92.68
																													1	124.3	127.4	125.85									1	104.5	109.8	107.15
																													3	143.4	154.3	148.85									3	111.5	125	118.25
																													10	153	161.3	157.15									10	134.2	126.3	130.25
																													30	170.7	181.3	176									30	137.8	140.1	138.95
																													50	196	195.5	195.75									50	172.1	157.4	164.75
																											144												153
																											HET		b-wave amplitude										WT		b-wave amplitude
																													Strength (cd.s/mｲ)	L (µV)	R (µV)	Mean									Strength (cd.s/mｲ)	L (µV)	R (µV)	Mean
																												Green	0.3	10.02	14.6	12.31								Green	0.3	10.89	13.57	12.23
																													1	31.4	40.21	35.805									1	24.61	42.74	33.675
																													3	83.01	93.87	88.44									3	58.66	105.7	82.18
																													10	104.6	123.2	113.9									10	97.45	134.9	116.175
																													30	124.8	128	126.4									30	115.1	140.1	127.6
																													100	139.2	140.5	139.85									100	123.4	146	134.7
																													300	162.7	154	158.35									300	129.5	160.9	145.2
																													500	185.5	168.2	176.85									500	151.9	180.2	166.05
																													b-wave amplitude												b-wave amplitude
																													Strength (cd.s/mｲ)	L (µV)	R (µV)	Mean									Strength (cd.s/mｲ)	L (µV)	R (µV)	Mean
																												Blue	0.1	36.39	41.12	38.755								Blue	0.1	28.29	39.59	33.94
																													0.3	75.78	79.78	77.78									0.3	54.92	79.37	67.145
																													0.5	97.69	102.1	99.895									0.5	79	111.5	95.25
																													1	120.2	118.6	119.4									1	112.2	132	122.1
																													3	137.4	139.9	138.65									3	132.7	146	139.35
																													10	155.9	147.4	151.65									10	138.8	159.1	148.95
																													30	172.6	160.8	166.7									30	157.5	171.5	164.5
																													50	194.3	180	187.15									50	172.3	182.6	177.45
																											143												149
																											HET		b-wave amplitude										HET		b-wave amplitude
																													Strength (cd.s/mｲ)	L (µV)	R (µV)	Mean									Strength (cd.s/mｲ)	L (µV)	R (µV)	Mean
																												Green	0.3	11.43	19.47	15.45								Green	0.3	18.79	16.96	17.875
																													1	29.71	42.05	35.88									1	34.86	33.92	34.39
																													3	67.85	100.2	84.025									3	90.07	99.45	94.76
																													10	88.37	119.9	104.135									10	102.6	114.5	108.55
																													30	98.39	126.3	112.345									30	116.2	129.1	122.65
																													100	115.8	133.7	124.75									100	119.5	129.4	124.45
																													300	127.8	158.8	143.3									300	137.3	140.3	138.8
																													500	156.4	180.6	168.5									500	167.1	167.5	167.3
																													b-wave amplitude												b-wave amplitude
																													Strength (cd.s/mｲ)	L (µV)	R (µV)	Mean									Strength (cd.s/mｲ)	L (µV)	R (µV)	Mean
																												Blue	0.1	31.84	38.31	35.075								Blue	0.1	34.58	35.28	34.93
																													0.3	66.24	86.52	76.38									0.3	81.37	82.55	81.96
																													0.5	79.5	100.6	90.05									0.5	93.07	102.4	97.735
																													1	98.57	112.7	105.635									1	104.6	112.3	108.45
																													3	112.8	132.6	122.7									3	126.9	124.8	125.85
																													10	125.8	138.1	131.95									10	140.9	138.1	139.5
																													30	143.9	166.5	155.2									30	150.9	157	153.95
																													50	172	185.1	178.55									50	175.6	176.1	175.85
																											142												148
																											WT		b-wave amplitude										HET		b-wave amplitude
																													Strength (cd.s/mｲ)	L (µV)	R (µV)	Mean									Strength (cd.s/mｲ)	L (µV)	R (µV)	Mean
																												Green	0.3	15.05	14.06	14.555								Green	0.3	8.132	13.9	11.016
																													1	29.89	42.32	36.105									1	22.15	34.81	28.48
																													3	82.47	109.7	96.085									3	72.83	97.48	85.155
																													10	115.5	153.8	134.65									10	93.55	120.9	107.225
																													30	133	166.6	149.8									30	108.8	121.1	114.95
																													100	139.6	165.4	152.5									100	118.3	136.7	127.5
																													300	159.3	183.3	171.3									300	129.2	157.8	143.5
																													500	171.1	197.3	184.2									500	166	170.2	168.1
																													b-wave amplitude												b-wave amplitude
																													Strength (cd.s/mｲ)	L (µV)	R (µV)	Mean									Strength (cd.s/mｲ)	L (µV)	R (µV)	Mean
																												Blue	0.1	35.86	42.66	39.26								Blue	0.1	20.39	34.24	27.315
																													0.3	69.64	77.27	73.455									0.3	66.16	79.18	72.67
																													0.5	99.16	116.4	107.78									0.5	89.03	104	96.515
																													1	123.2	144.9	134.05									1	104.8	123.3	114.05
																													3	146.8	165.8	156.3									3	126.9	135	130.95
																													10	151.3	182	166.65									10	137.3	141.2	139.25
																													30	175.8	198.3	187.05									30	155.9	158.9	157.4
																													50	201.9	221.9	211.9									50	163.2	181.7	172.45
																											139												147
																											HET		b-wave amplitude										WT		b-wave amplitude
																													Strength (cd.s/mｲ)	L (µV)	R (µV)	Mean									Strength (cd.s/mｲ)	L (µV)	R (µV)	Mean
																												Green	0.3	16.48	18.77	17.625								Green	0.3	11.7	16.88	14.29
																													1	40.71	45.19	42.95									1	26.69	42.07	34.38
																													3	112.3	115.1	113.7									3	67.26	104.3	85.78
																													10	140.4	135.5	137.95									10	100.2	146.4	123.3
																													30	159.9	149.1	154.5									30	113.2	160.4	136.8
																													100	172.4	142.5	157.45									100	135.9	161	148.45
																													300	212.7	159.9	186.3									300	150.2	171.3	160.75
																													500	246.4	179	212.7									500	163.1	185.5	174.3
																													b-wave amplitude												b-wave amplitude
																													Strength (cd.s/mｲ)	L (µV)	R (µV)	Mean									Strength (cd.s/mｲ)	L (µV)	R (µV)	Mean
																												Blue	0.1	44.8	45.02	44.91								Blue	0.1	31.72	43.23	37.475
																													0.3	104.4	101.7	103.05									0.3	64.55	84.36	74.455
																													0.5	126.5	120.2	123.35									0.5	89.92	114.5	102.21
																													1	144.1	133.4	138.75									1	118.9	142.4	130.65
																													3	165.7	145	155.35									3	140.2	164.5	152.35
																													10	201.4	155.8	178.6									10	149.1	173.9	161.5
																													30	250.3	174.9	212.6									30	168.2	187.2	177.7
																													50	291.5	190.7	241.1									50	186.6	207.7	197.15
																																							141
																																							WT		b-wave amplitude
																																									Strength (cd.s/mｲ)	L (µV)	R (µV)	Mean
																																								Green	0.3	7.385	12.55	9.9675
																																									1	27.84	43.74	35.79
																																									3	65.98	108.2	87.09
																																									10	99.14	143.8	121.47
																																									30	118.6	144	131.3
																																									100	130.6	154.6	142.6
																																									300	148.5	170.7	159.6
																																									500	169.1	179.4	174.25
																																									b-wave amplitude
																																									Strength (cd.s/mｲ)	L (µV)	R (µV)	Mean
																																								Blue	0.1	31.7	42.19	36.945
																																									0.3	58.74	81.16	69.95
																																									0.5	84.47	116.2	100.335
																																									1	105.7	137.2	121.45
																																									3	132.1	160.2	146.15
																																									10	146.8	170	158.4
																																									30	174.5	188	181.25
																																									50	200.4	208.5	204.45
																																							142
																																							HET		b-wave amplitude
																																									Strength (cd.s/mｲ)	L (µV)	R (µV)	Mean
																																								Green	0.3	12.24	15.67	13.955
																																									1	26.83	37.7	32.265
																																									3	79.56	111.7	95.63
																																									10	95.14	126	110.57
																																									30	113.5	127.8	120.65
																																									100	113.8	137.2	125.5
																																									300	134.2	161.1	147.65
																																									500	167.2	185.7	176.45
																																									b-wave amplitude
																																									Strength (cd.s/mｲ)	L (µV)	R (µV)	Mean
																																								Blue	0.1	34.23	41.35	37.79
																																									0.3	72.88	90.66	81.77
																																									0.5	88.84	112.1	100.47
																																									1	106.9	119.6	113.25
																																									3	123.5	137.4	130.45
																																									10	138	141.5	139.75
																																									30	155.1	173.4	164.25
																																									50	192.1	191.6	191.85

## Sheet: WT 2-MO Phenotyping 2023
Scotopic ERG and OCT, photopic ERG not done with the same electrodes
Scotopic ERG
																													nasal	temp	inf	sup	Average
		Male												Female														33	61.8073	61.4547	60.284	58.9213	60.6168
																												26	60.0657	62.0017	65.535	62.197	62.4498
		39		Scotopic										42		Scotopic												30	56.942	58.5713	58.561	57.571	57.9113
																												38	60.5797	60.5717	60.687	59.0283	60.2167
				b-wave amplitude					a-wave amplitude							b-wave amplitude					a-wave amplitude							39	58.8933	61.417	59.6927	59.198	59.8003
				Strength (cd.s/mｲ)	L (µV)	R (µV)	Mean		Strength (cd.s/mｲ)	L (µV)	R (µV)	Mean				Strength (cd.s/mｲ)	L (µV)	R (µV)	Mean		Strength (cd.s/mｲ)	L (µV)	R (µV)	Mean				36	59.8833	59.6893	58.563	62.633	60.1922
				1e-05	17.18	11.67	14.425		0.01	16.02	6.18	11.1				1e-05	46.49	44.98	45.735		0.01	4.441	0	2.2205				37	58.8083	58.8727	60.2327	59.8947	59.4521
				5e-05	53.73	48.69	51.21		0.05	64.53	44.59	54.56				5e-05	73.97	71.66	72.815		0.05	84.01	65.1	74.555				31	57.046	57.554	63.5263	59.6303	59.4392
				0.0001	98.92	84.21	91.565		0.1	138.9	111.1	125				0.0001	109.2	85.54	97.37		0.1	108.1	82.72	95.41				32	62.349	59.5573	60.6103	59.0097	60.3816
				0.0005	192	167.8	179.9		0.5	239.4	182.6	211				0.0005	169.5	133.3	151.4		0.5	243.8	200.4	222.1				42	57.9817	54.7397	56.3227	58.9397	56.9959
				0.001	297.7	248.5	273.1		1	262.1	218.5	240.3				0.001	264.2	229.9	247.05		1	252.4	211.5	231.95
				0.01	351.9	293.7	322.8		10	322.2	281.5	301.85				0.01	321.6	274.3	297.95		10	287.2	245	266.1
				0.05	403.2	347.6	375.4		30	438.7	407.8	423.25				0.05	371.2	315.4	343.3		30	336.7	293.8	315.25
				0.1	450.9	409.9	430.4									0.1	461.8	399.3	430.55
				0.5	520.2	438.6	479.4									0.5	502.1	439.3	470.7
				1	554.8	487.7	521.25									1	527.5	456.1	491.8
				10	701.3	650.3	675.8									10	683	615.3	649.15
				30	785.6	739.8	762.7									30	640.4	592.8	616.6
		38		Scotopic										32		Scotopic
				b-wave amplitude					a-wave amplitude							b-wave amplitude					a-wave amplitude
				Strength (cd.s/mｲ)	L (µV)	R (µV)	Mean		Strength (cd.s/mｲ)	L (µV)	R (µV)	Mean				Strength (cd.s/mｲ)	L (µV)	R (µV)	Mean		Strength (cd.s/mｲ)	L (µV)	R (µV)	Mean
				1e-05	48.46	50.47	49.465		0.01	46.3	35.03	40.665				1e-05	31.15	26.89	29.02		0.01	59.43	57	58.215
				5e-05	123.2	109.8	116.5		0.05	56.92	34.77	45.845				5e-05	44.92	44.33	44.625		0.05	65.09	72.89	68.99
				0.0001	91.18	76.89	84.035		0.1	158.8	122.4	140.6				0.0001	127.9	129.7	128.8		0.1	99.32	120.1	109.71
				0.0005	188.2	172.4	180.3		0.5	217.1	195.9	206.5				0.0005	139	160.9	149.95		0.5	186.7	233.6	210.15
				0.001	213	210.1	211.55		1	266.9	284.9	275.9				0.001	209.4	241.7	225.55		1	184.7	219.2	201.95
				0.01	340.3	359.7	350		10	318.6	306.5	312.55				0.01	255.2	311.3	283.25		10	267.9	328.8	298.35
				0.05	375.4	388.8	382.1		30	394	370.9	382.45				0.05	366.9	413.8	390.35		30	301.6	343.4	322.5
				0.1	367.3	371.7	369.5									0.1	405.3	457	431.15
				0.5	514.9	515.1	515									0.5	461.6	543.4	502.5
				1	495.6	484.9	490.25									1	460.3	541.6	500.95
				10	675.9	681.6	678.75									10	556.9	653.1	605
				30	678.6	659.5	669.05									30	686.9	777.2	732.05
														31		Scotopic
		30		Scotopic
																b-wave amplitude					a-wave amplitude
				b-wave amplitude					a-wave amplitude							Strength (cd.s/mｲ)	L (µV)	R (µV)	Mean		Strength (cd.s/mｲ)	L (µV)	R (µV)	Mean
				Strength (cd.s/mｲ)	L (µV)	R (µV)	Mean		Strength (cd.s/mｲ)	L (µV)	R (µV)	Mean				1e-05	32.36	35.19	33.775		0.01	21.5	27.55	24.525
				1e-05	29.18	27.34	28.26		0.01	29.78	33.3	31.54				5e-05	31.03	27.26	29.145		0.05	83.29	87.44	85.365
				5e-05	87.17	98.15	92.66		0.05	58.93	68.58	63.755				0.0001	111.8	109.6	110.7		0.1	154.7	154	154.35
				0.0001	128.3	146.3	137.3		0.1	125.7	132.3	129				0.0005	209.2	203.7	206.45		0.5	186.1	195	190.55
				0.0005	166.4	195.2	180.8		0.5	156.7	167	161.85				0.001	224.4	239.8	232.1		1	205.1	226.4	215.75
				0.001	183.6	204.6	194.1		1	195.9	200.7	198.3				0.01	317.1	339.9	328.5		10	272	300.4	286.2
				0.01	316.5	333.5	325		10	309.8	324	316.9				0.05	371	377	374		30	339.4	359.5	349.45
				0.05	376.5	378.7	377.6		30	368.2	375.1	371.65				0.1	401.3	410.8	406.05
				0.1	358.3	353.3	355.8									0.5	511.1	519.5	515.3
				0.5	516.7	498.6	507.65									1	510.4	515.5	512.95
				1	546.2	535.4	540.8									10	544.8	546.9	545.85
				10	569.2	555.4	562.3									30	533.3	563	548.15
				30	618	591.3	604.65
														37		Scotopic
		26		Scotopic
																b-wave amplitude					a-wave amplitude
				b-wave amplitude					a-wave amplitude							Strength (cd.s/mｲ)	L (µV)	R (µV)	Mean		Strength (cd.s/mｲ)	L (µV)	R (µV)	Mean
				Strength (cd.s/mｲ)	L (µV)	R (µV)	Mean		Strength (cd.s/mｲ)	L (µV)	R (µV)	Mean				1e-05	41.74	39.78	40.76		0.01	19.28	16.03	17.655
				1e-05	11.15	6.093	8.6215		0.01	7.931	2.402	5.1665				5e-05	68.39	69.63	69.01		0.05	63.51	51.6	57.555
				5e-05	63.66	57.43	60.545		0.05	77.3	61.14	69.22				0.0001	80.91	74.85	77.88		0.1	84.15	60.7	72.425
				0.0001	110.8	92.75	101.775		0.1	109.7	84.74	97.22				0.0005	161.1	155.8	158.45		0.5	185.9	178.1	182
				0.0005	170	144.3	157.15		0.5	221.9	196.9	209.4				0.001	251.6	253.2	252.4		1	173.6	181.2	177.4
				0.001	230.7	211.2	220.95		1	228.5	210.3	219.4				0.01	297.5	325.4	311.45		10	285.6	308.2	296.9
				0.01	307.5	293	300.25		10	331.9	317.4	324.65				0.05	347.3	373.8	360.55		30	310.1	360.1	335.1
				0.05	404.5	376.3	390.4		30	371.5	355.7	363.6				0.1	458	469.3	463.65
				0.1	462.1	424.1	443.1									0.5	468	484.1	476.05
				0.5	522.6	469.1	495.85									1	482.2	517.8	500
				1	560.6	516.1	538.35									10	566.2	621.4	593.8
				10	647.9	611.6	629.75									30	627.1	713.4	670.25
				30	642.8	613.6	628.2
														36		Scotopic
		33		Scotopic
																b-wave amplitude					a-wave amplitude
				b-wave amplitude					a-wave amplitude							Strength (cd.s/mｲ)	L (µV)	R (µV)	Mean		Strength (cd.s/mｲ)	L (µV)	R (µV)	Mean
				Strength (cd.s/mｲ)	L (µV)	R (µV)	Mean		Strength (cd.s/mｲ)	L (µV)	R (µV)	Mean				1e-05	52.15	53.15	52.65		0.01	38.24	41.46	39.85
				1e-05	24.57	21.12	22.845		0.01	21.36	15.7	18.53				5e-05	61.69	59.77	60.73		0.05	59.42	63.27	61.345
				5e-05	63.16	66.44	64.8		0.05	75.9	75.47	75.685				0.0001	72.71	66.52	69.615		0.1	111.5	113	112.25
				0.0001	77.04	73.28	75.16		0.1	136.7	129.2	132.95				0.0005	194.3	180.2	187.25		0.5	190	191.1	190.55
				0.0005	153.6	148.6	151.1		0.5	226.3	215.2	220.75				0.001	234.4	220.5	227.45		1	217.1	208.3	212.7
				0.001	227.7	218.9	223.3		1	236.1	217.5	226.8				0.01	321.5	301.1	311.3		10	310.3	295.4	302.85
				0.01	296.1	264.6	280.35		10	321	316.6	318.8				0.05	357.8	338.6	348.2		30	359.5	348.3	353.9
				0.05	363.9	337.4	350.65		30	397.5	381.4	389.45				0.1	424.8	408.6	416.7
				0.1	378	349.1	363.55									0.5	470.4	454.7	462.55
				0.5	504.7	472.1	488.4									1	500.1	471.8	485.95
				1	531.6	478.5	505.05									10	552.2	530.1	541.15
				10	610	564.3	587.15									30	671.3	647.7	659.5
				30	686	658.1	672.05

## Sheet: P23H 5-MO Phenotyping 2023
Scotopic																										Photopic		Green values not used in manuscript but measured in the same protocol
																											Male												Female
	Males												Females
																											111		Photopic										115		Photopic
	111		Scotopic										115		Scotopic
																													b-wave amplitude												b-wave amplitude
			b-wave amplitude					a-wave amplitude							b-wave amplitude					a-wave amplitude									Strength (cd.s/mｲ)	L (µV)	R (µV)	Mean									Strength (cd.s/mｲ)	L (µV)	R (µV)	Mean
			Strength (cd.s/mｲ)	L (µV)	R (µV)	Mean		Strength (cd.s/mｲ)	L (µV)	R (µV)	Mean				Strength (cd.s/mｲ)	L (µV)	R (µV)	Mean		Strength (cd.s/mｲ)	L (µV)	R (µV)	Mean					Green	0.3	10.38	10.02	10.2								Green	0.3	11.2	7.763	9.4815
			1e-05	17.66	21.23	19.445		0.01	37.75	34.25	36				1e-05	16.03	14.14	15.085		0.01	4.767	2.414	3.5905						1	19.74	21.7	20.72									1	19.05	19.28	19.165
			5e-05	36.3	33.28	34.79		0.05	3.326	1.019	2.1725				5e-05	19.86	19.5	19.68		0.05	7.466	12.29	9.878						3	33.07	32.45	32.76									3	44.06	35.86	39.96
			0.0001	0	0	0		0.1	56.32	48.15	52.235				0.0001	16.41	9.427	12.9185		0.1	50.55	55.06	52.805						10	45.82	64.48	55.15									10	51.35	46.05	48.7
			0.0005	38.99	26.72	32.855		0.5	11.83	12.62	12.225				0.0005	19.32	12.87	16.095		0.5	22.77	20	21.385						30	38.6	57.62	48.11									30	56.38	49.01	52.695
			0.001	43.89	40.1	41.995		1	48.12	38.78	43.45				0.001	25.66	14.26	19.96		1	41.5	42.5	42						100	45.18	43.4	44.29									100	58.52	58.93	58.725
			0.01	39.81	52.71	46.26		10	38.16	34.98	36.57				0.01	143.5	127.9	135.7		10	56.72	35.76	46.24						300	49.6	56.73	53.165									300	78.69	67.5	73.095
			0.05	102.4	91.61	97.005		30	43.63	42.72	43.175				0.05	128.9	123	125.95		30	60.48	50.48	55.48						500	70.89	96.25	83.57									500	74.97	89.09	82.03
			0.1	104.8	91.57	98.185									0.1	123.8	98.58	111.19
			0.5	175.1	167.5	171.3									0.5	200.4	167.9	184.15											b-wave amplitude												b-wave amplitude
			1	124.2	115.5	119.85									1	213.9	184.9	199.4											Strength (cd.s/mｲ)	L (µV)	R (µV)	Mean									Strength (cd.s/mｲ)	L (µV)	R (µV)	Mean
			10	198.1	192	195.05									10	273.7	234	253.85										Blue	0.1	22.47	21.86	22.165								Blue	0.1	21.28	19.86	20.57
			30	268.2	276	272.1									30	265.2	238.9	252.05											0.3	34.91	41.45	38.18									0.3	44.37	33.03	38.7
																													0.5	36.85	36.59	36.72									0.5	47.3	38.95	43.125
																													1	59.37	46.18	52.775									1	63.96	44.46	54.21
	110		Scotopic										114		Scotopic														3	37.19	70.58	53.885									3	58.31	62.34	60.325
																													10	57.01	41.33	49.17									10	74.65	59.23	66.94
			b-wave amplitude					a-wave amplitude							b-wave amplitude					a-wave amplitude									30	62.24	69.33	65.785									30	71.36	67.21	69.285
			Strength (cd.s/mｲ)	L (µV)	R (µV)	Mean		Strength (cd.s/mｲ)	L (µV)	R (µV)	Mean				Strength (cd.s/mｲ)	L (µV)	R (µV)	Mean		Strength (cd.s/mｲ)	L (µV)	R (µV)	Mean						50	61.92	87.47	74.695									50	94.06	78.07	86.065
			1e-05	0	0	0		0.01	4.509	2.177	3.343				1e-05	45.13	31.1	38.115		0.01	43.36	42.56	42.96
			5e-05	51.04	47.69	49.365		0.05	14.86	24.71	19.785				5e-05	31.73	22.98	27.355		0.05	0	0	0
			0.0001	3.402	3.868	3.635		0.1	37.28	19.83	28.555				0.0001	7.06	8.62	7.84		0.1	43.59	30.15	36.87																114		Photopic
			0.0005	72.57	71.78	72.175		0.5	87.86	73.39	80.625				0.0005	66.27	49.37	57.82		0.5	28.91	28.16	28.535				110		Photopic
			0.001	48.11	41.12	44.615		1	94.98	84.66	89.82				0.001	58.12	40.59	49.355		1	25.96	39.97	32.965																		b-wave amplitude
			0.01	136.1	124.5	130.3		10	84.92	80.21	82.565				0.01	81.62	56.05	68.835		10	18.23	20.53	19.38						b-wave amplitude												Strength (cd.s/mｲ)	L (µV)	R (µV)	Mean
			0.05	166.8	150.8	158.8		30	133.6	121.9	127.75				0.05	72.52	81.04	76.78		30	22.35	19.99	21.17						Strength (cd.s/mｲ)	L (µV)	R (µV)	Mean								Green	0.3	9.164	8.449	8.8065
			0.1	277.8	264	270.9									0.1	62.03	78.96	70.495										Green	0.3	12.77	11.29	12.03									1	10.78	14.21	12.495
			0.5	233.7	216.5	225.1									0.5	95.74	97.33	96.535											1	30.14	32.42	31.28									3	21.17	24.47	22.82
			1	265.1	237.2	251.15									1	153.1	125	139.05											3	79.34	77.48	78.41									10	23.8	29.33	26.565
			10	322.5	272.2	297.35									10	178.7	193.4	186.05											10	88.43	108	98.215									30	30.91	18.56	24.735
			30	326.5	280	303.25									30	176.1	178.4	177.25											30	98.11	126.7	112.405									100	40.66	31.56	36.11
																													100	110.8	127	118.9									300	50.48	47.15	48.815
																													300	115.2	143.7	129.45									500	50.98	40.02	45.5
	109		Scotopic										113		Scotopic														500	143.7	163.1	153.4
																																									b-wave amplitude
			b-wave amplitude					a-wave amplitude							b-wave amplitude					a-wave amplitude									b-wave amplitude												Strength (cd.s/mｲ)	L (µV)	R (µV)	Mean
			Strength (cd.s/mｲ)	L (µV)	R (µV)	Mean		Strength (cd.s/mｲ)	L (µV)	R (µV)	Mean				Strength (cd.s/mｲ)	L (µV)	R (µV)	Mean		Strength (cd.s/mｲ)	L (µV)	R (µV)	Mean						Strength (cd.s/mｲ)	L (µV)	R (µV)	Mean								Blue	0.1	14.55	14.24	14.395
			1e-05	71.05	43.62	57.335		0.01	9.085	18.88	13.9825				1e-05	28.41	20.71	24.56		0.01	8.163	1.778	4.9705					Blue	0.1	45.07	34.07	39.57									0.3	19.33	20.31	19.82
			5e-05	38.24	29.68	33.96		0.05	36.53	35.27	35.9				5e-05	25.56	19.94	22.75		0.05	57.82	45.93	51.875						0.3	72.92	74.19	73.555									0.5	22.15	21.29	21.72
			0.0001	1.61	7.673	4.6415		0.1	89.23	88.63	88.93				0.0001	39.41	25.99	32.7		0.1	36.4	31.81	34.105						0.5	86.06	92.38	89.22									1	25.07	22.36	23.715
			0.0005	96.33	98.37	97.35		0.5	36.95	43.71	40.33				0.0005	32.96	13.96	23.46		0.5	16.34	1.382	8.861						1	100.1	111.8	105.95									3	23.69	28.2	25.945
			0.001	64.85	74.67	69.76		1	103.2	122.4	112.8				0.001	42.52	20.89	31.705		1	12.47	12.01	12.24						3	110.4	131.5	120.95									10	45.52	33.79	39.655
			0.01	144.3	151.2	147.75		10	113.7	107.3	110.5				0.01	26.69	25.06	25.875		10	50.28	43.53	46.905						10	117.6	143	130.3									30	45.69	44.56	45.125
			0.05	157.7	158.7	158.2		30	95.47	97.09	96.28				0.05	27.97	34.63	31.3		30	102	103	102.5						30	128.9	152.3	140.6									50	55.46	50.42	52.94
			0.1	213.6	193.1	203.35									0.1	42.59	39.95	41.27											50	142.7	160.1	151.4
			0.5	283	249.7	266.35									0.5	97.94	94.5	96.22
			1	314.1	298.7	306.4									1	175.4	157.7	166.55									109		Photopic										113		Photopic
			10	398.5	355.5	377									10	105.4	130.4	117.9
			30	420.9	386	403.45									30	40.79	61.7	51.245											b-wave amplitude												b-wave amplitude
																													Strength (cd.s/mｲ)	L (µV)	R (µV)	Mean									Strength (cd.s/mｲ)	L (µV)	R (µV)	Mean
																												Green	0.3	16.16	8.46	12.31								Green	0.3	9.387	10.52	9.9535
	108		Scotopic										112		Scotopic														1	41.48	24.79	33.135									1	15.62	19.16	17.39
																													3	89.41	67.1	78.255									3	29.02	32.29	30.655
			b-wave amplitude					a-wave amplitude							b-wave amplitude					a-wave amplitude									10	97.05	98.42	97.735									10	33.3	36.6	34.95
			Strength (cd.s/mｲ)	L (µV)	R (µV)	Mean		Strength (cd.s/mｲ)	L (µV)	R (µV)	Mean				Strength (cd.s/mｲ)	L (µV)	R (µV)	Mean		Strength (cd.s/mｲ)	L (µV)	R (µV)	Mean						30	103.7	104.3	104									30	33.69	43.74	38.715
			1e-05	34.09	35.48	34.785		0.01	3.789	4.542	4.1655				1e-05	36.59	31.23	33.91		0.01	0	0	0						100	105.8	107.1	106.45									100	42.01	43.81	42.91
			5e-05	23.48	23.75	23.615		0.05	21.75	21.5	21.625				5e-05	12.67	9.092	10.881		0.05	13.57	19.23	16.4						300	119.3	120.9	120.1									300	50.77	57.82	54.295
			0.0001	24.59	31.24	27.915		0.1	29.03	25.99	27.51				0.0001	33.5	34.67	34.085		0.1	4.962	9.546	7.254						500	135.6	126.4	131									500	59.19	64.31	61.75
			0.0005	86.98	90.12	88.55		0.5	57.41	51.81	54.61				0.0005	26.38	20.93	23.655		0.5	29.24	25.61	27.425
			0.001	48.24	48.14	48.19		1	77.77	70.95	74.36				0.001	29.79	28.32	29.055		1	33.46	40.65	37.055						b-wave amplitude												b-wave amplitude
			0.01	125	118.6	121.8		10	99.7	78.06	88.88				0.01	32.08	35.37	33.725		10	47.3	52.47	49.885						Strength (cd.s/mｲ)	L (µV)	R (µV)	Mean									Strength (cd.s/mｲ)	L (µV)	R (µV)	Mean
			0.05	154.1	136.1	145.1		30	116	95.16	105.58				0.05	78.83	74.62	76.725		30	42.52	23.69	33.105					Blue	0.1	57.06	28.26	42.66								Blue	0.1	19.95	20.45	20.2
			0.1	204.2	175.1	189.65									0.1	86.95	86.65	86.8											0.3	78.74	60.85	69.795									0.3	30.97	24.91	27.94
			0.5	257	228.7	242.85									0.5	163.5	131.5	147.5											0.5	93.25	85.67	89.46									0.5	30.54	33.52	32.03
			1	256.3	218.8	237.55									1	126.8	111.8	119.3											1	102.2	100.9	101.55									1	31.62	37.9	34.76
			10	337	276.2	306.6									10	102	83.62	92.81											3	109.4	110.7	110.05									3	42.32	46.37	44.345
			30	388.3	316.1	352.2									30	181.3	146.3	163.8											10	110.4	120.1	115.25									10	39.2	46.66	42.93
																													30	126.7	125.5	126.1									30	51.84	55.57	53.705
																													50	146.7	134.5	140.6									50	63.5	71.35	67.425
	107		Scotopic										105		Scotopic
			b-wave amplitude					a-wave amplitude							b-wave amplitude					a-wave amplitude																			112		Photopic
			Strength (cd.s/mｲ)	L (µV)	R (µV)	Mean		Strength (cd.s/mｲ)	L (µV)	R (µV)	Mean				Strength (cd.s/mｲ)	L (µV)	R (µV)	Mean		Strength (cd.s/mｲ)	L (µV)	R (µV)	Mean				108		Photopic
			1e-05	7.26	15.99	11.625		0.01	0	0	0				1e-05	40.54	50.14	45.34		0.01	0	0	0																		b-wave amplitude
			5e-05	95.35	96.82	96.085		0.05	15.75	19.96	17.855				5e-05	1.971	4.053	3.012		0.05	0	0	0						b-wave amplitude												Strength (cd.s/mｲ)	L (µV)	R (µV)	Mean
			0.0001	47.76	54.29	51.025		0.1	33.37	47.57	40.47				0.0001	34.86	37.16	36.01		0.1	21.46	28.17	24.815						Strength (cd.s/mｲ)	L (µV)	R (µV)	Mean								Green	0.3	13.73	11.6	12.665
			0.0005	92.25	93.89	93.07		0.5	52.4	58.67	55.535				0.0005	0	0	0		0.5	33.56	41.47	37.515					Green	0.3	16.83	13.45	15.14									1	23.61	27.92	25.765
			0.001	43.48	54.94	49.21		1	53.5	58.46	55.98				0.001	55.38	60.59	57.985		1	0	0	0						1	32.96	27.25	30.105									3	39.04	41.48	40.26
			0.01	128.5	141.3	134.9		10	88.47	98.98	93.725				0.01	90.16	98.32	94.24		10	0	0	0						3	78.25	65.74	71.995									10	51.57	47.22	49.395
			0.05	169.7	187.3	178.5		30	75.19	69.86	72.525				0.05	66.06	70.12	68.09		30	74.18	72.85	73.515						10	93.29	88.11	90.7									30	56.87	55.94	56.405
			0.1	178.1	203.7	190.9									0.1	32.05	42.7	37.375											30	99.81	104.6	102.205									100	63.59	61.09	62.34
			0.5	233.6	246.2	239.9									0.5	104.8	111	107.9											100	104.8	108.2	106.5									300	76.75	65.55	71.15
			1	304.2	313.2	308.7									1	87.96	92.86	90.41											300	115.4	125.3	120.35									500	86.68	83.26	84.97
			10	317.2	345.5	331.35									10	152.2	155.3	153.75											500	141.6	142.7	142.15
			30	402.4	417	409.7									30	114.4	109.3	111.85																							b-wave amplitude
																													b-wave amplitude												Strength (cd.s/mｲ)	L (µV)	R (µV)	Mean
																													Strength (cd.s/mｲ)	L (µV)	R (µV)	Mean								Blue	0.1	20.89	20.61	20.75
	106		Scotopic										102		Scotopic													Blue	0.1	41.5	28.4	34.95									0.3	36.7	38.3	37.5
																													0.3	74.89	62.56	68.725									0.5	44.61	44.27	44.44
			b-wave amplitude					a-wave amplitude							b-wave amplitude					a-wave amplitude									0.5	89.25	76.8	83.025									1	55.04	53.87	54.455
			Strength (cd.s/mｲ)	L (µV)	R (µV)	Mean		Strength (cd.s/mｲ)	L (µV)	R (µV)	Mean				Strength (cd.s/mｲ)	L (µV)	R (µV)	Mean		Strength (cd.s/mｲ)	L (µV)	R (µV)	Mean						1	103.2	90.62	96.91									3	66.93	62.42	64.675
			1e-05	5.648	4.867	5.2575		0.01	6.859	7.238	7.0485				1e-05	3.036	8.312	5.674		0.01	5.772	23.63	14.701						3	106.4	112.5	109.45									10	68.33	71.93	70.13
			5e-05	30.42	22.87	26.645		0.05	11.18	9.404	10.292				5e-05	6.191	26.86	16.5255		0.05	6.04	0	3.02						10	111.7	126.9	119.3									30	72.12	72.12	72.12
			0.0001	44.11	42.58	43.345		0.1	16.12	15.98	16.05				0.0001	29.11	18.27	23.69		0.1	37.29	29.7	33.495						30	122.9	135.5	129.2									50	87.23	79.59	83.41
			0.0005	40.63	42.82	41.725		0.5	40.94	52.34	46.64				0.0005	63.55	75.18	69.365		0.5	46.02	53.05	49.535						50	139.8	145.1	142.45
			0.001	15.84	11.57	13.705		1	55.78	74.76	65.27				0.001	34.96	56.85	45.905		1	48.25	49.72	48.985
			0.01	58.24	84.3	71.27		10	75.54	87.42	81.48				0.01	138	129.9	133.95		10	93.79	68.96	81.375																105		Photopic
			0.05	119.4	138.9	129.15		30	68.64	78.24	73.44				0.05	116.1	123.4	119.75		30	67.55	62.69	65.12				107		Photopic
			0.1	132.5	163.8	148.15									0.1	103.5	108.3	105.9																							b-wave amplitude
			0.5	160.1	193	176.55									0.5	179.3	163.4	171.35											b-wave amplitude												Strength (cd.s/mｲ)	L (µV)	R (µV)	Mean
			1	190	236.7	213.35									1	236.5	186.5	211.5											Strength (cd.s/mｲ)	L (µV)	R (µV)	Mean								Green	0.3	11.82	7.682	9.751
			10	230.2	277.5	253.85									10	238.8	208.7	223.75										Green	0.3	3.982	5.89	4.936									1	13.61	19.51	16.56
			30	287.6	347.2	317.4									30	262.5	230.8	246.65											1	19.69	16.59	18.14									3	28.31	26.1	27.205
																													3	73.7	50.27	61.985									10	28.97	30.21	29.59
																													10	75.95	90.19	83.07									30	34.45	39.07	36.76
	93		Scotopic										101		Scotopic														30	92.55	98.32	95.435									100	38.96	43.3	41.13
																													100	133.4	113.1	123.25									300	41	48.23	44.615
			b-wave amplitude					a-wave amplitude							b-wave amplitude					a-wave amplitude									300	121.6	139.6	130.6									500	55.54	51.45	53.495
			Strength (cd.s/mｲ)	L (µV)	R (µV)	Mean		Strength (cd.s/mｲ)	L (µV)	R (µV)	Mean				Strength (cd.s/mｲ)	L (µV)	R (µV)	Mean		Strength (cd.s/mｲ)	L (µV)	R (µV)	Mean						500	154.2	164.3	159.25
			1e-05	15.6	15.15	15.375		0.01	11.76	10.21	10.985				1e-05	0	0	0		0.01	33.03	31.77	32.4																		b-wave amplitude
			5e-05	19.99	19.93	19.96		0.05	31.27	30.99	31.13				5e-05	23.28	23.5	23.39		0.05	13.22	17.41	15.315						b-wave amplitude												Strength (cd.s/mｲ)	L (µV)	R (µV)	Mean
			0.0001	45.88	41.98	43.93		0.1	56.57	52.64	54.605				0.0001	19.69	15.01	17.35		0.1	51.49	68.61	60.05						Strength (cd.s/mｲ)	L (µV)	R (µV)	Mean								Blue	0.1	17.65	17.37	17.51
			0.0005	61.1	63.32	62.21		0.5	71.67	70.31	70.99				0.0005	46.56	40.02	43.29		0.5	107.7	97.94	102.82					Blue	0.1	31.09	28.67	29.88									0.3	21.53	23.69	22.61
			0.001	68.01	75.15	71.58		1	57.4	57.63	57.515				0.001	78.76	74.93	76.845		1	30.55	33.41	31.98						0.3	72.3	63.38	67.84									0.5	25.5	24.89	25.195
			0.01	103.2	128.5	115.85		10	109.3	119.3	114.3				0.01	115	98.21	106.605		10	39.48	46.59	43.035						0.5	78.38	75.92	77.15									1	28.81	31.87	30.34
			0.05	176.9	199.8	188.35		30	84.71	96.41	90.56				0.05	84.49	109.8	97.145		30	41.9	45.55	43.725						1	104.6	103.4	104									3	32.66	36.83	34.745
			0.1	227.3	245.4	236.35									0.1	116.1	160.4	138.25											3	125.2	115	120.1									10	39.45	42.19	40.82
			0.5	233.8	254.5	244.15									0.5	126.8	158.2	142.5											10	114.2	129.8	122									30	36.99	53.42	45.205
			1	256	283.5	269.75									1	199.9	223.3	211.6											30	132	141.4	136.7									50	60.18	60.98	60.58
			10	296.6	335.1	315.85									10	221.8	248.2	235											50	176	152.3	164.15
			30	355.5	382.9	369.2									30	259.8	280.6	270.2
																																							102		Photopic
	92		Scotopic										99		Scotopic												106		Photopic												b-wave amplitude
																																									Strength (cd.s/mｲ)	L (µV)	R (µV)	Mean
			b-wave amplitude					a-wave amplitude							b-wave amplitude					a-wave amplitude									b-wave amplitude											Green	0.3	20.78	14.08	17.43
			Strength (cd.s/mｲ)	L (µV)	R (µV)	Mean		Strength (cd.s/mｲ)	L (µV)	R (µV)	Mean				Strength (cd.s/mｲ)	L (µV)	R (µV)	Mean		Strength (cd.s/mｲ)	L (µV)	R (µV)	Mean						Strength (cd.s/mｲ)	L (µV)	R (µV)	Mean									1	38.06	31.93	34.995
			1e-05	0	0	0		0.01	0	0	0				1e-05	20.06	15.11	17.585		0.01	10.48	7.187	8.8335					Green	0.3	13.84	13.02	13.43									3	80.52	57.36	68.94
			5e-05	9.172	6.182	7.677		0.05	24.66	22.47	23.565				5e-05	22.09	23.64	22.865		0.05	20.52	16.39	18.455						1	24.3	35.6	29.95									10	84.78	72.5	78.64
			0.0001	49.48	58.21	53.845		0.1	44.46	41.03	42.745				0.0001	16.75	16.82	16.785		0.1	19.16	22.49	20.825						3	64.86	74.73	69.795									30	93.69	78.42	86.055
			0.0005	96.29	106.9	101.595		0.5	48.33	42	45.165				0.0005	20.14	19.92	20.03		0.5	28.92	42.69	35.805						10	79.98	98.87	89.425									100	99.33	89.19	94.26
			0.001	101.5	103.9	102.7		1	42.41	45.96	44.185				0.001	62.5	67.4	64.95		1	24.21	30.98	27.595						30	85.45	99.41	92.43									300	115.3	102.7	109
			0.01	169.7	179.3	174.5		10	46.44	59.03	52.735				0.01	76.09	77.98	77.035		10	59.78	60.15	59.965						100	93.37	101.9	97.635									500	138.5	123.9	131.2
			0.05	175	196.1	185.55		30	76.99	72.1	74.545				0.05	99.91	94.24	97.075		30	75.24	67.17	71.205						300	109.1	121.4	115.25
			0.1	203.9	223.3	213.6									0.1	132.2	140.2	136.2											500	124.2	147.7	135.95									b-wave amplitude
			0.5	300.4	297.8	299.1									0.5	205	223.3	214.15																							Strength (cd.s/mｲ)	L (µV)	R (µV)	Mean
			1	290.9	302.7	296.8									1	219.7	244.1	231.9											b-wave amplitude											Blue	0.1	52.42	32.06	42.24
			10	328.8	343.1	335.95									10	281.2	289.1	285.15											Strength (cd.s/mｲ)	L (µV)	R (µV)	Mean									0.3	78.36	53.25	65.805
			30	405.2	407.2	406.2									30	254.1	244.5	249.3										Blue	0.1	32.66	38.23	35.445									0.5	87.16	61.72	74.44
																													0.3	61.47	74.72	68.095									1	95.96	75.45	85.705
																													0.5	71.69	83.08	77.385									3	106.7	88.26	97.48
	90		Scotopic										98		Scotopic														1	85.31	98.96	92.135									10	105.3	90.66	97.98
																													3	95.57	108.9	102.235									30	108.9	107.6	108.25
			b-wave amplitude					a-wave amplitude							b-wave amplitude					a-wave amplitude									10	105	125.4	115.2									50	138.7	124.9	131.8
			Strength (cd.s/mｲ)	L (µV)	R (µV)	Mean		Strength (cd.s/mｲ)	L (µV)	R (µV)	Mean				Strength (cd.s/mｲ)	L (µV)	R (µV)	Mean		Strength (cd.s/mｲ)	L (µV)	R (µV)	Mean						30	113.9	121.5	117.7
			1e-05	23.19	21.52	22.355		0.01	36.59	33.14	34.865				1e-05	37.44	38.21	37.825		0.01	0	7.758	3.879						50	124.8	136.6	130.7
			5e-05	51.81	48.08	49.945		0.05	11.09	13.52	12.305				5e-05	30.32	15.26	22.79		0.05	2.852	2.353	2.6025
			0.0001	76.07	77.14	76.605		0.1	56.16	69.86	63.01				0.0001	12.16	14.23	13.195		0.1	12.1	5.588	8.844
			0.0005	76.56	91.42	83.99		0.5	46.6	62.95	54.775				0.0005	32.53	28.27	30.4		0.5	36.83	37.83	37.33
			0.001	109.3	114.8	112.05		1	49.83	57.88	53.855				0.001	81.53	82.03	81.78		1	79.87	76.98	78.425				93		Photopic										101		Photopic
			0.01	160.4	180.8	170.6		10	101.6	108.7	105.15				0.01	95.75	101.9	98.825		10	43.04	29.52	36.28
			0.05	166.8	186.9	176.85		30	123	120.9	121.95				0.05	79.29	75.73	77.51		30	34.97	31.43	33.2						b-wave amplitude												b-wave amplitude
			0.1	220.4	241.7	231.05									0.1	36.2	38.19	37.195											Strength (cd.s/mｲ)	L (µV)	R (µV)	Mean									Strength (cd.s/mｲ)	L (µV)	R (µV)	Mean
			0.5	296.6	321.3	308.95									0.5	134.1	126.3	130.2										Green	0.3	11.13	13.99	12.56								Green	0.3	18.23	14.29	16.26
			1	335.7	347.6	341.65									1	125.3	95.49	110.395											1	33.33	30.76	32.045									1	30.79	30.99	30.89
			10	318.5	337.8	328.15									10	132.7	128.7	130.7											3	73.89	72.05	72.97									3	55.64	46.97	51.305
			30	430.1	439.4	434.75									30	127.9	120.4	124.15											10	90.94	94.8	92.87									10	61.32	63.35	62.335
																													30	101.8	101.2	101.5									30	64.86	68.14	66.5
																													100	107.9	109.1	108.5									100	73.05	73.55	73.3
	103		Scotopic																										300	124.2	123.1	123.65									300	85.74	95.43	90.585
																													500	134.5	148.5	141.5									500	101	107.4	104.2
			b-wave amplitude					a-wave amplitude
			Strength (cd.s/mｲ)	L (µV)	R (µV)	Mean		Strength (cd.s/mｲ)	L (µV)	R (µV)	Mean																		b-wave amplitude												b-wave amplitude
			1e-05	35.52	23.08	29.3		0.01	0	0	0																		Strength (cd.s/mｲ)	L (µV)	R (µV)	Mean									Strength (cd.s/mｲ)	L (µV)	R (µV)	Mean
			5e-05	1.835	7.998	4.9165		0.05	28.39	25.18	26.785																	Blue	0.1	39.12	30.87	34.995								Blue	0.1	31.03	28.78	29.905
			0.0001	41.81	52.97	47.39		0.1	28.36	28.58	28.47																		0.3	71.55	65.33	68.44									0.3	44.23	45.94	45.085
			0.0005	57.44	81.01	69.225		0.5	72.17	77.45	74.81																		0.5	85.5	82.29	83.895									0.5	52.41	52.64	52.525
			0.001	92.8	103.4	98.1		1	100.1	111.8	105.95																		1	103.7	95.57	99.635									1	60.56	67.47	64.015
			0.01	200.2	217.2	208.7		10	105.2	109.4	107.3																		3	113.6	108.5	111.05									3	70.6	75.34	72.97
			0.05	187.5	220.1	203.8		30	135.7	144.4	140.05																		10	125.7	120.5	123.1									10	84.6	88.66	86.63
			0.1	196.3	236.8	216.55																							30	134.3	132.6	133.45									30	95.6	100.9	98.25
			0.5	292.7	314	303.35																							50	146.3	150.5	148.4									50	100.8	110.1	105.45
			1	263.3	294.4	278.85
			10	415.8	447	431.4
			30	412.5	453.2	432.85																																	99		Photopic
																											90		Photopic
																																									b-wave amplitude
	104		Scotopic																										b-wave amplitude												Strength (cd.s/mｲ)	L (µV)	R (µV)	Mean
																													Strength (cd.s/mｲ)	L (µV)	R (µV)	Mean								Green	0.3	13.45	13.03	13.24
			b-wave amplitude					a-wave amplitude																				Green	0.3	13.97	12.43	13.2									1	29.34	34.38	31.86
			Strength (cd.s/mｲ)	L (µV)	R (µV)	Mean		Strength (cd.s/mｲ)	L (µV)	R (µV)	Mean																		1	31.37	30.41	30.89									3	65.1	65.52	65.31
			1e-05	9.201	12.31	10.7555		0.01	26.62	27.48	27.05																		3	76.96	64.86	70.91									10	74.48	79.02	76.75
			5e-05	73.83	64.78	69.305		0.05	1.111	0	0.5555																		10	83.32	78.29	80.805									30	85.29	82.31	83.8
			0.0001	55.76	55.02	55.39		0.1	1.363	10.85	6.1065																		30	89.15	94.46	91.805									100	104.8	98.27	101.535
			0.0005	19.85	17.99	18.92		0.5	16.14	20.82	18.48																		100	94.96	97.12	96.04									300	115.5	105.5	110.5
			0.001	56.93	56.16	56.545		1	48.6	60.9	54.75																		300	108.4	113.4	110.9									500	130.9	127.3	129.1
			0.01	52.9	57.53	55.215		10	61.13	49.41	55.27																		500	126.1	137.7	131.9
			0.05	125.2	114.1	119.65		30	71	87.78	79.39																														b-wave amplitude
			0.1	114.9	129.6	122.25																							b-wave amplitude												Strength (cd.s/mｲ)	L (µV)	R (µV)	Mean
			0.5	211.8	189.6	200.7																							Strength (cd.s/mｲ)	L (µV)	R (µV)	Mean								Blue	0.1	38.39	35.24	36.815
			1	231.7	223	227.35																						Blue	0.1	41.44	30.93	36.185									0.3	69.19	61.9	65.545
			10	268.5	248.1	258.3																							0.3	73.24	66.73	69.985									0.5	82.56	72.76	77.66
			30	275.1	253.8	264.45																							0.5	80.94	82.21	81.575									1	86.68	82.03	84.355
																													1	94.02	99.08	96.55									3	99.6	101.8	100.7
																													3	96.19	100.9	98.545									10	105.7	103.8	104.75
																													10	104.4	109	106.7									30	117.4	110.9	114.15
																													30	115.2	116.5	115.85									50	134.6	124.9	129.75
																													50	129.4	124.5	126.95
																																							98		Photopic
																											103		Photopic												b-wave amplitude
																																									Strength (cd.s/mｲ)	L (µV)	R (µV)	Mean
																													b-wave amplitude											Green	0.3	8.842	7.106	7.974
																													Strength (cd.s/mｲ)	L (µV)	R (µV)	Mean									1	17.96	21.46	19.71
																												Green	0.3	15.67	17.5	16.585									3	38.48	30.44	34.46
																													1	30.3	37.33	33.815									10	39.79	39.78	39.785
																													3	72.12	84.17	78.145									30	50.3	44.4	47.35
																													10	91.14	99.72	95.43									100	57.11	53.97	55.54
																													30	99.53	112.2	105.865									300	63.74	65.67	64.705
																													100	102.4	115.3	108.85									500	82.66	78.34	80.5
																													300	125.7	123.7	124.7
																													500	157.6	148.3	152.95									b-wave amplitude
																																									Strength (cd.s/mｲ)	L (µV)	R (µV)	Mean
																													b-wave amplitude											Blue	0.1	15.11	17.98	16.545
																													Strength (cd.s/mｲ)	L (µV)	R (µV)	Mean									0.3	29.76	31.37	30.565
																												Blue	0.1	37.47	38.13	37.8									0.5	42.09	32.74	37.415
																													0.3	69.94	80.29	75.115									1	47.62	46.89	47.255
																													0.5	78.22	93.82	86.02									3	55.67	51.49	53.58
																													1	93.33	111.6	102.465									10	62.51	58.91	60.71
																													3	112.3	124.5	118.4									30	72.14	70.25	71.195
																													10	121.5	129.9	125.7									50	78.59	82.53	80.56
																													30	137.1	142.2	139.65
																													50	161.2	151.2	156.2
																											104		Photopic
																													b-wave amplitude
																													Strength (cd.s/mｲ)	L (µV)	R (µV)	Mean
																												Green	0.3	11.36	10.24	10.8
																													1	25.12	23.13	24.125
																													3	50.65	39.51	45.08
																													10	64.19	48.87	56.53
																													30	65.13	60.33	62.73
																													100	71.77	65.3	68.535
																													300	71.24	62.62	66.93
																													500	91.09	94.49	92.79
																													b-wave amplitude
																													Strength (cd.s/mｲ)	L (µV)	R (µV)	Mean
																												Blue	0.1	30.96	25.61	28.285
																													0.3	53.74	39.14	46.44
																													0.5	59.48	46.67	53.075
																													1	70.29	58.67	64.48
																													3	71.36	70.86	71.11
																													10	77.67	62.04	69.855
																													30	85.06	72.52	78.79
																													50	99.47	94.49	96.98
																											Number 92 male excluded from the analysis for pERG and OCT as the animal had lack of oxygen during the later half of pERG and the recording had to be halted to give antidote

## Sheet: WT 5-MO Phenotyping 2023
Scotopic																										Photopic		Green values not used in manuscript but measured in the same protocol
2023-10-26
	Male												Female														Male												Female
	102		Scotopic										103		Scotopic												102		Photopic										103		Photopic
			b-wave amplitude					a-wave amplitude							b-wave amplitude					a-wave amplitude									b-wave amplitude					a-wave amplitude							b-wave amplitude
			Strength (cd.s/mｲ)	L (µV)	R (µV)	Mean		Strength (cd.s/mｲ)	L (µV)	R (µV)	Mean				Strength (cd.s/mｲ)	L (µV)	R (µV)	Mean		Strength (cd.s/mｲ)	L (µV)	R (µV)	Mean						Strength (cd.s/mｲ)	L (µV)	R (µV)	Mean		Strength (cd.s/mｲ)	L (µV)	R (µV)	Mean				Strength (cd.s/mｲ)	L (µV)	R (µV)	Mean
			1e-05	104.5	108.5	106.5		0.01	17.01	25.52	21.265				1e-05	57.42	57.22	57.32		0.01	24.52	43.72	34.12					Green	0.3	15.37	10.08	12.725		0.3			#DIV/0!			Green	0.3	8.164	6.684	7.424
			5e-05	51.35	26.27	38.81		0.05	45.4	59.1	52.25				5e-05	85.3	91.69	88.495		0.05	73.43	97.09	85.26						1	31.95	20.85	26.4		1			#DIV/0!				1	20.27	17.73	19
			0.0001	80.12	77.53	78.825		0.1	77.4	100.3	88.85				0.0001	100.4	105.4	102.9		0.1	110.6	108.5	109.55						3	68.87	58.82	63.845		3			#DIV/0!				3	69.17	47.91	58.54
			0.0005	123.9	141	132.45		0.5	134.9	158	146.45				0.0005	225.7	236.3	231		0.5	190	200.2	195.1						10	100.5	102.4	101.45		10			#DIV/0!				10	94.02	92.35	93.185
			0.001	120.5	140.8	130.65		1	197.2	224.3	210.75				0.001	210.8	236.2	223.5		1	177	202.7	189.85						30	106.8	119	112.9		30			#DIV/0!				30	100.2	127.4	113.8
			0.01	233.8	242.5	238.15		10	371.1	276.4	323.75				0.01	312.4	311.9	312.15		10	280.1	293.1	286.6						100	121.4	107.1	114.25		100			#DIV/0!				100	107.1	145.1	126.1
			0.05	290	274	282		30	285.5	298.1	291.8				0.05	356.9	348.4	352.65		30	282.5	289.3	285.9						300	122	147.9	134.95		300			#DIV/0!				300	116.4	155.8	136.1
			0.1	364.4	372.3	368.35									0.1	268.4	271.5	269.95											500	136.5	140.8	138.65									500	131.9	167.6	149.75
			0.5	401.4	399.6	400.5									0.5	394.6	388.3	391.45
			1	365	382.5	373.75									1	405.6	466.5	436.05											b-wave amplitude					a-wave amplitude							b-wave amplitude
			10	485.4	497.5	491.45									10	530.4	560	545.2											Strength (cd.s/mｲ)	L (µV)	R (µV)	Mean		Strength (cd.s/mｲ)	L (µV)	R (µV)	Mean				Strength (cd.s/mｲ)	L (µV)	R (µV)	Mean
			30	544.1	565.8	554.95									30	571.3	604.8	588.05										Blue	0.1	29.9	22.48	26.19		0.1			#DIV/0!			Blue	0.1	36.77	17.28	27.025
																													0.3	69.22	53.03	61.125		0.3			#DIV/0!				0.3	59.02	46.85	52.935
																													0.5	91.36	70.45	80.905		0.5			#DIV/0!				0.5	81.42	76	78.71
																													1	102.1	110.4	106.25		1			#DIV/0!				1	98.35	114.4	106.375
	100		Scotopic										104		Scotopic														3	142	135.1	138.55		3			#DIV/0!				3	108.4	147.5	127.95
																													10	140.1	137	138.55		10			#DIV/0!				10	115.5	158.4	136.95
			b-wave amplitude					a-wave amplitude							b-wave amplitude					a-wave amplitude									30	167.4	142.4	154.9		30			#DIV/0!				30	130.5	173.8	152.15
			Strength (cd.s/mｲ)	L (µV)	R (µV)	Mean		Strength (cd.s/mｲ)	L (µV)	R (µV)	Mean				Strength (cd.s/mｲ)	L (µV)	R (µV)	Mean		Strength (cd.s/mｲ)	L (µV)	R (µV)	Mean						50	155.4	147.2	151.3									50	132.8	182.6	157.7
			1e-05	30.99	24.34	27.665		0.01	21.54	23.97	22.755				1e-05	0	0	0		0.01	22.67	25.7	24.185
			5e-05	79.43	37.33	58.38		0.05	53.36	33.09	43.225				5e-05	41.85	46.87	44.36		0.05	89.65	94.12	91.885
			0.0001	45.22	40.16	42.69		0.1	89.16	70.86	80.01				0.0001	53.54	63.3	58.42		0.1	113.2	119	116.1																104
			0.0005	110	70.85	90.425		0.5	188.1	140.6	164.35				0.0005	137	143.4	140.2		0.5	184.8	184.2	184.5				100
			0.001	181.4	133.5	157.45		1	233.7	179.6	206.65				0.001	236	234.5	235.25		1	190	188.3	189.15						b-wave amplitude												b-wave amplitude
			0.01	262.1	202.9	232.5		10	322.6	248.9	285.75				0.01	241.9	233.7	237.8		10	267.1	262.9	265						Strength (cd.s/mｲ)	L (µV)	R (µV)	Mean									Strength (cd.s/mｲ)	L (µV)	R (µV)	Mean
			0.05	357.5	278.5	318		30	321.8	238.8	280.3				0.05	339.6	332.6	336.1		30	250	243.1	246.55					Green	0.3	11.81	7.97	9.89								Green	0.3	9.273	10.1	9.6865
			0.1	382.3	297.3	339.8									0.1	275.2	277.4	276.3											1	22.57	24.02	23.295									1	19.64	20.72	20.18
			0.5	480.5	357.8	419.15									0.5	289.9	293.8	291.85											3	76.56	67.99	72.275									3	65.47	55.73	60.6
			1	399	295.9	347.45									1	431.2	444.6	437.9											10	105.6	103.6	104.6									10	91.35	90.85	91.1
			10	507.1	349.8	428.45									10	537.6	540	538.8											30	120.4	126.4	123.4									30	101.7	122.6	112.15
			30	580.1	447.9	514									30	482	487.3	484.65											100	123.4	137.3	130.35									100	107.7	136.2	121.95
																													300	137.7	146.4	142.05									300	126.2	145	135.6
																													500	149.7	152.7	151.2									500	133	150.6	141.8
													105		Scotopic
	101		Scotopic																										b-wave amplitude												b-wave amplitude
															b-wave amplitude					a-wave amplitude									Strength (cd.s/mｲ)	L (µV)	R (µV)	Mean									Strength (cd.s/mｲ)	L (µV)	R (µV)	Mean
			b-wave amplitude					a-wave amplitude							Strength (cd.s/mｲ)	L (µV)	R (µV)	Mean		Strength (cd.s/mｲ)	L (µV)	R (µV)	Mean					Blue	0.1	31.38	20.68	26.03								Blue	0.1	25.89	22.53	24.21
			Strength (cd.s/mｲ)	L (µV)	R (µV)	Mean		Strength (cd.s/mｲ)	L (µV)	R (µV)	Mean				1e-05	44.72	45.23	44.975		0.01	34.17	18.44	26.305						0.3	63.57	46.98	55.275									0.3	59.84	46.15	52.995
			1e-05	2.103	8.867	5.485		0.01	30.08	26.02	28.05				5e-05	57.37	64.97	61.17		0.05	50.41	32.62	41.515						0.5	87.45	75.75	81.6									0.5	79.68	73.3	76.49
			5e-05	27.45	41.58	34.515		0.05	81.13	70.72	75.925				0.0001	60.47	45.47	52.97		0.1	73.84	55.88	64.86						1	112.5	98.81	105.655									1	98.6	104.1	101.35
			0.0001	105.7	108.1	106.9		0.1	161.2	137.3	149.25				0.0005	167.5	127.2	147.35		0.5	173.8	141.4	157.6						3	136	128.7	132.35									3	113.6	130.5	122.05
			0.0005	213.2	217.4	215.3		0.5	209.3	192.3	200.8				0.001	222.1	184.5	203.3		1	243.7	193.9	218.8						10	149.9	152.6	151.25									10	124.8	138.9	131.85
			0.001	294.9	305.7	300.3		1	224.8	217	220.9				0.01	263.5	235.3	249.4		10	238.9	214.2	226.55						30	156.7	155.1	155.9									30	130.1	150.8	140.45
			0.01	373.5	398.6	386.05		10	335.8	355.7	345.75				0.05	329.9	295.7	312.8		30	282.1	278.1	280.1						50	178	165.1	171.55									50	143.9	169.2	156.55
			0.05	407.7	431	419.35		30	330.7	348.2	339.45				0.1	377.8	346.2	362
			0.1	441.2	447.8	444.5									0.5	452.9	406.2	429.55
			0.5	491.5	515.9	503.7									1	340.4	324.4	332.4																					105
			1	519.9	546.8	533.35									10	511.5	493.8	502.65									101
			10	644.8	704.5	674.65									30	610.9	575.7	593.3											b-wave amplitude												b-wave amplitude
			30	772.2	835.4	803.8																							Strength (cd.s/mｲ)	L (µV)	R (µV)	Mean									Strength (cd.s/mｲ)	L (µV)	R (µV)	Mean
																												Green	0.3	9.261	10.23	9.7455								Green	0.3	8.492	7.643	8.0675
																													1	21.8	24.06	22.93									1	18.6	15.73	17.165
																													3	57.13	70.86	63.995									3	52.3	47.04	49.67
																													10	80.91	103.4	92.155									10	71.82	81.89	76.855
																													30	97.14	120.9	109.02									30	83.2	102.1	92.65
																													100	104.4	139.2	121.8									100	94.79	110.6	102.695
																													300	113.3	146.2	129.75									300	100.7	121.6	111.15
																													500	126.2	152.7	139.45									500	117.9	135.8	126.85
																													b-wave amplitude												b-wave amplitude
																													Strength (cd.s/mｲ)	L (µV)	R (µV)	Mean									Strength (cd.s/mｲ)	L (µV)	R (µV)	Mean
																												Blue	0.1	22.42	25.26	23.84								Blue	0.1	21.21	20.09	20.65
																													0.3	47.5	57.32	52.41									0.3	44.98	42.9	43.94
																													0.5	71.99	75.7	73.845									0.5	62.25	59.57	60.91
																													1	85.56	102.9	94.23									1	75.54	84.68	80.11
																													3	117.7	130	123.85									3	92.82	117.6	105.21
																													10	125.6	140.5	133.05									10	101.3	134	117.65
																													30	137.6	150.3	143.95									30	114.9	139.4	127.15
																													50	153.2	162	157.6									50	128.3	158.7	143.5

## Sheet: P23H 1-MO Phenotyping 2024
Scotopic ERG																										Photopic ERG							Green values not used in manuscript but measured in the same protocol
23.7.2024
	Male												Female														Male												Female
	518		Scotopic										523		Scotopic												518		Photopic										523		Photopic
			b-wave amplitude					a-wave amplitude							b-wave amplitude					a-wave amplitude									b-wave amplitude												b-wave amplitude
			Strength (cd.s/mｲ)	L (µV)	R (µV)	Mean		Strength (cd.s/mｲ)	L (µV)	R (µV)	Mean				Strength (cd.s/mｲ)	L (µV)	R (µV)	Mean		Strength (cd.s/mｲ)	L (µV)	R (µV)	Mean						Strength (cd.s/mｲ)	L (µV)	R (µV)	Mean									Strength (cd.s/mｲ)	L (µV)	R (µV)	Mean
			1e-05	0.535	3.654	2.0945		0.01	47.65	48.63	48.14				1e-05	47.15	11.79	29.47		0.01	26.28	0.599	13.4395					Green	0.3	15.38	11.34	13.36								Green	0.3	20.44	11.88	16.16
			5e-05	16.6	28.83	22.715		0.05	18.67	21.2	19.935				5e-05	27.67	21.52	24.595		0.05	33.37	21.55	27.46						1	34.48	26.04	30.26									1	34.77	30.89	32.83
			0.0001	31.45	39.37	35.41		0.1	43.98	47.53	45.755				0.0001	43.42	36.65	40.035		0.1	57.82	24.63	41.225						3	81.84	61.95	71.895									3	89.57	70.86	80.215
			0.0005	99.31	109.1	104.205		0.5	80.62	92.97	86.795				0.0005	127.3	114.4	120.85		0.5	131.6	98.91	115.255						10	107.7	101.3	104.5									10	114.2	91.35	102.775
			0.001	78.95	100.2	89.575		1	114.5	123.7	119.1				0.001	144	131.4	137.7		1	184.3	149.1	166.7						30	117	124.8	120.9									30	128.2	120.5	124.35
			0.01	251.9	252.6	252.25		10	172.6	178.5	175.55				0.01	280.5	214.8	247.65		10	215.4	218.2	216.8						100	121.8	136.1	128.95									100	142.8	130.4	136.6
			0.05	318.9	319.5	319.2		30	195.9	203.6	199.75				0.05	334.8	332	333.4		30	226.9	250.7	238.8						300	132.1	144.1	138.1									300	150.4	145.2	147.8
			0.1	351.7	345.5	348.6									0.1	364.2	355.6	359.9											500	149.6	164.4	157									500	164.6	143.2	153.9
			0.5	474.4	473.5	473.95									0.5	489.5	438.5	464
			1	497.5	498.1	497.8									1	507.8	461.8	484.8											b-wave amplitude												b-wave amplitude
			10	603.5	588.5	596									10	633.1	569.6	601.35											Strength (cd.s/mｲ)	L (µV)	R (µV)	Mean									Strength (cd.s/mｲ)	L (µV)	R (µV)	Mean
			30	632.1	627	629.55									30	572.6	574.8	573.7										Blue	0.1	38.25	29.39	33.82								Blue	0.1	43.07	30.2	36.635
																													0.3	66.08	55.17	60.625									0.3	75.35	58.94	67.145
																													0.5	91.17	77.03	84.1									0.5	95.03	76.86	85.945
	517		Scotopic										522		Scotopic														1	102.8	108.9	105.85									1	106.8	94.26	100.53
																													3	123.4	132	127.7									3	127.2	117.8	122.5
			b-wave amplitude					a-wave amplitude							b-wave amplitude					a-wave amplitude									10	131.8	148	139.9									10	140.9	140.6	140.75
			Strength (cd.s/mｲ)	L (µV)	R (µV)	Mean		Strength (cd.s/mｲ)	L (µV)	R (µV)	Mean				Strength (cd.s/mｲ)	L (µV)	R (µV)	Mean		Strength (cd.s/mｲ)	L (µV)	R (µV)	Mean						30	139.8	153.2	146.5									30	144.5	150.7	147.6
			1e-05	11.15	6.045	8.5975		0.01	0	0	0				1e-05	11.28	7.478	9.379		0.01	6.019	11.98	8.9995						50	157.8	168.5	163.15									50	157.3	166.4	161.85
			5e-05	79.78	82.13	80.955		0.05	37.17	34.08	35.625				5e-05	29.17	21.84	25.505		0.05	25.93	20.76	23.345
			0.0001	59.28	63.28	61.28		0.1	77.33	72.34	74.835				0.0001	30.93	22.61	26.77		0.1	53.65	51.63	52.64
			0.0005	135.8	149.8	142.8		0.5	114.7	118.3	116.5				0.0005	129	123.1	126.05		0.5	96.74	96.59	96.665																522		Photopic
			0.001	186.9	197.8	192.35		1	119.5	128.1	123.8				0.001	137.5	135.2	136.35		1	118.1	104.9	111.5				517		Photopic
			0.01	248.3	278.7	263.5		10	131.8	155.9	143.85				0.01	291	283.5	287.25		10	164.1	165.3	164.7																		b-wave amplitude
			0.05	277.2	309.9	293.55		30	246.3	269.6	257.95				0.05	283.9	273.4	278.65		30	166.9	154.8	160.85						b-wave amplitude												Strength (cd.s/mｲ)	L (µV)	R (µV)	Mean
			0.1	302.7	336.7	319.7									0.1	340.7	333.3	337											Strength (cd.s/mｲ)	L (µV)	R (µV)	Mean								Green	0.3	13.54	14.13	13.835
			0.5	392.5	430.1	411.3									0.5	417.8	418.6	418.2										Green	0.3	13.9	13.96	13.93									1	39.24	36.96	38.1
			1	474.3	515.9	495.1									1	450.4	425.9	438.15											1	35.28	33.53	34.405									3	86.67	78.22	82.445
			10	506	543.2	524.6									10	563.1	559	561.05											3	92.88	74.57	83.725									10	104.6	111.8	108.2
			30	597.9	631.3	614.6									30	602.1	562	582.05											10	118.5	104.2	111.35									30	115.2	121	118.1
																													30	137.9	117.3	127.6									100	134.9	136.4	135.65
																													100	142	141.4	141.7									300	132.4	146.6	139.5
	516		Scotopic										521		Scotopic														300	157.4	158.5	157.95									500	146.1	157.3	151.7
																													500	169.4	165.4	167.4
			b-wave amplitude					a-wave amplitude							b-wave amplitude					a-wave amplitude																					b-wave amplitude
			Strength (cd.s/mｲ)	L (µV)	R (µV)	Mean		Strength (cd.s/mｲ)	L (µV)	R (µV)	Mean				Strength (cd.s/mｲ)	L (µV)	R (µV)	Mean		Strength (cd.s/mｲ)	L (µV)	R (µV)	Mean						b-wave amplitude												Strength (cd.s/mｲ)	L (µV)	R (µV)	Mean
			1e-05	14.66	18.02	16.34		0.01	19.21	16	17.605				1e-05	4.559	12.58	8.5695		0.01	14.07	13.51	13.79						Strength (cd.s/mｲ)	L (µV)	R (µV)	Mean								Blue	0.1	40.92	37.98	39.45
			5e-05	62.97	68.28	65.625		0.05	57.91	58.7	58.305				5e-05	53.1	46.97	50.035		0.05	43.35	37.65	40.5					Blue	0.1	41.19	35.38	38.285									0.3	69.68	69.03	69.355
			0.0001	44.1	44.88	44.49		0.1	58.46	56.01	57.235				0.0001	47.74	39.24	43.49		0.1	54.72	50.57	52.645						0.3	73.02	65.59	69.305									0.5	97.53	91	94.265
			0.0005	116.4	122.6	119.5		0.5	135.4	138.7	137.05				0.0005	115.4	99.96	107.68		0.5	107.4	123.9	115.65						0.5	98.65	84.74	91.695									1	105.1	106.9	106
			0.001	173.9	169.7	171.8		1	154.8	170.9	162.85				0.001	118.1	108.4	113.25		1	149.6	155.6	152.6						1	121.5	108.7	115.1									3	118.7	127.6	123.15
			0.01	306.6	292.2	299.4		10	192.7	209.2	200.95				0.01	293.8	297.8	295.8		10	201.4	218.4	209.9						3	140.9	125.4	133.15									10	130.9	136.8	133.85
			0.05	370.5	373.5	372		30	211.2	232.2	221.7				0.05	359.4	368.7	364.05		30	203.9	241.5	222.7						10	154.9	156.7	155.8									30	141.6	148.5	145.05
			0.1	381.3	381.5	381.4									0.1	364.3	399.6	381.95											30	168.6	158.3	163.45									50	149.4	171.6	160.5
			0.5	506.6	514	510.3									0.5	420.3	439.1	429.7											50	178.2	177.4	177.8
			1	488.1	519.6	503.85									1	547.7	600.6	574.15
			10	560.3	574.5	567.4									10	581.3	650.9	616.1									516		Photopic										521		Photopic
			30	669.4	713.7	691.55									30	665.8	743.6	704.7
																													b-wave amplitude												b-wave amplitude
																													Strength (cd.s/mｲ)	L (µV)	R (µV)	Mean									Strength (cd.s/mｲ)	L (µV)	R (µV)	Mean
	515		Scotopic										520		Scotopic													Green	0.3	15.53	10.78	13.155								Green	0.3	6.544	14.34	10.442
																													1	39.65	34.08	36.865									1	33.44	34.99	34.215
			b-wave amplitude					a-wave amplitude							b-wave amplitude					a-wave amplitude									3	96.31	75.17	85.74									3	67.83	52.38	60.105
			Strength (cd.s/mｲ)	L (µV)	R (µV)	Mean		Strength (cd.s/mｲ)	L (µV)	R (µV)	Mean				Strength (cd.s/mｲ)	L (µV)	R (µV)	Mean		Strength (cd.s/mｲ)	L (µV)	R (µV)	Mean						10	118.7	104.9	111.8									10	94.71	69.9	82.305
			1e-05	38.2	45.23	41.715		0.01	0	0	0				1e-05	37.32	29.66	33.49		0.01	3.032	2.639	2.8355						30	124.7	113.9	119.3									30	105	90.03	97.515
			5e-05	34.46	41.06	37.76		0.05	42	49.85	45.925				5e-05	30.27	27.07	28.67		0.05	38.32	30.65	34.485						100	125.6	133.4	129.5									100	108.2	98.15	103.175
			0.0001	44.59	56.22	50.405		0.1	66.42	78.62	72.52				0.0001	42.15	32.43	37.29		0.1	72.97	75.67	74.32						300	144.2	139.3	141.75									300	120.4	111.8	116.1
			0.0005	121	140.2	130.6		0.5	150.2	153.8	152				0.0005	128.1	116.2	122.15		0.5	107.1	105.4	106.25						500	154.5	160.7	157.6									500	145.7	125.7	135.7
			0.001	149.6	166.3	157.95		1	179.5	198.9	189.2				0.001	104.5	116.2	110.35		1	111.7	130.2	120.95
			0.01	284.2	312.7	298.45		10	215.7	229.9	222.8				0.01	267.9	314.8	291.35		10	171.9	209.5	190.7						b-wave amplitude												b-wave amplitude
			0.05	332.1	355.9	344		30	259.9	279.6	269.75				0.05	275.9	352.2	314.05		30	188.7	253.8	221.25						Strength (cd.s/mｲ)	L (µV)	R (µV)	Mean									Strength (cd.s/mｲ)	L (µV)	R (µV)	Mean
			0.1	337.6	371.8	354.7									0.1	330.8	413.2	372										Blue	0.1	46.45	32.32	39.385								Blue	0.1	38.22	30.02	34.12
			0.5	486	527.6	506.8									0.5	422.4	504.4	463.4											0.3	77.77	60.54	69.155									0.3	60.96	52.44	56.7
			1	505.5	530	517.75									1	435.7	527	481.35											0.5	98.18	81.14	89.66									0.5	72.38	59.47	65.925
			10	554.3	611.5	582.9									10	567.4	709.1	638.25											1	111.8	103.8	107.8									1	88.16	83.28	85.72
			30	611.3	625.2	618.25									30	504.8	701.6	603.2											3	127.8	126.7	127.25									3	105.1	95.21	100.155
																													10	127.6	136.8	132.2									10	122.9	107.8	115.35
																													30	141.3	151	146.15									30	131.6	113.6	122.6
	514		Scotopic										519		Scotopic														50	155.3	160.3	157.8									50	134.3	126.6	130.45
			b-wave amplitude					a-wave amplitude							b-wave amplitude					a-wave amplitude
			Strength (cd.s/mｲ)	L (µV)	R (µV)	Mean		Strength (cd.s/mｲ)	L (µV)	R (µV)	Mean				Strength (cd.s/mｲ)	L (µV)	R (µV)	Mean		Strength (cd.s/mｲ)	L (µV)	R (µV)	Mean																520		Photopic
			1e-05	31.04	34.33	32.685		0.01	1.186	6.293	3.7395				1e-05	12.57	5.606	9.088		0.01	17.86	13.31	15.585				515		Photopic
			5e-05	17.49	21.17	19.33		0.05	22.55	28.77	25.66				5e-05	49.22	41.65	45.435		0.05	39.38	27.14	33.26																		b-wave amplitude
			0.0001	36.08	48.3	42.19		0.1	25.44	41.95	33.695				0.0001	70.98	60.39	65.685		0.1	36.48	22.95	29.715						b-wave amplitude												Strength (cd.s/mｲ)	L (µV)	R (µV)	Mean
			0.0005	112.5	127.6	120.05		0.5	120.9	151.4	136.15				0.0005	164.3	145.9	155.1		0.5	157.1	151.9	154.5						Strength (cd.s/mｲ)	L (µV)	R (µV)	Mean								Green	0.3	15.07	14.38	14.725
			0.001	125	139.5	132.25		1	114.7	119.1	116.9				0.001	179.9	172.5	176.2		1	179.9	191	185.45					Green	0.3	18.41	10.98	14.695									1	38.91	37.92	38.415
			0.01	250	278.1	264.05		10	187.6	190.5	189.05				0.01	348.6	361.1	354.85		10	215.7	239.6	227.65						1	37.14	36.99	37.065									3	88.52	74.33	81.425
			0.05	315.6	338.9	327.25		30	224.1	221.9	223				0.05	389.5	413.1	401.3		30	236.2	283.1	259.65						3	70.86	73.99	72.425									10	106.5	110.6	108.55
			0.1	318.5	353.9	336.2									0.1	445	462.6	453.8											10	95.05	88.82	91.935									30	125.5	115.8	120.65
			0.5	419.2	449.2	434.2									0.5	537.7	549.4	543.55											30	100.4	108.5	104.45									100	130.9	144.5	137.7
			1	429.4	441.4	435.4									1	528	553	540.5											100	117.9	113.5	115.7									300	136.4	155.7	146.05
			10	561.7	570.7	566.2									10	671.2	701.3	686.25											300	124.9	124.7	124.8									500	142.2	169.1	155.65
			30	569.4	536.6	553									30	660	722.7	691.35											500	138	149.5	143.75
																																									b-wave amplitude
																													b-wave amplitude												Strength (cd.s/mｲ)	L (µV)	R (µV)	Mean
																													Strength (cd.s/mｲ)	L (µV)	R (µV)	Mean								Blue	0.1	37.18	36.79	36.985
																												Blue	0.1	40.75	37.16	38.955									0.3	75.56	64.22	69.89
																													0.3	65.01	56.41	60.71									0.5	98.06	82.95	90.505
																													0.5	72.89	73.57	73.23									1	106.8	103.3	105.05
																													1	89.58	90.98	90.28									3	123.4	129.6	126.5
																													3	105.3	110	107.65									10	134.3	161.1	147.7
																													10	123.9	121.6	122.75									30	136.1	165	150.55
																													30	131.1	125.6	128.35									50	153	184.2	168.6
																													50	127.6	151.5	139.55
																																							519		Photopic
																											514		Photopic
																																									b-wave amplitude
																													b-wave amplitude												Strength (cd.s/mｲ)	L (µV)	R (µV)	Mean
																													Strength (cd.s/mｲ)	L (µV)	R (µV)	Mean								Green	0.3	15.59	9.243	12.4165
																												Green	0.3	12.03	12.3	12.165									1	36.32	29.51	32.915
																													1	36.47	30.02	33.245									3	85.86	66.12	75.99
																													3	84.2	77.31	80.755									10	101.9	91.77	96.835
																													10	107.2	93.42	100.31									30	125.8	104.6	115.2
																													30	123.6	116.6	120.1									100	126.5	125.4	125.95
																													100	131.1	131.5	131.3									300	132.3	141.2	136.75
																													300	134.1	147	140.55									500	143.8	151.8	147.8
																													500	152.9	161.1	157
																																									b-wave amplitude
																													b-wave amplitude												Strength (cd.s/mｲ)	L (µV)	R (µV)	Mean
																													Strength (cd.s/mｲ)	L (µV)	R (µV)	Mean								Blue	0.1	44.2	31.3	37.75
																												Blue	0.1	42.36	31.92	37.14									0.3	75.02	53.64	64.33
																													0.3	71.76	60.27	66.015									0.5	86.39	69.75	78.07
																													0.5	91.05	82.63	86.84									1	103.1	93	98.05
																													1	108.7	103.5	106.1									3	126.6	111.1	118.85
																													3	124.9	126.5	125.7									10	137.1	142.5	139.8
																													10	128	145.5	136.75									30	138.8	156.5	147.65
																													30	145.9	152.8	149.35									50	153.8	165.5	159.65

## Sheet: P23H + WT 5-MO Phenotyping 2024
Scotopic																										Photopic		Green values not used in manuscript but measured in the same protocol
2024-10-11		Male												Female													Male												Female
																												1 WT M	Photopic				A big artefact in the right electrode --> Use only left for all						471	Photopic
		Kai-1	Scotopic											471	Scotopic																								F
		WT M												P23H F																b-wave amplitude											b-wave amplitude
			b-wave amplitude					a-wave amplitude							b-wave amplitude					a-wave amplitude										Strength (cd.s/mｲ)	L (µV)	R (µV)	Mean								Strength (cd.s/mｲ)	L (µV)	R (µV)	Mean
			Strength (cd.s/mｲ)	L (µV)	R (µV)	Mean		Strength (cd.s/mｲ)	L (µV)	R (µV)	Mean				Strength (cd.s/mｲ)	L (µV)	R (µV)	Mean		Strength (cd.s/mｲ)	L (µV)	R (µV)	Mean						Green	0.3	14.23	15.95	15.09							Green	0.3	15.22	19.54	17.38
			1e-05	45.3	44.43	44.865		0.01	42.87	35.05	38.96				1e-05	6.025	2.707	4.366		0.01	8.166	0	4.083							1	36.14	37.89	37.015								1	34.27	44.28	39.275
			5e-05	84.89	71.82	78.355		0.05	148.2	105.7	126.95				5e-05	0	2.027	1.0135		0.05	13.51	12.73	13.12							3	100.2	103.9	102.05								3	73.89	94.42	84.155
			0.0001	158	147.1	152.55		0.1	181.8	129.3	155.55				0.0001	12.66	11.42	12.04		0.1	20.89	20.33	20.61							10	125.6	133.3	129.45								10	84.79	98.71	91.75
			0.0005	268	226.8	247.4		0.5	320.1	241.2	280.65				0.0005	28.97	26.59	27.78		0.5	56.74	54.45	55.595							30	133.6	133.3	133.45								30	90.18	108.8	99.49
			0.001	310.9	263.6	287.25		1	330.3	240.6	285.45				0.001	45.34	48.07	46.705		1	43.63	48.16	45.895							100	147.7	144.6	146.15								100	104.7	117.8	111.25
			0.01	386.6	345.5	366.05		10	460.3	359.7	410				0.01	101.9	119.7	110.8		10	68.45	90.14	79.295							300	175.9	152.5	164.2								300	122.6	119.3	120.95
			0.05	401.4	365	383.2		30	497	424.8	460.9				0.05	108.7	133.1	120.9		30	85.01	108.5	96.755							500		163.6	163.6								500	146.7	143.1	144.9
			0.1	481.9	433.1	457.5									0.1	141.7	172.9	157.3
			0.5	625.1	536.2	580.65									0.5	193.2	217.8	205.5												b-wave amplitude											b-wave amplitude
			1	633.9	539.4	586.65									1	199	214.8	206.9												Strength (cd.s/mｲ)	L (µV)	R (µV)	Mean								Strength (cd.s/mｲ)	L (µV)	R (µV)	Mean
			10	764.1	642.7	703.4									10	181.1	235.6	208.35											Blue	0.1	38.51	38.66	38.585							Blue	0.1	42.19	44.52	43.355
			30	861.7	770.1	815.9									30	247.7	280.1	263.9												0.3	91.89	82.78	87.335								0.3	69.17	86.47	77.82
																														0.5	110.7	111.2	110.95								0.5	78.48	97.1	87.79
																														1	122.8	124.3	123.55								1	85.82	102.4	94.11
		Kai-2	Scotopic											472	Scotopic															3	142.1	134.2	138.15								3	102.6	112.3	107.45
		WT M												P23H F																10	159.6	147.4	153.5								10	115.3	121.4	118.35
			b-wave amplitude					a-wave amplitude							b-wave amplitude					a-wave amplitude										30	226.6	165.1	195.85								30	133.3	133.7	133.5
			Strength (cd.s/mｲ)	L (µV)	R (µV)	Mean		Strength (cd.s/mｲ)	L (µV)	R (µV)	Mean				Strength (cd.s/mｲ)	L (µV)	R (µV)	Mean		Strength (cd.s/mｲ)	L (µV)	R (µV)	Mean							50		180	180								50	165.8	150.6	158.2
			1e-05	41.66	47.71	44.685		0.01	31.32	34.09	32.705				1e-05	0	1.061	0.5305		0.01	13.01	8.058	10.534
			5e-05	95.28	112.1	103.69		0.05	96.27	105.5	100.885				5e-05	1.959	7.286	4.6225		0.05	14.32	14.23	14.275					2 WT M	Photopic										472	Photopic
			0.0001	123.9	165.8	144.85		0.1	130	142.9	136.45				0.0001	7.775	4.444	6.1095		0.1	11.48	11.22	11.35																F
			0.0005	181.5	256	218.75		0.5	224.2	283.5	253.85				0.0005	36.32	39.03	37.675		0.5	41.06	41.15	41.105							b-wave amplitude											b-wave amplitude
			0.001	296.4	365.3	330.85		1	239.8	281.4	260.6				0.001	23.03	17.79	20.41		1	11.34	5.793	8.5665							Strength (cd.s/mｲ)	L (µV)	R (µV)	Mean								Strength (cd.s/mｲ)	L (µV)	R (µV)	Mean
			0.01	337.1	447.7	392.4		10	299	368.8	333.9				0.01	71.17	71.09	71.13		10	31.12	45.14	38.13						Green	0.3	12.58	12.12	12.35							Green	0.3	12.51	19.52	16.015
			0.05	394	464.8	429.4		30	340.2	437.9	389.05				0.05	67.71	74.41	71.06		30	30.98	64.74	47.86							1	39	43.11	41.055								1	20.02	28.89	24.455
			0.1	405.1	485.6	445.35									0.1	94.64	106	100.32												3	84.93	125.3	105.115								3	35.4	47.54	41.47
			0.5	470.9	592.8	531.85									0.5	80.23	85.61	82.92												10	107.6	153.4	130.5								10	43.47	51.88	47.675
			1	536.4	646.2	591.3									1	155.3	166.5	160.9												30	106.3	149.9	128.1								30	46.7	50.39	48.545
			10	634	776.9	705.45									10	147.5	174	160.75												100	131.6	151.5	141.55								100	49.69	62.38	56.035
			30	581	737.8	659.4									30	178.6	222.4	200.5												300	151.2	151.5	151.35								300	75.46	68.81	72.135
																														500	167.3	163.3	165.3								500	90.72	85.82	88.27
		466	Scotopic											473	Scotopic															b-wave amplitude											b-wave amplitude
		P23H M												P23H F																Strength (cd.s/mｲ)	L (µV)	R (µV)	Mean								Strength (cd.s/mｲ)	L (µV)	R (µV)	Mean
			b-wave amplitude					a-wave amplitude							b-wave amplitude					a-wave amplitude									Blue	0.1	38.1	43.35	40.725							Blue	0.1	22.42	29.24	25.83
			Strength (cd.s/mｲ)	L (µV)	R (µV)	Mean		Strength (cd.s/mｲ)	L (µV)	R (µV)	Mean				Strength (cd.s/mｲ)	L (µV)	R (µV)	Mean		Strength (cd.s/mｲ)	L (µV)	R (µV)	Mean							0.3	84.44	96.77	90.605								0.3	35.89	43.55	39.72
			1e-05	12.1	18.47	15.285		0.01	12.67	14.17	13.42				1e-05	15.33	15.44	15.385		0.01	12.12	4.572	8.346							0.5	101.3	118.5	109.9								0.5	38.13	46.36	42.245
			5e-05	14.85	14.76	14.805		0.05	44.92	44.12	44.52				5e-05	19.17	19.93	19.55		0.05	19.66	21.75	20.705							1	116.3	133.5	124.9								1	44.09	51.49	47.79
			0.0001	29.6	33.94	31.77		0.1	47.29	41.21	44.25				0.0001	10.88	10.65	10.765		0.1	39.32	40.23	39.775							3	134.9	144	139.45								3	51.02	60.53	55.775
			0.0005	65.01	61.14	63.075		0.5	95.44	85.9	90.67				0.0005	54.03	52.04	53.035		0.5	54.3	50.17	52.235							10	137.6	164.1	150.85								10	65.33	67.68	66.505
			0.001	107.5	104.3	105.9		1	111	112.2	111.6				0.001	65.63	69.6	67.615		1	24.65	28.75	26.7							30	167	173.5	170.25								30	81.55	75.7	78.625
			0.01	177.7	186.7	182.2		10	129.7	135.4	132.55				0.01	65.4	72.57	68.985		10	78.07	77.14	77.605							50	181.8	183.9	182.85								50	107.3	94.37	100.835
			0.05	194.2	206.1	200.15		30	130.6	146.3	138.45				0.05	101.6	109.7	105.65		30	101.7	122	111.85
			0.1	230	236	233									0.1	133.1	139.8	136.45										466	Photopic										473	Photopic
			0.5	272	261.3	266.65									0.5	154.1	150.5	152.3										M											F
			1	313	300.2	306.6									1	218.7	213.7	216.2												b-wave amplitude											b-wave amplitude
			10	355.6	368.9	362.25									10	236.4	234.7	235.55												Strength (cd.s/mｲ)	L (µV)	R (µV)	Mean								Strength (cd.s/mｲ)	L (µV)	R (µV)	Mean
			30	387.9	419.6	403.75									30	242.2	258.3	250.25											Green	0.3	20.91	21.71	21.31							Green	0.3	13.36	17.66	15.51
																														1	48.37	52.5	50.435								1	30.52	36.33	33.425
																														3	103	99.17	101.085								3	63.09	66.22	64.655
		467	Scotopic											474	Scotopic															10	117.7	104.6	111.15								10	76.57	71.76	74.165
		P23H M												P23H F																30	122.4	101	111.7								30	89.48	84.78	87.13
			b-wave amplitude					a-wave amplitude							b-wave amplitude					a-wave amplitude										100	142.7	107.9	125.3								100	102.2	91.24	96.72
			Strength (cd.s/mｲ)	L (µV)	R (µV)	Mean		Strength (cd.s/mｲ)	L (µV)	R (µV)	Mean				Strength (cd.s/mｲ)	L (µV)	R (µV)	Mean		Strength (cd.s/mｲ)	L (µV)	R (µV)	Mean							300	152	117.4	134.7								300	121	104	112.5
			1e-05	12.38	12.49	12.435		0.01	0	0	0				1e-05	32.49	34.17	33.33		0.01	17.94	14.69	16.315							500	182	138.1	160.05								500	152.4	116.4	134.4
			5e-05	10.22	10.35	10.285		0.05	31.57	26.1	28.835				5e-05	0	0	0		0.05	30.88	23.58	27.23
			0.0001	19.43	22.21	20.82		0.1	43.55	40.59	42.07				0.0001	36.41	37.35	36.88		0.1	47.92	45.13	46.525							b-wave amplitude											b-wave amplitude
			0.0005	113.7	119.4	116.55		0.5	96.13	83.11	89.62				0.0005	57.42	55.31	56.365		0.5	72.91	67.39	70.15							Strength (cd.s/mｲ)	L (µV)	R (µV)	Mean								Strength (cd.s/mｲ)	L (µV)	R (µV)	Mean
			0.001	125.3	115.6	120.45		1	106.5	94.33	100.415				0.001	64.97	66.33	65.65		1	40.54	37.37	38.955						Blue	0.1	60.61	52.62	56.615							Blue	0.1	36.18	36.63	36.405
			0.01	225.9	217.6	221.75		10	117.5	136.2	126.85				0.01	98.71	93.54	96.125		10	74.03	79.92	76.975							0.3	91.16	91.93	91.545								0.3	60.65	58.59	59.62
			0.05	231.4	219	225.2		30	107.7	141.5	124.6				0.05	104.5	105.1	104.8		30	36.85	60.76	48.805							0.5	104.3	96.75	100.525								0.5	68.94	69.45	69.195
			0.1	279	272.2	275.6									0.1	152.7	146.5	149.6												1	115.2	98.13	106.665								1	74.33	71.97	73.15
			0.5	308.9	280.7	294.8									0.5	174.6	149.6	162.1												3	126.1	108.4	117.25								3	93.74	87.5	90.62
			1	390	381.3	385.65									1	257.9	258.3	258.1												10	144.7	120.3	132.5								10	117.5	99.2	108.35
			10	384.2	401.7	392.95									10	272.8	284	278.4												30	169.2	120.5	144.85								30	143.8	106.1	124.95
			30	360.4	379.4	369.9									30	328.6	343.6	336.1												50	217.7	146.5	182.1								50	170.5	116.4	143.45
																												467	Photopic										474	Photopic
		468	Scotopic											475	Scotopic													M											F
		P23H M												P23H F																b-wave amplitude											b-wave amplitude
			b-wave amplitude					a-wave amplitude							b-wave amplitude					a-wave amplitude										Strength (cd.s/mｲ)	L (µV)	R (µV)	Mean								Strength (cd.s/mｲ)	L (µV)	R (µV)	Mean
			Strength (cd.s/mｲ)	L (µV)	R (µV)	Mean		Strength (cd.s/mｲ)	L (µV)	R (µV)	Mean				Strength (cd.s/mｲ)	L (µV)	R (µV)	Mean		Strength (cd.s/mｲ)	L (µV)	R (µV)	Mean						Green	0.3	22.04	20.42	21.23							Green	0.3	20.54	18.53	19.535
			1e-05	0	0	0		0.01	21.12	18.64	19.88				1e-05	0	0.567	0.2835		0.01	20.43	17.13	18.78							1	42.83	42.18	42.505								1	32.74	35.97	34.355
			5e-05	57.38	76.46	66.92		0.05	27.04	21.18	24.11				5e-05	0.124	0.831	0.4775		0.05	3.047	2.583	2.815							3	96.18	102.9	99.54								3	74.01	61.52	67.765
			0.0001	59.67	62.3	60.985		0.1	97.91	96.48	97.195				0.0001	0	9.433	4.7165		0.1	2.003	0	1.0015							10	112.5	111.7	112.1								10	80.12	72.19	76.155
			0.0005	117.5	126.7	122.1		0.5	79.83	86.33	83.08				0.0005	12.64	24.89	18.765		0.5	38.43	40.92	39.675							30	125.4	121	123.2								30	88.92	73.64	81.28
			0.001	96.95	96.24	96.595		1	105.2	121.7	113.45				0.001	26.1	16.41	21.255		1	37	40.2	38.6							100	127.4	122.7	125.05								100	90.63	86.77	88.7
			0.01	215.7	236.8	226.25		10	126.7	146.7	136.7				0.01	88.66	92.27	90.465		10	38.6	39.64	39.12							300	149.8	130.8	140.3								300	117	98.62	107.81
			0.05	253.8	262	257.9		30	130	174.2	152.1				0.05	79.25	79.99	79.62		30	50.13	60.92	55.525							500	180.9	150.6	165.75								500	138.9	106.5	122.7
			0.1	260.9	271.7	266.3									0.1	109.6	112.6	111.1
			0.5	322.8	345.5	334.15									0.5	116.1	115.5	115.8												b-wave amplitude											b-wave amplitude
			1	354.6	389.1	371.85									1	114.7	120.3	117.5												Strength (cd.s/mｲ)	L (µV)	R (µV)	Mean								Strength (cd.s/mｲ)	L (µV)	R (µV)	Mean
			10	419.2	471.4	445.3									10	164.4	168.5	166.45											Blue	0.1	55.58	46.19	50.885							Blue	0.1	45.16	38	41.58
			30	382.5	447.3	414.9									30	203.5	210.6	207.05												0.3	92.62	91.06	91.84								0.3	69.05	56.52	62.785
																														0.5	101.7	100.2	100.95								0.5	75.84	67.65	71.745
																														1	113.3	112.7	113								1	81.87	67.59	74.73
		469	Scotopic											Kai-5	Scotopic															3	126.9	123	124.95								3	91.88	83.28	87.58
		P23H M												WT F																10	139.2	129.2	134.2								10	109.7	95.97	102.835
			b-wave amplitude					a-wave amplitude							b-wave amplitude					a-wave amplitude										30	167.8	135.8	151.8								30	130.8	101.7	116.25
			Strength (cd.s/mｲ)	L (µV)	R (µV)	Mean		Strength (cd.s/mｲ)	L (µV)	R (µV)	Mean				Strength (cd.s/mｲ)	L (µV)	R (µV)	Mean		Strength (cd.s/mｲ)	L (µV)	R (µV)	Mean							50	194.6	158.8	176.7								50	152.2	110.9	131.55
			1e-05	4.88	23.2	14.04		0.01	24.28	29.32	26.8				1e-05	11.42	13.34	12.38		0.01	47.41	49.73	48.57
			5e-05	37.53	54.4	45.965		0.05	49.73	52.85	51.29				5e-05	58.77	70.92	64.845		0.05	119.4	125.7	122.55					468	Photopic										475	Photopic
			0.0001	56.27	73.58	64.925		0.1	35.74	46.63	41.185				0.0001	98.73	117.5	108.115		0.1	120.9	133	126.95					M											F
			0.0005	102.4	120.9	111.65		0.5	78.87	85.7	82.285				0.0005	181.8	213.6	197.7		0.5	219.2	227.1	223.15							b-wave amplitude											b-wave amplitude
			0.001	108	132.4	120.2		1	74.15	84.41	79.28				0.001	231.4	270.3	250.85		1	232.8	243.9	238.35							Strength (cd.s/mｲ)	L (µV)	R (µV)	Mean								Strength (cd.s/mｲ)	L (µV)	R (µV)	Mean
			0.01	176.1	216.1	196.1		10	76.25	112.1	94.175				0.01	306.4	355	330.7		10	336.3	354.1	345.2						Green	0.3	16.96	21.46	19.21							Green	0.3	9.872	13.82	11.846
			0.05	224.1	268.6	246.35		30	140	179.8	159.9				0.05	322.6	373.8	348.2		30	379.6	420.4	400							1	38.4	45.28	41.84								1	23.11	25.47	24.29
			0.1	261.7	297.1	279.4									0.1	362.3	402.9	382.6												3	93.81	102.3	98.055								3	44.35	51.01	47.68
			0.5	304.5	355.8	330.15									0.5	471.1	506.1	488.6												10	101.8	106.6	104.2								10	57.92	50.82	54.37
			1	383.9	420.6	402.25									1	457.1	496.7	476.9												30	109.4	102.3	105.85								30	64.56	58.18	61.37
			10	424	481.3	452.65									10	643.1	680.8	661.95												100	115.4	112	113.7								100	73.53	64.67	69.1
			30	415.5	466.9	441.2									30	634.9	681.1	658												300	149.7	126.1	137.9								300	89.62	76.83	83.225
																														500	174	149.4	161.7								500	111.1	87.93	99.515
		470	Scotopic											Kai-6	Scotopic															b-wave amplitude											b-wave amplitude
		P23H M												WT F																Strength (cd.s/mｲ)	L (µV)	R (µV)	Mean								Strength (cd.s/mｲ)	L (µV)	R (µV)	Mean
			b-wave amplitude					a-wave amplitude							b-wave amplitude					a-wave amplitude									Blue	0.1	51.59	49.58	50.585							Blue	0.1	22.11	24.64	23.375
			Strength (cd.s/mｲ)	L (µV)	R (µV)	Mean		Strength (cd.s/mｲ)	L (µV)	R (µV)	Mean				Strength (cd.s/mｲ)	L (µV)	R (µV)	Mean		Strength (cd.s/mｲ)	L (µV)	R (µV)	Mean							0.3	84.64	90.27	87.455								0.3	41.44	38.73	40.085
			1e-05	2.83	0.682	1.756		0.01	1.123	7.358	4.2405				1e-05	0	0.29	0.145		0.01	58.35	52.33	55.34							0.5	93.82	96.03	94.925								0.5	48.25	47.29	47.77
			5e-05	18.25	8.366	13.308		0.05	36.77	32.93	34.85				5e-05	51.18	56.92	54.05		0.05	80.61	83.19	81.9							1	107.6	103.8	105.7								1	59.51	57.95	58.73
			0.0001	11.47	13.01	12.24		0.1	26.26	13.53	19.895				0.0001	87.62	101.2	94.41		0.1	138.1	129.4	133.75							3	117	111.9	114.45								3	65.78	62.49	64.135
			0.0005	15.78	20.71	18.245		0.5	68.33	63.01	65.67				0.0005	193.5	205.8	199.65		0.5	218	214.3	216.15							10	132.1	117.4	124.75								10	79.59	72.99	76.29
			0.001	53.11	47.61	50.36		1	58.58	62.91	60.745				0.001	225.9	228.3	227.1		1	246.3	234.2	240.25							30	160.6	131.1	145.85								30	109	76.86	92.93
			0.01	95.57	104.9	100.235		10	59.87	74.81	67.34				0.01	342.3	342.2	342.25		10	323.4	307.9	315.65							50	194.1	151.2	172.65								50	132.7	87.64	110.17
			0.05	109.4	128.1	118.75		30	81.19	125.7	103.445				0.05	378.8	379.3	379.05		30	365.4	353.1	359.25
			0.1	151.6	169.9	160.75									0.1	409.2	399.9	404.55										469	Photopic										5 WT F	Photopic
			0.5	168.8	218.6	193.7									0.5	502.1	497.5	499.8										M
			1	203.2	233.7	218.45									1	510.5	507.4	508.95												b-wave amplitude											b-wave amplitude
			10	222.9	271.3	247.1									10	641.6	623.2	632.4												Strength (cd.s/mｲ)	L (µV)	R (µV)	Mean								Strength (cd.s/mｲ)	L (µV)	R (µV)	Mean
			30	262	318.2	290.1									30	710.4	665.7	688.05											Green	0.3	16.76	17.26	17.01							Green	0.3	13.72	15.39	14.555
																														1	34.71	42.55	38.63								1	31.4	36.01	33.705
																														3	87.32	92.11	89.715								3	88.33	97.44	92.885
																														10	98.72	99.96	99.34								10	102.6	122.5	112.55
																														30	108	103.7	105.85								30	108.9	135	121.95
																														100	104.6	107.8	106.2								100	123	129.7	126.35
																														300	128.5	117.5	123								300	141.4	140.6	141
																														500	155.6	137.9	146.75								500	163.2	153.3	158.25
																														b-wave amplitude											b-wave amplitude
																														Strength (cd.s/mｲ)	L (µV)	R (µV)	Mean								Strength (cd.s/mｲ)	L (µV)	R (µV)	Mean
																													Blue	0.1	45.07	41.38	43.225							Blue	0.1	29.3	33.02	31.16
																														0.3	80.33	77.87	79.1								0.3	74.47	80.54	77.505
																														0.5	90.69	90.38	90.535								0.5	91.65	104.2	97.925
																														1	96.96	100	98.48								1	106.1	111.9	109
																														3	115.1	110.3	112.7								3	124.2	135.7	129.95
																														10	115.6	119.1	117.35								10	134.2	142.2	138.2
																														30	150	124.3	137.15								30	170	156.7	163.35
																														50	182	144.8	163.4								50	201.6	171.2	186.4
																												470	Photopic										6 WT F	Photopic
																												M
																														b-wave amplitude											b-wave amplitude
																														Strength (cd.s/mｲ)	L (µV)	R (µV)	Mean								Strength (cd.s/mｲ)	L (µV)	R (µV)	Mean
																													Green	0.3	17.44	8.213	12.8265							Green	0.3	15.9	10.87	13.385
																														1	22.27	29.84	26.055								1	34.88	35.99	35.435
																														3	51.1	44.9	48								3	78.38	92.11	85.245
																														10	51.87	53.7	52.785								10	109.9	119.5	114.7
																														30	68.43	52.51	60.47								30	118.5	128.6	123.55
																														100	65.96	58.59	62.275								100	120.4	131.6	126
																														300	85.98	83.09	84.535								300	144.3	141.3	142.8
																														500	109	96.16	102.58								500	162.8	151.4	157.1
																														b-wave amplitude											b-wave amplitude
																														Strength (cd.s/mｲ)	L (µV)	R (µV)	Mean								Strength (cd.s/mｲ)	L (µV)	R (µV)	Mean
																													Blue	0.1	30.4	27.13	28.765							Blue	0.1	32.9	34.04	33.47
																														0.3	48.2	48.29	48.245								0.3	73.7	79.03	76.365
																														0.5	54.17	49.88	52.025								0.5	91.42	98.77	95.095
																														1	64.4	53.06	58.73								1	106.9	119.3	113.1
																														3	65.71	66.77	66.24								3	127.3	134.9	131.1
																														10	80.45	63.78	72.115								10	139.6	137.7	138.65
																														30	112.5	82.49	97.495								30	155.3	151.1	153.2
																														50	129	98.85	113.925								50	191.4	168.6	180

## Sheet: Rd10 P28-56 phenotyping 2023
Photopic ERG and OCT			4-wk-olds																							Photopic ERG and OCT			6-wk-olds
	Male												Female														Male												Female
	1		Photopic										6		Photopic												35		Photopic										40		Photopic
			b-wave amplitude					a-wave amplitude							b-wave amplitude					a-wave amplitude									b-wave amplitude					a-wave amplitude							b-wave amplitude
			Strength (cd.s/mｲ)	L (µV)	R (µV)	Mean		Strength (cd.s/mｲ)	L (µV)	R (µV)	Mean				Strength (cd.s/mｲ)	L (µV)	R (µV)	Mean		Strength (cd.s/mｲ)	L (µV)	R (µV)	Mean						Strength (cd.s/mｲ)	L (µV)	R (µV)	Mean		Strength (cd.s/mｲ)	L (µV)	R (µV)	Mean				Strength (cd.s/mｲ)	L (µV)	R (µV)	Mean
		Green	0.3	14.52	17.1	15.81		0.3			#DIV/0!			Green	0.3	19.61	20.86	20.235		0.3			#DIV/0!					Green	0.3	9.838	8.159	8.9985		0.3			#DIV/0!			Green	0.3	9.788	11.27	10.529
			1	34.4	32.58	33.49		1			#DIV/0!				1	41.86	43.11	42.485		1			#DIV/0!						1	7.03	9.137	8.0835		1			#DIV/0!				1	6.813	9.421	8.117
			3	74.77	85.58	80.175		3			#DIV/0!				3	84.72	144.9	114.81		3			#DIV/0!						3	15.04	20.79	17.915		3			#DIV/0!				3	20.34	31.75	26.045
			10	97.67	106.7	102.185		10			#DIV/0!				10	98.81	170.6	134.705		10			#DIV/0!						10	39.9	50.43	45.165		10			#DIV/0!				10	17.3	10.17	13.735
			30	113.9	118.4	116.15		30			#DIV/0!				30	107.8	188.2	148		30			#DIV/0!						30	50.93	65.36	58.145		30			#DIV/0!				30	11.12	17.67	14.395
			100	124	130.7	127.35		100			#DIV/0!				100	114.3	193.6	153.95		100			#DIV/0!						100	66.81	85.77	76.29		100			#DIV/0!				100	22.95	16.18	19.565
			300	128.7	141.1	134.9		300			#DIV/0!				300	127.4	207	167.2		300			#DIV/0!						300	90.34	111.1	100.72		300			#DIV/0!				300	24.57	18.41	21.49
			500	154.4	138.8	146.6		500			#DIV/0!				500	136.9	205.1	171		500			#DIV/0!						500	91.16	115.8	103.48		500			#DIV/0!				500	32.13	30.68	31.405
			b-wave amplitude					a-wave amplitude							b-wave amplitude					a-wave amplitude									b-wave amplitude					a-wave amplitude							b-wave amplitude
			Strength (cd.s/mｲ)	L (µV)	R (µV)	Mean		Strength (cd.s/mｲ)	L (µV)	R (µV)	Mean				Strength (cd.s/mｲ)	L (µV)	R (µV)	Mean		Strength (cd.s/mｲ)	L (µV)	R (µV)	Mean						Strength (cd.s/mｲ)	L (µV)	R (µV)	Mean		Strength (cd.s/mｲ)	L (µV)	R (µV)	Mean				Strength (cd.s/mｲ)	L (µV)	R (µV)	Mean
		Blue	0.1	34.56	33.62	34.09		0.1			#DIV/0!			Blue	0.1	39.02	41.65	40.335		0.1			#DIV/0!					Blue	0.1	8.879	7.341	8.11		0.1			#DIV/0!			Blue	0.1	6.742	1.505	4.1235
			0.3	61.85	62.98	62.415		0.3			#DIV/0!				0.3	75.66	112.7	94.18		0.3			#DIV/0!						0.3	18.63	16.7	17.665		0.3			#DIV/0!				0.3	1900-01-14 02:38:24	12.65	13.38
			0.5	88.76	90.54	89.65		0.5			#DIV/0!				0.5	95.56	142.9	119.23		0.5			#DIV/0!						0.5	25.89	30	27.945		0.5			#DIV/0!				0.5	14.87	11.3	13.085
			1	98.64	109.8	104.22		1			#DIV/0!				1	104.1	161.8	132.95		1			#DIV/0!						1	42.36	55.9	49.13		1			#DIV/0!				1	16.52	19.27	17.895
			3	127	123.8	125.4		3			#DIV/0!				3	111.7	190.4	151.05		3			#DIV/0!						3	74.61	83.93	79.27		3			#DIV/0!				3	11.39	20.86	16.125
			10	140.9	134.1	137.5		10			#DIV/0!				10	124.7	206.9	165.8		10			#DIV/0!						10	93.2	132.3	112.75		10			#DIV/0!				10	19.57	24.66	22.115
			30	151.3	144.5	147.9		30			#DIV/0!				30	141.5	227.9	184.7		30			#DIV/0!						30	132	160.5	146.25		30			#DIV/0!				30	39.71	39.4	39.555
			50	167.2	162	164.6		50			#DIV/0!				50	140.8	229.4	185.1		50			#DIV/0!						50	144.4	180	162.2		50			#DIV/0!				50	32.49	41.92	37.205
													7																										41
	2																										36
			b-wave amplitude												b-wave amplitude														b-wave amplitude												b-wave amplitude
			Strength (cd.s/mｲ)	L (µV)	R (µV)	Mean									Strength (cd.s/mｲ)	L (µV)	R (µV)	Mean											Strength (cd.s/mｲ)	L (µV)	R (µV)	Mean									Strength (cd.s/mｲ)	L (µV)	R (µV)	Mean
		Green	0.3	19.84	15	17.42								Green	0.3	27.81	22.93	25.37										Green	0.3	3.562	3.093	3.3275								Green	0.3	12.99	7.649	10.3195
			1	30.43	38.91	34.67									1	40.44	49.52	44.98											1	14.09	12.32	13.205									1	4.818	29.51	17.164
			3	97.23	111.4	104.315									3	98.69	136.7	117.695											3	18.01	28.93	23.47									3	11.04	70.77	40.905
			10	141	139.9	140.45									10	123.7	168.6	146.15											10	29.38	47.54	38.46									10	29.2	114.2	71.7
			30	131.4	146.9	139.15									30	134.4	190.4	162.4											30	45.17	72.12	58.645									30	40.73	135.5	88.115
			100	145.9	155.7	150.8									100	150.7	206.3	178.5											100	63.09	102.1	82.595									100	59.74	155	107.37
			300	158.7	170.6	164.65									300	163.8	204.1	183.95											300	85.86	117.7	101.78									300	84.73	163.8	124.265
			500	166.9	167.6	167.25									500	172.1	211.6	191.85											500	88.58	116.6	102.59									500	83.41	168.7	126.055
			b-wave amplitude												b-wave amplitude														b-wave amplitude												b-wave amplitude
			Strength (cd.s/mｲ)	L (µV)	R (µV)	Mean									Strength (cd.s/mｲ)	L (µV)	R (µV)	Mean											Strength (cd.s/mｲ)	L (µV)	R (µV)	Mean									Strength (cd.s/mｲ)	L (µV)	R (µV)	Mean
		Blue	0.1	42.29	39.98	41.135								Blue	0.1	39.24	46.74	42.99										Blue	0.1	14.71	18.41	16.56								Blue	0.1	4.552	27.07	15.811
			0.3	96.45	90.13	93.29									0.3	89.79	116.4	103.095											0.3	21.98	26.6	24.29									0.3	17.45	56.12	36.785
			0.5	113.3	120.5	116.9									0.5	114.5	150.1	132.3											0.5	12.68	34.81	23.745									0.5	19.42	73.95	46.685
			1	128.2	138	133.1									1	123.2	161.1	142.15											1	45.85	74.13	59.99									1	33.63	111.1	72.365
			3	141.4	148.2	144.8									3	153	208.6	180.8											3	62.48	85.01	73.745									3	79.47	159.8	119.635
			10	174.5	165.8	170.15									10	156.2	207.9	182.05											10	86.42	122.9	104.66									10	105.9	171	138.45
			30	168.6	168.3	168.45									30	165.8	222.7	194.25											30	116.4	147	131.7									30	127.5	175.4	151.45
			50	186.9	196.8	191.85									50	188.4	234.6	211.5											50	121.1	161.6	141.35									50	136.6	173.2	154.9
													8		Photopic																								42		Photopic
	3																										37
			b-wave amplitude												b-wave amplitude														b-wave amplitude												b-wave amplitude
			Strength (cd.s/mｲ)	L (µV)	R (µV)	Mean									Strength (cd.s/mｲ)	L (µV)	R (µV)	Mean											Strength (cd.s/mｲ)	L (µV)	R (µV)	Mean									Strength (cd.s/mｲ)	L (µV)	R (µV)	Mean
		Green	0.3	19.67	20.97	20.32								Green	0.3	25.04	31.18	28.11										Green	0.3	4.431	3.938	4.1845								Green	0.3	4.437	16.07	10.2535
			1	38.93	41.46	40.195									1	58.03	57.17	57.6											1	3.663	20.44	12.0515									1	18.53	36.06	27.295
			3	83.56	108.1	95.83									3	139.3	144.5	141.9											3	14.07	26.07	20.07									3	27.78	89.89	58.835
			10	105.8	126.2	116									10	174.6	178.7	176.65											10	23.76	54.25	39.005									10	50.82	123.4	87.11
			30	112.8	135.2	124									30	186.7	195	190.85											30	37.57	77.06	57.315									30	69.21	145.6	107.405
			100	121.4	140.3	130.85									100	191.6	189.9	190.75											100	42.14	94.43	68.285									100	106.2	139.9	123.05
			300	135.8	155.4	145.6									300	208.1	195.7	201.9											300	43.41	125.1	84.255									300	93.33	177.5	135.415
			500	139.7	169.3	154.5									500	225.8	200.1	212.95											500	63.57	131.2	97.385									500	115.8	167.4	141.6
			b-wave amplitude												b-wave amplitude														b-wave amplitude												b-wave amplitude
			Strength (cd.s/mｲ)	L (µV)	R (µV)	Mean									Strength (cd.s/mｲ)	L (µV)	R (µV)	Mean											Strength (cd.s/mｲ)	L (µV)	R (µV)	Mean									Strength (cd.s/mｲ)	L (µV)	R (µV)	Mean
		Blue	0.1	38.91	42.44	40.675								Blue	0.1	57.67	58.08	57.875										Blue	0.1	4.361	13.28	8.8205								Blue	0.1	8.922	37.85	23.386
			0.3	81.86	86.75	84.305									0.3	132.1	137.3	134.7											0.3	14.38	24.31	19.345									0.3	16.96	84.27	50.615
			0.5	102.7	110.8	106.75									0.5	149.5	157.7	153.6											0.5	14.72	39.3	27.01									0.5	32.49	89.52	61.005
			1	114.9	121.9	118.4									1	155.5	163	159.25											1	27.55	58.36	42.955									1	54.26	132.1	93.18
			3	125.6	146.9	136.25									3	193.5	202.6	198.05											3	42.09	102	72.045									3	101.2	169.4	135.3
			10	137.4	160.6	149									10	208.3	208.3	208.3											10	67.29	135.3	101.295									10	159.8	166.1	162.95
			30	136.2	171.1	153.65									30	222.8	218.4	220.6											30	87.35	174.7	131.025									30	190.8	179.8	185.3
			50	144.6	182	163.3									50	240.6	232.2	236.4											50	97.63	195.4	146.515									50	192.9	193.2	193.05
																														Visibly misplaced electrode on LE
													9																										43
	4																										38
			b-wave amplitude												b-wave amplitude														b-wave amplitude												b-wave amplitude
			Strength (cd.s/mｲ)	L (µV)	R (µV)	Mean									Strength (cd.s/mｲ)	L (µV)	R (µV)	Mean											Strength (cd.s/mｲ)	L (µV)	R (µV)	Mean									Strength (cd.s/mｲ)	L (µV)	R (µV)	Mean
		Green	0.3	17.47	16.69	17.08								Green	0.3	19	14.97	16.985										Green	0.3	4.336	8.732	6.534								Green	0.3	3.954	6.555	5.2545
			1	43.37	34	38.685									1	36.44	47.31	41.875											1	11.61	9.336	10.473									1	3.431	14.05	8.7405
			3	92.67	81.68	87.175									3	90.12	123.1	106.61											3	22	28.78	25.39									3	9.103	38.61	23.8565
			10	117.1	99.07	108.085									10	103.9	141.4	122.65											10	49.33	71.15	60.24									10	14.53	47.24	30.885
			30	148.6	127.8	138.2									30	109.6	152.9	131.25											30	57.27	93.92	75.595									30	14.19	63.51	38.85
			100	128.1	131.6	129.85									100	129.6	158.2	143.9											100	100.1	132.4	116.25									100	23.27	69.31	46.29
			300	149.8	139.8	144.8									300	137	174.2	155.6											300	108	155.9	131.95									300	44.05	86.25	65.15
			500	132.7	164.6	148.65									500	161.4	180.7	171.05											500	102.5	156.1	129.3									500	44.04	76.68	60.36
			b-wave amplitude												b-wave amplitude														b-wave amplitude												b-wave amplitude
			Strength (cd.s/mｲ)	L (µV)	R (µV)	Mean									Strength (cd.s/mｲ)	L (µV)	R (µV)	Mean											Strength (cd.s/mｲ)	L (µV)	R (µV)	Mean									Strength (cd.s/mｲ)	L (µV)	R (µV)	Mean
		Blue	0.1	46.09	34.49	40.29								Blue	0.1	40.05	44.98	42.515										Blue	0.1	14.04	9.146	11.593								Blue	0.1	8.905	19.87	14.3875
			0.3	81.58	67.43	74.505									0.3	75.23	109.8	92.515											0.3	23.81	26.52	25.165									0.3	5.787	37.6	21.6935
			0.5	116.7	85.19	100.945									0.5	99.16	128.1	113.63											0.5	28.96	43.67	36.315									0.5	10.68	44.24	27.46
			1	106.4	103	104.7									1	102.2	133.9	118.05											1	50.14	84.89	67.515									1	27.63	51.88	39.755
			3	138.7	120.9	129.8									3	115	153.3	134.15											3	90.21	130.5	110.355									3	38.39	74.34	56.365
			10	155	132.5	143.75									10	133	163.2	148.1											10	131.7	191.8	161.75									10	49.24	80.05	64.645
			30	154.9	161.7	158.3									30	151.2	172	161.6											30	157	225	191									30	72.69	82.3	77.495
			50	175	170	172.5									50	164.2	189	176.6											50	169.4	221.8	195.6									50	79.68	98.17	88.925
													10
	5																										39
			b-wave amplitude												b-wave amplitude														b-wave amplitude
			Strength (cd.s/mｲ)	L (µV)	R (µV)	Mean									Strength (cd.s/mｲ)	L (µV)	R (µV)	Mean											Strength (cd.s/mｲ)	L (µV)	R (µV)	Mean
		Green	0.3	18.78	20.19	19.485								Green	0.3	15.95	21.8	18.875										Green	0.3	8.436	10.47	9.453
			1	37.63	38.78	38.205									1	38.91	41.43	40.17											1	9.442	18.39	13.916
			3	80.93	109.7	95.315									3	89.86	138.8	114.33											3	19.75	51.45	35.6
			10	98.45	121.3	109.875									10	114	183.6	148.8											10	45.55	102.8	74.175
			30	104.2	139.4	121.8									30	122.1	196.6	159.35											30	70.94	137.7	104.32
			100	112.7	144.2	128.45									100	129.2	198.7	163.95											100	91.41	160.2	125.805
			300	140	162.1	151.05									300	133.4	206.2	169.8											300	112.5	174.3	143.4
			500	148.7	161.6	155.15									500	160.7	202.5	181.6											500	117.5	178.9	148.2
			b-wave amplitude												b-wave amplitude														b-wave amplitude
			Strength (cd.s/mｲ)	L (µV)	R (µV)	Mean									Strength (cd.s/mｲ)	L (µV)	R (µV)	Mean											Strength (cd.s/mｲ)	L (µV)	R (µV)	Mean
		Blue	0.1	40.13	41.39	40.76								Blue	0.1	40.64	43.63	42.135										Blue	0.1	10.76	25.8	18.28
			0.3	78.53	97.79	88.16									0.3	83.39	107.7	95.545											0.3	19.37	54.58	36.975
			0.5	97.82	112.4	105.11									0.5	102.9	153.5	128.2											0.5	30.75	77.59	54.17
			1	101.7	121.7	111.7									1	113	171.2	142.1											1	61.65	126.9	94.275
			3	116.7	147.5	132.1									3	131.2	184.1	157.65											3	102.6	176.1	139.35
			10	128.6	155.4	142									10	143.8	204	173.9											10	137.6	196.1	166.85
			30	141.4	157.1	149.25									30	157.8	209.3	183.55											30	158.9	204.2	181.55
			50	161	176.6	168.8									50	164.5	225.2	194.85											50	183.6	206.1	194.85
		OCT
			Nasal	Temp	Inf	Sup																						OCT
		1	18.5357	18.8623	26.753	3.24233																							Nasal	Temp	Inf	Sup
		2	27.6357	26.4737	20.744	20.6997																						35	11.8017	4.658	7.07833	10.3283
		3	25.1093	19.6037	6.98167	19.9457																						36	10.6393	4.08333	8.648	9.51433
		4	14.7637	16.4797	13.4243	20.143																						37	4.672	6.95	10.466	5.823
		5	19.081	11.9833	13.27	15.7557																						38	12.2327	11.9187	8.312	10.1503
		6	25.0383	20.3637	25.0327	3.48233																						39	13.77	13.4843	16.3617	11.1137
		7	24.084	20.6373	19.6297	20.189																						40	2.30533	0	2.64167	1.449
		8	25.048	22.512	21.881	20.126																						41	11.3307	5.61967	11.6423	5.34367
		9	28.1103	11.9927	26.6293	13.853																						42	12.489	11.8143	14.7147	9.363
		10	31.4967	25.5343	27.5343	25.711																						43	8.96667	5.421	4.876	5.289

## Sheet: Rd10 2-MO phenotyping 2023
Scotopic																										Photopic								Green values not used in manuscript but measured in the same protocol
	Male												Female															Male												Female
																												75		Photopic										79		Photopic
	75		Scotopic										79		Scotopic
																														b-wave amplitude												b-wave amplitude
			b-wave amplitude												b-wave amplitude															Strength (cd.s/mｲ)	L (µV)	R (µV)	Mean									Strength (cd.s/mｲ)	L (µV)	R (µV)	Mean
			Strength (cd.s/mｲ)	L (µV)	R (µV)	Mean									Strength (cd.s/mｲ)	L (µV)	R (µV)	Mean											Green	0.3	21.62	9.81	15.715								Green	0.3	18.88	18.93	18.905
			1e-05	15.68	17.09	16.385									1e-05	34.52	43.9	39.21												1	41.35	29.82	35.585									1	37.06	41.24	39.15
			5e-05	21.33	21.42	21.375									5e-05	5.139	11.17	8.1545												3	97.91	68.66	83.285									3	82.12	90.66	86.39
			0.0001	17.25	15.18	16.215									0.0001	42.18	48.27	45.225												10	113.8	75.43	94.615									10	98.17	107.9	103.035
			0.0005	50.2	58.86	54.53									0.0005	17.7	34.17	25.935												30	122.7	89.43	106.065									30	117.1	121.5	119.3
			0.001	107	131.5	119.25									0.001	57.27	74.78	66.025												100	127.4	93.83	110.615									100	123.4	122.4	122.9
			0.01	119.3	166.2	142.75									0.01	147.2	204.2	175.7												300	156.3	109.1	132.7									300	143.8	138.3	141.05
			0.05	152.1	195.6	173.85									0.05	138	170.2	154.1												500	169.3	105.4	137.35									500	160.1	154.9	157.5
			0.1	157.2	206.6	181.9									0.1	197.8	232.1	214.95
			0.5	203.7	258.6	231.15									0.5	263.7	279.4	271.55												b-wave amplitude												b-wave amplitude
			1	210.7	241.3	226									1	225.8	248	236.9												Strength (cd.s/mｲ)	L (µV)	R (µV)	Mean									Strength (cd.s/mｲ)	L (µV)	R (µV)	Mean
			10	309.4	346.6	328									10	318.3	322.7	320.5											Blue	0.1	45.01	28.99	37								Blue	0.1	45	43.47	44.235
			30	346.9	380.2	363.55									30	309.2	311.5	310.35												0.3	89.34	59.76	74.55									0.3	78.57	80.28	79.425
																														0.5	95.95	67.61	81.78									0.5	88.53	93.63	91.08
																														1	118.6	78.37	98.485									1	116.7	113.4	115.05
	74		Scotopic										78		Scotopic															3	132.8	108.4	120.6									3	126.4	123.1	124.75
																														10	149.4	110.8	130.1									10	132.6	136.9	134.75
			b-wave amplitude												b-wave amplitude															30	158.4	109	133.7									30	140.9	136.2	138.55
			Strength (cd.s/mｲ)	L (µV)	R (µV)	Mean									Strength (cd.s/mｲ)	L (µV)	R (µV)	Mean												50	191.4	128.3	159.85									50	166.7	152.3	159.5
			1e-05	22.99	22.49	22.74									1e-05	29.58	31.84	30.71														Electrode from RE had fallen noticably during the recording
			5e-05	42.6	41.45	42.025									5e-05	0	0	0														Result only from left eye
			0.0001	40.23	39.4	39.815									0.0001	9.191	22.94	16.0655										74		Photopic										78		Photopic
			0.0005	39.266	32.87	36.068									0.0005	18.38	26.49	22.435
			0.001	88.07	83.52	85.795									0.001	46.17	66.88	56.525												b-wave amplitude												b-wave amplitude
			0.01	136.3	137.6	136.95									0.01	53.85	93.72	73.785												Strength (cd.s/mｲ)	L (µV)	R (µV)	Mean									Strength (cd.s/mｲ)	L (µV)	R (µV)	Mean
			0.05	189.6	201.2	195.4									0.05	157.3	198.6	177.95											Green	0.3	18.07	15.64	16.855								Green	0.3	16.66	16.7	16.68
			0.1	137.3	162.6	149.95									0.1	120.3	167.4	143.85												1	22.41	36.36	29.385									1	47.5	39.62	43.56
			0.5	240.2	238.4	239.3									0.5	167.1	207.5	187.3												3	49.62	86.1	67.86									3	89.83	80.03	84.93
			1	311	305.5	308.25									1	226.8	252	239.4												10	84.39	105.9	95.145									10	101.2	112.1	106.65
			10	265.2	262.6	263.9									10	247.1	284	265.55												30	96.9	120	108.45									30	105.9	122.2	114.05
			30	309.8	304.7	307.25									30	258.7	294.2	276.45												100	120.7	138	129.35									100	122.2	124.6	123.4
																														300	127.2	144.4	135.8									300	132.6	146.3	139.45
																														500	154.3	154.4	154.35									500	159.4	148.8	154.1
	73		Scotopic										77		Scotopic
																														b-wave amplitude												b-wave amplitude
			b-wave amplitude												b-wave amplitude															Strength (cd.s/mｲ)	L (µV)	R (µV)	Mean									Strength (cd.s/mｲ)	L (µV)	R (µV)	Mean
			Strength (cd.s/mｲ)	L (µV)	R (µV)	Mean									Strength (cd.s/mｲ)	L (µV)	R (µV)	Mean											Blue	0.1	28.14	35.01	31.575								Blue	0.1	48.43	39.47	43.95
			1e-05	22.69	22.89	22.79									1e-05	27.75	25.57	26.66												0.3	58.52	67.1	62.81									0.3	82.59	77.21	79.9
			5e-05	40.68	33.34	37.01									5e-05	24.93	33.12	29.025												0.5	64.89	83.55	74.22									0.5	95.89	92.63	94.26
			0.0001	15.39	12.46	13.925									0.0001	26.93	26.57	26.75												1	89.87	110.1	99.985									1	116.1	113.8	114.95
			0.0005	55.36	48.19	51.775									0.0005	29.15	35.31	32.23												3	115.9	131.6	123.75									3	128.1	128.4	128.25
			0.001	44.83	45.66	45.245									0.001	40.66	42.73	41.695												10	138.1	140.3	139.2									10	139.9	137.6	138.75
			0.01	67.18	73.3	70.24									0.01	50.24	50.77	50.505												30	144.9	155.1	150									30	145.1	140.4	142.75
			0.05	88.36	101.9	95.13									0.05	144.1	148.5	146.3												50	180.2	156.2	168.2									50	156.1	152.3	154.2
			0.1	141.2	179.1	160.15									0.1	76.71	70.24	73.475
			0.5	197.9	206	201.95									0.5	147	143.7	145.35
			1	188.5	195.4	191.95									1	203.8	179.5	191.65										73		Photopic										77		Photopic
			10	239.8	256.7	248.25									10	173.2	149.4	161.3
			30	309	338.2	323.6									30	307.3	294.5	300.9												b-wave amplitude												b-wave amplitude
																														Strength (cd.s/mｲ)	L (µV)	R (µV)	Mean									Strength (cd.s/mｲ)	L (µV)	R (µV)	Mean
																													Green	0.3	18.85	12.76	15.805								Green	0.3	17.33	17.04	17.185
	72		Scotopic										76		Scotopic															1	33.36	41.59	37.475									1	34.89	41.22	38.055
																														3	81.96	85.33	83.645									3	69.2	87.4	78.3
			b-wave amplitude												b-wave amplitude															10	95.62	110.5	103.06									10	85.19	89.88	87.535
			Strength (cd.s/mｲ)	L (µV)	R (µV)	Mean									Strength (cd.s/mｲ)	L (µV)	R (µV)	Mean												30	102.3	130	116.15									30	113.1	104.4	108.75
			1e-05	38.55	36.41	37.48									1e-05	2.465	0	1.2325												100	113.7	126.9	120.3									100	130.2	102	116.1
			5e-05	4.339	6.873	5.606									5e-05	17.6	25.2	21.4												300	125.8	137.2	131.5									300	128.9	110.3	119.6
			0.0001	44.95	47.2	46.075									0.0001	89.2	68.02	78.61												500	141.6	159.8	150.7									500	142.7	132.2	137.45
			0.0005	32.47	43.6	38.035									0.0005	25.91	34.92	30.415
			0.001	58.2	64.48	61.34									0.001	87.27	86.62	86.945												b-wave amplitude												b-wave amplitude
			0.01	109.5	134.5	122									0.01	138.4	154.7	146.55												Strength (cd.s/mｲ)	L (µV)	R (µV)	Mean									Strength (cd.s/mｲ)	L (µV)	R (µV)	Mean
			0.05	64.18	99.83	82.005									0.05	68.12	76.08	72.1											Blue	0.1	39.8	36.92	38.36								Blue	0.1	39.92	37.33	38.625
			0.1	131	165.8	148.4									0.1	156.3	186.1	171.2												0.3	74.1	73.77	73.935									0.3	72.25	74.52	73.385
			0.5	230	243.1	236.55									0.5	248	249.8	248.9												0.5	84.55	88.28	86.415									0.5	84.75	83.41	84.08
			1	247.2	252.2	249.7									1	271.8	256.1	263.95												1	96.23	110	103.115									1	112.6	98.28	105.44
			10	283.5	300.4	291.95									10	335.1	351.4	343.25												3	113.1	131.9	122.5									3	123.3	112.1	117.7
			30	202.8	223.7	213.25									30	374	393.3	383.65												10	119.5	132.1	125.8									10	133.9	110.1	122
																														30	144.6	157.6	151.1									30	147.1	114.5	130.8
																														50	142.9	158.5	150.7									50	152	131.1	141.55
	71		Scotopic
			b-wave amplitude																									72		Photopic										76		Photopic
			Strength (cd.s/mｲ)	L (µV)	R (µV)	Mean
			1e-05	3.024	2.217	2.6205																								b-wave amplitude												b-wave amplitude
			5e-05	15.29	13.86	14.575																								Strength (cd.s/mｲ)	L (µV)	R (µV)	Mean									Strength (cd.s/mｲ)	L (µV)	R (µV)	Mean
			0.0001	23.39	54.91	39.15																							Green	0.3	17.08	16.23	16.655								Green	0.3	18.42	19.78	19.1
			0.0005	48.39	50.17	49.28																								1	39.2	34.94	37.07									1	34.53	44.95	39.74
			0.001	65.06	62.28	63.67																								3	83.75	78.28	81.015									3	81.78	91.01	86.395
			0.01	119.7	128.2	123.95																								10	104	99.46	101.73									10	95.89	124	109.945
			0.05	78.76	109.6	94.18																								30	116	113.3	114.65									30	118.8	143.7	131.25
			0.1	166.5	170	168.25																								100	124.3	121.1	122.7									100	123.4	146	134.7
			0.5	224.3	232	228.15																								300	146.2	140.5	143.35									300	133.5	156.4	144.95
			1	218.3	250.5	234.4																								500	159.3	152.5	155.9									500	154.1	177.5	165.8
			10	318.2	343.7	330.95
			30	346	363.6	354.8																								b-wave amplitude												b-wave amplitude
																														Strength (cd.s/mｲ)	L (µV)	R (µV)	Mean									Strength (cd.s/mｲ)	L (µV)	R (µV)	Mean
																													Blue	0.1	44.98	41.91	43.445								Blue	0.1	39.94	42.36	41.15
	70		Scotopic																											0.3	81.75	71.11	76.43									0.3	74.16	82.09	78.125
																														0.5	89.4	82.62	86.01									0.5	87.7	102.1	94.9
			b-wave amplitude																											1	109.1	99.43	104.265									1	107.4	132.6	120
			Strength (cd.s/mｲ)	L (µV)	R (µV)	Mean																								3	119.4	124.8	122.1									3	133.1	152.3	142.7
			1e-05	13.8	17.76	15.78																								10	132.3	129.1	130.7									10	142.6	161.3	151.95
			5e-05	0	0	0																								30	140.9	140.3	140.6									30	147	163.4	155.2
			0.0001	16.34	31.05	23.695																								50	155.9	154.7	155.3									50	171.8	182.9	177.35
			0.0005	13.39	32.79	23.09
			0.001	39.04	43.22	41.13
			0.01	80.53	102	91.265																						71		Photopic
			0.05	150.3	154.4	152.35
			0.1	137.3	146.2	141.75																								b-wave amplitude
			0.5	225.9	238.9	232.4																								Strength (cd.s/mｲ)	L (µV)	R (µV)	Mean
			1	242	236.6	239.3																							Green	0.3	18.75	19.16	18.955
			10	318.3	327.7	323																								1	33.25	42.25	37.75
			30	338.9	337	337.95																								3	73.82	81.54	77.68
																														10	99.35	93.38	96.365
																														30	130	115.4	122.7
																														100	125.5	117.1	121.3
																														300	151.4	128.7	140.05
																														500	163.2	143.8	153.5
																														b-wave amplitude
																														Strength (cd.s/mｲ)	L (µV)	R (µV)	Mean
																													Blue	0.1	30.78	40.75	35.765
																														0.3	68.35	81.57	74.96
																														0.5	91.49	92.52	92.005
																														1	118.3	119.9	119.1
																														3	134.2	117.2	125.7
																														10	153.9	130.4	142.15
																														30	133.8	130.2	132
																														50	169.7	139	154.35
																												70		Photopic
																														b-wave amplitude
																														Strength (cd.s/mｲ)	L (µV)	R (µV)	Mean
																													Green	0.3	18.95	16.38	17.665
																														1	40.55	35.65	38.1
																														3	86.52	84.16	85.34
																														10	100.3	99.29	99.795
																														30	116.3	122	119.15
																														100	128.9	138.2	133.55
																														300	142	146.4	144.2
																														500	157.3	164.9	161.1
																														b-wave amplitude
																														Strength (cd.s/mｲ)	L (µV)	R (µV)	Mean
																													Blue	0.1	46.01	31.25	38.63
																														0.3	85.69	72.51	79.1
																														0.5	94.77	88.92	91.845
																														1	112.1	107.8	109.95
																														3	129.1	132.6	130.85
																														10	142.1	155.6	148.85
																														30	151.6	161.8	156.7
																														50	175.5	173	174.25

## Sheet: Rd10 4-MO phenotyping 2023
Scotopic ERG																										Photopic ERG		Mice were randomly selected to go through photopic ERG and OCT or to be sacrificed after scotopic ERG for cryosample collection
																												Green values not used in manuscript but measured in the same protocol
	Male												Female															Male												Female
	28		Scotopic										31		Scotopic													25		Photopic										32		Photopic
			b-wave amplitude												b-wave amplitude															b-wave amplitude												b-wave amplitude
			Strength (cd.s/mｲ)	L (µV)	R (µV)	Mean									Strength (cd.s/mｲ)	L (µV)	R (µV)	Mean												Strength (cd.s/mｲ)	L (µV)	R (µV)	Mean									Strength (cd.s/mｲ)	L (µV)	R (µV)	Mean
			1e-05	0.506	0	0.253									1e-05	0	0	0											Green	0.3	6.094	6.528	6.311								Green	0.3	5.388	7.831	6.6095
			5e-05	27.46	32.28	29.87									5e-05	22.89	16.73	19.81												1	2.264	7.863	5.0635									1	19.95	26.35	23.15
			0.0001	46.76	56.47	51.615									0.0001	9.221	6.863	8.042												3	8.208	14.72	11.464									3	16.29	10.77	13.53
			0.0005	69.64	79.25	74.445									0.0005	6.368	6.631	6.4995												10	8.631	13.05	10.8405									10	26.93	21.75	24.34
			0.001	30.3	36.4	33.35									0.001	22.68	30.39	26.535												30	10.63	11.95	11.29									30	30.16	29.5	29.83
			0.01	52.32	75.61	63.965									0.01	36.68	42.82	39.75												100	12.11	13.38	12.745									100	26.01	28.82	27.415
			0.05	15.43	16.86	16.145									0.05	71.72	76.17	73.945												300	19.75	12.21	15.98									300	28.81	38.71	33.76
			0.1	50.43	74.24	62.335									0.1	89.2	96.14	92.67												500	24.35	20.02	22.185									500	25.33	37.37	31.35
			0.5	108.3	119.2	113.75									0.5	53.82	53.3	53.56
			1	85.38	107.5	96.44									1	32.26	31.89	32.075												b-wave amplitude												b-wave amplitude
			10	161.8	159.2	160.5									10	175.4	189.2	182.3												Strength (cd.s/mｲ)	L (µV)	R (µV)	Mean									Strength (cd.s/mｲ)	L (µV)	R (µV)	Mean
			30	105	109.1	107.05									30	94.81	95.88	95.345											Blue	0.1	11.43	8.249	9.8395								Blue	0.1	12.85	14.93	13.89
																														0.3	10.65	13.83	12.24									0.3	14.1	12.39	13.245
																														0.5	11.39	10.48	10.935									0.5	20.64	14.27	17.455
	27		Scotopic										30		Scotopic															1	15.31	5.739	10.5245									1	21.51	27.59	24.55
																														3	11.35	14.62	12.985									3	25.52	32.22	28.87
			b-wave amplitude												b-wave amplitude															10	12.17	12.81	12.49									10	36.46	34.66	35.56
			Strength (cd.s/mｲ)	L (µV)	R (µV)	Mean									Strength (cd.s/mｲ)	L (µV)	R (µV)	Mean												30	14.12	14.47	14.295									30	38.63	40.76	39.695
			1e-05	0	0	0									1e-05	12.85	12.79	12.82												50	20.37	15.32	17.845									50	42.09	41.64	41.865
			5e-05	15.39	17.88	16.635									5e-05	0	0	0
			0.0001	14.24	14.91	14.575									0.0001	12.35	13.35	12.85
			0.0005	39.7	41.16	40.43									0.0005	0	0	0										17		Photopic										22		Photopic
			0.001	70.43	72.26	71.345									0.001	34.35	34.03	34.19
			0.01	64.25	53.36	58.805									0.01	16.27	14.79	15.53												b-wave amplitude												b-wave amplitude
			0.05	17.9	13.1	15.5									0.05	36.17	39.3	37.735												Strength (cd.s/mｲ)	L (µV)	R (µV)	Mean									Strength (cd.s/mｲ)	L (µV)	R (µV)	Mean
			0.1	78.96	77.5	78.23									0.1	77.55	83.46	80.505											Green	0.3	5.479	6.305	5.892								Green	0.3	7.094	7.641	7.3675
			0.5	100.1	99.78	99.94									0.5	90.12	79.49	84.805												1	6.466	10.1	8.283									1	11.56	7.178	9.369
			1	122.7	134.7	128.7									1	10.02	12.84	11.43												3	22.75	26.59	24.67									3	13.7	14.36	14.03
			10	136.2	128.4	132.3									10	56.41	47.52	51.965												10	31.43	50.89	41.16									10	32.58	20.22	26.4
			30	181	140.8	160.9									30	66.32	80.48	73.4												30	45.26	59.3	52.28									30	29.39	25.79	27.59
																														100	48.26	59.15	53.705									100	30.81	31.27	31.04
																														300	62.11	63.61	62.86									300	35.65	36.67	36.16
	26		Scotopic										29		Scotopic															500	57.51	57.53	57.52									500	37.2	38.63	37.915
			b-wave amplitude												b-wave amplitude															b-wave amplitude												b-wave amplitude
			Strength (cd.s/mｲ)	L (µV)	R (µV)	Mean									Strength (cd.s/mｲ)	L (µV)	R (µV)	Mean												Strength (cd.s/mｲ)	L (µV)	R (µV)	Mean									Strength (cd.s/mｲ)	L (µV)	R (µV)	Mean
			1e-05	35.87	36.52	36.195									1e-05	44.73	47.93	46.33											Blue	0.1	11.54	9.227	10.3835								Blue	0.1	8.564	4.738	6.651
			5e-05	24.87	21.82	23.345									5e-05	17.78	15.28	16.53												0.3	16.79	22.9	19.845									0.3	14.88	10.75	12.815
			0.0001	10.76	10.24	10.5									0.0001	0	0	0												0.5	26.17	35.38	30.775									0.5	19.56	15.33	17.445
			0.0005	37.88	40.1	38.99									0.0005	28.05	34.6	31.325												1	39.7	44.28	41.99									1	25.8	23.72	24.76
			0.001	21.63	36.18	28.905									0.001	13.59	8.371	10.9805												3	60.75	57.89	59.32									3	29.75	38.24	33.995
			0.01	89.13	80.49	84.81									0.01	27.61	31.49	29.55												10	62.73	57.69	60.21									10	31.46	40.24	35.85
			0.05	28.64	49.22	38.93									0.05	16.49	15.35	15.92												30	61.92	63.85	62.885									30	37.05	46.42	41.735
			0.1	75.74	98.57	87.155									0.1	36.82	46.11	41.465												50	76.24	64.78	70.51									50	44.47	51.32	47.895
			0.5	49.53	82.58	66.055									0.5	103.4	124.8	114.1
			1	125.2	134.3	129.75									1	51.95	54.44	53.195
			10	84.59	117.4	100.995									10	80.94	90.67	85.805																						14		Photopic
			30	113.6	123.2	118.4									30	13.94	17.51	15.725										16		Photopic
																																										b-wave amplitude
																														b-wave amplitude												Strength (cd.s/mｲ)	L (µV)	R (µV)	Mean
	25		Scotopic										32		Scotopic															Strength (cd.s/mｲ)	L (µV)	R (µV)	Mean								Green	0.3	4.435	6.134	5.2845
																													Green	0.3	6.886	9.409	8.1475									1	6.206	2.623	4.4145
			b-wave amplitude												b-wave amplitude															1	10.44	12.86	11.65									3	12.13	8.607	10.3685
			Strength (cd.s/mｲ)	L (µV)	R (µV)	Mean									Strength (cd.s/mｲ)	L (µV)	R (µV)	Mean												3	26.29	21.56	23.925									10	10.97	8.341	9.6555
			1e-05	0	0	0									1e-05	0.695	0	0.3475												10	28.24	37.17	32.705									30	7.051	14.38	10.7155
			5e-05	6.537	3.864	5.2005									5e-05	23.03	25.52	24.275												30	34.71	51.44	43.075									100	17.46	13.09	15.275
			0.0001	16.55	19.95	18.25									0.0001	3.168	0.149	1.6585												100	38.59	56.41	47.5									300	12.29	15	13.645
			0.0005	2.843	21.84	12.3415									0.0005	0	0	0												300	47.73	62.89	55.31									500	16.84	15.9	16.37
			0.001	37.86	87.68	62.77									0.001	63.42	53.09	58.255												500	61.67	66.72	64.195
			0.01	8.689	37.46	23.0745									0.01	26.14	13.1	19.62																								b-wave amplitude
			0.05	17.17	67.7	42.435									0.05	42.38	25.96	34.17												b-wave amplitude												Strength (cd.s/mｲ)	L (µV)	R (µV)	Mean
			0.1	7.793	3.62	5.7065									0.1	0	0	0												Strength (cd.s/mｲ)	L (µV)	R (µV)	Mean								Blue	0.1	3.792	5.365	4.5785
			0.5	88.96	68.25	78.605									0.5	60.99	47.71	54.35											Blue	0.1	10.95	8.735	9.8425									0.3	4.515	3.705	4.11
			1	18.61	34.39	26.5									1	67.15	51.23	59.19												0.3	22.78	23.2	22.99									0.5	8.039	5.135	6.587
			10	19.61	29.4	24.505									10	56.55	41.35	48.95												0.5	28.61	27.58	28.095									1	10.59	7.545	9.0675
			30	43.45	6.156	24.803									30	143.9	126.1	135												1	39.08	43.1	41.09									3	9.011	10.21	9.6105
																														3	47.6	57.55	52.575									10	15	11.9	13.45
																														10	53.05	59.12	56.085									30	19.98	12.09	16.035
	18		Scotopic										22		Scotopic															30	49.83	69.19	59.51									50	17.64	16.84	17.24
																														50	57.96	77.23	67.595
			b-wave amplitude												b-wave amplitude
			Strength (cd.s/mｲ)	L (µV)	R (µV)	Mean									Strength (cd.s/mｲ)	L (µV)	R (µV)	Mean																						13		Photopic
			1e-05	13.85	8.619	11.2345									1e-05	47.66	33.77	40.715										15		Photopic
			5e-05	58.13	59.24	58.685									5e-05	9.403	9.741	9.572																								b-wave amplitude
			0.0001	18.82	24.45	21.635									0.0001	31.44	26.17	28.805												b-wave amplitude												Strength (cd.s/mｲ)	L (µV)	R (µV)	Mean
			0.0005	45.47	49.18	47.325									0.0005	0.457	1.45	0.9535												Strength (cd.s/mｲ)	L (µV)	R (µV)	Mean								Green	0.3	6.975	2.955	4.965
			0.001	0	0	0									0.001	0	0	0											Green	0.3	2.718	8.205	5.4615									1	5.66	8.972	7.316
			0.01	8.49	7.256	7.873									0.01	118.1	97.34	107.72												1	6.724	9.594	8.159									3	17.22	14.16	15.69
			0.05	28.21	29.49	28.85									0.05	44.58	32.49	38.535												3	7.712	21.72	14.716									10	25.18	17.41	21.295
			0.1	62.1	65.74	63.92									0.1	32.16	26.7	29.43												10	24.48	32.54	28.51									30	33.3	23.09	28.195
			0.5	20.98	29.93	25.455									0.5	48.92	51.21	50.065												30	31.44	38.69	35.065									100	29.4	24.25	26.825
			1	38.82	53.54	46.18									1	43.9	46.77	45.335												100	40.87	42.6	41.735									300	38.37	44.33	41.35
			10	56.94	73.17	65.055									10	100.3	68.07	84.185												300	48.09	55.05	51.57									500	36.64	37.64	37.14
			30	47.06	69.46	58.26									30	91.32	77.69	84.505												500	45.59	49.47	47.53
																																										b-wave amplitude
																														b-wave amplitude												Strength (cd.s/mｲ)	L (µV)	R (µV)	Mean
	17		Scotopic										14		Scotopic															Strength (cd.s/mｲ)	L (µV)	R (µV)	Mean								Blue	0.1	7.953	10.36	9.1565
																													Blue	0.1	7.688	9.143	8.4155									0.3	13.5	11.38	12.44
			b-wave amplitude												b-wave amplitude															0.3	16.91	22.86	19.885									0.5	17.86	10.64	14.25
			Strength (cd.s/mｲ)	L (µV)	R (µV)	Mean									Strength (cd.s/mｲ)	L (µV)	R (µV)	Mean												0.5	21.91	27.8	24.855									1	23.2	24.28	23.74
			1e-05	41.99	22.97	32.48									1e-05	14.93	13.18	14.055												1	38.61	38.27	38.44									3	26.7	29.53	28.115
			5e-05	30.1	25.16	27.63									5e-05	21.1	17.44	19.27												3	40.3	45.33	42.815									10	35.63	36.5	36.065
			0.0001	1.291	1.54	1.4155									0.0001	0.459	0	0.2295												10	50.15	57.23	53.69									30	45.01	42.7	43.855
			0.0005	43.98	33.96	38.97									0.0005	6.712	7.501	7.1065												30	54.11	60.92	57.515									50	43.35	37.67	40.51
			0.001	26.53	21.87	24.2									0.001	0	0	0												50	55.67	72.82	64.245
			0.01	34.3	22.23	28.265									0.01	52.17	47.05	49.61
			0.05	50.97	31.73	41.35									0.05	19.01	11.12	15.065																						12		Photopic
			0.1	111.2	109.4	110.3									0.1	45.85	46.16	46.005										9		Photopic
			0.5	86.27	77.93	82.1									0.5	30.69	25.6	28.145																								b-wave amplitude
			1	82.29	75.9	79.095									1	57.15	44.87	51.01												b-wave amplitude												Strength (cd.s/mｲ)	L (µV)	R (µV)	Mean
			10	107	72.46	89.73									10	84.75	64.36	74.555												Strength (cd.s/mｲ)	L (µV)	R (µV)	Mean								Green	0.3	4.463	4.04	4.2515
			30	132.5	117.7	125.1									30	96.13	70.53	83.33											Green	0.3	9.94	5.123	7.5315									1	7.128	5.17	6.149
																														1	12.09	5.967	9.0285									3	7.971	7.794	7.8825
																														3	29.57	5.187	17.3785									10	5.797	5.36	5.5785
	16		Scotopic										13		Scotopic															10	44.69	6.846	25.768									30	7.153	8.329	7.741
																														30	51.81	5.806	28.808									100	6.873	11.11	8.9915
			b-wave amplitude												b-wave amplitude															100	55.03	7.2	31.115									300	9.768	6.332	8.05
			Strength (cd.s/mｲ)	L (µV)	R (µV)	Mean									Strength (cd.s/mｲ)	L (µV)	R (µV)	Mean												300	61.73	10.26	35.995									500	11.29	15.46	13.375
			1e-05	24.16	23.21	23.685									1e-05	21.46	23.39	22.425												500	68.42	17.04	42.73
			5e-05	0	0	0									5e-05	18.55	21.33	19.94																								b-wave amplitude
			0.0001	0	0	0									0.0001	35.9	40.26	38.08												b-wave amplitude												Strength (cd.s/mｲ)	L (µV)	R (µV)	Mean
			0.0005	33.41	37.88	35.645									0.0005	28.53	25.3	26.915												Strength (cd.s/mｲ)	L (µV)	R (µV)	Mean								Blue	0.1	6.628	5.521	6.0745
			0.001	52.52	59.35	55.935									0.001	17.01	15.42	16.215											Blue	0.1	13.93	3.195	8.5625									0.3	2.884	11.85	7.367
			0.01	78.2	90.32	84.26									0.01	24.21	40.18	32.195												0.3	31.22	7.711	19.4655									0.5	6.22	5.388	5.804
			0.05	85.39	95.97	90.68									0.05	100.6	94.16	97.38												0.5	36.06	4.625	20.3425									1	9.381	7.853	8.617
			0.1	67.37	78.86	73.115									0.1	66.97	68.02	67.495												1	49.06	11.41	30.235									3	9.271	6.78	8.0255
			0.5	118.2	145.3	131.75									0.5	75.56	84.23	79.895												3	65.06	5.906	35.483									10	4.83	14.04	9.435
			1	153.2	181	167.1									1	43.89	40.58	42.235												10	71.86	11.19	41.525									30	11.09	14.92	13.005
			10	111.6	114.1	112.85									10	109.5	115.5	112.5												30	74.58	18.11	46.345									50	11.98	16.16	14.07
			30	120.4	133.1	126.75									30	112.5	121.1	116.8												50	81.15	26.35	53.75
																																Cloudy RE eye, faulty
																																								4		Photopic
	15		Scotopic										12		Scotopic													8		Photopic
																																										b-wave amplitude
			b-wave amplitude												b-wave amplitude															b-wave amplitude												Strength (cd.s/mｲ)	L (µV)	R (µV)	Mean
			Strength (cd.s/mｲ)	L (µV)	R (µV)	Mean									Strength (cd.s/mｲ)	L (µV)	R (µV)	Mean												Strength (cd.s/mｲ)	L (µV)	R (µV)	Mean								Green	0.3	6.032	5.382	5.707
			1e-05	3.488	0	1.744									1e-05	5.449	0.104	2.7765											Green	0.3	7.617	10.96	9.2885									1	4.925	4.658	4.7915
			5e-05	28.22	19.82	24.02									5e-05	0	0	0												1	9.076	5.587	7.3315									3	11.13	9.624	10.377
			0.0001	19.74	18.34	19.04									0.0001	42.9	27.06	34.98												3	24.71	17.86	21.285									10	8.529	10.86	9.6945
			0.0005	64.84	64.35	64.595									0.0005	0	0	0												10	40.49	28.42	34.455									30	16.52	10.4	13.46
			0.001	19.41	20.72	20.065									0.001	0	0	0												30	46.08	45.03	45.555									100	21.74	19.23	20.485
			0.01	67.22	72.83	70.025									0.01	31.66	37.81	34.735												100	56.73	53.96	55.345									300	29.06	19.92	24.49
			0.05	51.91	64.41	58.16									0.05	29.35	36.48	32.915												300	56.02	52.88	54.45									500	27.84	20.78	24.31
			0.1	81.41	86.84	84.125									0.1	97.74	95.99	96.865												500	58.11	53.5	55.805
			0.5	115.6	129.2	122.4									0.5	44.55	39.97	42.26																								b-wave amplitude
			1	88.17	89.11	88.64									1	3.042	3.939	3.4905												b-wave amplitude												Strength (cd.s/mｲ)	L (µV)	R (µV)	Mean
			10	162.5	205.6	184.05									10	93.94	91.99	92.965												Strength (cd.s/mｲ)	L (µV)	R (µV)	Mean								Blue	0.1	6.67	5.249	5.9595
			30	219.9	233.3	226.6									30	23.45	28.49	25.97											Blue	0.1	12.71	7.535	10.1225									0.3	10.4	12.7	11.55
																														0.3	25.06	21	23.03									0.5	13.82	12.76	13.29
																														0.5	31.09	26.07	28.58									1	13.72	13.15	13.435
	9		Scotopic										21		Scotopic															1	41.65	33.32	37.485									3	23.36	14.96	19.16
																														3	58.22	50.95	54.585									10	28.63	25.49	27.06
			b-wave amplitude												b-wave amplitude															10	67.19	52.24	59.715									30	33.84	25.4	29.62
			Strength (cd.s/mｲ)	L (µV)	R (µV)	Mean									Strength (cd.s/mｲ)	L (µV)	R (µV)	Mean												30	63.33	62.71	63.02									50	47.88	40.42	44.15
			1e-05	28.99	29.59	29.29									1e-05	0	0.019	0.0095												50	67.9	67.75	67.825
			5e-05	0	0	0									5e-05	7.29	4.201	5.7455
			0.0001	48.11	34.59	41.35									0.0001	25.42	28.8	27.11
			0.0005	2.389	0	1.1945									0.0005	34.41	31.38	32.895										1		Photopic
			0.001	58.52	44.78	51.65									0.001	23.49	33.89	28.69
			0.01	55.31	30.91	43.11									0.01	52.82	66.57	59.695												b-wave amplitude
			0.05	32.14	0	16.07									0.05	9.067	28.01	18.5385												Strength (cd.s/mｲ)	L (µV)	R (µV)	Mean
			0.1	97.03	37.04	67.035									0.1	56.53	77.14	66.835											Green	0.3	6.308	1.578	3.943
			0.5	103.4	44.08	73.74									0.5	32.13	56.9	44.515												1	1.406	1.365	1.3855
			1	104.1	38.66	71.38									1	79.67	95.76	87.715												3	9.728	18.24	13.984
			10	200.4	91	145.7									10	38.75	53.6	46.175												10	29.02	34.5	31.76
			30	177	39.3	108.15									30	125.5	145.5	135.5												30	31.05	30	30.525
					RE faulty, clearly grey and cloudy,																									100	30.8	36.66	33.73
					no structural support during dissection --> result only from LE																									300	36.76	41.67	39.215
	8		Scotopic										11		Scotopic															500	44.05	52.65	48.35
			b-wave amplitude												b-wave amplitude															b-wave amplitude
			Strength (cd.s/mｲ)	L (µV)	R (µV)	Mean									Strength (cd.s/mｲ)	L (µV)	R (µV)	Mean												Strength (cd.s/mｲ)	L (µV)	R (µV)	Mean
			1e-05	8.359	11.17	9.7645									1e-05	8.349	34.02	21.1845											Blue	0.1	1.642	3.708	2.675
			5e-05	37.55	35.56	36.555									5e-05	0	0.372	0.186												0.3	16.54	13.56	15.05
			0.0001	1.701	1.016	1.3585									0.0001	33.96	24.64	29.3												0.5	16.54	18.04	17.29
			0.0005	0	0	0									0.0005	11.2	12.21	11.705												1	26	27.72	26.86
			0.001	49.09	52.25	50.67									0.001	55.3	35.73	45.515												3	37.43	31.56	34.495
			0.01	40.93	38.54	39.735									0.01	18.04	23.11	20.575												10	40.13	39.8	39.965
			0.05	60.43	65.03	62.73									0.05	72.08	54.69	63.385												30	48.82	43.09	45.955
			0.1	79.8	79.27	79.535									0.1	55.73	62.74	59.235												50	59.18	55.98	57.58
			0.5	39.99	53.8	46.895									0.5	17.95	6.611	12.2805
			1	94.28	71.67	82.975									1	123	102.4	112.7
			10	61.87	41.75	51.81									10	17.48	16.86	17.17
			30	236.2	182.8	209.5									30	30.62	25.09	27.855
	20		Scotopic										10		Scotopic
			b-wave amplitude												b-wave amplitude
			Strength (cd.s/mｲ)	L (µV)	R (µV)	Mean									Strength (cd.s/mｲ)	L (µV)	R (µV)	Mean
			1e-05	20.72	22.86	21.79									1e-05	0	0	0
			5e-05	9.798	10.9	10.349									5e-05	21.15	11.68	16.415
			0.0001	29.1	38.82	33.96									0.0001	9.046	4.554	6.8
			0.0005	9.033	9.083	9.058									0.0005	8.84	4.718	6.779
			0.001	10.21	12.61	11.41									0.001	18.3	9.03	13.665
			0.01	57.29	54.86	56.075									0.01	41.72	49.42	45.57
			0.05	77.65	64.77	71.21									0.05	44.81	42.32	43.565
			0.1	61	47.27	54.135									0.1	98.61	113.3	105.955
			0.5	72.17	52.9	62.535									0.5	27.7	11.14	19.42
			1	72	66.11	69.055									1	73.44	83.86	78.65
			10	140.4	135.9	138.15									10	55.89	44.12	50.005
			30	128.7	120.9	124.8									30	147.5	141.3	144.4
	19		Scotopic										4		Scotopic
			b-wave amplitude												b-wave amplitude
			Strength (cd.s/mｲ)	L (µV)	R (µV)	Mean									Strength (cd.s/mｲ)	L (µV)	R (µV)	Mean
			1e-05	4.428	10.52	7.474									1e-05	0	2.404	1.202
			5e-05	4.957	7.234	6.0955									5e-05	28.35	13.07	20.71
			0.0001	8.664	9.3	8.982									0.0001	36.23	23.11	29.67
			0.0005	8.745	5.746	7.2455									0.0005	48.33	56.01	52.17
			0.001	18.23	18.55	18.39									0.001	0	0	0
			0.01	43.8	38.16	40.98									0.01	46.27	60.08	53.175
			0.05	47.12	38.77	42.945									0.05	14.23	19.42	16.825
			0.1	29.07	32.38	30.725									0.1	97.11	88.03	92.57
			0.5	61.88	58.65	60.265									0.5	20.78	10.86	15.82
			1	88.72	91.47	90.095									1	69.47	85.56	77.515
			10	79.23	72.35	75.79									10	62.1	47.36	54.73
			30	97.83	84	90.915									30	48.73	37.02	42.875
	6		Scotopic										3		Scotopic
			b-wave amplitude												b-wave amplitude
			Strength (cd.s/mｲ)	L (µV)	R (µV)	Mean									Strength (cd.s/mｲ)	L (µV)	R (µV)	Mean
			1e-05	22.6	17.09	19.845									1e-05	2.745	1.367	2.056
			5e-05	37.41	27.37	32.39									5e-05	12.32	8.821	10.5705
			0.0001	28.43	19.4	23.915									0.0001	21.35	11.91	16.63
			0.0005	69.15	70.5	69.825									0.0005	22.25	16.75	19.5
			0.001	40.68	57.1	48.89									0.001	99.45	92.39	95.92
			0.01	20.3	22.89	21.595									0.01	0	10.11	5.055
			0.05	38.08	37.29	37.685									0.05	43.18	29.17	36.175
			0.1	99.07	99.59	99.33									0.1	40.46	44.88	42.67
			0.5	78.63	82.81	80.72									0.5	45.05	45.42	45.235
			1	92.16	84.07	88.115									1	31	29.69	30.345
			10	167.9	171.1	169.5									10	59.23	47.69	53.46
			30	150	146.8	148.4									30	108.8	108.6	108.7
	1		Scotopic
			b-wave amplitude
			Strength (cd.s/mｲ)	L (µV)	R (µV)	Mean
			1e-05	13.04	12.16	12.6
			5e-05	20.27	18.52	19.395
			0.0001	4.839	0.017	2.428
			0.0005	9.408	0.823	5.1155
			0.001	0	0	0
			0.01	61.13	56.23	58.68
			0.05	64.6	53.83	59.215
			0.1	90.09	63.08	76.585
			0.5	51.57	41.65	46.61
			1	70.72	59.12	64.92
			10	125.5	108.4	116.95
			30	117.9	82.37	100.135
	2		Scotopic
			b-wave amplitude
			Strength (cd.s/mｲ)	L (µV)	R (µV)	Mean
			1e-05	11.38	8.679	10.0295
			5e-05	7.647	5.573	6.61
			0.0001	38.95	25.36	32.155
			0.0005	62.49	59.59	61.04
			0.001	62.73	51.74	57.235
			0.01	64.9	62.63	63.765
			0.05	54.09	48.4	51.245
			0.1	44.9	44.25	44.575
			0.5	107.7	106.1	106.9
			1	76	64.72	70.36
			10	122	107.4	114.7
			30	105.3	106.5	105.9

[truncated: 8 more sheets: GFAP SOD2 and CAT WB, Inflammation markers qPCR, 4-HNE IHC + 4-HNE ELISA , Protein carbonylation WB+ELISA, OS enzyme qPCR, DPPH, Esr1, Esr2, Ar qPCR, Lipidomics mouse info]
