# Supplementary material for: Female sex is a risk factor for exacerbated lipid peroxidation and disease in murine retinitis pigmentosa
Source: Redox Biol. 2025 Dec 23;90:103987. doi: 10.1016/j.redox.2025.103987 (PMC12870477; doi:10.1016/j.redox.2025.103987)
Supplement: Lipidomics_data [file mmc2.xlsx]

## Sheet: Comparisons
			S1	S2
	1	WT male vs WT female	WT male	WT female
	2	P23H male vs P23H female	P23H male	P23H female
	3	WT male vs P23H male	WT male	P23H male
	4	WT female vs P23H female	WT female	P23H female	2-MO
	5	WT male vs WT female	WT male	WT female
	6	P23H male vs P23H female	P23H male	P23H female
	7	WT male vs P23H male	WT male	P23H male
	8	WT female vs P23H female	WT female	P23H female	1-MO

## Sheet: 1 Full volcanoplot
Rej	ID	LipidMolec	LipidMolecGroup	ClassKey	CalcMass	BaseRt	MolFormula	MainIon	IonCnt	IsoCnt	PDBCnt	TotalSmpIDRate(%)	TotalGrade	Aratio	log2(Aratio)	Hratio	ConcRatio	APValue	-log10(APValue)	HPValue	ConcPValue
FALSE	1049	PC(35:0)	PC(35:0)	PC	775.609	18.1477	C43 H86 N1 O8 P1	M+H	1	1	13	50	C	10.0402	3.32772	4.0102	NaN	0.045964	1.33758	0.0118573	0
FALSE	1522	TG(O-18:0_20:1_24:1)	TG(O-62:2)	TG	984.945	26.8865	C65 H124 O5	M+NH4	1	1	0	50	C	8.05933	3.01066	6.43192	8.01306	0.0466023	1.33159	0.0422429	0.0596421
FALSE	1521	TG(O-20:0_20:0_20:1)	TG(O-60:1)	TG	958.929	26.9448	C63 H122 O5	M+NH4	1	1	0	50	C	6.00336	2.58577	4.97076	5.92102	0.0465361	1.33221	0.0494764	0.0653544
FALSE	256	LPC(18:1)	LPC(18:1)	LPC	521.348	3.61918	C26 H52 N1 O7 P1	M+H	1	1	8	50	C	2.78044	1.47531	2.77488	2.55903	0.0259421	1.586	0.0168605	0.0319366
FALSE	148	LPC(20:4)	LPC(20:4)	LPC	543.332	2.38016	C28 H50 N1 O7 P1	M+H	1	1	3	100	C	2.41686	1.27313	1.86436	2.28712	0.0317646	1.49806	0.0342999	0.0499765
FALSE	1349	TG(16:0_22:4_22:6)	TG(60:10)	TG	954.768	23.3442	C63 H102 O6	M+NH4	1	4	1	100	A	2.16335	1.11327	1.86907	2.11774	0.0300231	1.52254	0.00491396	0.0562748
FALSE	1439	TG(20:4_22:6_22:6)	TG(64:16)	TG	998.736	22.4872	C67 H98 O6	M+NH4	1	2	1	100	A	2.00819	1.0059	2.04151	1.92441	0.00517554	2.28604	0.000518716	0.0143641
FALSE	303	PS(44:10)	PS(44:10)	PS	883.536	13.4643	C50 H78 N1 O10 P1	M+H	1	3	2	100	C	2.00262	1.00189	1.53737	NaN	0.0436964	1.35955	0.15747	0
FALSE	1573	TG(22:4_22:6_22:6)	TG(66:16)	TG	1026.77	22.4655	C69 H102 O6	M+NH4	1	2	1	50	A	1.97767	0.983804	1.90775	1.89977	0.00801972	2.09584	0.00504198	0.0187086
FALSE	1232	PC(O-38:5)	PC(O-38:5)	PC	793.599	17.4364	C46 H84 N1 O7 P1	M+H	2	4	0	100	B	1.95255	0.965359	1.85594	NaN	0.0323727	1.48982	0.0514942	0
FALSE	1604	PC(44:5)	PC(44:5)	PC	891.672	18.539	C52 H94 N1 O8 P1	M+H	1	1	2	50	C	1.84672	0.884962	2.53844	NaN	7.75763e-05	4.11027	0.0224463	0
FALSE	971	PC(17:3_18:1)	PC(35:4)	PC	767.547	16.8518	C43 H78 N1 O8 P1	M+H	1	4	15	50	C	1.79833	0.846657	1.91662	NaN	0.0111549	1.95254	0.0246871	0
FALSE	1586	PC(42:4)	PC(42:4)	PC	865.656	18.4918	C50 H92 N1 O8 P1	M+H	1	1	20	50	C	1.78915	0.839276	1.67658	NaN	0.00212592	2.67245	0.0030119	0
FALSE	953	PC(O-16:1_20:4)	PC(O-36:5)	PC	765.567	16.121	C44 H80 N1 O7 P1	M+H	3	2	0	100	A	1.78746	0.837908	1.77268	NaN	0.0039828	2.39981	0.0063936	0
FALSE	1083	PC(36:4)	PC(36:4)	PC	781.562	15.3826	C44 H80 N1 O8 P1	M+H	1	5	26	100	C	1.72697	0.788241	1.92122	NaN	0.0292407	1.53401	0.0427013	0
FALSE	1622	PC(48:10)	PC(48:10)	PC	937.656	17.1989	C56 H92 N1 O8 P1	M+H	1	1	0	100	C	1.57618	0.656431	1.78692	NaN	0.0347167	1.45946	0.0225492	0
FALSE	1709	PC(48:4)	PC(48:4)	PC	949.75	21.2673	C56 H104 N1 O8 P1	M+H	1	1	0	50	C	1.54763	0.630061	1.41268	NaN	0.00381125	2.41893	0.0195385	0
FALSE	1454	TG(56:12_22:6)	TG(78:18)	TG	1190.92	24.5425	C81 H122 O6	M+NH4	1	1	0	100	B	1.53454	0.617804	1.60685	1.4734	0.00423326	2.37332	0.00556509	0.0178335
FALSE	1423	PC(38:1)	PC(38:1)	PC	815.64	19.2155	C46 H90 N1 O8 P1	M+H	2	1	22	50	C	1.51557	0.599863	1.35781	NaN	0.0222765	1.65215	0.00798276	0
FALSE	778	PC(34:4)	PC(34:4)	PC	753.531	13.9759	C42 H76 N1 O8 P1	M+H	1	1	22	100	C	1.49541	0.580542	1.7209	NaN	0.00412717	2.38435	0.00598948	0
FALSE	366	PC(32:3)	PC(32:3)	PC	727.515	13.911	C40 H74 N1 O8 P1	M+H	1	1	10	100	C	1.48885	0.5742	1.61145	NaN	0.0406942	1.39047	0.0286836	0
FALSE	1387	TG(18:0_22:6_22:6)	TG(62:12)	TG	978.768	23.3	C65 H102 O6	M+NH4	2	2	1	100	A	1.48644	0.571858	1.50922	1.43802	0.0321645	1.49262	0.0715555	0.06873
FALSE	1243	PC(O-38:4)	PC(O-38:4)	PC	795.614	17.6844	C46 H86 N1 O7 P1	M+H	1	1	0	100	C	1.47693	0.562602	1.50486	NaN	0.039899	1.39904	0.032298	0
FALSE	1587	PC(42:4)	PC(42:4)	PC	865.656	18.6551	C50 H92 N1 O8 P1	M+H	1	1	20	100	C	1.47179	0.557576	1.51108	NaN	0.0248236	1.60514	0.0069295	0
FALSE	1674	PC(50:4)	PC(50:4)	PC	977.781	22.1493	C58 H108 N1 O8 P1	M+H	1	1	0	100	C	1.4647	0.550609	1.45192	NaN	0.0132357	1.87825	0.000178548	0
FALSE	1225	PC(O-38:6)	PC(O-38:6)	PC	791.583	16.2039	C46 H82 N1 O7 P1	M+H	2	2	0	100	B	1.45584	0.54185	1.49897	NaN	0.00367722	2.43448	0.000410632	0
FALSE	1673	PC(50:4)	PC(50:4)	PC	977.781	22.1031	C58 H108 N1 O8 P1	M+H	1	1	0	100	C	1.45469	0.540707	1.45192	NaN	0.0109926	1.9589	0.000178548	0
FALSE	1436	TG(18:2_22:6_22:6)	TG(62:14)	TG	974.736	22.1725	C65 H98 O6	M+NH4	1	1	1	100	A	1.43159	0.517617	1.29247	1.36726	0.00626726	2.20292	0.0800379	0.00549378
FALSE	1614	PC(46:10)	PC(46:10)	PC	909.625	16.1018	C54 H88 N1 O8 P1	M+H	1	1	0	100	C	1.42715	0.513134	1.44623	NaN	0.0484854	1.31439	0.0371115	0
FALSE	931	PC(O-18:4_18:2)	PC(O-36:6)	PC	763.552	14.8493	C44 H78 N1 O7 P1	M+H	1	2	0	100	C	1.40102	0.486475	1.23277	NaN	0.0195355	1.70917	0.0111879	0
FALSE	1231	PC(O-18:4_20:1)	PC(O-38:5)	PC	793.599	17.069	C46 H84 N1 O7 P1	M+H	1	4	0	100	C	1.39401	0.479242	1.41261	NaN	0.00623946	2.20485	0.0572312	0
FALSE	1450	TG(20:3_22:6_22:6)	TG(64:15)	TG	1000.75	22.3062	C67 H100 O6	M+NH4	1	2	1	100	A	1.3901	0.475188	1.4242	1.3299	0.0272022	1.5654	0.0185793	0.080173
FALSE	1377	TG(16:0_22:5_22:6)	TG(60:11)	TG	952.752	22.927	C63 H100 O6	M+NH4	1	2	1	100	A	1.37376	0.45813	1.29235	1.31586	0.00572641	2.24212	0.0920808	0.0464565
FALSE	1392	TG(22:6_22:6_22:6)	TG(66:18)	TG	1022.74	21.7308	C69 H98 O6	M+NH4	2	3	1	100	A	1.36953	0.453678	1.39452	1.30115	0.000997831	3.00094	0.00111842	0.0240782
FALSE	1013	PC(36:8)	PC(36:8)	PC	773.5	11.3029	C44 H72 N1 O8 P1	M+H	1	1	3	100	C	1.3646	0.448483	1.41368	NaN	0.000789766	3.1025	0.000214737	0
FALSE	1230	PC(O-38:5)	PC(O-38:5)	PC	793.599	16.4339	C46 H84 N1 O7 P1	M+H	1	4	0	100	C	1.3628	0.446577	1.33558	NaN	0.0447987	1.34873	0.0698175	0
FALSE	387	PE(P-18:0_20:4)	PE(P-38:4)	PE	751.552	17.6813	C43 H78 N1 O7 P1	M+H	1	3	0	100	B	1.36065	0.444295	1.3039	1.30553	0.0493318	1.30687	0.0562949	0.190442
FALSE	1268	TG(16:0_18:1_22:4)	TG(56:5)	TG	908.783	24.1894	C59 H104 O6	M+NH4	1	6	1	100	A	1.35947	0.443044	1.3672	1.29487	0.00858226	2.0664	0.0614558	0.078556
FALSE	49	LPC(18:0)	LPC(18:0)	LPC	523.364	5.99814	C26 H54 N1 O7 P1	M+H	3	1	2	100	A	1.35869	0.442215	1.373	1.26005	0.0112876	1.9474	0.0100328	0.0245664
FALSE	1350	TG(18:0_20:4_22:6)	TG(60:10)	TG	954.768	23.5147	C63 H102 O6	M+NH4	2	4	1	100	A	1.35682	0.440226	1.3007	1.28241	0.000864447	3.06326	0.00897259	0.00596971
FALSE	1159	PE(O-42:6)	PE(O-42:6)	PE	805.599	18.2682	C47 H84 N1 O7 P1	M+H	1	1	0	50	C	1.34954	0.432465	1.28636	1.29117	0.00761303	2.11844	0.0511712	0.0258729
FALSE	870	PE(O-42:7)	PE(O-42:7)	PE	803.583	18.07	C47 H82 N1 O7 P1	M+H	1	1	0	100	C	1.34877	0.431643	1.29463	1.29091	0.0382429	1.41745	0.0864256	0.153585
FALSE	1598	PC(44:10)	PC(44:10)	PC	881.593	14.9761	C52 H84 N1 O8 P1	M+H	2	1	2	100	C	1.34495	0.427553	1.42677	NaN	0.0112366	1.94937	0.0126639	0
FALSE	1275	PC(38:8)	PC(38:8)	PC	801.531	14.1771	C46 H76 N1 O8 P1	M+H	1	1	6	50	C	1.34312	0.425592	1.2545	NaN	0.019189	1.71695	0.0685653	0
FALSE	1497	PC(40:4)	PC(40:4)	PC	837.625	17.7336	C48 H88 N1 O8 P1	M+H	2	1	24	100	C	1.34185	0.424219	1.33822	NaN	0.0019546	2.70894	0.00238964	0
FALSE	966	PC(35:4)	PC(35:4)	PC	767.547	14.7769	C43 H78 N1 O8 P1	M+H	1	4	15	100	C	1.33608	0.418007	1.30263	NaN	0.0008239	3.08413	0.00623595	0
FALSE	1539	PC(20:4_22:6)	PC(42:10)	PC	853.562	13.8626	C50 H80 N1 O8 P1	M+H	3	2	3	100	A	1.33224	0.413857	1.35155	NaN	0.0246174	1.60876	0.0195577	0
FALSE	1395	TG(22:6_22:6_24:6)	TG(68:18)	TG	1050.77	22.1614	C71 H102 O6	M+NH4	2	2	0	100	A	1.33018	0.411626	1.37554	1.26526	0.0200144	1.69866	0.0386166	0.035427
FALSE	1338	TG(36:0_22:6)	TG(58:6)	TG	934.799	24.1434	C61 H106 O6	M+NH4	1	2	67	50	C	1.32885	0.41018	1.28515	1.2728	0.00182602	2.7385	0.0209175	0.0501917
FALSE	1216	TG(18:1_18:1_18:2)	TG(54:4)	TG	882.768	23.9533	C57 H102 O6	M+NH4	2	8	1	100	A	1.32538	0.406401	1.5089	1.26431	0.0461208	1.3361	0.011496	0.0444345
FALSE	667	PC(O-34:1)	PC(O-34:1)	PC	745.599	18.5201	C42 H84 N1 O7 P1	M+H	1	2	0	100	C	1.32516	0.406168	1.28263	NaN	0.0370787	1.43088	0.0104933	0
FALSE	917	PC(35:6)	PC(35:6)	PC	763.515	15.0013	C43 H74 N1 O8 P1	M+H	1	3	6	50	C	1.32052	0.401107	0.872555	NaN	0.0463403	1.33404	0.191253	0
FALSE	1345	PC(O-39:6)	PC(O-39:6)	PC	805.599	18.2692	C47 H84 N1 O7 P1	M+H	1	3	0	100	C	1.32011	0.400654	1.31423	NaN	0.0051728	2.28627	0.036447	0
FALSE	1292	TG(18:0_18:2_20:4)	TG(56:6)	TG	906.768	23.9061	C59 H102 O6	M+NH4	1	6	1	100	A	1.31916	0.399623	1.31654	1.25115	0.0225511	1.64683	0.0337922	0.0060065
FALSE	1192	TG(O-12:0_22:6_22:6)	TG(O-56:12)	TG	880.694	21.1734	C59 H92 O5	M+NH4	1	1	0	100	B	1.31799	0.398344	1.30787	1.27428	0.0435033	1.36148	0.0131905	0.131402
FALSE	1581	TG(18:0_18:0_22:4)	TG(58:4)	TG	938.83	25.1122	C61 H110 O6	M+NH4	1	1	1	50	A	1.31415	0.394129	1.20017	1.2671	0.0281074	1.55118	0.248074	0.131295
FALSE	1677	PC(O-36:1)	PC(O-36:1)	PC	773.63	18.7727	C44 H88 N1 O7 P1	M+H	1	1	0	100	C	1.31327	0.393168	1.18615	NaN	0.0494394	1.30593	0.106563	0
FALSE	629	PE(P-18:1_22:6)	PE(P-40:7)	PE	773.536	16.1758	C45 H76 N1 O7 P1	M+H	1	2	0	100	B	1.30709	0.386357	1.2621	1.24905	0.00450572	2.34624	0.0105816	0.0663573
FALSE	648	PE(P-18:0_22:6)	PE(P-40:6)	PE	775.552	17.3565	C45 H78 N1 O7 P1	M+H	1	3	0	100	B	1.30458	0.383582	1.34195	1.25117	0.0223433	1.65085	0.0232558	0.124934
FALSE	1297	TG(16:0_18:0_22:4)	TG(56:4)	TG	910.799	24.6737	C59 H106 O6	M+NH4	1	3	1	100	A	1.30411	0.383061	1.26188	1.2548	0.0288789	1.53942	0.0135379	0.12682
FALSE	1193	PC(36:0)	PC(36:0)	PC	789.625	19.0582	C44 H88 N1 O8 P1	M+H	2	1	12	100	C	1.30262	0.38142	1.32113	NaN	0.000427899	3.36866	0.00172273	0
FALSE	1300	TG(18:0_18:0_20:4)	TG(56:4)	TG	910.799	24.8202	C59 H106 O6	M+NH4	3	3	1	100	A	1.30197	0.3807	1.39165	1.24855	0.0100576	1.9975	0.000639069	0.0772384
FALSE	694	PE(P-20:0_20:4)	PE(P-40:4)	PE	779.583	18.7886	C45 H82 N1 O7 P1	M+H	1	2	0	100	B	1.29825	0.376565	1.27765	1.2426	0.0311708	1.50625	0.0221522	0.097775
FALSE	1011	Co(Q10)	Co(Q10)	Co	862.684	22.438	C59 H90 O4	M+NH4	2	1	0	100	A	1.29731	0.375519	1.17654	1.18403	0.00606215	2.21737	0.0419754	0.0126868
FALSE	965	PE(24:4_18:0)	PE(42:4)	PE	823.609	18.76	C47 H86 N1 O8 P1	M+H	1	2	0	100	B	1.29491	0.372856	1.28024	1.22559	0.00932056	2.03056	0.00446742	0.0014014
FALSE	195	PE(P-20:0_16:0)	PE(P-36:0)	PE	731.583	19.6738	C41 H82 N1 O7 P1	M+H	1	2	0	100	B	1.29346	0.371234	1.33144	1.239	0.00982202	2.0078	0.011551	0.0763194
FALSE	93	PE(P-18:0_16:0)	PE(P-34:0)	PE	703.552	18.6678	C39 H78 N1 O7 P1	M+H	1	1	0	100	B	1.29049	0.367922	1.28094	1.23695	0.0237034	1.62519	0.0218373	0.144217
FALSE	1579	PC(42:5)	PC(42:5)	PC	863.64	17.6957	C50 H90 N1 O8 P1	M+H	1	1	9	50	C	1.28891	0.366149	1.17264	NaN	0.0217479	1.66258	0.0333994	0
FALSE	1589	PC(42:2)	PC(42:2)	PC	869.687	20.4234	C50 H96 N1 O8 P1	M+H	1	1	16	100	C	1.28655	0.363504	1.19866	NaN	0.0123856	1.90708	0.0554717	0
FALSE	1518	TG(O-18:0_18:0_22:6)	TG(O-58:6)	TG	920.82	25.2739	C61 H108 O5	M+NH4	1	1	0	50	C	1.28627	0.363193	1.34625	1.22611	0.0368994	1.43298	0.0654135	0.0780435
FALSE	1227	TG(16:0_18:1_20:2)	TG(54:3)	TG	884.783	24.3998	C57 H104 O6	M+NH4	1	3	1	100	A	1.28551	0.362346	1.32089	1.22017	0.0179532	1.74586	0.0687632	0.0941947
FALSE	1501	PC(40:4)	PC(40:4)	PC	837.625	18.0752	C48 H88 N1 O8 P1	M+H	1	1	24	100	C	1.28256	0.359032	1.28643	NaN	0.0211348	1.675	0.000345186	0
FALSE	1370	PC(16:0_22:4)	PC(38:4)	PC	809.593	16.4438	C46 H84 N1 O8 P1	M+H	2	6	22	100	A	1.27822	0.354135	1.26768	NaN	0.0090273	2.04444	0.0126918	0
FALSE	433	PE(P-18:0_20:1)	PE(P-38:1)	PE	757.599	19.6623	C43 H84 N1 O7 P1	M+H	1	1	0	100	B	1.27538	0.350932	1.29446	1.21373	0.00449209	2.34755	0.00168385	0.0358181
FALSE	377	PE(P-16:0_22:4)	PE(P-38:4)	PE	751.552	17.3332	C43 H78 N1 O7 P1	M+H	1	3	0	100	B	1.27038	0.345258	1.13916	1.19969	0.00582069	2.23503	0.217227	0.0307093
FALSE	1219	TG(16:0_16:0_22:4)	TG(54:4)	TG	882.768	24.1822	C57 H102 O6	M+NH4	2	8	1	100	A	1.27016	0.345014	1.28697	1.20704	0.00330319	2.48107	0.00595285	0.0345435
FALSE	725	PC(O-34:0)	PC(O-34:0)	PC	747.614	18.7382	C42 H86 N1 O7 P1	M+H	1	1	0	100	C	1.26994	0.344755	1.32897	NaN	0.0139655	1.85494	0.00771325	0
FALSE	1239	TG(16:0_18:1_22:6)	TG(56:7)	TG	904.752	23.5768	C59 H100 O6	M+NH4	2	3	1	100	A	1.26985	0.344653	1.27864	1.21947	0.0429408	1.36713	0.0531258	0.12992
FALSE	1529	TG(85:6)	TG(85:6)	TG	1313.22	26.9128	C88 H160 O6	M+NH4	1	1	0	50	C	1.2669	0.341303	1.36116	1.2088	0.0235317	1.62835	0.0391045	0.114402
FALSE	1289	PC(18:0_19:1)	PC(37:1)	PC	801.625	18.53	C45 H88 N1 O8 P1	M+H	2	2	14	100	A	1.2648	0.338907	1.14493	NaN	0.00262809	2.58036	0.294081	0
FALSE	1366	TG(16:0_22:6_22:6)	TG(60:12)	TG	950.736	22.6951	C63 H98 O6	M+NH4	2	1	1	100	A	1.26117	0.334762	1.25438	1.20445	0.0112954	1.9471	0.0191373	0.0291012
FALSE	1355	PC(18:1_20:4)	PC(38:5)	PC	807.578	15.6155	C46 H82 N1 O8 P1	M+H	2	3	24	100	A	1.26089	0.33444	1.27631	NaN	0.0178441	1.7485	0.0200183	0
FALSE	1471	TG(20:2_22:6_22:6)	TG(64:14)	TG	1002.77	22.7522	C67 H102 O6	M+NH4	1	1	6	100	C	1.26012	0.333557	1.25968	1.20411	0.0275776	1.55944	0.167017	0.0344939
FALSE	1644	PC(O-32:6)	PC(O-32:6)	PC	707.489	11.3964	C40 H70 N1 O7 P1	M+H	1	1	0	100	C	1.25864	0.331862	1.20914	NaN	0.0457581	1.33953	0.136933	0
FALSE	695	PE(O-40:4)	PE(O-40:4)	PE	781.599	18.6637	C45 H84 N1 O7 P1	M+H	1	1	0	100	C	1.25759	0.330664	1.24292	1.18872	0.00218202	2.66114	0.0118826	0.00246324
FALSE	1294	TG(16:0_18:0_22:6)	TG(56:6)	TG	906.768	24.1181	C59 H102 O6	M+NH4	2	6	1	100	A	1.25684	0.329802	1.27399	1.20849	0.0390238	1.40867	0.0284735	0.11709
FALSE	880	PE(O-42:5)	PE(O-42:5)	PE	807.614	19.2898	C47 H86 N1 O7 P1	M+H	1	2	0	100	C	1.25335	0.325791	1.22672	1.19627	0.00591998	2.22768	0.0150128	0.0418936
FALSE	1446	PC(39:6)	PC(39:6)	PC	819.578	16.6613	C47 H82 N1 O8 P1	M+H	1	3	6	100	C	1.25293	0.325304	1.17867	NaN	0.0244841	1.61112	0.113578	0
FALSE	212	LPC(P-16:0)	LPC(P-16:0)	LPC	479.338	4.42594	C24 H50 N1 O6 P1	M+H	1	1	1	100	C	1.25079	0.322843	1.19541	1.15898	0.0106402	1.97305	0.102784	0.0727798
FALSE	885	PC(16:0_18:0)	PC(34:0)	PC	761.593	17.8687	C42 H84 N1 O8 P1	M+H	2	2	13	100	A	1.24635	0.317706	1.24737	NaN	0.00813265	2.08977	0.00992785	0
FALSE	714	PC(15:0_18:0)	PC(33:0)	PC	747.578	19.1209	C41 H82 N1 O8 P1	M+H	1	3	13	100	C	1.24304	0.313877	1.25032	NaN	0.00127554	2.89431	0.00232456	0
FALSE	1084	PC(16:0_20:4)	PC(36:4)	PC	781.562	15.5003	C44 H80 N1 O8 P1	M+H	2	5	26	100	A	1.24264	0.313412	1.25324	NaN	0.0301712	1.52041	0.0267143	0
FALSE	187	PE(P-18:0_18:1)	PE(P-36:1)	PE	729.567	18.7334	C41 H80 N1 O7 P1	M+H	1	1	0	100	B	1.23999	0.310333	1.24782	1.18057	0.00363799	2.43914	0.00728269	0.100364
FALSE	957	TG(37:7_7:1CHO)	TG(44:8CHO)	TG	748.528	15.3665	C47 H72 O7	M+NH4	1	1	0	50	C	1.2392	0.309404	1.25533	1.18655	0.0191266	1.71836	0.0183461	0.0668457
FALSE	1707	PC(O-5:0_15:1)	PC(O-20:1)	PC	549.379	6.25855	C28 H56 N1 O7 P1	M+H	1	1	0	50	C	1.23838	0.308452	1.23643	NaN	0.0353915	1.4511	0.0706814	0
FALSE	1379	TG(16:0_22:5_22:6)	TG(60:11)	TG	952.752	23.1328	C63 H100 O6	M+NH4	1	2	1	100	A	1.23687	0.306698	1.29395	1.17885	0.00760243	2.11905	0.047392	0.103938
FALSE	633	PE(18:0_20:1)	PE(38:1)	PE	773.593	19.1155	C43 H84 N1 O8 P1	M+H	1	3	2	100	A	1.23554	0.305142	1.28863	1.17216	0.00888698	2.05125	0.0056473	0.000546305
FALSE	1093	TG(O-18:0_16:0_18:0)	TG(O-52:0)	TG	848.82	25.9599	C55 H108 O5	M+NH4	1	1	0	100	C	1.23518	0.304717	1.28346	1.17806	0.0230486	1.63736	0.0758816	0.0899247
FALSE	1164	TG(16:0_18:0_18:1)	TG(52:1)	TG	860.783	24.8733	C55 H104 O6	M+NH4	2	2	1	100	A	1.23349	0.302742	1.12906	1.17148	0.0271792	1.56576	0.246457	0.0571395
FALSE	1372	PC(18:0_20:4)	PC(38:4)	PC	809.593	16.8573	C46 H84 N1 O8 P1	M+H	3	6	22	100	A	1.23161	0.300542	1.2334	NaN	0.012088	1.91765	0.0105373	0
FALSE	1346	PC(O-19:2_20:4)	PC(O-39:6)	PC	805.599	18.7964	C47 H84 N1 O7 P1	M+H	1	3	0	100	C	1.23061	0.299377	1.19568	NaN	0.0461054	1.33625	0.129578	0
FALSE	1613	PC(O-28:0_18:4)	PC(O-46:4)	PC	907.739	22.4426	C54 H102 N1 O7 P1	M+H	1	1	0	50	C	1.22844	0.296828	1.25135	NaN	0.00466597	2.33106	0.00519901	0
FALSE	1657	PC(O-36:0)	PC(O-36:0)	PC	775.645	19.8518	C44 H90 N1 O7 P1	M+H	1	1	0	100	C	1.22829	0.296652	1.2483	NaN	0.0445831	1.35083	0.0323594	0
FALSE	286	PE(P-18:2_20:4)	PE(P-38:6)	PE	747.52	15.5004	C43 H74 N1 O7 P1	M+H	1	3	0	100	B	1.22174	0.288938	1.25907	1.16698	0.0319827	1.49509	0.00389141	0.216663
FALSE	1422	PC(38:1)	PC(38:1)	PC	815.64	19.0716	C46 H90 N1 O8 P1	M+H	2	1	22	100	C	1.22061	0.287603	1.24453	NaN	0.00207827	2.6823	0.0103923	0
FALSE	1602	PC(44:6)	PC(44:6)	PC	889.656	18.182	C52 H92 N1 O8 P1	M+H	1	1	4	100	C	1.21807	0.284592	1.17695	NaN	0.000294698	3.53062	0.00489886	0
FALSE	693	PE(P-18:0_22:4)	PE(P-40:4)	PE	779.583	18.4778	C45 H82 N1 O7 P1	M+H	1	2	0	100	B	1.21653	0.282771	1.22327	1.15454	0.0109693	1.95982	0.0242555	0.00125695
FALSE	289	PE(P-16:0_22:6)	PE(P-38:6)	PE	747.52	16.0753	C43 H74 N1 O7 P1	M+H	1	3	0	100	B	1.21476	0.280665	1.18559	1.15498	0.00180816	2.74276	0.00433492	0.132642
FALSE	1305	DG(18:0_22:6)	DG(40:6)	DG	668.538	18.715	C43 H72 O5	M+H	3	2	1	100	A	1.21394	0.279692	1.24483	NaN	0.00200257	2.69841	0.000759655	0
FALSE	1008	PC(O-36:2)	PC(O-36:2)	PC	771.614	18.6064	C44 H86 N1 O7 P1	M+H	1	2	0	100	C	1.20976	0.274717	1.24509	NaN	0.0314184	1.50282	0.0214328	0
FALSE	271	PE(18:0_18:1)	PE(36:1)	PE	745.562	18.1518	C41 H80 N1 O8 P1	M+H	1	3	5	100	A	1.20955	0.274472	1.31318	1.15616	0.0450288	1.34651	0.0619323	0.179694
FALSE	126	PE(16:0_18:0)	PE(34:0)	PE	719.547	18.0463	C39 H78 N1 O8 P1	M+H	1	2	3	100	A	1.20419	0.26806	1.28815	1.1481	0.0393049	1.40555	0.0058142	0.198381
FALSE	193	PE(O-36:1)	PE(O-36:1)	PE	731.583	18.8544	C41 H82 N1 O7 P1	M+H	1	1	0	100	C	1.20243	0.265955	1.16336	1.14179	0.00533032	2.27325	0.0167089	0.0165096
FALSE	661	PC(O-34:1)	PC(O-34:1)	PC	745.599	17.5458	C42 H84 N1 O7 P1	M+H	2	2	0	100	C	1.20154	0.264879	1.26892	NaN	0.0335052	1.47489	0.0234876	0
FALSE	1678	PC(37:5)	PC(37:5)	PC	793.562	14.9277	C45 H80 N1 O8 P1	M+H	1	1	10	50	C	1.20141	0.264728	1.23663	NaN	0.0275554	1.55979	0.0191626	0
FALSE	1451	PC(O-40:6)	PC(O-40:6)	PC	819.614	17.3409	C48 H86 N1 O7 P1	M+H	1	1	0	100	C	1.1999	0.262914	1.14504	NaN	0.0245601	1.60977	0.198002	0
FALSE	1098	PE(P-18:0_20:2)	PE(P-38:2)	PE	755.583	18.9877	C43 H82 N1 O7 P1	M+H	1	1	0	100	B	1.19923	0.262107	1.23769	1.13122	0.0442307	1.35428	0.0120127	0.109604
FALSE	1384	TG(18:1_22:6_22:6)	TG(62:13)	TG	976.752	22.6975	C65 H100 O6	M+NH4	1	1	1	100	A	1.19808	0.260729	1.22673	1.14215	0.0483623	1.31549	0.085546	0.11238
FALSE	1335	TG(16:0_20:1_22:6)	TG(58:7)	TG	932.783	24.1097	C61 H104 O6	M+NH4	2	4	1	100	A	1.19194	0.253317	1.22175	1.14109	0.0215835	1.66588	0.0353072	0.16558
FALSE	1271	TG(16:0_18:0_22:5)	TG(56:5)	TG	908.783	24.4871	C59 H104 O6	M+NH4	1	6	1	100	A	1.19127	0.252498	1.13792	1.13458	0.0480758	1.31807	0.212919	0.0533295
FALSE	1381	TG(11:0_25:6_25:6)	TG(61:12)	TG	964.752	22.6949	C64 H100 O6	M+NH4	1	1	5	50	C	1.19044	0.251495	1.19278	1.13424	0.034393	1.46353	0.0740181	0.0397729
FALSE	96	PE(O-18:0_16:0)	PE(O-34:0)	PE	705.567	18.8186	C39 H80 N1 O7 P1	M+H	1	2	0	100	B	1.18949	0.250348	1.31884	1.13539	0.0368191	1.43393	0.0099949	0.13647
FALSE	946	PA(O-15:1_16:0)	PA(O-31:1)	PA	618.462	14.8798	C34 H67 O7 P1	M+NH4	1	1	0	50	C	1.18915	0.249932	1.17041	0.947807	0.0472357	1.32573	0.16415	0.664813
FALSE	1246	DG(18:1_20:3)	DG(38:4)	DG	644.538	19.97	C41 H72 O5	M+H	1	3	8	50	C	1.185	0.244884	1.18839	NaN	0.0150225	1.82326	0.00202778	0
FALSE	91	PE(O-34:1)	PE(O-34:1)	PE	703.552	17.7318	C39 H78 N1 O7 P1	M+H	1	1	0	100	C	1.18129	0.240362	1.15754	1.12995	0.0394739	1.40369	0.049051	0.160997
FALSE	412	PE(O-18:2_20:2)	PE(O-38:4)	PE	753.567	17.8911	C43 H80 N1 O7 P1	M+H	1	3	0	100	B	1.18117	0.240212	1.15456	1.12776	0.0248129	1.60532	0.020116	0.224853
FALSE	950	PE(18:0_24:6)	PE(42:6)	PE	819.578	17.5134	C47 H82 N1 O8 P1	M+H	2	4	0	100	A	1.17825	0.236645	1.1507	1.12043	0.00494578	2.30576	0.138476	0.191289
FALSE	20	PG(16:0_18:1)	PG(34:1)	PG	748.525	15.362	C40 H77 O10 P1	M+NH4	3	3	4	100	A	1.17456	0.232124	1.19743	1.07368	0.0356347	1.44813	0.0380922	0.297602
FALSE	501	PE(18:0_20:4)	PE(38:4)	PE	767.547	17.0974	C43 H78 N1 O8 P1	M+H	1	5	3	100	A	1.17345	0.230756	1.16462	1.12044	0.0488794	1.31087	0.136396	0.151678
FALSE	75	PG(18:0_18:1)	PG(36:1)	PG	776.557	16.5746	C42 H81 O10 P1	M+NH4	1	2	2	100	B	1.17004	0.226561	1.22647	1.06363	0.0457606	1.33951	0.0105661	0.532399
FALSE	999	Co(Q8)	Co(Q8)	Co	726.559	19.9797	C49 H74 O4	M+NH4	1	1	0	100	A	1.16454	0.219765	1.18178	1.06301	0.0405098	1.39244	0.0444203	0.346327
FALSE	110	PE(16:0_18:1)	PE(34:1)	PE	717.531	16.9683	C39 H76 N1 O8 P1	M+H	1	2	4	100	A	1.16433	0.219506	1.21925	1.11309	0.0293889	1.53182	0.129113	0.268257
FALSE	1179	PE(O-44:9)	PE(O-44:9)	PE	827.583	18.7997	C49 H82 N1 O7 P1	M+H	1	1	0	50	C	1.15937	0.213337	1.12881	1.09237	0.0484114	1.31505	0.167063	0.185971
FALSE	1326	PC(18:2_20:4)	PC(38:6)	PC	805.562	14.5371	C46 H80 N1 O8 P1	M+H	3	5	24	100	A	1.14615	0.196801	1.17167	NaN	0.0376095	1.4247	0.118473	0
FALSE	847	PE(18:0_22:4)	PE(40:4)	PE	795.578	17.9141	C45 H82 N1 O8 P1	M+H	1	3	2	100	A	1.14309	0.192934	1.13991	1.08531	0.0218442	1.66066	0.0197886	0.21118
FALSE	1438	PC(38:0)	PC(38:0)	PC	817.656	20.1035	C46 H92 N1 O8 P1	M+H	1	1	10	100	C	1.13924	0.188073	1.12145	NaN	0.032964	1.48196	0.0715172	0
FALSE	81	PE(P-18:1_16:0)	PE(P-34:1)	PE	701.536	17.6018	C39 H76 N1 O7 P1	M+H	1	3	0	100	B	1.13702	0.185254	1.14696	1.08165	0.024161	1.61689	0.134906	0.207658
FALSE	711	PC(16:0_17:0)	PC(33:0)	PC	747.578	17.2886	C41 H82 N1 O8 P1	M+H	2	3	13	100	A	1.13344	0.180713	1.06774	NaN	0.0154923	1.80988	0.12949	0
FALSE	1308	TG(18:0_18:1_20:1)	TG(56:2)	TG	914.83	25.2855	C59 H110 O6	M+NH4	1	1	1	100	A	1.12265	0.166915	1.02638	1.06337	0.035849	1.44552	0.51208	0.422989
FALSE	137	PE(P-16:0_20:4)	PE(P-36:4)	PE	723.52	16.4323	C41 H74 N1 O7 P1	M+H	1	2	0	100	B	1.12202	0.166094	1.16971	1.06882	0.0437766	1.35876	0.0669942	0.341539
FALSE	1040	PE(24:5_22:6)	PE(46:11)	PE	865.562	15.4945	C51 H80 N1 O8 P1	M+H	2	3	0	100	A	1.09399	0.129593	1.16437	1.03192	0.0165959	1.78	0.0167702	0.659404
FALSE	1406	PC(20:2_18:0)	PC(38:2)	PC	813.625	17.961	C46 H88 N1 O8 P1	M+H	3	4	19	100	A	1.0788	0.109422	1.04638	NaN	0.0165882	1.7802	0.16659	0
FALSE	996	PE(44:11)	PE(44:11)	PE	837.531	14.5427	C49 H76 N1 O8 P1	M+H	1	2	0	100	C	0.817111	-0.291395	0.813471	0.770046	0.00470447	2.32749	0.000304758	0.0198444
FALSE	360	PE(O-18:1_20:4)	PE(O-38:5)	PE	751.552	17.1888	C43 H78 N1 O7 P1	M+H	2	3	0	100	A	0.77187	-0.37357	0.904295	0.720034	0.0284538	1.54586	0.376288	0.0170333
FALSE	645	PE(P-18:1_22:5)	PE(P-40:6)	PE	775.552	16.5628	C45 H78 N1 O7 P1	M+H	1	3	0	100	B	0.699454	-0.515699	0.905068	0.65347	0.0134018	1.87284	0.224277	0.00827612
FALSE	1643	PC(25:0COOH)	PC(25:0COOH)	PC	665.427	5.66325	C33 H64 N1 O10 P1	M+H	1	1	0	100	C	0.6851	-0.545613	0.973369	NaN	0.0255654	1.59235	0.847417	0
FALSE	159	PE(P-16:0_20:3)	PE(P-36:3)	PE	725.536	16.9673	C41 H76 N1 O7 P1	M+H	1	2	0	100	B	0.67576	-0.565417	0.678307	0.631171	0.0334324	1.47583	0.0335681	0.00467152
FALSE	74	PE(P-16:0_18:2)	PE(P-34:2)	PE	699.52	16.634	C39 H74 N1 O7 P1	M+H	1	1	0	100	B	0.666275	-0.585811	0.708327	0.62998	0.00493619	2.30661	0.00731273	3.90666e-05
FALSE	1659	PC(37:7)	PC(37:7)	PC	789.531	15.6798	C45 H76 N1 O8 P1	M+H	1	4	4	50	C	0.615986	-0.69903	0.68992	NaN	0.0367809	1.43438	0.0558897	0
FALSE	280	PC(30:0)	PC(30:0)	PC	705.531	15.5759	C38 H76 N1 O8 P1	M+H	1	1	12	50	C	0.603529	-0.728504	0.655886	NaN	0.0152921	1.81553	0.00660259	0
FALSE	15	LPC(16:0)	LPC(16:0)	LPC	495.332	3.23463	C24 H50 N1 O7 P1	M+H	1	1	3	100	C	0.508039	-0.976989	0.888721	0.471187	0.0275259	1.56026	0.363843	0.0163177
FALSE	414	PS(42:7)	PS(42:7)	PS	861.552	15.1772	C48 H80 N1 O10 P1	M+H	1	1	6	50	C	0.417186	-1.26124	0.593279	NaN	0.0282726	1.54863	0.160799	0
FALSE	1568	PC(18:0_24:6)	PC(42:6)	PC	861.625	17.3166	C50 H88 N1 O8 P1	M+H	3	3	8	100	A	1.28978	0.367127	1.24973	NaN	0.0504321	1.29729	0.0855319	0
FALSE	344	PI(20:5_16:0)	PI(36:5)	PI	856.51	12.9593	C45 H77 O13 P1	M+NH4	1	1	2	100	B	0.698077	-0.518542	0.753699	NaN	0.0505379	1.29638	0.0992286	0
FALSE	62	PE(P-16:0_16:0)	PE(P-32:0)	PE	675.52	17.5147	C37 H74 N1 O7 P1	M+H	1	1	0	100	B	1.17707	0.2352	1.19519	1.12322	0.0521319	1.2829	0.0294293	0.233815
FALSE	1178	TG(16:0_16:0_22:6)	TG(54:6)	TG	878.736	23.5803	C57 H98 O6	M+NH4	2	6	1	100	A	1.22316	0.290609	1.18555	1.1773	0.0537149	1.26991	0.0589487	0.152902
FALSE	46	PG(22:6_22:6)	PG(44:12)	PG	866.51	11.887	C50 H75 O10 P1	M+NH4	1	1	1	50	A	1.40052	0.485961	1.4293	1.28579	0.0540217	1.26743	0.0285043	0.150911
FALSE	1200	TG(16:0_18:1_20:4)	TG(54:5)	TG	880.752	23.7935	C57 H100 O6	M+NH4	2	5	1	100	A	1.14124	0.1906	1.15318	1.08536	0.0541591	1.26633	0.0449344	0.37703
FALSE	1221	TG(16:0_18:0_20:4)	TG(54:4)	TG	882.768	24.3355	C57 H102 O6	M+NH4	2	8	1	100	A	1.21031	0.275372	1.26531	1.15455	0.0542235	1.26581	0.0240673	0.199349
FALSE	1724	PC(42:10COOH)	PC(42:10COOH)	PC	883.536	13.4828	C50 H78 N1 O10 P1	M+H	1	1	0	50	C	2.03769	1.02694	1.32016	NaN	0.0556362	1.25464	0.269301	0
FALSE	1719	PC(O-40:8)	PC(O-40:8)	PC	815.583	15.8602	C48 H82 N1 O7 P1	M+H	1	1	0	50	C	1.57328	0.653772	1.4131	NaN	0.0556455	1.25457	0.0403339	0
FALSE	1155	TG(16:0_16:1_22:6)	TG(54:7)	TG	876.721	23.4623	C57 H96 O6	M+NH4	2	4	1	100	A	1.17689	0.234978	1.16111	1.12789	0.0556692	1.25438	0.127497	0.0998044
FALSE	415	PE(P-18:0_20:3)	PE(P-38:3)	PE	753.567	18.158	C43 H80 N1 O7 P1	M+H	1	1	0	100	B	0.766633	-0.383392	0.817097	0.720932	0.0561158	1.25091	0.113964	0.00379762
FALSE	1417	TG(O-16:0_16:0_18:0)	TG(O-50:0)	TG	820.788	25.5616	C53 H104 O5	M+NH4	1	2	0	100	C	1.16796	0.223988	1.1609	1.113	0.0568914	1.24495	0.240635	0.0826134
FALSE	38	LPE(20:4)	LPE(20:4)	LPE	501.286	2.44724	C25 H44 N1 O7 P1	M+H	1	1	4	100	C	1.15966	0.2137	1.09933	1.04747	0.0572749	1.24204	0.11928	0.553605
FALSE	1520	TG(O-18:0_20:1_22:1)	TG(O-60:2)	TG	956.914	26.5784	C63 H120 O5	M+NH4	1	1	0	50	C	6.4783	2.69562	5.49575	6.53375	0.0578279	1.23786	0.0542786	0.0761188
FALSE	1017	PC(O-15:2_22:6)	PC(O-37:8)	PC	773.536	16.3835	C45 H76 N1 O7 P1	M+H	1	2	0	100	C	1.75829	0.814176	1.50887	NaN	0.057851	1.23769	0.00848269	0
FALSE	1386	TG(16:0_22:6_24:6)	TG(62:12)	TG	978.768	23.0746	C65 H102 O6	M+NH4	1	2	0	100	A	1.21288	0.278436	1.16036	1.15938	0.0590545	1.22875	0.118902	0.0708579
FALSE	1519	TG(O-18:0_20:0_20:1)	TG(O-58:1)	TG	930.898	26.6323	C61 H118 O5	M+NH4	1	1	0	50	C	3.74932	1.90663	3.4921	3.79911	0.0599361	1.22231	0.0663577	0.0773362
FALSE	1574	TG(8:0_22:1)	TG(30:1)	TG	552.439	6.36328	C33 H60 O6	M+NH4	1	1	0	50	C	2.4275	1.27947	3.06298	2.2276	0.0602314	1.22018	0.051073	0.0531751
FALSE	163	PS(20:4_16:0)	PS(36:4)	PS	783.505	14.0663	C42 H74 N1 O10 P1	M+H	1	1	2	100	B	1.39572	0.481006	1.36613	NaN	0.0602954	1.21972	0.0834711	0
FALSE	1283	PC(O-39:8)	PC(O-39:8)	PC	801.567	18.487	C47 H80 N1 O7 P1	M+H	2	1	0	100	C	1.10257	0.140864	1.17201	NaN	0.0604565	1.21856	0.0631631	0
FALSE	1174	PE(P-20:0_22:4)	PE(P-42:4)	PE	807.614	19.4928	C47 H86 N1 O7 P1	M+H	1	1	0	50	B	1.18517	0.2451	1.22913	1.13523	0.0604687	1.21847	0.0903843	0.251275
FALSE	854	PE(40:4)	PE(40:4)	PE	795.578	19.1239	C45 H82 N1 O8 P1	M+H	1	3	15	100	C	1.1388	0.187519	1.15707	1.08345	0.0610833	1.21408	0.0351099	0.0728017
FALSE	520	PC(O-34:5)	PC(O-34:5)	PC	737.536	14.6372	C42 H76 N1 O7 P1	M+H	1	2	0	50	C	2.82175	1.49659	1.96878	NaN	0.0624053	1.20478	0.121938	0
FALSE	794	WE(O-45:10)	WE(O-45:10)	WE	642.538	20.2436	C45 H70 O2	M+NH4	1	1	0	100	C	1.24579	0.317064	1.31129	1.13931	0.0630417	1.20037	0.0637863	0.275817
FALSE	1641	PC(50:5)	PC(50:5)	PC	975.766	21.472	C58 H106 N1 O8 P1	M+H	1	1	0	100	C	1.72841	0.789446	1.78216	NaN	0.0631286	1.19977	0.0431183	0
FALSE	1325	DG(21:4_21:1)	DG(42:5)	DG	698.585	21.1862	C45 H78 O5	M+H	2	1	6	100	B	1.63354	0.708005	1.62622	NaN	0.0633599	1.19819	0.100758	0
FALSE	1269	TG(18:0_18:1_20:4)	TG(56:5)	TG	908.783	24.3328	C59 H104 O6	M+NH4	3	6	1	100	A	1.21315	0.278754	1.24479	1.16167	0.0635973	1.19656	0.0103638	0.178933
FALSE	621	PE(20:2_18:0)	PE(38:2)	PE	771.578	18.43	C43 H82 N1 O8 P1	M+H	1	3	3	100	B	1.19485	0.256832	1.17917	1.13463	0.0639566	1.19411	0.0309767	0.0461379
FALSE	44	PG(22:6_22:6)	PG(44:12)	PG	866.51	11.7361	C50 H75 O10 P1	M+NH4	2	1	1	100	A	1.40959	0.495276	1.41475	1.29056	0.0660086	1.1804	0.0332739	0.174121
FALSE	1080	TG(16:0_16:1_20:4)	TG(52:5)	TG	852.721	23.7148	C55 H96 O6	M+NH4	1	4	60	100	A	1.24017	0.310534	1.28052	1.18407	0.0664955	1.17721	0.126673	0.0849879
FALSE	1662	PC(40:10)	PC(40:10)	PC	825.531	12.1981	C48 H76 N1 O8 P1	M+H	1	1	3	50	C	1.24155	0.312141	1.22177	NaN	0.0666585	1.17614	0.108578	0
FALSE	1559	TG(38:2_22:6)	TG(60:8)	TG	958.799	24.1167	C63 H106 O6	M+NH4	1	1	49	50	C	1.21264	0.278152	1.23946	1.15309	0.0673658	1.17156	0.0189341	0.155217
FALSE	1188	PC(O-38:7)	PC(O-38:7)	PC	789.567	15.7633	C46 H80 N1 O7 P1	M+H	1	2	0	100	C	1.45334	0.539372	1.47329	NaN	0.0673724	1.17152	0.0678495	0
FALSE	1085	PE(24:4_22:6)	PE(46:10)	PE	867.578	16.3596	C51 H82 N1 O8 P1	M+H	1	2	0	100	A	1.36866	0.452768	1.27765	1.29131	0.0679506	1.16781	0.171279	0.0520665
FALSE	1003	PE(22:4_22:6)	PE(44:10)	PE	839.547	15.2687	C49 H78 N1 O8 P1	M+H	1	2	2	100	A	1.21926	0.286011	1.191	1.14796	0.0680172	1.16738	0.117809	0.0508721
FALSE	1469	PC(22:6_18:1)	PC(40:7)	PC	831.578	15.2637	C48 H82 N1 O8 P1	M+H	2	3	12	100	A	1.08493	0.117603	1.04415	NaN	0.070578	1.15133	0.4572	0
FALSE	905	PE(20:4_22:5)	PE(42:9)	PE	813.531	14.659	C47 H76 N1 O8 P1	M+H	1	4	0	100	A	1.14933	0.200789	1.18451	1.08391	0.072191	1.14152	0.036155	0.0245429
FALSE	1418	TG(O-18:1_16:0_18:1)	TG(O-52:2)	TG	844.788	25.0896	C55 H104 O5	M+NH4	1	1	0	50	C	1.13833	0.186923	1.10736	1.08536	0.072713	1.13839	0.027232	0.307856
FALSE	1030	GM3(d20:1_16:0)	GM3(d36:1)	GM3	1180.74	14.8046	C59 H108 N2 O21	M+H	1	1	0	100	C	1.50189	0.586784	1.48389	NaN	0.0727571	1.13812	0.0528567	0
FALSE	1491	TG(O-38:1_20:1)	TG(O-58:2)	TG	928.882	26.2452	C61 H116 O5	M+NH4	1	2	0	100	C	4.35267	2.1219	4.35291	4.38015	0.0728482	1.13758	0.0581374	0.0923811
FALSE	1557	TG(42:8_17:2)	TG(59:10)	TG	940.752	22.9213	C62 H100 O6	M+NH4	1	1	19	50	C	1.25276	0.325107	1.23689	1.18975	0.0728936	1.13731	0.120447	0.0402884
FALSE	1004	Co(Q9)	Co(Q9)	Co	794.621	21.3144	C54 H82 O4	M+NH4	2	1	0	100	A	1.21182	0.277175	1.22375	1.10884	0.0731855	1.13557	0.101392	0.295573
FALSE	1290	TG(16:0_18:1_22:5)	TG(56:6)	TG	906.768	23.7907	C59 H102 O6	M+NH4	1	6	1	100	A	1.16058	0.214849	1.08097	1.10235	0.0733619	1.13453	0.329916	0.221891
FALSE	1572	TG(18:0_22:6_24:6)	TG(64:12)	TG	1006.8	23.6493	C67 H106 O6	M+NH4	1	1	0	50	A	1.30379	0.382714	1.41369	1.26028	0.0735684	1.13331	0.105073	0.159434
FALSE	1339	TG(18:0_18:0_22:6)	TG(58:6)	TG	934.799	24.6276	C61 H106 O6	M+NH4	1	2	1	100	A	1.25019	0.322149	1.14865	1.21215	0.0742141	1.12951	0.330081	0.179871
FALSE	228	PE(16:0_20:4)	PE(36:4)	PE	739.515	15.7902	C41 H74 N1 O8 P1	M+H	1	3	2	100	A	1.16672	0.222452	1.20099	1.1179	0.0743182	1.12891	0.128242	0.361044
FALSE	452	PI(21:4_18:0)	PI(39:4)	PI	900.573	15.2706	C48 H85 O13 P1	M+NH4	1	1	10	50	C	1.24049	0.310912	1.11147	NaN	0.0745372	1.12763	0.281784	0
FALSE	1203	TG(16:0_16:0_22:5)	TG(54:5)	TG	880.752	23.9705	C57 H100 O6	M+NH4	1	5	1	100	A	1.24149	0.312069	1.26194	1.20081	0.0746177	1.12716	0.10264	0.176809
FALSE	510	PC(O-34:6)	PC(O-34:6)	PC	735.52	13.2034	C42 H74 N1 O7 P1	M+H	1	1	0	100	C	1.29335	0.371107	1.2892	NaN	0.0753758	1.12277	0.101639	0
FALSE	1057	PE(P-16:0_16:1)	PE(P-32:1)	PE	673.505	16.3511	C37 H72 N1 O7 P1	M+H	1	1	0	50	B	0.909542	-0.136788	0.878251	0.862594	0.0753995	1.12263	0.152393	0.0101001
FALSE	19	LPC(16:0)	LPC(16:0)	LPC	495.332	3.61669	C24 H50 N1 O7 P1	M+H	3	1	3	100	A	1.798	0.846397	1.54799	1.6221	0.0763718	1.11707	0.0717339	0.152483
FALSE	395	PE(P-18:0_20:4)	PE(P-38:4)	PE	751.552	17.7986	C43 H78 N1 O7 P1	M+H	1	3	0	100	B	1.21167	0.277001	1.29187	1.15102	0.0768107	1.11458	0.0445709	0.357861
FALSE	1524	TG(24:5_22:6_22:6)	TG(68:17)	TG	1052.78	22.5256	C71 H104 O6	M+NH4	1	1	0	50	A	1.90229	0.927736	1.80215	1.84195	0.0772211	1.11226	0.103828	0.111183
FALSE	419	PS(46:13)	PS(46:13)	PS	905.521	13.622	C52 H76 N1 O10 P1	M+H	1	1	0	50	C	1.26468	0.338776	1.21803	NaN	0.0772533	1.11208	0.141179	0
FALSE	1070	PE(34:3)	PE(34:3)	PE	713.5	14.6654	C39 H72 N1 O8 P1	M+H	1	1	12	100	C	0.853415	-0.228681	0.852194	0.811654	0.0776485	1.10987	0.122205	0.0456237
FALSE	1241	DG(18:0_20:4)	DG(38:4)	DG	644.538	19.0207	C41 H72 O5	M+H	3	3	1	100	A	1.30865	0.388074	1.38384	NaN	0.0777798	1.10913	0.0911973	0
FALSE	1402	TG(30:4)	TG(30:4)	TG	546.392	14.3424	C33 H54 O6	M+NH4	1	1	0	100	C	1.24415	0.315165	1.25921	1.16756	0.0779663	1.10809	0.17671	0.195012
FALSE	1342	TG(18:0_20:1_20:4)	TG(58:5)	TG	936.815	24.7777	C61 H108 O6	M+NH4	1	3	1	100	A	1.24663	0.318029	1.25563	1.20833	0.0780884	1.10741	0.0160796	0.104373
FALSE	376	PE(P-18:1_20:3)	PE(P-38:4)	PE	751.552	17.1441	C43 H78 N1 O7 P1	M+H	1	3	0	50	B	0.47306	-1.0799	0.631637	0.455348	0.0785832	1.10467	0.111354	0.0469807
FALSE	33	PG(18:0_20:4)	PG(38:4)	PG	798.541	15.5859	C44 H79 O10 P1	M+NH4	2	1	2	100	A	1.14154	0.190975	1.16982	1.03717	0.0786133	1.1045	0.0739211	0.34635
FALSE	1026	PC(16:0_19:1)	PC(35:1)	PC	773.593	17.3887	C43 H84 N1 O8 P1	M+H	2	2	16	100	A	1.06533	0.0912959	1.12656	NaN	0.0794194	1.10007	0.00963131	0
FALSE	881	d5-DG(14:0_20:4)	d5-DG(34:4)	d5-DG	593.507	17.6806	C37 H59 D5 O5	M+NH4	1	1	0	100	C	1.33287	0.414532	1.34835	NaN	0.0794224	1.10006	0.0930255	0
FALSE	1240	PC(17:0_20:4)	PC(37:4)	PC	795.578	16.2066	C45 H82 N1 O8 P1	M+H	2	2	14	100	A	1.1852	0.245135	1.33403	NaN	0.0799104	1.0974	0.00445343	0
FALSE	1097	PE(22:3_18:0)	PE(40:3)	PE	797.593	18.7324	C45 H84 N1 O8 P1	M+H	1	2	0	100	B	1.20285	0.266457	1.0844	1.13981	0.0806185	1.09357	0.500155	0.0224688
FALSE	23	LPC(16:0)	LPC(16:0)	LPC	495.332	3.72802	C24 H50 N1 O7 P1	M+H	3	1	3	100	A	1.20083	0.264032	1.24034	1.11416	0.0808885	1.09211	0.130224	0.234464
FALSE	1148	PC(18:1_18:0)	PC(36:1)	PC	787.609	17.9694	C44 H86 N1 O8 P1	M+H	2	3	26	100	A	1.14222	0.191841	1.14398	NaN	0.0811275	1.09083	0.0944672	0
FALSE	1492	PC(40:5)	PC(40:5)	PC	835.609	16.9142	C48 H86 N1 O8 P1	M+H	2	1	24	100	C	1.17533	0.233061	1.14039	NaN	0.081812	1.08718	0.169038	0
FALSE	879	PE(O-42:5)	PE(O-42:5)	PE	807.614	18.9896	C47 H86 N1 O7 P1	M+H	1	2	0	100	C	1.24654	0.317929	1.227	1.17282	0.0822046	1.0851	0.0382392	0.0387106
FALSE	404	PS(38:6)	PS(38:6)	PS	807.505	13.7389	C44 H74 N1 O10 P1	M+H	1	1	12	100	C	1.28969	0.367019	1.16187	NaN	0.082484	1.08363	0.272995	0
FALSE	1000	TG(14:0_16:0_18:1)	TG(48:1)	TG	804.721	23.8681	C51 H96 O6	M+NH4	1	2	1	100	A	1.12844	0.174328	1.15387	1.06538	0.0828125	1.0819	0.0657928	0.447036
FALSE	1077	TG(16:0_16:0_18:0)	TG(50:0)	TG	834.768	24.9442	C53 H102 O6	M+NH4	1	1	1	50	A	2.8417	1.50675	3.05393	2.80235	0.0830175	1.08083	0.0635454	0.0753864
FALSE	1149	PE(P-20:1_22:6)	PE(P-42:7)	PE	801.567	17.3752	C47 H80 N1 O7 P1	M+H	1	1	0	50	B	1.21107	0.276284	1.21865	1.15538	0.083119	1.0803	0.150674	0.2232
FALSE	1553	PC(42:8)	PC(42:8)	PC	857.593	15.3233	C50 H84 N1 O8 P1	M+H	1	2	4	50	C	1.44057	0.526639	1.55498	NaN	0.083161	1.08008	0.0123831	0
FALSE	426	PC(16:0_16:1)	PC(32:1)	PC	731.547	15.5985	C40 H78 N1 O8 P1	M+H	2	3	16	100	A	0.61559	-0.699959	0.668487	NaN	0.0838165	1.07667	0.053886	0
FALSE	352	PC(O-32:0)	PC(O-32:0)	PC	719.583	17.5116	C40 H82 N1 O7 P1	M+H	2	1	0	100	C	1.26769	0.342202	1.26241	NaN	0.0841331	1.07503	0.102645	0
FALSE	977	PC(O-36:4)	PC(O-36:4)	PC	767.583	16.3996	C44 H82 N1 O7 P1	M+H	1	4	0	100	C	1.23428	0.303668	1.37603	NaN	0.0841734	1.07482	0.0270256	0
FALSE	1115	TG(16:0_16:0_20:4)	TG(52:4)	TG	854.736	23.8019	C55 H98 O6	M+NH4	2	4	1	100	A	1.18717	0.247525	1.11508	1.12821	0.0843248	1.07404	0.240649	0.294689
FALSE	174	PE(P-18:0_18:2)	PE(P-36:2)	PE	727.552	17.8671	C41 H78 N1 O7 P1	M+H	1	2	0	100	B	0.872667	-0.196496	0.789241	0.828939	0.0855846	1.0676	0.0230961	0.000160858
FALSE	882	TG(25:0COOH)	TG(25:0COOH)	TG	514.351	2.10302	C28 H50 O8	M+NH4	1	2	0	50	C	0.659281	-0.601034	0.670262	0.64049	0.0857076	1.06698	0.0796117	0.0698121
FALSE	1062	PE(16:0_16:1)	PE(32:1)	PE	689.5	15.6542	C37 H72 N1 O8 P1	M+H	1	3	3	100	A	1.09582	0.132007	1.10688	1.03785	0.086427	1.06335	0.146232	0.686448
FALSE	1516	TG(O-18:0_18:1_20:1)	TG(O-56:2)	TG	900.851	25.881	C59 H112 O5	M+NH4	1	1	0	50	C	2.7448	1.4567	2.72406	2.75855	0.0872958	1.05901	0.109435	0.112069
FALSE	1050	PC(35:0)	PC(35:0)	PC	775.609	18.266	C43 H86 N1 O8 P1	M+H	1	1	13	100	C	1.13527	0.183033	1.17978	NaN	0.0887443	1.05186	0.0193147	0
FALSE	685	PE(O-18:2_22:3)	PE(O-40:5)	PE	779.583	18.2662	C45 H82 N1 O7 P1	M+H	1	3	0	50	B	1.30561	0.384723	1.21741	1.23655	0.0896049	1.04767	0.0782692	0.12314
FALSE	1437	PC(O-40:7)	PC(O-40:7)	PC	817.599	17.1014	C48 H84 N1 O7 P1	M+H	1	1	0	50	C	1.64333	0.716619	1.5116	NaN	0.089965	1.04593	0.0803844	0
FALSE	1564	TG(38:6_24:5)	TG(62:11)	TG	980.783	23.3927	C65 H104 O6	M+NH4	1	1	0	50	B	1.59475	0.673327	1.50876	1.5329	0.0900747	1.0454	0.0864926	0.146185
FALSE	1319	TG(18:1_18:1_22:6)	TG(58:8)	TG	930.768	23.5905	C61 H102 O6	M+NH4	1	6	1	100	A	1.16259	0.217346	1.14873	1.11108	0.0914591	1.03877	0.206801	0.188244
FALSE	1629	PC(48:5)	PC(48:5)	PC	947.734	20.5821	C56 H102 N1 O8 P1	M+H	1	1	0	100	C	1.17739	0.235592	1.27321	NaN	0.0926252	1.03327	0.0118085	0
FALSE	1054	TG(16:0_16:1_18:2)	TG(50:3)	TG	828.721	23.4977	C53 H96 O6	M+NH4	1	2	1	50	A	1.78225	0.833703	1.37007	1.70058	0.0930425	1.03132	0.0248091	0.141837
FALSE	888	PC(34:0)	PC(34:0)	PC	761.593	18.4038	C42 H84 N1 O8 P1	M+H	1	2	13	50	C	1.19375	0.255498	1.21148	NaN	0.0955243	1.01989	0.059301	0
FALSE	1278	TG(16:0_18:2_22:6)	TG(56:8)	TG	902.736	23.0875	C59 H98 O6	M+NH4	3	6	1	100	A	1.21575	0.281845	1.17671	1.16066	0.0958843	1.01825	0.172136	0.0366193
FALSE	868	Zy()	Zy	Zy	384.339	13.9566	C27 H44 O1	M+H	1	1	0	100	C	1.30443	0.383417	1.33735	NaN	0.0961301	1.01714	0.130245	0
FALSE	937	PE(20:1_22:6)	PE(42:7)	PE	817.562	16.7946	C47 H80 N1 O8 P1	M+H	2	3	2	100	A	0.726342	-0.46128	0.766586	0.669275	0.0973071	1.01186	0.168713	0.0569148
FALSE	1198	TG(18:1_18:2_18:2)	TG(54:5)	TG	880.752	23.4847	C57 H100 O6	M+NH4	1	5	1	100	A	1.22025	0.287182	1.19207	1.17197	0.0978841	1.00929	0.161058	0.202288
FALSE	1478	TG(22:5_22:6_22:6)	TG(66:17)	TG	1024.75	22.2128	C69 H100 O6	M+NH4	1	1	1	100	A	1.6241	0.699642	1.52868	1.55845	0.097923	1.00912	0.152663	0.166562
FALSE	1675	PC(32:4)	PC(32:4)	PC	725.5	12.8679	C40 H72 N1 O8 P1	M+H	1	1	11	100	C	1.1608	0.215117	1.09004	NaN	0.0981549	1.00809	0.396044	0
FALSE	1496	PC(40:4)	PC(40:4)	PC	837.625	17.4914	C48 H88 N1 O8 P1	M+H	1	1	24	100	C	1.33493	0.41676	1.42453	NaN	0.100601	0.9974	0.00199325	0
FALSE	152	LPC(20:4)	LPC(20:4)	LPC	543.332	2.50932	C28 H50 N1 O7 P1	M+H	1	1	3	100	C	1.51663	0.600866	1.18518	1.42783	0.101618	0.993028	0.238083	0.18046
FALSE	1039	PC(O-15:1_22:6)	PC(O-37:7)	PC	775.552	17.5306	C45 H78 N1 O7 P1	M+H	2	2	0	100	B	1.67124	0.740917	1.65675	NaN	0.102754	0.988201	0.108351	0
FALSE	254	PC(30:2)	PC(30:2)	PC	701.5	13.159	C38 H72 N1 O8 P1	M+H	1	1	7	100	C	1.32585	0.40692	1.41075	NaN	0.1036	0.984638	0.209782	0
FALSE	1161	PE(O-44:10)	PE(O-44:10)	PE	825.567	18.494	C49 H80 N1 O7 P1	M+H	1	1	0	50	C	1.30845	0.387858	0.978639	1.26394	0.106509	0.972615	0.891216	0.251305
FALSE	375	PE(P-18:1_20:3)	PE(P-38:4)	PE	751.552	17.0454	C43 H78 N1 O7 P1	M+H	1	3	0	100	B	0.725171	-0.463607	0.752031	0.683773	0.107043	0.970443	0.166365	0.0179642
FALSE	1513	PC(40:1)	PC(40:1)	PC	843.672	19.9828	C48 H94 N1 O8 P1	M+H	1	1	20	50	C	1.29738	0.375602	1.35619	NaN	0.108066	0.966311	0.0526361	0
FALSE	1250	PC(38:9)	PC(38:9)	PC	799.515	12.1225	C46 H74 N1 O8 P1	M+H	1	1	2	100	C	1.48295	0.56847	1.45496	NaN	0.110242	0.957653	0.156967	0
FALSE	130	PE(P-16:0_20:5)	PE(P-36:5)	PE	721.505	15.5351	C41 H72 N1 O7 P1	M+H	1	1	0	100	B	0.797802	-0.325897	0.754275	0.767359	0.110735	0.955715	0.0535615	0.149465
FALSE	1686	PC(40:2)	PC(40:2)	PC	841.656	19.0431	C48 H92 N1 O8 P1	M+H	1	1	18	50	C	1.21318	0.278792	1.20459	NaN	0.111185	0.953956	0.0250759	0
FALSE	267	PS(20:4_22:6)	PS(42:10)	PS	855.505	12.4861	C48 H74 N1 O10 P1	M+H	1	1	2	100	B	1.36558	0.449515	1.31652	NaN	0.113985	0.943152	0.12534	0
FALSE	1514	PC(40:1)	PC(40:1)	PC	843.672	20.15	C48 H94 N1 O8 P1	M+H	1	1	20	100	C	1.13322	0.180423	1.35619	NaN	0.114103	0.942702	0.0526361	0
FALSE	883	TG(25:0COOH)	TG(25:0COOH)	TG	514.351	2.34116	C28 H50 O8	M+NH4	1	2	0	50	C	0.765489	-0.385546	0.663476	0.73116	0.116871	0.932294	0.0403951	0.0726809
FALSE	1055	FA(11:0)+COOH:(s)	FA(11:0)+COOH:(s)	FA	230.152	0.761147	C12 H22 O4	M-H	1	1	0	50	C	0.633736	-0.658046	0.50678	NaN	0.117786	0.928907	0.173377	0
FALSE	1477	TG(22:5_22:6_22:6)	TG(66:17)	TG	1024.75	21.9845	C69 H100 O6	M+NH4	1	1	1	50	C	1.46269	0.548625	1.40089	1.39722	0.118689	0.925589	0.164635	0.189739
FALSE	1631	PC(50:11)	PC(50:11)	PC	963.672	17.4722	C58 H94 N1 O8 P1	M+H	1	1	0	100	C	1.20786	0.272448	1.17807	NaN	0.118709	0.925517	0.180781	0
FALSE	1311	TG(16:0_20:4_22:6)	TG(58:10)	TG	926.736	22.9265	C61 H98 O6	M+NH4	2	2	1	100	A	1.20596	0.27018	1.21462	1.14844	0.119244	0.923563	0.205298	0.184272
FALSE	1668	PC(O-41:10)	PC(O-41:10)	PC	825.567	18.5002	C49 H80 N1 O7 P1	M+H	1	1	0	50	C	0.556224	-0.846261	0.371986	NaN	0.120056	0.920616	0.0374316	0
FALSE	236	PC(29:0)	PC(29:0)	PC	691.515	14.4414	C37 H74 N1 O8 P1	M+H	1	1	11	100	C	0.845761	-0.241678	0.945845	NaN	0.12167	0.914818	0.640111	0
FALSE	1053	TG(16:0_16:1_18:2)	TG(50:3)	TG	828.721	23.3897	C53 H96 O6	M+NH4	1	2	1	100	A	1.34474	0.427325	1.22621	1.26997	0.121808	0.914324	0.250601	0.108062
FALSE	425	PI(22:6_18:0)	PI(40:6)	PI	910.557	14.9779	C49 H83 O13 P1	M+NH4	3	2	2	100	B	1.31356	0.393483	1.31297	NaN	0.122083	0.913345	0.05488	0
FALSE	1515	TG(26:2_29:0)	TG(55:2)	TG	900.815	24.3898	C58 H108 O6	M+NH4	1	1	46	50	C	1.04761	0.0671085	0.947989	0.99409	0.122825	0.910712	0.389934	0.936689
FALSE	1163	DG(18:1_18:3)	DG(36:4)	DG	616.507	18.9766	C39 H68 O5	M+H	1	2	8	50	C	1.08743	0.120929	1.12504	NaN	0.123048	0.909925	0.0917319	0
FALSE	848	Ch()	Ch	Ch	386.355	24.5881	C27 H46 O1	M+H-H2O	1	1	0	100	B	1.12397	0.168606	1.22178	NaN	0.124628	0.904384	0.0360401	0
FALSE	1312	TG(16:0_20:3_22:6)	TG(58:9)	TG	928.752	23.2077	C61 H100 O6	M+NH4	1	3	1	100	A	1.20459	0.268546	1.10817	1.14979	0.125621	0.900938	0.502792	0.0923512
FALSE	139	PC(O-5:0_13:1)	PC(O-18:1)	PC	521.348	3.61523	C26 H52 N1 O7 P1	M+H	1	1	0	50	C	1.86459	0.898855	2.01226	NaN	0.125918	0.899911	0.0341603	0
FALSE	1637	PC(50:6)	PC(50:6)	PC	973.75	20.7376	C58 H104 N1 O8 P1	M+H	2	2	0	100	C	1.12422	0.168919	1.20349	NaN	0.127337	0.895044	0.0820479	0
FALSE	1530	PC(42:12)	PC(42:12)	PC	849.531	13.8075	C50 H76 N1 O8 P1	M+H	1	1	0	100	C	0.784687	-0.349811	0.815188	NaN	0.127572	0.894245	0.138282	0
FALSE	904	TG(O-13:0_16:0_3:0)	TG(O-32:0)	TG	568.507	18.9046	C35 H68 O5	M+NH4	1	2	0	100	B	1.22185	0.289067	1.16809	1.16683	0.129212	0.888696	0.087569	0.296314
FALSE	1596	PC(44:11)	PC(44:11)	PC	879.578	14.503	C52 H82 N1 O8 P1	M+H	1	1	0	100	C	1.09698	0.133543	1.07369	NaN	0.129961	0.886186	0.304871	0
FALSE	1005	PC(35:2)	PC(35:2)	PC	771.578	16.4054	C43 H82 N1 O8 P1	M+H	1	1	14	100	C	0.786481	-0.346515	0.987138	NaN	0.130573	0.884148	0.894073	0
FALSE	156	LPC(20:4)	LPC(20:4)	LPC	543.332	2.73126	C28 H50 N1 O7 P1	M+H	1	1	3	50	C	1.3194	0.399887	1.18673	1.23823	0.130966	0.882842	0.186068	0.212761
FALSE	962	PE(18:0_24:5)	PE(42:5)	PE	821.593	18.2625	C47 H84 N1 O8 P1	M+H	1	3	0	50	A	1.18758	0.248027	1.17874	1.12064	0.132234	0.878655	0.173787	0.0656908
FALSE	958	PA(15:0_18:1)+D7:(s)	PA(33:1)+D7:(s)	PA	667.517	15.3375	C36 H62 D7 O8 P1	M+NH4	1	1	0	100	A	1.24138	0.311945	1.0897	0.996227	0.13227	0.87854	0.479872	0.966854
FALSE	165	PE(P-16:0_20:3)	PE(P-36:3)	PE	725.536	17.3647	C41 H76 N1 O7 P1	M+H	1	2	0	100	B	0.771925	-0.373468	0.813499	0.725515	0.134019	0.872833	0.2793	0.026118
FALSE	1526	PC(41:6)	PC(41:6)	PC	847.609	16.9426	C49 H86 N1 O8 P1	M+H	1	1	2	100	C	0.880165	-0.184154	0.933493	NaN	0.134229	0.872153	0.387751	0
FALSE	1251	TG(16:0_18:0_20:1)	TG(54:1)	TG	888.815	25.3014	C57 H108 O6	M+NH4	2	4	1	100	A	1.36979	0.453958	1.28264	1.2991	0.13459	0.870988	0.0806708	0.156582
FALSE	1636	PC(50:6)	PC(50:6)	PC	973.75	20.5691	C58 H104 N1 O8 P1	M+H	1	2	0	50	C	0.01232	-6.34285	0.0327903	NaN	0.134934	0.869877	0.128093	0
FALSE	625	PC(33:2)	PC(33:2)	PC	743.547	14.9765	C41 H78 N1 O8 P1	M+H	1	1	12	100	C	0.835041	-0.26008	0.658236	NaN	0.135622	0.867669	0.0580912	0
FALSE	626	PC(33:2)	PC(33:2)	PC	743.547	15.0395	C41 H78 N1 O8 P1	M+H	1	1	12	100	C	0.835041	-0.26008	0.658236	NaN	0.135622	0.867669	0.0580912	0
FALSE	1435	PC(O-40:7)	PC(O-40:7)	PC	817.599	16.083	C48 H84 N1 O7 P1	M+H	1	1	0	100	C	1.15829	0.212	1.22026	NaN	0.135889	0.866816	0.00121896	0
FALSE	460	PC(32:0)	PC(32:0)	PC	733.562	16.4631	C40 H80 N1 O8 P1	M+H	1	2	14	50	C	0.00384407	-8.02315	0.0079242	NaN	0.1378	0.86075	0.138496	0
FALSE	364	PS(24:4_22:6)	PS(46:10)	PS	911.568	14.7344	C52 H82 N1 O10 P1	M+H	1	1	0	100	A	1.4813	0.56686	1.5372	NaN	0.138995	0.857	0.135367	0
FALSE	1718	PC(39:10)	PC(39:10)	PC	811.515	15.582	C47 H74 N1 O8 P1	M+H	1	1	0	50	C	0.828047	-0.272215	0.836798	NaN	0.140065	0.853671	0.10199	0
FALSE	140	PC(O-5:0_13:1)	PC(O-18:1)	PC	521.348	3.71629	C26 H52 N1 O7 P1	M+H	1	1	0	100	C	1.29258	0.370252	1.48215	NaN	0.140953	0.850926	0.0385951	0
FALSE	1034	GM3(d18:1_16:0)	GM3(d34:1)	GM3	1152.71	13.3489	C57 H104 N2 O21	M+H	1	1	0	50	C	1.55787	0.639578	1.55196	NaN	0.14103	0.850687	0.175048	0
FALSE	1663	PC(40:10)	PC(40:10)	PC	825.531	13.7757	C48 H76 N1 O8 P1	M+H	1	1	3	100	C	1.19058	0.251659	0.97343	NaN	0.141326	0.849777	0.729502	0
FALSE	1374	TG(16:0_22:6_22:6)	TG(60:12)	TG	950.736	22.7669	C63 H98 O6	M+NH4	1	1	1	50	A	0.063015	-3.98816	0.0999759	0.0583669	0.141971	0.847801	0.143238	0.13702
FALSE	1293	TG(16:0_18:1_22:5)	TG(56:6)	TG	906.768	23.9776	C59 H102 O6	M+NH4	1	6	1	100	A	1.17933	0.23797	1.1692	1.13233	0.143062	0.844477	0.174015	0.216048
FALSE	1320	TG(18:0_20:4_20:4)	TG(58:8)	TG	930.768	23.7138	C61 H102 O6	M+NH4	2	6	1	100	A	1.38442	0.46928	1.1801	1.31275	0.143236	0.843947	0.0811262	0.143997
FALSE	25	LPE(18:1)+D7:(s)	LPE(18:1)+D7:(s)	LPE	486.345	4.19835	C23 H39 D7 N1 O7 P1	M+H	2	1	0	100	A	1.10017	0.137723	1.05736	0.996227	0.143265	0.843861	0.474257	0.966854
FALSE	1235	PC(P-39:10)	PC(P-39:10)	PC	795.52	16.1907	C47 H74 N1 O7 P1	M+H	1	1	0	100	C	1.16183	0.216405	1.19841	NaN	0.144607	0.839811	0.086358	0
FALSE	1086	TG(O-18:0_16:0_18:1)	TG(O-52:1)	TG	846.804	25.5374	C55 H106 O5	M+NH4	1	2	0	100	C	1.16597	0.221531	1.20656	1.11521	0.147714	0.830577	0.0182731	0.200475
FALSE	288	PE(P-18:1_20:5)	PE(P-38:6)	PE	747.52	15.6057	C43 H74 N1 O7 P1	M+H	1	3	0	50	B	0.863633	-0.21151	0.988892	0.819251	0.147751	0.830469	0.882176	0.22202
FALSE	143	PC(O-5:0_13:1)	PC(O-18:1)	PC	521.348	3.98396	C26 H52 N1 O7 P1	M+H	1	1	0	100	C	1.31611	0.396285	1.36725	NaN	0.149397	0.825659	0.0755347	0
FALSE	218	PE(P-17:0_20:4)	PE(P-37:4)	PE	737.536	17.0732	C42 H76 N1 O7 P1	M+H	1	1	0	100	B	1.17459	0.232154	1.13955	1.13025	0.151043	0.820899	0.295294	0.362614
FALSE	1606	PC(44:5)	PC(44:5)	PC	891.672	18.8164	C52 H94 N1 O8 P1	M+H	1	1	2	100	C	1.55235	0.634451	1.66452	NaN	0.153437	0.814069	0.0866551	0
FALSE	1503	TG(17:0_18:0_18:1)	TG(53:1)	TG	874.799	25.1822	C56 H106 O6	M+NH4	1	3	1	50	A	3.81035	1.92992	3.09087	3.22888	0.154009	0.812455	0.134752	0.181273
FALSE	1642	PC(O-5:0_13:0)	PC(O-18:0)	PC	523.364	6.44427	C26 H54 N1 O7 P1	M+H	1	1	0	100	C	1.38006	0.464732	1.48128	NaN	0.15436	0.811465	0.08105	0
FALSE	1247	PC(O-39:10)	PC(O-39:10)	PC	797.536	16.3685	C47 H76 N1 O7 P1	M+H	1	1	0	100	C	0.903713	-0.146064	0.980381	NaN	0.154635	0.810692	0.861834	0
FALSE	1688	PC(40:2)	PC(40:2)	PC	841.656	19.3731	C48 H92 N1 O8 P1	M+H	1	1	18	100	C	1.13178	0.178596	1.1875	NaN	0.156309	0.806016	0.278972	0
FALSE	296	PC(31:1)	PC(31:1)	PC	717.531	14.6303	C39 H76 N1 O8 P1	M+H	1	2	13	100	C	0.899967	-0.152056	0.883229	NaN	0.156403	0.805755	0.085464	0
FALSE	1487	PC(18:0_22:6)	PC(40:6)	PC	833.593	16.4901	C48 H84 N1 O8 P1	M+H	3	3	13	100	A	1.07276	0.10133	1.06039	NaN	0.156758	0.804771	0.227086	0
FALSE	1079	PE(18:0_18:2)	PE(36:2)	PE	743.547	17.2574	C41 H78 N1 O8 P1	M+H	1	4	3	100	A	1.10839	0.148469	1.06383	1.05974	0.158279	0.800578	0.598951	0.346571
FALSE	887	PC(34:0)	PC(34:0)	PC	761.593	18.2573	C42 H84 N1 O8 P1	M+H	1	2	13	50	C	1.12211	0.166216	1.13711	NaN	0.159237	0.797956	0.0949218	0
FALSE	1069	TG(16:0_18:0_16:1)	TG(50:1)	TG	832.752	24.4979	C53 H100 O6	M+NH4	1	2	1	100	A	0.162116	-2.6249	0.168207	0.14843	0.159911	0.796121	0.150265	0.158189
FALSE	923	PE(20:4_22:4)	PE(42:8)	PE	815.547	15.6108	C47 H78 N1 O8 P1	M+H	1	3	2	100	A	1.21557	0.281627	1.17477	1.14576	0.160538	0.794421	0.246768	0.107399
FALSE	746	WE(O-43:11)	WE(O-43:11)	WE	612.491	18.305	C43 H64 O2	M+NH4	1	1	0	100	C	1.21448	0.280343	1.20566	1.09759	0.162108	0.790195	0.238781	0.545994
FALSE	1071	TG(16:0_16:0_18:0)	TG(50:0)	TG	834.768	24.8735	C53 H102 O6	M+NH4	2	1	1	100	A	1.6489	0.721501	1.30197	1.56241	0.163445	0.786629	0.391548	0.166385
FALSE	438	PI(20:4_22:6)	PI(42:10)	PI	930.526	12.3305	C51 H79 O13 P1	M+NH4	2	3	2	100	A	1.4014	0.486866	1.383	NaN	0.164518	0.783787	0.175451	0
FALSE	1199	PC(36:0)	PC(36:0)	PC	789.625	19.5433	C44 H88 N1 O8 P1	M+H	1	1	12	100	C	1.32745	0.408653	1.32744	NaN	0.165941	0.780045	0.139239	0
FALSE	1434	TG(18:0_20:3_22:6)	TG(60:9)	TG	956.783	23.7676	C63 H104 O6	M+NH4	1	2	1	100	A	1.1078	0.147701	1.06917	1.05953	0.166189	0.779397	0.525747	0.618064
FALSE	865	PC(16:0_18:1)	PC(34:1)	PC	759.578	16.71	C42 H82 N1 O8 P1	M+H	2	3	22	100	A	1.0598	0.0837975	1.10636	NaN	0.166983	0.777327	0.0863393	0
FALSE	963	PC(14:0CHO_20:4)	PC(34:4CHO)	PC	767.51	14.6259	C42 H74 N1 O9 P1	M+H	1	1	0	100	C	0.826735	-0.274504	0.819447	NaN	0.167711	0.775438	0.184302	0
FALSE	363	PI(20:4_18:0)	PI(38:4)	PI	886.557	15.2712	C47 H83 O13 P1	M+NH4	3	4	2	100	A	1.19306	0.254661	1.17098	NaN	0.168253	0.774037	0.209776	0
FALSE	902	PE(22:6_20:4)	PE(42:10)	PE	811.515	15.5832	C47 H74 N1 O8 P1	M+H	1	3	2	100	B	0.851455	-0.231998	0.83447	0.790919	0.170147	0.769175	0.101468	0.146965
FALSE	1388	DG(O-18:2)	DG(O-18:2)	DG	354.277	2.37268	C21 H38 O4	M+H	1	1	0	50	C	0.805645	-0.311784	0.987634	NaN	0.17032	0.768734	0.922131	0
FALSE	1498	TG(17:0_17:0_17:0)	TG(51:0)	TG	848.783	24.8737	C54 H104 O6	M+NH4	1	3	1	50	A	1.32985	0.411259	1.3892	1.24868	0.17109	0.766776	0.141804	0.268525
FALSE	210	PE(16:1_20:4)	PE(36:5)	PE	737.5	14.5215	C41 H72 N1 O8 P1	M+H	1	4	2	50	A	1.15775	0.211321	1.10151	1.11516	0.171797	0.764984	0.542867	0.422505
FALSE	450	PE(38:7)	PE(38:7)	PE	761.5	15.7947	C43 H72 N1 O8 P1	M+H	1	3	10	100	C	1.29234	0.369982	1.28884	1.23729	0.17193	0.764649	0.228235	0.368596
FALSE	331	PC(15:0_16:0)	PC(31:0)	PC	719.547	15.9323	C39 H78 N1 O8 P1	M+H	2	2	13	100	A	0.837658	-0.255567	0.841048	NaN	0.172286	0.763749	0.137104	0
FALSE	1228	DG(16:0_22:6)	DG(38:6)	DG	640.507	18.3896	C41 H68 O5	M+H	1	2	7	100	A	0.752906	-0.409459	0.750089	NaN	0.174394	0.758469	0.190502	0
FALSE	1685	PC(O-41:4)	PC(O-41:4)	PC	837.661	21.3191	C49 H92 N1 O7 P1	M+H	1	1	0	50	C	1.15253	0.204799	1.00399	NaN	0.174593	0.757972	0.97749	0
FALSE	155	PS(16:0_18:1)	PS(34:1)	PS	761.521	15.2578	C40 H76 N1 O10 P1	M+H	2	3	3	100	A	1.28689	0.363893	1.27922	NaN	0.174713	0.757675	0.120375	0
FALSE	798	PC(34:3)	PC(34:3)	PC	755.547	14.9653	C42 H78 N1 O8 P1	M+H	2	2	14	100	C	1.15533	0.208301	1.25141	NaN	0.174833	0.757377	0.159576	0
FALSE	16	LPC(16:0)	LPC(16:0)	LPC	495.332	3.35311	C24 H50 N1 O7 P1	M+H	2	1	3	100	A	1.2497	0.321583	1.28981	1.1525	0.176222	0.753941	0.174558	0.256139
FALSE	844	Ch()	Ch	Ch	386.355	14.604	C27 H46 O1	M+H-H2O	1	1	0	100	B	1.16517	0.220541	1.18847	NaN	0.176534	0.753171	0.0836971	0
FALSE	411	PE(O-38:4)	PE(O-38:4)	PE	753.567	17.5463	C43 H80 N1 O7 P1	M+H	1	3	0	100	C	1.17331	0.230587	1.12845	1.12067	0.177998	0.749585	0.143448	0.0904697
FALSE	281	PC(30:0)	PC(30:0)	PC	705.531	15.9643	C38 H76 N1 O8 P1	M+H	1	1	12	50	C	1.41413	0.49992	1.29488	NaN	0.1815	0.741124	0.300411	0
FALSE	1111	TG(16:0_18:2_18:2)	TG(52:4)	TG	854.736	23.4802	C55 H98 O6	M+NH4	1	4	1	100	A	1.1882	0.248779	0.938737	1.13347	0.182095	0.739701	0.671336	0.376576
FALSE	1101	TG(14:0_16:0_22:6)	TG(52:6)	TG	850.705	22.9847	C55 H94 O6	M+NH4	3	3	1	100	A	1.09223	0.127276	1.13322	1.04463	0.182509	0.738716	0.141458	0.433938
FALSE	144	PC(O-5:0_13:1)	PC(O-18:1)	PC	521.348	4.07927	C26 H52 N1 O7 P1	M+H	1	1	0	100	C	1.17678	0.234846	1.36725	NaN	0.183039	0.737457	0.0755347	0
FALSE	1486	TG(18:0_20:0_18:1)	TG(56:1)	TG	916.846	25.6909	C59 H112 O6	M+NH4	1	2	1	100	A	1.83774	0.877931	2.00762	1.73758	0.184598	0.733774	0.264955	0.191372
FALSE	517	CL(18:1_18:1_18:1_18:2)	CL(72:5)	CL	1455.02	22.7969	C81 H148 O17 P2	M+Na	2	2	0	100	B	1.22064	0.287641	1.15272	NaN	0.186374	0.729614	0.377326	0
FALSE	10	LPE(18:0)	LPE(18:0)	LPE	481.317	6.20745	C23 H48 N1 O7 P1	M+H	2	1	2	100	A	1.31174	0.391478	1.19164	1.18723	0.18721	0.727672	0.00988555	0.435675
FALSE	485	PE(18:1_20:4)	PE(38:5)	PE	765.531	15.9057	C43 H76 N1 O8 P1	M+H	1	4	2	100	A	1.07274	0.101305	1.06431	1.01319	0.18985	0.721588	0.342057	0.805397
FALSE	1021	d5-TG(32:0_15:0)	d5-TG(47:0)	d5-TG	797.752	23.5823	C50 H91 D5 O6	M+NH4	1	1	0	100	C	1.13184	0.178669	0.99682	NaN	0.19165	0.717491	0.980342	0
FALSE	1722	PC(46:11CHO)	PC(46:11CHO)	PC	921.588	13.0681	C54 H84 N1 O9 P1	M+H	1	1	0	50	C	1.27397	0.349335	1.32509	NaN	0.19251	0.715547	0.168463	0
FALSE	298	PC(31:1)	PC(31:1)	PC	717.531	14.7683	C39 H76 N1 O8 P1	M+H	1	2	13	100	C	0.882096	-0.180993	0.949847	NaN	0.193529	0.713255	0.535066	0
FALSE	1041	PE(24:5_22:6)	PE(46:11)	PE	865.562	15.5952	C51 H80 N1 O8 P1	M+H	1	3	0	50	A	1.45238	0.538416	1.50477	1.3423	0.196599	0.706418	0.161672	0.32818
FALSE	516	PC(O-18:4_16:1)	PC(O-34:5)	PC	737.536	14.5709	C42 H76 N1 O7 P1	M+H	1	2	0	100	C	1.60256	0.680381	1.60525	NaN	0.197231	0.705025	0.217633	0
FALSE	407	PI(20:4_18:1)	PI(38:5)	PI	884.541	14.0515	C47 H81 O13 P1	M+NH4	2	2	2	100	B	1.13403	0.181461	1.17364	NaN	0.197514	0.704402	0.156043	0
FALSE	678	PE(P-20:1_20:4)	PE(P-40:5)	PE	777.567	17.726	C45 H80 N1 O7 P1	M+H	1	2	0	100	B	1.16395	0.219024	1.15705	1.10712	0.199002	0.701142	0.258378	0.25753
FALSE	1237	TG(16:0_18:1_22:6)	TG(56:7)	TG	904.752	23.4352	C59 H100 O6	M+NH4	1	3	1	100	A	1.18672	0.246977	1.16918	1.1265	0.199157	0.700804	0.197897	0.377888
FALSE	417	PI(40:7)	PI(40:7)	PI	908.541	13.7234	C49 H81 O13 P1	M+NH4	1	2	10	100	C	1.22684	0.294951	0.976698	NaN	0.199901	0.699186	0.874737	0
FALSE	1416	TG(O-34:1_16:0)	TG(O-50:1)	TG	818.773	25.1029	C53 H102 O5	M+NH4	1	2	0	100	C	1.14338	0.193311	1.24264	1.09772	0.20103	0.69674	0.0638388	0.460212
FALSE	1494	PC(40:5)	PC(40:5)	PC	835.609	17.3715	C48 H86 N1 O8 P1	M+H	1	1	24	100	C	1.15583	0.208935	1.20511	NaN	0.201387	0.695969	0.105724	0
FALSE	189	PS(18:0_20:4)	PS(38:4)	PS	811.536	15.4378	C44 H78 N1 O10 P1	M+H	1	1	2	100	A	1.35592	0.439267	1.40996	NaN	0.203416	0.691616	0.224012	0
FALSE	523	PE(P-18:2_22:6)	PE(P-40:8)	PE	771.52	15.1271	C45 H74 N1 O7 P1	M+H	1	1	0	100	B	1.1421	0.191694	1.04099	1.08513	0.203552	0.691325	0.774709	0.472897
FALSE	36	LPC(18:2)	LPC(18:2)	LPC	519.332	2.47114	C26 H50 N1 O7 P1	M+H	1	1	2	50	C	1.58308	0.662737	1.18077	1.51449	0.203823	0.690747	0.533381	0.251335
FALSE	1645	PC(33:5)	PC(33:5)	PC	737.5	14.5203	C41 H72 N1 O8 P1	M+H	1	2	4	100	C	1.1508	0.202639	1.08354	NaN	0.203881	0.690624	0.617943	0
FALSE	759	WE(O-45:11)	WE(O-45:11)	WE	640.522	19.3904	C45 H68 O2	M+NH4	1	1	0	100	C	1.1847	0.244521	1.25473	1.0839	0.204829	0.688609	0.125213	0.522594
FALSE	252	PS(18:0_22:4)	PS(40:4)	PS	839.568	16.3143	C46 H82 N1 O10 P1	M+H	2	1	2	100	A	1.15345	0.205953	1.10476	NaN	0.204952	0.688347	0.415213	0
FALSE	795	PC(34:3)	PC(34:3)	PC	755.547	14.38	C42 H78 N1 O8 P1	M+H	1	2	14	100	C	1.2365	0.306262	1.21063	NaN	0.206276	0.68555	0.234951	0
FALSE	1507	PC(40:3)	PC(40:3)	PC	839.64	18.3978	C48 H90 N1 O8 P1	M+H	1	1	20	100	C	1.14423	0.194381	1.20202	NaN	0.206716	0.684627	0.157878	0
FALSE	1442	PC(17:0_22:6)	PC(39:6)	PC	819.578	15.6437	C47 H82 N1 O8 P1	M+H	1	3	6	100	C	0.928703	-0.10671	1.07879	NaN	0.207658	0.68265	0.392244	0
FALSE	922	TG(29:6_6:1CHO)	TG(35:7CHO)	TG	624.403	12.2335	C38 H56 O7	M+NH4	1	2	0	100	C	2.81734	1.49433	2.57669	2.81746	0.208485	0.680924	0.223547	0.207499
FALSE	1580	PC(42:5)	PC(42:5)	PC	863.64	17.8433	C50 H90 N1 O8 P1	M+H	1	1	9	100	C	1.32244	0.403204	1.40578	NaN	0.208615	0.680654	0.0721361	0
FALSE	726	PC(O-34:0)	PC(O-34:0)	PC	747.614	19.2217	C42 H86 N1 O7 P1	M+H	1	1	0	50	C	1.63603	0.710197	1.57959	NaN	0.209954	0.677875	0.168057	0
FALSE	609	PC(O-34:3)	PC(O-34:3)	PC	741.567	16.352	C42 H80 N1 O7 P1	M+H	1	1	0	100	C	0.804583	-0.313688	0.826777	NaN	0.21016	0.67745	0.30783	0
FALSE	898	PE(20:4_22:6)	PE(42:10)	PE	811.515	14.1892	C47 H74 N1 O8 P1	M+H	1	3	2	100	A	1.50362	0.588444	1.56639	1.38127	0.211058	0.675598	0.19447	0.265974
FALSE	1058	TG(16:0_16:1_18:1)	TG(50:2)	TG	830.736	23.8611	C53 H98 O6	M+NH4	1	3	1	100	A	1.14206	0.191638	0.976934	1.09005	0.21125	0.675203	0.873427	0.529527
FALSE	306	LPC(14:0)	LPC(14:0)	LPC	467.301	2.18378	C22 H46 N1 O7 P1	M+H	1	1	2	50	C	1.12846	0.174349	1.17556	1.0561	0.211986	0.673693	0.068546	0.468291
FALSE	233	LPC(16:1)	LPC(16:1)	LPC	493.317	2.48235	C24 H48 N1 O7 P1	M+H	1	1	2	50	C	0.759837	-0.396239	0.815683	0.704366	0.213562	0.670475	0.0918329	0.186722
FALSE	1420	TG(35:1_16:0)	TG(51:1)	TG	846.768	24.3724	C54 H102 O6	M+NH4	1	2	37	50	C	1.24531	0.316506	1.28465	1.17404	0.213684	0.670228	0.45877	0.330518
FALSE	1207	TG(O-5:0_22:6_29:5)	TG(O-56:11)	TG	882.71	21.7756	C59 H94 O5	M+NH4	1	1	0	100	B	1.5613	0.64275	1.61216	1.51911	0.214415	0.668745	0.13981	0.275472
FALSE	1176	TG(16:0_18:2_20:4)	TG(54:6)	TG	878.736	23.2095	C57 H98 O6	M+NH4	1	6	1	50	A	1.22212	0.289385	1.06381	1.17486	0.214575	0.66842	0.492653	0.164951
FALSE	257	LPC(18:1)	LPC(18:1)	LPC	521.348	3.74422	C26 H52 N1 O7 P1	M+H	1	1	8	50	C	1.19085	0.251991	1.2593	1.09497	0.215973	0.665601	0.124004	0.479188
FALSE	1563	PC(42:7)	PC(42:7)	PC	859.609	16.5062	C50 H86 N1 O8 P1	M+H	2	3	6	100	A	0.885271	-0.17581	0.857224	NaN	0.217764	0.662015	0.0553633	0
FALSE	967	PC(35:4)	PC(35:4)	PC	767.547	16.4497	C43 H78 N1 O8 P1	M+H	1	4	15	100	C	0.868496	-0.203408	0.856512	NaN	0.219546	0.658474	0.242973	0
FALSE	933	TG(O-5:0_21:4_13:0)	TG(O-39:4)	TG	658.554	19.0212	C42 H74 O5	M+NH4	1	2	0	100	C	1.12717	0.172699	1.11597	1.06756	0.219573	0.658421	0.297963	0.656919
FALSE	180	PC(24:6)	PC(24:6)	PC	609.343	2.75617	C32 H52 N1 O8 P1	M+H	1	1	0	100	C	1.24209	0.312771	1.24569	NaN	0.219994	0.657589	0.24682	0
FALSE	1213	PC(37:6)	PC(37:6)	PC	791.547	16.223	C45 H78 N1 O8 P1	M+H	1	4	6	100	C	1.31821	0.398583	1.19515	NaN	0.220715	0.656169	0.296943	0
FALSE	1236	TG(16:0_18:1_22:6)	TG(56:7)	TG	904.752	23.3037	C59 H100 O6	M+NH4	1	3	1	50	A	1.22276	0.290137	1.25395	1.15767	0.221697	0.65424	0.252295	0.197718
FALSE	1415	TG(14:0_16:0_18:2)	TG(48:2)	TG	802.705	23.5819	C51 H94 O6	M+NH4	1	3	1	50	A	1.06215	0.0869899	0.975262	1.00734	0.22218	0.653294	0.694078	0.943869
FALSE	1043	FA(12:0)+COOH:(s)	FA(12:0)+COOH:(s)	FA	244.167	0.857062	C13 H24 O4	M-H	1	1	0	50	C	0.469284	-1.09147	0.380646	NaN	0.222527	0.652618	0.276777	0
FALSE	41	LPE(20:4)	LPE(20:4)	LPE	501.286	2.52945	C25 H44 N1 O7 P1	M+H	1	1	4	50	C	1.38816	0.473176	1.29217	1.23044	0.224337	0.649099	0.211901	0.445907
FALSE	749	PE(20:4_20:3)	PE(40:7)	PE	789.531	15.2061	C45 H76 N1 O8 P1	M+H	1	3	2	50	B	1.22149	0.288647	1.08865	1.14515	0.224554	0.648679	0.630988	0.265186
FALSE	17	LPE(18:1)+D7:(s)	LPE(18:1)+D7:(s)	LPE	486.345	3.85395	C23 H39 D7 N1 O7 P1	M+H	2	1	0	100	B	1.10696	0.146604	1.05969	1.00385	0.22533	0.64718	0.26081	0.973805
FALSE	785	PC(34:4)	PC(34:4)	PC	753.531	15.8987	C42 H76 N1 O8 P1	M+H	1	1	22	100	C	0.849158	-0.235895	0.806121	NaN	0.225418	0.647011	0.0678191	0
FALSE	308	PC(O-32:1)	PC(O-32:1)	PC	717.567	17.2879	C40 H80 N1 O7 P1	M+H	2	2	0	100	C	1.11256	0.153879	1.06924	NaN	0.226556	0.644825	0.415471	0
FALSE	670	CL(O-45:4_16:0_18:1)	CL(O-79:5)	CL	1539.15	16.6716	C88 H164 O16 P2	M-H	1	1	0	50	C	0.923661	-0.114564	0.925645	NaN	0.22842	0.641266	0.262393	0
FALSE	304	PS(22:4_22:6)	PS(44:10)	PS	883.536	13.6078	C50 H78 N1 O10 P1	M+H	2	3	2	100	A	1.26841	0.343022	1.35415	NaN	0.228779	0.640584	0.151665	0
FALSE	926	TG(12:3COOH_24:8)	TG(36:11COOH)	TG	646.351	4.89697	C39 H50 O8	M+NH4	1	2	0	100	B	0.888797	-0.170074	0.94757	0.846478	0.229541	0.639139	0.720838	0.281283
FALSE	1561	PC(42:7)	PC(42:7)	PC	859.609	16.0986	C50 H86 N1 O8 P1	M+H	1	3	6	100	C	0.823675	-0.279854	1.2652	NaN	0.229871	0.638516	0.0289258	0
FALSE	852	PE(20:4_20:0)	PE(40:4)	PE	795.578	18.2454	C45 H82 N1 O8 P1	M+H	1	3	2	100	B	1.18355	0.243118	1.24578	1.13268	0.230603	0.637135	0.123586	0.436136
FALSE	129	PG(20:4_18:1)	PG(38:5)	PG	796.525	14.3914	C44 H77 O10 P1	M+NH4	1	1	2	50	B	1.16286	0.217675	1.21588	1.06024	0.23362	0.631491	0.0150489	0.631989
FALSE	1548	PC(42:9)	PC(42:9)	PC	855.578	14.8319	C50 H82 N1 O8 P1	M+H	1	1	4	100	C	1.27902	0.35504	1.32229	NaN	0.235136	0.62868	0.19238	0
FALSE	1582	PC(42:5)	PC(42:5)	PC	863.64	18.1011	C50 H90 N1 O8 P1	M+H	1	1	9	100	C	1.1163	0.158721	1.37241	NaN	0.236673	0.625852	0.00194193	0
FALSE	11	PG(15:0_18:1)+D7:(s)	PG(33:1)+D7:(s)	PG	741.554	14.7271	C39 H68 D7 O10 P1	M+NH4	3	2	0	100	A	1.09933	0.136619	1.16133	0.996227	0.238321	0.622838	0.0432026	0.966854
FALSE	125	PG(O-5:0_12:0)	PG(O-17:0)	PG	498.296	4.54365	C23 H47 O9 P1	M+NH4	1	1	0	50	C	2.51514	1.33064	2.04439	2.0766	0.238708	0.622132	0.310868	0.360304
FALSE	4	LPE(16:0)	LPE(16:0)	LPE	453.286	3.87481	C21 H44 N1 O7 P1	M+H	1	1	2	100	A	1.12273	0.167012	1.19683	1.00968	0.239524	0.620651	0.0484454	0.863738
FALSE	803	PC(34:3)	PC(34:3)	PC	755.547	17.007	C42 H78 N1 O8 P1	M+H	1	2	14	50	C	0.850855	-0.233015	0.871853	NaN	0.239585	0.62054	0.312512	0
FALSE	801	PE(18:0_22:5)	PE(40:5)	PE	793.562	17.5694	C45 H80 N1 O8 P1	M+H	2	4	0	100	A	1.10761	0.147449	1.05392	1.0496	0.240829	0.618292	0.663239	0.312758
FALSE	752	WE(O-27:5_19:2)	WE(O-46:7)	WE	662.6	24.5971	C46 H78 O2	M+NH4	1	1	0	100	C	1.11498	0.157023	1.13613	1.00729	0.241698	0.616728	0.279872	0.943732
FALSE	1183	DG(16:0_20:3)	DG(36:3)	DG	618.522	19.92	C39 H70 O5	M+H	1	1	8	100	C	1.18985	0.250775	1.19415	NaN	0.242156	0.615905	0.245574	0
FALSE	1307	DG(18:0_22:6)	DG(40:6)	DG	668.538	19.455	C43 H72 O5	M+H	1	2	1	50	A	0.859609	-0.218248	0.844307	NaN	0.243418	0.613647	0.193709	0
FALSE	955	PC(O-36:5)	PC(O-36:5)	PC	765.567	16.4222	C44 H80 N1 O7 P1	M+H	1	2	0	50	C	3.78304	1.91955	4.07582	NaN	0.244478	0.61176	0.20171	0
FALSE	681	CL(38:1_12:1CHO)	CL(50:2CHO)	CL	1152.72	13.3437	C59 H110 O17 P2	M-H	1	1	0	50	C	1.29355	0.371332	1.3094	NaN	0.244721	0.611329	0.22669	0
FALSE	1427	TG(O-18:0_16:0_22:6)	TG(O-56:6)	TG	892.788	24.8383	C59 H104 O5	M+NH4	1	1	0	100	C	1.16007	0.214207	1.26543	1.12056	0.245276	0.610344	0.0100853	0.45115
FALSE	1504	TG(15:0_19:0_19:0)	TG(53:0)	TG	876.815	25.3077	C56 H108 O6	M+NH4	1	2	17	50	C	2.04644	1.03312	1.96282	1.91382	0.245401	0.610124	0.222156	0.253168
FALSE	262	PE(P-16:0_22:7)	PE(P-38:7)	PE	745.505	15.2645	C43 H72 N1 O7 P1	M+H	1	3	0	100	B	0.86373	-0.211348	0.944143	0.81668	0.245632	0.609715	0.639289	0.0225571
FALSE	1463	TG(25:3_7:0_7:0)	TG(39:3)	TG	674.549	19.4865	C42 H74 O6	M+NH4	1	1	0	100	C	1.11491	0.156923	1.18325	1.05566	0.246535	0.608121	0.167664	0.7014
FALSE	1426	TG(16:0_16:3_22:6)	TG(54:9)	TG	872.689	22.2782	C57 H92 O6	M+NH4	1	2	26	100	A	1.42609	0.512064	1.36395	1.36293	0.246567	0.608066	0.280955	0.288329
FALSE	1684	PC(39:9)	PC(39:9)	PC	813.531	16.8412	C47 H76 N1 O8 P1	M+H	1	1	0	50	C	0.903694	-0.146093	0.881869	NaN	0.24941	0.603087	0.393992	0
FALSE	188	LPC(26:0)	LPC(26:0)	LPC	635.489	15.0199	C34 H70 N1 O7 P1	M+H	1	1	0	100	C	1.38563	0.470538	1.17107	1.26181	0.249488	0.602951	0.280413	0.425704
FALSE	446	PE(38:7)	PE(38:7)	PE	761.5	14.6236	C43 H72 N1 O8 P1	M+H	1	3	10	100	C	0.792438	-0.335629	0.793853	0.734328	0.250346	0.601459	0.266053	0.100452
FALSE	115	PG(O-28:0_22:6)	PG(O-50:6)	PG	948.718	22.0766	C56 H101 O9 P1	M+NH4	1	1	0	50	C	1.16785	0.223857	1.18035	1.06325	0.250684	0.600874	0.190545	0.539273
FALSE	1626	PC(48:7)	PC(48:7)	PC	943.703	19.2291	C56 H98 N1 O8 P1	M+H	1	1	0	50	C	1.97943	0.985083	1.43824	NaN	0.252385	0.597936	0.377055	0
FALSE	800	PE(18:0_22:5)	PE(40:5)	PE	793.562	17.135	C45 H80 N1 O8 P1	M+H	2	4	0	100	A	1.08722	0.120645	1.13168	1.03338	0.255622	0.592401	0.227022	0.631327
FALSE	1376	DG(16:0_18:3)	DG(34:3)	DG	590.491	18.9035	C37 H66 O5	M+H	1	1	2	50	A	1.09849	0.135528	1.12699	NaN	0.257923	0.58851	0.104418	0
FALSE	1421	TG(16:0_17:0_18:1)	TG(51:1)	TG	846.768	24.6314	C54 H102 O6	M+NH4	1	2	1	100	A	1.63447	0.708827	1.57649	1.55665	0.258113	0.588191	0.384062	0.267718
FALSE	1177	TG(16:0_18:2_20:4)	TG(54:6)	TG	878.736	23.3078	C57 H98 O6	M+NH4	1	6	1	100	A	1.11221	0.153429	1.06679	1.06593	0.258681	0.587236	0.256466	0.301595
FALSE	1583	TG(16:1_22:6_22:6)	TG(60:13)	TG	948.721	22.074	C63 H96 O6	M+NH4	1	1	1	50	A	1.16107	0.215452	1.19073	1.10811	0.259532	0.585809	0.153371	0.380679
FALSE	724	PE(40:9)	PE(40:9)	PE	785.5	15.4258	C45 H72 N1 O8 P1	M+H	1	2	6	100	C	0.883869	-0.178096	0.949092	0.832701	0.259681	0.58556	0.714386	0.332451
FALSE	320	PE(O-38:6)	PE(O-38:6)	PE	749.536	16.3102	C43 H76 N1 O7 P1	M+H	1	1	0	100	C	0.833875	-0.262096	0.84915	0.779983	0.260753	0.583771	0.352251	0.0595959
FALSE	916	PE(42:9)	PE(42:9)	PE	813.531	16.7922	C47 H76 N1 O8 P1	M+H	1	4	4	100	C	0.908049	-0.139158	0.87671	0.857131	0.260855	0.5836	0.337978	0.322915
FALSE	158	PE(P-18:1_18:2)	PE(P-36:3)	PE	725.536	16.6486	C41 H76 N1 O7 P1	M+H	1	2	0	50	B	0.897782	-0.155562	0.917339	0.841007	0.262727	0.580496	0.301033	0.0555625
FALSE	1233	TG(16:0_18:1_20:1)	TG(54:2)	TG	886.799	24.8653	C57 H106 O6	M+NH4	2	2	1	100	A	1.09624	0.132562	1.16022	1.04603	0.269178	0.56996	0.121022	0.513474
FALSE	1465	TG(14:0_16:0_16:1)	TG(46:1)	TG	776.689	23.2879	C49 H92 O6	M+NH4	1	2	1	50	A	1.21581	0.281918	1.57993	1.1659	0.269408	0.569589	0.00187358	0.308898
FALSE	942	PC(35:5)	PC(35:5)	PC	765.531	16.2441	C43 H76 N1 O8 P1	M+H	1	1	10	50	C	2.04568	1.03258	1.13603	NaN	0.269431	0.569552	0.714272	0
FALSE	742	PE(40:8)	PE(40:8)	PE	787.515	15.8978	C45 H74 N1 O8 P1	M+H	1	2	7	100	C	0.902939	-0.147299	0.939173	0.851245	0.26955	0.569361	0.496539	0.321167
FALSE	1538	TG(O-17:1_18:0_3:0)	TG(O-38:1)	TG	650.585	19.9714	C41 H78 O5	M+NH4	1	1	0	50	C	2.79212	1.48136	3.46868	2.58641	0.274174	0.561974	0.282255	0.278278
FALSE	1646	PC(34:6)	PC(34:6)	PC	749.5	11.7093	C42 H72 N1 O8 P1	M+H	1	1	4	50	C	1.2843	0.360978	1.23673	NaN	0.27462	0.561268	0.325123	0
FALSE	1059	TG(16:0_16:1_18:1)	TG(50:2)	TG	830.736	23.942	C53 H98 O6	M+NH4	2	3	1	100	A	1.11211	0.153295	1.05458	1.0661	0.276269	0.558667	0.697144	0.374983
FALSE	1429	TG(O-14:0_22:6_22:6)	TG(O-58:12)	TG	908.726	21.8694	C61 H96 O5	M+NH4	1	2	0	100	B	1.25042	0.322416	1.16497	1.22085	0.276423	0.558426	0.440347	0.37259
FALSE	1433	TG(18:0_18:0_20:0)	TG(56:0)	TG	918.862	26.0939	C59 H114 O6	M+NH4	1	4	1	100	A	1.94491	0.9597	2.17053	1.80791	0.276871	0.557722	0.345453	0.294963
FALSE	1076	PC(36:5)	PC(36:5)	PC	779.547	14.5592	C44 H78 N1 O8 P1	M+H	1	1	21	100	C	1.22799	0.296299	1.28291	NaN	0.277013	0.5575	0.218859	0
FALSE	1558	TG(24:0_16:0_18:0)	TG(58:0)	TG	946.893	26.4213	C61 H118 O6	M+NH4	1	1	10	50	C	1.29465	0.372561	1.35988	1.23846	0.279281	0.553959	0.20858	0.352896
FALSE	867	PC(34:1)	PC(34:1)	PC	759.578	17.2523	C42 H82 N1 O8 P1	M+H	1	3	22	100	C	1.69119	0.758042	1.3307	NaN	0.279381	0.553803	0.41494	0
FALSE	1045	FA(12:0)+COOH:(s)	FA(12:0)+COOH:(s)	FA	244.167	1.00954	C13 H24 O4	M-H	1	1	0	50	C	0.386204	-1.37256	0.370316	NaN	0.28081	0.551588	0.290623	0
FALSE	185	LPC(26:0)	LPC(26:0)	LPC	635.489	14.8898	C34 H70 N1 O7 P1	M+H	1	1	0	100	C	1.0997	0.137105	1.17136	1.01719	0.280828	0.551559	0.137366	0.872945
FALSE	386	PE(P-18:0_20:4)	PE(P-38:4)	PE	751.552	17.4695	C43 H78 N1 O7 P1	M+H	1	3	0	50	B	0.300972	-1.7323	0.487267	0.264543	0.281953	0.549824	0.435447	0.295538
FALSE	1285	PC(O-39:8)	PC(O-39:8)	PC	801.567	18.7953	C47 H80 N1 O7 P1	M+H	1	1	0	50	C	1.16829	0.224403	1.17143	NaN	0.282981	0.548242	0.242028	0
FALSE	727	MG(O-19:3)	MG(O-19:3)	MG	352.298	2.29629	C22 H40 O3	M+NH4	1	1	0	50	C	0.315813	-1.66286	0.34833	0.28124	0.284707	0.545601	0.298405	0.25383
FALSE	54	PG(16:0_18:0)	PG(34:0)	PG	750.541	16.5142	C40 H79 O10 P1	M+NH4	1	2	2	100	B	1.17474	0.232338	1.27766	1.06507	0.285418	0.544518	0.166439	0.689621
FALSE	1170	TG(16:0_18:0_18:0)	TG(52:0)	TG	862.799	25.3121	C55 H106 O6	M+NH4	2	1	1	100	A	3.16346	1.6615	3.26235	2.93445	0.286919	0.542241	0.27981	0.288854
FALSE	1214	PC(37:6)	PC(37:6)	PC	791.547	16.4543	C45 H78 N1 O8 P1	M+H	2	4	6	100	B	1.17994	0.238711	1.52421	NaN	0.287608	0.541199	0.340642	0
FALSE	1543	TG(33:1_16:0)	TG(49:1)	TG	818.736	23.7621	C52 H98 O6	M+NH4	1	2	34	50	C	11.4597	3.5185	6.49881	10.2603	0.288443	0.53994	0.282077	0.282485
FALSE	432	PI(22:5_18:0)	PI(40:5)	PI	912.573	15.2817	C49 H85 O13 P1	M+NH4	1	1	0	100	B	1.14235	0.192	1.01507	NaN	0.288847	0.539332	0.910756	0
FALSE	170	PS(18:0_18:1)	PS(36:1)	PS	789.552	16.5133	C42 H80 N1 O10 P1	M+H	2	3	2	100	A	1.31189	0.391652	1.22786	NaN	0.289713	0.538032	0.448431	0
FALSE	379	PC(32:2)	PC(32:2)	PC	729.531	14.1779	C40 H76 N1 O8 P1	M+H	1	2	13	100	C	1.10802	0.147989	1.21889	NaN	0.290127	0.537412	0.0841018	0
FALSE	1146	TG(16:0_18:1_18:1)	TG(52:2)	TG	858.768	24.3989	C55 H102 O6	M+NH4	2	2	1	100	A	1.09595	0.132177	1.11552	1.04626	0.29172	0.535033	0.231882	0.487592
FALSE	1458	PC(O-41:9)	PC(O-41:9)	PC	827.583	18.8009	C49 H82 N1 O7 P1	M+H	1	1	0	100	C	1.09523	0.131228	1.12332	NaN	0.296272	0.528309	0.169625	0
FALSE	83	PE(P-18:0_16:1)	PE(P-34:1)	PE	701.536	17.8154	C39 H76 N1 O7 P1	M+H	1	3	0	100	B	1.10073	0.138464	1.17503	1.05117	0.297187	0.526971	0.102782	0.404304
FALSE	767	WE(O-22:4)	WE(O-22:4)	WE	332.272	7.67929	C22 H36 O2	M+NH4	1	1	1	50	C	0.429841	-1.21812	0.487476	0.386329	0.300209	0.522576	0.396898	0.258714
FALSE	1601	PC(44:6)	PC(44:6)	PC	889.656	17.9239	C52 H92 N1 O8 P1	M+H	1	1	4	50	C	0.791675	-0.33702	0.926314	NaN	0.30102	0.521404	0.641395	0
FALSE	975	TG(14:0_15:0_16:0)	TG(45:0)	TG	764.689	23.5797	C48 H92 O6	M+NH4	1	1	1	100	A	1.13973	0.188693	1.13306	1.08568	0.303357	0.518046	0.438382	0.603219
FALSE	1298	PC(38:7)	PC(38:7)	PC	803.547	13.8208	C46 H78 N1 O8 P1	M+H	3	3	11	100	B	1.12356	0.168074	1.09583	NaN	0.304027	0.517087	0.138215	0
FALSE	207	PS(18:0_22:6)	PS(40:6)	PS	835.536	15.1238	C46 H78 N1 O10 P1	M+H	1	3	2	100	A	1.09304	0.128352	1.06342	NaN	0.306171	0.514035	0.555819	0
FALSE	755	WE(O-18:1)	WE(O-18:1)	WE	282.256	5.30136	C18 H34 O2	M+NH4	1	1	18	100	C	1.14337	0.193297	1.11089	1.04497	0.307855	0.511654	0.54229	0.73576
FALSE	213	PE(16:0_20:5)	PE(36:5)	PE	737.5	14.8587	C41 H72 N1 O8 P1	M+H	1	4	2	100	A	0.935655	-0.0959507	0.925176	0.887985	0.308744	0.510401	0.292954	0.202286
FALSE	1130	PC(36:2)	PC(36:2)	PC	785.593	17.0436	C44 H84 N1 O8 P1	M+H	2	3	40	100	C	1.09238	0.127476	1.12623	NaN	0.308984	0.510064	0.0955149	0
FALSE	292	PC(O-32:2)	PC(O-32:2)	PC	715.552	16.1886	C40 H78 N1 O7 P1	M+H	1	1	0	100	C	1.15732	0.210784	1.163	NaN	0.309408	0.509469	0.209502	0
FALSE	1502	TG(19:1_16:0_18:0)	TG(53:1)	TG	874.799	24.8795	C56 H106 O6	M+NH4	1	3	36	50	C	2.15101	1.10501	2.43338	1.99069	0.309612	0.509182	0.340843	0.32475
FALSE	484	PI(44:12)	PI(44:12)	PI	954.526	11.9933	C53 H79 O13 P1	M+NH4	1	1	1	50	C	1.74306	0.801625	1.81424	NaN	0.310183	0.508382	0.266589	0
FALSE	1528	TG(52:0COOH_18:0)	TG(70:0COOH)	TG	1145.05	27.1998	C73 H140 O8	M+NH4	1	1	0	50	C	4.21185	2.07445	2.2442	4.26168	0.310906	0.507372	0.407609	0.329713
FALSE	326	PE(P-18:1_20:4)	PE(P-38:5)	PE	749.536	16.4962	C43 H76 N1 O7 P1	M+H	1	2	0	100	B	1.07908	0.109801	1.05145	1.02801	0.311041	0.507183	0.490288	0.820362
FALSE	1551	TG(17:0_19:0_19:0)	TG(55:0)	TG	904.846	25.7198	C58 H112 O6	M+NH4	1	1	15	50	C	3.2878	1.71712	4.31697	3.05218	0.311558	0.506461	0.329097	0.311774
FALSE	1723	PC(37:9)	PC(37:9)	PC	785.5	15.4245	C45 H72 N1 O8 P1	M+H	1	1	0	50	C	0.888493	-0.170567	1.09141	NaN	0.312585	0.505032	0.699953	0
FALSE	221	PS(18:0_22:5)	PS(40:5)	PS	837.552	15.5089	C46 H80 N1 O10 P1	M+H	2	3	0	100	A	1.25241	0.32471	1.33646	NaN	0.314186	0.502813	0.162586	0
FALSE	704	PC(33:0)	PC(33:0)	PC	747.578	17.0275	C41 H82 N1 O8 P1	M+H	2	3	13	100	A	1.09347	0.128915	1.14568	NaN	0.314276	0.502689	0.053038	0
FALSE	1133	PC(36:2)	PC(36:2)	PC	785.593	17.5247	C44 H84 N1 O8 P1	M+H	1	3	40	100	C	1.07757	0.107783	1.09326	NaN	0.315342	0.501219	0.100929	0
FALSE	970	PE(44:13)	PE(44:13)	PE	833.5	12.9416	C49 H72 N1 O8 P1	M+H	1	1	0	100	C	0.869157	-0.202311	0.875283	0.811503	0.316376	0.499797	0.374905	0.0928188
FALSE	153	PE(O-36:4)	PE(O-36:4)	PE	725.536	17.7398	C41 H76 N1 O7 P1	M+H	1	3	0	50	C	0.942702	-0.0851266	0.877078	0.885496	0.316771	0.499255	0.13595	0.304895
FALSE	1532	TG(O-15:1_16:0_4:0)	TG(O-35:1)	TG	608.538	18.9626	C38 H72 O5	M+NH4	1	1	0	50	C	2.8057	1.48836	3.20342	2.57598	0.317595	0.498126	0.312478	0.326605
FALSE	1639	PC(50:6)	PC(50:6)	PC	973.75	21.5613	C58 H104 N1 O8 P1	M+H	1	2	0	50	C	1.29425	0.372112	1.21061	NaN	0.318256	0.497223	0.158886	0
FALSE	5	LPC(15:0)	LPC(15:0)	LPC	481.317	2.75294	C23 H48 N1 O7 P1	M+H	2	1	1	100	A	0.654679	-0.61114	0.909678	0.60271	0.318817	0.496458	0.661776	0.256641
FALSE	972	PE(44:13)	PE(44:13)	PE	833.5	14.1805	C49 H72 N1 O8 P1	M+H	1	1	0	100	C	1.2646	0.338684	1.23836	1.17261	0.319015	0.496189	0.392626	0.464439
FALSE	788	MG(P-19:4)	MG(P-19:4)	MG	348.266	2.50275	C22 H36 O3	M+NH4	1	1	0	50	C	0.25109	-1.99372	0.209077	0.229274	0.323422	0.490231	0.346168	0.304201
FALSE	1256	TG(18:0_18:0_18:1)	TG(54:1)	TG	888.815	25.3921	C57 H108 O6	M+NH4	1	4	1	50	A	3.33592	1.73808	2.85604	3.38212	0.32499	0.48813	0.342599	0.312564
FALSE	1549	TG(21:1_16:0_18:0)	TG(55:1)	TG	902.83	24.8677	C58 H110 O6	M+NH4	1	1	32	50	C	2.96474	1.56791	3.39319	2.72448	0.32608	0.486676	0.339836	0.335142
FALSE	353	PE(O-38:5)	PE(O-38:5)	PE	751.552	16.709	C43 H78 N1 O7 P1	M+H	1	3	0	100	C	0.882959	-0.179581	0.855164	0.822336	0.327374	0.484956	0.196477	0.121
FALSE	793	WE(O-24:3)	WE(O-24:3)	WE	362.318	6.69937	C24 H42 O2	M+NH4	1	1	2	50	C	0.424869	-1.23491	0.536108	0.390068	0.327845	0.484331	0.314605	0.296771
FALSE	142	PE(P-18:3_18:1)	PE(P-36:4)	PE	723.52	17.6082	C41 H74 N1 O7 P1	M+H	1	2	0	50	B	1.07195	0.100232	1.07702	1.02064	0.329953	0.481547	0.318484	0.872019
FALSE	1264	TG(16:0_18:0_20:0)	TG(54:0)	TG	890.83	25.7269	C57 H110 O6	M+NH4	1	2	1	100	A	8.25814	3.04582	7.1509	7.59384	0.332036	0.478815	0.337583	0.330449
FALSE	1485	TG(20:1_18:0_18:0)	TG(56:1)	TG	916.846	25.4063	C59 H112 O6	M+NH4	1	2	31	50	C	10.216	3.35276	8.26592	8.99946	0.332348	0.478407	0.337898	0.331684
FALSE	1509	PC(40:3)	PC(40:3)	PC	839.64	18.6303	C48 H90 N1 O8 P1	M+H	1	1	20	100	C	1.09351	0.128968	1.12881	NaN	0.333651	0.476708	0.225167	0
FALSE	632	CL(18:2_18:2_18:2_18:2)	CL(72:8)	CL	1448.97	21.5437	C81 H142 O17 P2	M-H	1	1	0	100	A	0.851125	-0.232558	0.806965	NaN	0.336607	0.472876	0.221896	0
FALSE	1505	TG(17:0_18:0_18:0)	TG(53:0)	TG	876.815	25.5248	C56 H108 O6	M+NH4	1	2	1	50	A	6.81644	2.76902	6.32903	6.29197	0.337081	0.472266	0.331889	0.335935
FALSE	1712	PC(40:5CHO)	PC(40:5CHO)	PC	849.588	15.7671	C48 H84 N1 O9 P1	M+H	1	1	0	50	C	0.937836	-0.0925925	0.905437	NaN	0.33729	0.471997	0.235379	0
FALSE	1156	PC(36:1)	PC(36:1)	PC	787.609	18.4831	C44 H86 N1 O8 P1	M+H	1	3	26	50	C	0.461643	-1.11515	0.455537	NaN	0.337939	0.471162	0.325522	0
FALSE	1493	TG(O-17:1_18:0_4:0)	TG(O-39:1)	TG	664.601	20.7589	C42 H80 O5	M+NH4	1	1	0	50	C	59.9097	5.90472	58.8317	51.7931	0.338919	0.469904	0.336313	0.336775
FALSE	981	PC(O-36:4)	PC(O-36:4)	PC	767.583	16.6628	C44 H82 N1 O7 P1	M+H	1	4	0	100	C	0.875572	-0.191703	1.0714	NaN	0.339959	0.468573	0.697327	0
FALSE	914	PC(35:6)	PC(35:6)	PC	763.515	14.8246	C43 H74 N1 O8 P1	M+H	1	3	6	100	C	1.17911	0.2377	1.13848	NaN	0.341569	0.466522	0.353185	0
FALSE	1500	TG(16:0_17:0_18:0)	TG(51:0)	TG	848.783	25.1019	C54 H104 O6	M+NH4	1	3	1	50	A	4.45114	2.15418	4.93671	4.11591	0.343106	0.464572	0.338229	0.344252
FALSE	1035	TG(15:0_16:0_18:0)	TG(49:0)	TG	820.752	24.6415	C52 H100 O6	M+NH4	1	4	1	100	A	1.61406	0.690696	1.82457	1.52045	0.343121	0.464553	0.323311	0.365795
FALSE	512	PC(O-34:6)	PC(O-34:6)	PC	735.52	13.4247	C42 H74 N1 O7 P1	M+H	1	1	0	50	C	2.00103	1.00074	1.69715	NaN	0.343315	0.464307	0.190867	0
FALSE	368	PC(32:3)	PC(32:3)	PC	727.515	14.1572	C40 H74 N1 O8 P1	M+H	1	1	10	50	C	3.94294	1.97927	3.95536	NaN	0.344423	0.462907	0.340622	0
FALSE	1317	PC(O-39:7)	PC(O-39:7)	PC	803.583	18.6722	C47 H82 N1 O7 P1	M+H	2	1	0	100	A	1.06562	0.0916982	1.23916	NaN	0.346634	0.460129	0.0614435	0
FALSE	1091	PE(O-42:10)	PE(O-42:10)	PE	797.536	17.2232	C47 H76 N1 O7 P1	M+H	1	1	0	50	C	0.220771	-2.17938	0.200205	0.206422	0.346758	0.459973	0.372726	0.339989
FALSE	470	PC(32:0)	PC(32:0)	PC	733.562	16.8397	C40 H80 N1 O8 P1	M+H	1	2	14	50	C	0.123014	-3.02311	0.153412	NaN	0.347904	0.45854	0.357344	0
FALSE	1571	PC(20:0_22:6)	PC(42:6)	PC	861.625	17.7644	C50 H88 N1 O8 P1	M+H	3	3	8	100	A	1.08612	0.119187	1.13081	NaN	0.349133	0.457009	0.248874	0
FALSE	1556	TG(21:1_18:0_18:0)	TG(57:1)	TG	930.862	25.2874	C60 H114 O6	M+NH4	1	1	26	50	C	5.82134	2.54135	8.17859	5.35552	0.349316	0.456781	0.350765	0.351941
FALSE	1499	TG(16:0_17:0_18:0)	TG(51:0)	TG	848.783	24.9781	C54 H104 O6	M+NH4	1	3	1	50	A	2.79513	1.48292	3.23751	2.57965	0.349397	0.456681	0.322359	0.357884
FALSE	1595	PC(44:11)	PC(44:11)	PC	879.578	13.9873	C52 H82 N1 O8 P1	M+H	1	1	0	100	C	1.08662	0.119848	1.1019	NaN	0.349999	0.455933	0.303568	0
FALSE	1534	TG(O-17:1_18:0_2:0)	TG(O-37:1)	TG	636.569	19.9579	C40 H76 O5	M+NH4	1	1	0	50	C	15.7152	3.97409	27.4128	14.3416	0.351465	0.454117	0.34909	0.352026
FALSE	328	PC(31:0)	PC(31:0)	PC	719.547	15.6653	C39 H78 N1 O8 P1	M+H	1	2	13	100	C	0.91987	-0.120498	0.92354	NaN	0.351573	0.453985	0.22256	0
FALSE	216	PS(18:0_22:6)	PS(40:6)	PS	835.536	15.3441	C46 H78 N1 O10 P1	M+H	1	3	2	50	A	19.2959	4.27022	23.9555	NaN	0.354017	0.450975	0.35229	0
FALSE	277	PE(18:1_18:0)	PE(36:1)	PE	745.562	18.3538	C41 H80 N1 O8 P1	M+H	1	3	5	100	B	71.9938	6.1698	53.8892	76.5186	0.354201	0.45075	0.354137	0.355
FALSE	290	PC(O-32:2)	PC(O-32:2)	PC	715.552	16.0313	C40 H78 N1 O7 P1	M+H	1	1	0	100	C	0.92397	-0.114082	0.9265	NaN	0.354424	0.450477	0.375023	0
FALSE	1014	Co(Q10)	Co(Q10)	Co	862.684	22.5273	C59 H90 O4	M+NH4	1	1	0	50	A	0.0433143	-4.52901	0.075386	0.0404258	0.355604	0.449034	0.35912	0.3531
FALSE	474	PE(22:6_16:0)	PE(38:6)	PE	763.515	15.7164	C43 H74 N1 O8 P1	M+H	1	4	2	100	B	0.00538759	-7.53614	0.00606726	0.00532181	0.355729	0.448881	0.355598	0.355466
FALSE	638	PC(O-16:2_18:0)	PC(O-34:2)	PC	743.583	17.2555	C42 H82 N1 O7 P1	M+H	2	3	0	100	C	0.00113535	-9.78264	0.00537194	NaN	0.35588	0.448696	0.356448	0
FALSE	287	PS(44:12)	PS(44:12)	PS	879.505	12.3285	C50 H74 N1 O10 P1	M+H	1	2	1	100	C	0.0222419	-5.49057	0.0365453	NaN	0.356849	0.447515	0.355155	0
FALSE	1015	TG(14:0_16:0_18:0)	TG(48:0)	TG	806.736	24.3926	C51 H98 O6	M+NH4	2	3	1	100	A	1.23533	0.304902	1.14102	1.16824	0.35705	0.447271	0.539287	0.430871
FALSE	464	PE(22:6_16:0)	PE(38:6)	PE	763.515	15.3374	C43 H74 N1 O8 P1	M+H	1	4	2	100	B	0.0367403	-4.76649	0.0795815	0.0333626	0.357337	0.446922	0.35446	0.355722
FALSE	1215	PC(37:6)	PC(37:6)	PC	791.547	16.6755	C45 H78 N1 O8 P1	M+H	1	4	6	50	C	0.0154431	-6.01689	0.0311645	NaN	0.3599	0.443818	0.366245	0
FALSE	750	PE(20:4_20:3)	PE(40:7)	PE	789.531	15.4203	C45 H76 N1 O8 P1	M+H	1	3	2	50	B	72.4404	6.17872	36.2365	61.712	0.360239	0.443409	0.364957	0.361302
FALSE	1615	PC(46:6)	PC(46:6)	PC	917.687	18.8453	C54 H96 N1 O8 P1	M+H	1	2	0	100	C	0.834351	-0.261274	0.875499	NaN	0.360618	0.442953	0.52153	0
FALSE	1032	TG(16:0_16:0_17:0)	TG(49:0)	TG	820.752	24.3967	C52 H100 O6	M+NH4	1	4	1	100	A	1.13215	0.179061	1.15776	1.07075	0.361775	0.441562	0.387042	0.591119
FALSE	849	MG(15:1)	MG(15:1)	MG	314.246	1.48304	C18 H34 O4	M+NH4	1	1	0	50	C	1.84697	0.88516	2.30348	1.61855	0.362295	0.440938	0.287913	0.447617
FALSE	765	WE(O-22:4)	WE(O-22:4)	WE	332.272	2.48248	C22 H36 O2	M+NH4	1	1	1	50	C	0.363937	-1.45824	0.442759	0.331254	0.362669	0.44049	0.407753	0.335115
FALSE	266	PC(30:1)	PC(30:1)	PC	703.515	14.251	C38 H74 N1 O8 P1	M+H	1	2	10	100	C	1.11608	0.158437	1.13113	NaN	0.363047	0.440037	0.286654	0
FALSE	715	PE(40:10)	PE(40:10)	PE	783.484	14.136	C45 H70 N1 O8 P1	M+H	1	1	3	100	C	0.865672	-0.208108	0.847695	0.804357	0.364558	0.438233	0.238538	0.106938
FALSE	1475	TG(20:1_22:6_22:6)	TG(64:13)	TG	1004.78	23.2807	C67 H104 O6	M+NH4	1	1	9	100	C	1.11488	0.156884	1.08327	1.05688	0.36511	0.437576	0.574655	0.630129
FALSE	703	WE(O-22:3)	WE(O-22:3)	WE	334.287	4.57807	C22 H38 O2	M+NH4	1	1	2	50	C	0.375615	-1.41267	0.458911	0.347097	0.367237	0.435054	0.368081	0.344254
FALSE	1033	TG(15:0_16:0_18:0)	TG(49:0)	TG	820.752	24.5293	C52 H100 O6	M+NH4	1	4	1	50	A	1.61087	0.687844	1.79123	1.50922	0.368295	0.433804	0.330959	0.403498
FALSE	737	MG(O-19:3)	MG(O-19:3)	MG	352.298	3.23469	C22 H40 O3	M+NH4	1	1	0	50	C	0.454334	-1.13818	0.46466	0.412139	0.36835	0.433739	0.412663	0.327365
FALSE	871	TG(8:0_8:0_10:0)	TG(26:0)	TG	498.392	14.058	C29 H54 O6	M+NH4	1	1	0	100	A	0.886527	-0.173763	0.86011	0.837626	0.368417	0.43366	0.392026	0.305337
FALSE	631	PE(P-18:0_22:7)	PE(P-40:7)	PE	773.536	16.6342	C45 H76 N1 O7 P1	M+H	1	2	0	100	B	1.26762	0.34212	1.25618	1.24614	0.368807	0.433201	0.0252224	0.434837
FALSE	71	LPC(18:1)+D7:(s)	LPC(18:1)+D7:(s)	LPC	528.392	4.04295	C26 H45 D7 N1 O7 P1	M+H	4	1	0	100	A	1.07608	0.105784	0.98931	0.996227	0.369094	0.432863	0.898182	0.966854
FALSE	1359	PC(38:5)	PC(38:5)	PC	807.578	16.0737	C46 H82 N1 O8 P1	M+H	1	3	24	100	C	1.23236	0.301425	1.36814	NaN	0.369439	0.432458	0.247239	0
FALSE	978	Hex1Cer(d18:1_18:0)	Hex1Cer(d36:1)	Hex1Cer	727.596	17.0383	C42 H81 N1 O8	M+H	1	1	0	100	B	1.16324	0.218154	1.06464	NaN	0.369514	0.432369	0.733158	0
FALSE	662	MG(O-19:4)	MG(O-19:4)	MG	350.282	1.96277	C22 H38 O3	M+NH4	1	1	0	50	C	0.425261	-1.23358	0.374832	0.388508	0.369535	0.432344	0.398434	0.334966
FALSE	734	MG(O-19:3)	MG(O-19:3)	MG	352.298	2.84304	C22 H40 O3	M+NH4	1	1	0	100	C	0.228638	-2.12886	0.294065	0.210267	0.371489	0.430054	0.365664	0.357772
FALSE	997	PE(22:5_22:6)	PE(44:11)	PE	837.531	14.8014	C49 H76 N1 O8 P1	M+H	1	2	0	100	A	1.11639	0.158844	1.12442	1.05081	0.37204	0.42941	0.391118	0.497591
FALSE	994	TG(15:0_16:0_16:0)	TG(47:0)	TG	792.721	24.0273	C50 H96 O6	M+NH4	1	2	1	50	A	1.25215	0.32441	1.17608	1.1836	0.373142	0.428126	0.555561	0.511468
FALSE	1151	PE(O-20:2_24:1)	PE(O-44:3)	PE	839.677	21.3152	C49 H94 N1 O7 P1	M+H	1	1	0	50	C	1.06359	0.0889451	1.10402	1.01073	0.37344	0.427779	0.093971	0.883706
FALSE	334	PE(P-18:1_20:4)	PE(P-38:5)	PE	749.536	16.702	C43 H76 N1 O7 P1	M+H	1	2	0	100	B	0.397062	-1.33256	0.390746	0.40221	0.373939	0.427199	0.383339	0.361217
FALSE	1028	PE(46:13)	PE(46:13)	PE	861.531	15.2686	C51 H76 N1 O8 P1	M+H	1	1	0	50	C	0.883375	-0.178902	0.890625	0.829474	0.374944	0.426033	0.492139	0.349505
FALSE	1536	PC(42:11)	PC(42:11)	PC	851.547	13.1324	C50 H78 N1 O8 P1	M+H	1	1	2	50	C	0.805493	-0.312056	0.940925	NaN	0.376007	0.424804	0.754962	0
FALSE	634	MG(18:0)	MG(18:0)	MG	358.308	9.13329	C21 H42 O4	M+NH4	2	1	1	100	A	1.24217	0.312857	1.26761	1.12122	0.376508	0.424226	0.314035	0.6639
FALSE	421	PE(P-18:0_20:3)	PE(P-38:3)	PE	753.567	18.5121	C43 H80 N1 O7 P1	M+H	1	1	0	100	B	0.889846	-0.168372	0.925853	0.833686	0.376575	0.424149	0.599329	0.0728859
FALSE	168	LPC(22:6)	LPC(22:6)	LPC	567.332	2.56202	C30 H50 N1 O7 P1	M+H	1	1	1	50	C	0.611012	-0.710728	0.63135	0.574029	0.377136	0.423502	0.433258	0.328443
FALSE	471	PC(16:0_16:0)	PC(32:0)	PC	733.562	16.9088	C40 H80 N1 O8 P1	M+H	2	2	14	100	A	1.05802	0.0813659	1.06227	NaN	0.378086	0.422409	0.385367	0
FALSE	705	WE(O-22:3)	WE(O-22:3)	WE	334.287	4.75047	C22 H38 O2	M+NH4	1	1	2	50	C	0.455548	-1.13432	0.495978	0.420138	0.378783	0.42161	0.376434	0.346172
FALSE	1173	DG(O-17:3_22:6)	DG(O-39:9)	DG	634.496	19.921	C42 H66 O4	M+H	1	1	0	50	C	1.11603	0.158378	1.10733	NaN	0.37966	0.420605	0.307556	0
FALSE	728	MG(O-19:3)	MG(O-19:3)	MG	352.298	2.43062	C22 H40 O3	M+NH4	1	1	0	100	C	0.45549	-1.13451	0.483913	0.423017	0.381454	0.418557	0.399224	0.35181
FALSE	624	CL(16:0_16:0_18:1_20:4)	CL(70:5)	CL	1426.99	22.6971	C79 H144 O17 P2	M-H	1	2	0	50	C	1.11857	0.161654	1.03253	NaN	0.384453	0.415156	0.806087	0
FALSE	238	PC(29:0)	PC(29:0)	PC	691.515	14.5726	C37 H74 N1 O8 P1	M+H	1	1	11	100	C	1.37918	0.463812	1.11122	NaN	0.384883	0.414671	0.72847	0
FALSE	992	PE(22:5_22:6)	PE(44:11)	PE	837.531	14.3247	C49 H76 N1 O8 P1	M+H	1	2	0	100	A	1.05927	0.083065	1.05128	1.00308	0.384919	0.41463	0.388332	0.962641
FALSE	618	MG(16:0)	MG(16:0)	MG	330.277	6.54526	C19 H38 O4	M+NH4	2	1	3	100	A	0.842332	-0.247538	0.962409	0.758212	0.385985	0.413429	0.832951	0.191705
FALSE	234	LPC(16:1)	LPC(16:1)	LPC	493.317	2.6092	C24 H48 N1 O7 P1	M+H	1	1	2	50	C	1.30062	0.379196	1.35695	1.25809	0.386738	0.412583	0.28911	0.441713
FALSE	671	PE(O-40:6)	PE(O-40:6)	PE	777.567	17.5571	C45 H80 N1 O7 P1	M+H	1	1	0	100	C	1.09592	0.132139	1.06905	1.03817	0.386786	0.412529	0.534344	0.424926
FALSE	1470	TG(16:0_14:2_22:6)	TG(52:8)	TG	846.674	22.0165	C55 H90 O6	M+NH4	1	2	21	100	A	1.22184	0.289058	1.31261	1.16388	0.389278	0.40974	0.272371	0.454227
FALSE	712	WE(O-22:3)	WE(O-22:3)	WE	334.287	5.35239	C22 H38 O2	M+NH4	1	1	2	50	C	0.379282	-1.39866	0.397839	0.346897	0.38988	0.409069	0.409762	0.361982
FALSE	676	PE(P-20:1_20:4)	PE(P-40:5)	PE	777.567	17.5559	C45 H80 N1 O7 P1	M+H	1	2	0	50	B	1.09715	0.13376	1.03246	1.04142	0.390462	0.408422	0.71847	0.428887
FALSE	26	LPC(16:0)	LPC(16:0)	LPC	495.332	4.16817	C24 H50 N1 O7 P1	M+H	1	1	3	50	C	1.38343	0.468246	1.48791	1.32692	0.390866	0.407972	0.324512	0.456861
FALSE	1720	PC(38:7COOH)	PC(38:7COOH)	PC	833.521	15.4164	C46 H76 N1 O10 P1	M+H	1	1	0	50	C	2.2412	1.16427	1.93596	NaN	0.390906	0.407928	0.36597	0
FALSE	463	PE(20:5_18:1)	PE(38:6)	PE	763.515	15.0039	C43 H74 N1 O8 P1	M+H	1	4	2	50	B	1.18092	0.239909	0.938676	1.11033	0.391027	0.407793	0.483367	0.679844
FALSE	709	PE(P-18:0_22:3)	PE(P-40:3)	PE	781.599	19.2645	C45 H84 N1 O7 P1	M+H	1	1	0	100	B	1.10951	0.14992	1.07058	1.04533	0.392429	0.406238	0.581807	0.57239
FALSE	702	WE(O-22:3)	WE(O-22:3)	WE	334.287	3.24059	C22 H38 O2	M+NH4	1	1	2	50	C	0.437495	-1.19266	0.525083	0.401313	0.393294	0.405283	0.456736	0.359508
FALSE	319	PC(P-11:0_22:6)	PC(P-33:6)	PC	719.489	14.6314	C41 H70 N1 O7 P1	M+H	1	1	0	100	B	0.922768	-0.11596	0.874448	NaN	0.393465	0.405094	0.1834	0
FALSE	642	PE(O-20:2_20:5)	PE(O-40:7)	PE	775.552	16.8955	C45 H78 N1 O7 P1	M+H	1	3	0	100	B	1.08989	0.124181	1.11933	1.0464	0.39393	0.404581	0.192839	0.739988
FALSE	789	MG(P-19:4)	MG(P-19:4)	MG	348.266	2.79782	C22 H36 O3	M+NH4	1	1	0	50	C	0.325896	-1.61752	0.335247	0.298505	0.395331	0.403039	0.367165	0.374024
FALSE	1447	TG(20:3_22:6_22:6)	TG(64:15)	TG	1000.75	22.1625	C67 H100 O6	M+NH4	1	2	1	100	A	1.21586	0.281977	1.23718	1.14726	0.399729	0.398234	0.41273	0.510568
FALSE	657	MG(O-19:4)	MG(O-19:4)	MG	350.282	1.5657	C22 H38 O3	M+NH4	1	1	0	50	C	0.324581	-1.62335	0.348815	0.298156	0.400146	0.397781	0.404746	0.377351
FALSE	1452	TG(28:0_22:6_22:6)	TG(72:12)	TG	1118.92	25.1988	C75 H122 O6	M+NH4	1	1	0	100	B	1.07334	0.102102	1.12577	1.03113	0.400307	0.397607	0.213779	0.678585
FALSE	1224	PC(O-38:6)	PC(O-38:6)	PC	791.583	15.999	C46 H82 N1 O7 P1	M+H	1	2	0	100	C	0.892	-0.164884	0.880863	NaN	0.400835	0.397034	0.481145	0
FALSE	518	GD3(d36:1)	GD3(d36:1)	GD3	1471.84	14.3824	C70 H125 N3 O29	M+H	2	2	0	100	A	1.14919	0.200617	1.16828	NaN	0.401018	0.396836	0.345133	0
FALSE	951	PE(20:0_22:6)	PE(42:6)	PE	819.578	17.9498	C47 H82 N1 O8 P1	M+H	2	4	2	100	A	0.889811	-0.168428	0.868327	0.827576	0.401085	0.396763	0.301615	0.175715
FALSE	707	PE(P-18:0_22:3)	PE(P-40:3)	PE	781.599	19.0561	C45 H84 N1 O7 P1	M+H	1	1	0	50	B	1.26034	0.33381	1.35178	1.19397	0.401689	0.39611	0.194652	0.4427
FALSE	1692	PC(O-35:5)	PC(O-35:5)	PC	751.552	18.7403	C43 H78 N1 O7 P1	M+H	1	1	0	100	C	1.11785	0.160723	1.14173	NaN	0.402043	0.395728	0.231391	0
FALSE	1273	DG(18:0_20:3)	DG(38:3)	DG	646.554	20.8258	C41 H74 O5	M+H	1	1	1	50	A	1.41823	0.504095	1.42554	NaN	0.402136	0.395628	0.385838	0
FALSE	700	WE(O-22:3)	WE(O-22:3)	WE	334.287	2.59896	C22 H38 O2	M+NH4	1	1	2	50	C	0.369638	-1.43581	0.444438	0.340509	0.403126	0.39456	0.437473	0.377281
FALSE	1460	PC(40:8)	PC(40:8)	PC	829.562	14.1714	C48 H80 N1 O8 P1	M+H	2	1	8	100	C	1.1656	0.221075	1.19863	NaN	0.404006	0.393612	0.426858	0
FALSE	1064	PC(36:6)	PC(36:6)	PC	777.531	13.4953	C44 H76 N1 O8 P1	M+H	1	1	17	50	C	0.396365	-1.3351	0.394518	NaN	0.406245	0.391212	0.377044	0
FALSE	665	MG(O-19:4)	MG(O-19:4)	MG	350.282	2.45551	C22 H38 O3	M+NH4	1	1	0	100	C	0.440233	-1.18366	0.441403	0.402869	0.407849	0.3895	0.401601	0.372787
FALSE	1306	PC(38:7)	PC(38:7)	PC	803.547	14.5465	C46 H78 N1 O8 P1	M+H	1	3	11	50	C	2.63804	1.39947	2.33968	NaN	0.411329	0.385811	0.417235	0
FALSE	1022	PE(46:14)	PE(46:14)	PE	859.515	14.3231	C51 H74 N1 O8 P1	M+H	1	1	0	100	C	1.04843	0.0682333	1.05607	0.987403	0.412167	0.384927	0.342418	0.891162
FALSE	1211	PC(37:6)	PC(37:6)	PC	791.547	15.3368	C45 H78 N1 O8 P1	M+H	1	4	6	100	C	1.15319	0.205636	1.1453	NaN	0.412245	0.384844	0.42193	0
FALSE	1459	TG(O-15:0_18:0_3:0)	TG(O-36:0)	TG	624.569	20.8267	C39 H76 O5	M+NH4	1	2	0	50	B	1.44282	0.528895	1.41473	1.33961	0.41454	0.382434	0.434866	0.485296
FALSE	1456	PC(40:9)	PC(40:9)	PC	827.547	13.2904	C48 H78 N1 O8 P1	M+H	1	1	6	100	C	1.13957	0.188484	1.19621	NaN	0.414902	0.382055	0.314197	0
FALSE	1424	PC(38:1)	PC(38:1)	PC	815.64	19.5348	C46 H90 N1 O8 P1	M+H	1	1	22	50	C	1.42701	0.512998	1.24724	NaN	0.415926	0.380983	0.47712	0
FALSE	1715	PC(O-15:1_20:3)	PC(O-35:4)	PC	753.567	18.5162	C43 H80 N1 O7 P1	M+H	1	1	0	50	C	0.881218	-0.18243	0.898492	NaN	0.417525	0.379318	0.473929	0
FALSE	372	PS(20:3_16:0)	PS(36:3)	PS	785.521	14.6212	C42 H76 N1 O10 P1	M+H	1	2	2	100	B	1.20284	0.26644	1.11061	NaN	0.419165	0.377615	0.606811	0
FALSE	3	LPC(15:0)	LPC(15:0)	LPC	481.317	2.56535	C23 H48 N1 O7 P1	M+H	1	1	1	100	C	1.09806	0.134957	1.08976	1.01626	0.419202	0.377577	0.410213	0.890721
FALSE	656	MG(O-19:4)	MG(O-19:4)	MG	350.282	1.46711	C22 H38 O3	M+NH4	1	1	0	50	C	0.513598	-0.961288	0.477193	0.463702	0.419892	0.376863	0.382377	0.367265
FALSE	869	TG(26:7)	TG(26:7)	TG	484.282	4.54705	C29 H40 O6	M+NH4	1	1	0	100	C	1.81268	0.858123	1.72236	1.47408	0.420017	0.376733	0.446401	0.614506
FALSE	98	PE(15:0_18:1)+D7:(s)	PE(33:1)+D7:(s)	PE	710.559	16.2777	C38 H67 D7 N1 O8 P1	M+H	1	1	0	100	B	1.05011	0.0705377	1.06934	0.996227	0.420065	0.376683	0.356894	0.966854
FALSE	181	PC(24:6)	PC(24:6)	PC	609.343	2.88909	C32 H52 N1 O8 P1	M+H	1	1	0	100	C	1.20238	0.265891	1.49576	NaN	0.422068	0.374617	0.093071	0
FALSE	677	MG(O-19:4)	MG(O-19:4)	MG	350.282	5.20068	C22 H38 O3	M+NH4	1	1	0	50	C	0.43581	-1.19823	0.492842	0.399524	0.423882	0.372755	0.446137	0.391396
FALSE	429	PC(32:1)	PC(32:1)	PC	731.547	16.1123	C40 H78 N1 O8 P1	M+H	1	3	16	50	C	0.457696	-1.12754	0.309143	NaN	0.424278	0.37235	0.376008	0
FALSE	1136	TG(16:0_18:1_18:2)	TG(52:3)	TG	856.752	23.943	C55 H100 O6	M+NH4	2	3	1	100	A	1.08954	0.123718	1.05514	1.03876	0.424781	0.371835	0.666783	0.682281
FALSE	806	MG(19:4)	MG(19:4)	MG	364.261	0.863993	C22 H36 O4	M+NH4	1	1	0	50	C	0.325599	-1.61883	0.476707	0.295816	0.425059	0.371551	0.478854	0.398546
FALSE	669	MG(O-19:4)	MG(O-19:4)	MG	350.282	3.20405	C22 H38 O3	M+NH4	1	1	0	100	C	0.336869	-1.56974	0.378062	0.309607	0.425274	0.371331	0.44137	0.404088
FALSE	1295	TG(16:0_18:0_22:4)	TG(56:4)	TG	910.799	24.5622	C59 H106 O6	M+NH4	1	3	1	50	A	1.11726	0.159963	1.00581	1.04921	0.425924	0.370668	0.9604	0.700256
FALSE	361	PE(O-18:1_20:4)	PE(O-38:5)	PE	751.552	18.7403	C43 H78 N1 O7 P1	M+H	1	3	0	100	B	1.0964	0.13278	1.12901	1.05051	0.426653	0.369926	0.298853	0.768381
FALSE	790	MG(P-19:4)	MG(P-19:4)	MG	348.266	3.08532	C22 H36 O3	M+NH4	1	1	0	50	C	0.436792	-1.19498	0.398339	0.399824	0.426964	0.369609	0.361829	0.392708
FALSE	1649	PC(34:6)	PC(34:6)	PC	749.5	14.7084	C42 H72 N1 O8 P1	M+H	1	1	4	100	C	0.860011	-0.217573	0.898474	NaN	0.427689	0.368872	0.612663	0
FALSE	673	MG(O-19:4)	MG(O-19:4)	MG	350.282	3.44749	C22 H38 O3	M+NH4	1	1	0	100	C	0.414512	-1.27051	0.411604	0.379301	0.428018	0.368538	0.439346	0.397012
FALSE	766	WE(O-22:4)	WE(O-22:4)	WE	332.272	3.46247	C22 H36 O2	M+NH4	1	1	1	100	C	0.468288	-1.09453	0.453189	0.428508	0.428767	0.367779	0.426979	0.390404
FALSE	701	WE(O-22:3)	WE(O-22:3)	WE	334.287	2.7039	C22 H38 O2	M+NH4	1	1	2	100	C	0.449792	-1.15267	0.444438	0.412789	0.430942	0.365582	0.437473	0.397548
FALSE	659	MG(O-19:4)	MG(O-19:4)	MG	350.282	1.7947	C22 H38 O3	M+NH4	1	1	0	50	C	0.398408	-1.32768	0.416865	0.364345	0.431725	0.364792	0.44725	0.40214
FALSE	735	MG(O-19:3)	MG(O-19:3)	MG	352.298	2.99524	C22 H40 O3	M+NH4	1	1	0	100	C	0.493333	-1.01936	0.477311	0.456004	0.431942	0.364574	0.467998	0.395331
FALSE	710	WE(O-22:3)	WE(O-22:3)	WE	334.287	5.17144	C22 H38 O2	M+NH4	1	1	2	50	C	0.45108	-1.14854	0.435861	0.413783	0.43426	0.362251	0.41932	0.399767
FALSE	658	MG(O-19:4)	MG(O-19:4)	MG	350.282	1.6849	C22 H38 O3	M+NH4	1	1	0	50	C	0.420147	-1.25104	0.393015	0.385851	0.434649	0.361861	0.408178	0.40474
FALSE	232	LPC(16:1)	LPC(16:1)	LPC	493.317	2.32748	C24 H48 N1 O7 P1	M+H	1	1	2	50	C	0.780051	-0.35836	0.807437	0.715288	0.436903	0.359615	0.164379	0.239994
FALSE	1248	PC(O-39:10)	PC(O-39:10)	PC	797.536	16.6882	C47 H76 N1 O7 P1	M+H	1	1	0	100	C	0.89875	-0.154008	0.882902	NaN	0.437704	0.35882	0.258728	0
FALSE	1027	TG(15:0_15:0_18:1)+D7:(s)	TG(48:1)+D7:(s)	TG	811.765	23.8387	C51 H89 D7 O6	M+NH4	2	2	0	100	A	1.05242	0.0737143	1.02214	0.996227	0.437712	0.358811	0.766146	0.966854
FALSE	907	PEt(O-14:0_20:3)	PEt(O-34:3)	PEt	684.509	6.52965	C39 H73 O7 P1	M+Li	1	2	0	50	C	1.16835	0.224478	1.06355	NaN	0.440981	0.35558	0.545358	0
FALSE	184	LPC(26:0)	LPC(26:0)	LPC	635.489	14.6505	C34 H70 N1 O7 P1	M+H	1	1	0	50	C	1.56544	0.646568	1.29732	1.42569	0.441863	0.354713	0.431803	0.570226
FALSE	301	PC(13:1_18:0)	PC(31:1)	PC	717.531	17.1946	C39 H76 N1 O8 P1	M+H	1	2	13	50	C	0.866559	-0.206629	0.921698	NaN	0.442572	0.354016	0.675184	0
FALSE	1597	PC(44:10)	PC(44:10)	PC	881.593	14.8306	C52 H84 N1 O8 P1	M+H	1	1	2	100	C	1.18882	0.249528	1.21668	NaN	0.442639	0.35395	0.379911	0
FALSE	960	PE(42:5)	PE(42:5)	PE	821.593	18.0432	C47 H84 N1 O8 P1	M+H	1	3	8	50	C	1.0613	0.0858297	1.13229	1.00786	0.442674	0.353916	0.150232	0.923406
FALSE	1072	PE(O-36:5)	PE(O-36:5)	PE	723.52	17.6068	C41 H74 N1 O7 P1	M+H	1	1	0	100	C	1.07773	0.108	1.0589	1.02765	0.445271	0.351376	0.347432	0.859744
FALSE	1067	PC(36:6)	PC(36:6)	PC	777.531	13.872	C44 H76 N1 O8 P1	M+H	1	1	17	50	C	1.22552	0.293396	1.18747	NaN	0.446312	0.350362	0.46382	0
FALSE	1291	PC(37:1)	PC(37:1)	PC	801.625	18.6437	C45 H88 N1 O8 P1	M+H	1	2	14	50	C	1.42134	0.507254	1.36687	NaN	0.447414	0.34929	0.45129	0
FALSE	483	PE(38:5)	PE(38:5)	PE	765.531	14.5337	C43 H76 N1 O8 P1	M+H	1	4	14	100	C	1.12437	0.169121	1.11875	1.08574	0.448093	0.348632	0.537689	0.677314
FALSE	461	PC(16:0_16:0)	PC(32:0)	PC	733.562	16.5851	C40 H80 N1 O8 P1	M+H	2	2	14	100	A	1.04146	0.058605	1.10151	NaN	0.448581	0.348159	0.138673	0
FALSE	1648	PC(34:6)	PC(34:6)	PC	749.5	14.6025	C42 H72 N1 O8 P1	M+H	1	1	4	50	C	1.71455	0.777831	2.0827	NaN	0.449461	0.347308	0.376235	0
FALSE	679	MG(O-19:4)	MG(O-19:4)	MG	350.282	5.38405	C22 H38 O3	M+NH4	1	1	0	50	C	0.440075	-1.18418	0.453719	0.397863	0.449799	0.346982	0.446004	0.41157
FALSE	112	LPE(15:0)	LPE(15:0)	LPE	439.27	2.81044	C20 H42 N1 O7 P1	M+H	1	1	2	50	C	0.724201	-0.465538	0.789376	0.644914	0.453165	0.343743	0.473545	0.385007
FALSE	1047	FA(22:6)	FA(22:6)	FA	328.24	6.03513	C22 H32 O2	M-H	1	1	0	50	C	0.710891	-0.4923	0.890289	NaN	0.453632	0.343297	0.576937	0
FALSE	1066	TG(16:0_16:0_18:1)	TG(50:1)	TG	832.752	24.3871	C53 H100 O6	M+NH4	2	2	2	100	A	1.0938	0.129348	1.08055	1.04018	0.453795	0.343141	0.434473	0.704538
FALSE	1358	PC(38:5)	PC(38:5)	PC	807.578	15.9522	C46 H82 N1 O8 P1	M+H	1	3	24	100	C	0.897049	-0.156742	0.989929	NaN	0.455321	0.341682	0.885398	0
FALSE	660	MG(O-19:4)	MG(O-19:4)	MG	350.282	1.87383	C22 H38 O3	M+NH4	1	1	0	100	C	0.462199	-1.11341	0.413959	0.424724	0.455977	0.341057	0.435397	0.42195
FALSE	706	WE(O-22:3)	WE(O-22:3)	WE	334.287	4.95708	C22 H38 O2	M+NH4	1	1	2	50	C	0.521104	-0.940355	0.433817	0.477101	0.456768	0.340305	0.423554	0.414395
FALSE	1716	PC(35:8)	PC(35:8)	PC	759.484	14.5047	C43 H70 N1 O8 P1	M+H	1	1	0	50	C	1.12915	0.175235	1.04078	NaN	0.45739	0.339713	0.788179	0
FALSE	307	LPC(15:1)	LPC(15:1)	LPC	479.301	4.25612	C23 H46 N1 O7 P1	M+H	1	1	1	50	C	0.849173	-0.235869	0.999884	0.791864	0.458982	0.338204	0.999313	0.297016
FALSE	1212	PC(37:6)	PC(37:6)	PC	791.547	15.9646	C45 H78 N1 O8 P1	M+H	1	4	6	50	C	1.13401	0.18143	1.07298	NaN	0.465252	0.332311	0.369569	0
FALSE	99	PG(16:0_20:2)	PG(36:2)	PG	774.541	15.6119	C42 H79 O10 P1	M+NH4	2	2	2	100	A	1.08947	0.123622	1.01633	0.988891	0.470581	0.327366	0.895636	0.920047
FALSE	668	MG(O-19:4)	MG(O-19:4)	MG	350.282	2.74024	C22 H38 O3	M+NH4	1	1	0	50	C	0.483465	-1.04852	0.467439	0.442228	0.471481	0.326536	0.448022	0.431872
FALSE	206	LPC(30:1)	LPC(30:1)	LPC	689.536	15.9033	C38 H76 N1 O7 P1	M+H	1	1	0	100	C	1.0689	0.0961263	1.12663	0.995069	0.471844	0.326202	0.248579	0.961596
FALSE	808	MG(19:4)	MG(19:4)	MG	364.261	1.8218	C22 H36 O4	M+NH4	1	1	0	50	C	0.399163	-1.32495	0.431278	0.37019	0.472631	0.325477	0.455742	0.450813
FALSE	985	TG(14:0_16:0_16:0)	TG(46:0)	TG	778.705	23.8652	C49 H94 O6	M+NH4	1	1	1	100	A	1.1574	0.210889	1.18211	1.087	0.474575	0.323695	0.430686	0.644338
FALSE	1721	PC(42:1)	PC(42:1)	PC	871.703	21.0544	C50 H98 N1 O8 P1	M+H	1	1	15	50	C	1.09157	0.126399	1.30588	NaN	0.476127	0.322277	0.12008	0
FALSE	154	PE(O-36:4)	PE(O-36:4)	PE	725.536	18.6619	C41 H76 N1 O7 P1	M+H	1	3	0	100	C	1.11086	0.151681	1.1279	1.07247	0.476293	0.322126	0.475172	0.713092
FALSE	653	PE(17:0_22:6)	PE(39:6)	PE	777.531	16.1343	C44 H76 N1 O8 P1	M+H	1	2	2	100	A	1.09197	0.126928	1.12202	1.02372	0.476604	0.321842	0.367157	0.83155
FALSE	1624	PC(48:7)	PC(48:7)	PC	943.703	18.9534	C56 H98 N1 O8 P1	M+H	1	1	0	100	C	0.829041	-0.270485	0.85753	NaN	0.477068	0.321419	0.513273	0
FALSE	807	MG(19:4)	MG(19:4)	MG	364.261	1.31215	C22 H36 O4	M+NH4	1	1	0	50	C	0.539384	-0.890616	0.40559	0.493551	0.477106	0.321385	0.321478	0.428113
FALSE	442	PE(22:6_16:1)	PE(38:7)	PE	761.5	14.137	C43 H72 N1 O8 P1	M+H	1	3	2	100	B	0.891558	-0.165599	0.928599	0.832087	0.47736	0.321154	0.658905	0.164571
FALSE	1099	DG(O-32:4)	DG(O-32:4)	DG	546.465	18.883	C35 H62 O4	M+H	2	1	0	100	C	1.09144	0.126236	1.04556	NaN	0.480328	0.318462	0.68415	0
FALSE	409	PI(20:5_18:0)	PI(38:5)	PI	884.541	14.4199	C47 H81 O13 P1	M+NH4	1	2	2	100	B	0.894492	-0.16086	0.897026	NaN	0.482406	0.316587	0.524066	0
FALSE	1660	PC(37:7)	PC(37:7)	PC	789.531	15.7788	C45 H76 N1 O8 P1	M+H	2	4	4	100	A	1.11833	0.161341	0.924809	NaN	0.484057	0.315103	0.404949	0
FALSE	1667	PC(O-41:10)	PC(O-41:10)	PC	825.567	18.0361	C49 H80 N1 O7 P1	M+H	1	1	0	100	C	0.883435	-0.178804	1.04618	NaN	0.484803	0.314434	0.776843	0
FALSE	913	PE(20:3_22:6)	PE(42:9)	PE	813.531	15.2465	C47 H76 N1 O8 P1	M+H	1	4	2	100	B	0.881289	-0.182314	0.912271	0.822032	0.485276	0.314011	0.600472	0.20876
FALSE	640	PC(O-16:1_18:1)	PC(O-34:2)	PC	743.583	17.3918	C42 H82 N1 O7 P1	M+H	3	3	0	100	A	1.06231	0.0872041	1.09905	NaN	0.488397	0.311227	0.346833	0
FALSE	253	PE(18:1_18:2)	PE(36:3)	PE	741.531	16.0917	C41 H76 N1 O8 P1	M+H	1	3	2	100	A	0.93954	-0.0899734	0.83694	0.896302	0.489634	0.310128	0.0562331	0.149815
FALSE	741	PE(40:8)	PE(40:8)	PE	787.515	14.727	C45 H74 N1 O8 P1	M+H	1	2	7	50	C	0.655109	-0.610192	0.742275	0.632251	0.492222	0.307839	0.520017	0.422081
FALSE	1001	PC(35:2)	PC(35:2)	PC	771.578	16.1959	C43 H82 N1 O8 P1	M+H	1	1	14	100	C	1.13491	0.182573	1.12933	NaN	0.493586	0.306638	0.192256	0
FALSE	1575	TG(O-5:0_20:4_12:0)	TG(O-37:4)	TG	630.522	18.482	C40 H70 O5	M+NH4	1	1	0	50	C	1.14661	0.197374	1.17426	1.08889	0.493889	0.306371	0.425793	0.635567
FALSE	768	WE(O-22:4)	WE(O-22:4)	WE	332.272	7.78677	C22 H36 O2	M+NH4	1	1	1	50	C	0.523653	-0.933316	0.536909	0.478948	0.49516	0.305255	0.493039	0.45153
FALSE	1051	PC(35:0)	PC(35:0)	PC	775.609	18.5039	C43 H86 N1 O8 P1	M+H	1	1	13	100	C	1.05891	0.0825747	1.09479	NaN	0.495274	0.305154	0.192698	0
FALSE	200	PC(8:0CHO_16:0)	PC(24:0CHO)	PC	635.416	4.69748	C32 H62 N1 O9 P1	M+H	1	2	0	100	B	1.17351	0.230829	1.20367	NaN	0.495503	0.304954	0.397428	0
FALSE	932	PEt(15:0_16:3)	PEt(31:3)	PEt	656.442	17.6843	C36 H65 O8 P1	M+Li	1	1	0	50	C	0.926196	-0.110611	0.948696	NaN	0.496312	0.304245	0.605638	0
FALSE	1419	PC(O-39:2)	PC(O-39:2)	PC	813.661	20.4426	C47 H92 N1 O7 P1	M+H	1	1	0	100	C	1.14584	0.196408	1.07812	NaN	0.497477	0.303227	0.656999	0
FALSE	995	TG(15:0_16:0_16:0)	TG(47:0)	TG	792.721	24.1369	C50 H96 O6	M+NH4	1	2	1	100	A	1.10862	0.148768	1.14559	1.04894	0.502776	0.298625	0.418485	0.77663
FALSE	1397	PC(18:0_20:3)	PC(38:3)	PC	811.609	17.3872	C46 H86 N1 O8 P1	M+H	2	2	19	100	A	0.925551	-0.111615	0.966953	NaN	0.503502	0.297999	0.801993	0
FALSE	1560	PC(42:7)	PC(42:7)	PC	859.609	15.8978	C50 H86 N1 O8 P1	M+H	1	3	6	50	C	0.508269	-0.976335	0.7606	NaN	0.503978	0.297588	0.68648	0
FALSE	14	LPE(18:1)+D7:(s)	LPE(18:1)+D7:(s)	LPE	486.345	3.69034	C23 H39 D7 N1 O7 P1	M+H	2	1	0	100	B	1.05563	0.078107	1.02921	0.959953	0.504136	0.297453	0.759563	0.736879
FALSE	511	GD3(d34:1)	GD3(d34:1)	GD3	1443.81	12.8974	C68 H121 N3 O29	M+H	2	2	0	100	A	1.10339	0.141939	1.07424	NaN	0.506777	0.295183	0.591441	0
FALSE	472	PI(20:4_17:0)	PI(37:4)	PI	872.541	14.6199	C46 H81 O13 P1	M+NH4	3	1	2	100	B	1.09878	0.135897	1.04655	NaN	0.508594	0.293629	0.728852	0
FALSE	116	PG(O-28:0_22:6)	PG(O-50:6)	PG	948.718	22.1394	C56 H101 O9 P1	M+NH4	1	1	0	50	C	1.19106	0.252246	1.31988	1.08117	0.509493	0.292862	0.192614	0.739305
FALSE	605	CL(43:0CHO_17:0_20:4)	CL(80:4CHO)	CL	1583.14	16.5149	C89 H164 O18 P2	M-H	1	1	0	50	C	1.06185	0.0865845	1.00729	NaN	0.509558	0.292806	0.940342	0
FALSE	1481	TG(8:0_8:0_8:0)	TG(24:0)	TG	470.361	12.3244	C27 H50 O6	M+NH4	1	1	0	50	A	0.865547	-0.208316	0.940818	0.82215	0.51142	0.291222	0.698261	0.408282
FALSE	182	LPC(26:0)	LPC(26:0)	LPC	635.489	14.5238	C34 H70 N1 O7 P1	M+H	1	1	0	100	C	1.0579	0.0812035	1.06347	0.982855	0.511785	0.290912	0.62861	0.835947
FALSE	1467	PC(40:7)	PC(40:7)	PC	831.578	14.8954	C48 H82 N1 O8 P1	M+H	1	3	12	100	C	1.12485	0.169735	0.970426	NaN	0.512325	0.290455	0.816605	0
FALSE	378	PC(32:2)	PC(32:2)	PC	729.531	14.0239	C40 H76 N1 O8 P1	M+H	1	2	13	50	C	1.06864	0.0957703	1.0696	NaN	0.513189	0.289723	0.561138	0
FALSE	1441	PC(P-41:12)	PC(P-41:12)	PC	819.52	15.5371	C49 H74 N1 O7 P1	M+H	1	1	0	100	C	1.18282	0.242235	1.19051	NaN	0.514308	0.288776	0.535136	0
FALSE	302	PE(37:6)	PE(37:6)	PE	749.5	14.72	C42 H72 N1 O8 P1	M+H	2	2	6	50	B	0.874095	-0.194138	0.966725	0.807248	0.515108	0.288102	0.87311	0.272035
FALSE	1329	PC(16:0_22:6)	PC(38:6)	PC	805.562	15.1352	C46 H80 N1 O8 P1	M+H	3	5	24	100	A	0.963862	-0.0531016	0.971921	NaN	0.516912	0.286583	0.762401	0
FALSE	919	PC(35:6)	PC(35:6)	PC	763.515	15.3356	C43 H74 N1 O8 P1	M+H	2	3	6	100	A	2.06152	1.04371	2.02068	NaN	0.517223	0.286322	0.525024	0
FALSE	636	CL(18:1_18:2_18:2_18:2)	CL(72:7)	CL	1450.99	21.9814	C81 H144 O17 P2	M-H	1	1	0	100	C	0.930144	-0.104474	0.999964	NaN	0.524675	0.280109	0.999775	0
FALSE	698	WE(O-22:3)	WE(O-22:3)	WE	334.287	2.43578	C22 H38 O2	M+NH4	1	1	2	100	C	0.592955	-0.754006	0.51173	0.545791	0.526559	0.278553	0.470412	0.479121
FALSE	810	PE(40:5)	PE(40:5)	PE	793.562	18.2909	C45 H80 N1 O8 P1	M+H	1	4	14	100	C	1.09998	0.137474	1.07205	1.0237	0.528497	0.276958	0.689851	0.841458
FALSE	635	MG(18:0)	MG(18:0)	MG	358.308	9.20421	C21 H42 O4	M+NH4	2	1	1	100	A	1.06882	0.0960131	1.06599	0.972823	0.533906	0.272535	0.59228	0.848012
FALSE	1627	PC(48:6)	PC(48:6)	PC	945.719	19.858	C56 H100 N1 O8 P1	M+H	2	1	0	100	C	1.07758	0.107789	1.10931	NaN	0.536698	0.27027	0.476998	0
FALSE	1603	PC(44:6)	PC(44:6)	PC	889.656	18.8994	C52 H92 N1 O8 P1	M+H	1	1	4	100	C	1.1068	0.146392	1.08498	NaN	0.5389	0.268492	0.62175	0
FALSE	1620	PC(48:11)	PC(48:11)	PC	935.64	16.3645	C56 H90 N1 O8 P1	M+H	1	1	0	100	C	1.09681	0.133309	1.15568	NaN	0.544926	0.263663	0.364524	0
FALSE	141	PE(P-16:0_20:4)	PE(P-36:4)	PE	723.52	16.6143	C41 H74 N1 O7 P1	M+H	1	2	0	50	B	1.22492	0.292685	1.04904	1.18605	0.547164	0.261883	0.777117	0.646377
FALSE	390	PC(32:2)	PC(32:2)	PC	729.531	14.5203	C40 H76 N1 O8 P1	M+H	2	2	13	100	C	1.08594	0.118946	1.12831	NaN	0.547293	0.26178	0.201511	0
FALSE	1074	PC(36:5)	PC(36:5)	PC	779.547	14.0761	C44 H78 N1 O8 P1	M+H	1	1	21	50	C	1.16857	0.22475	1.37971	NaN	0.548615	0.260732	0.165172	0
FALSE	991	PC(O-36:3)	PC(O-36:3)	PC	769.599	17.4376	C44 H84 N1 O7 P1	M+H	1	2	0	100	C	1.07259	0.101094	1.09271	NaN	0.549582	0.259968	0.459349	0
FALSE	172	PE(P-18:1_18:1)	PE(P-36:2)	PE	727.552	17.6607	C41 H78 N1 O7 P1	M+H	1	2	0	100	B	1.0831	0.115164	0.980765	1.03436	0.55166	0.258329	0.721106	0.763905
FALSE	1029	TG(15:0_15:0_18:1)+D7:(s)	TG(48:1)+D7:(s)	TG	811.765	23.9234	C51 H89 D7 O6	M+NH4	1	2	0	100	A	1.87578	0.907488	1.90776	1.93333	0.551934	0.258113	0.530828	0.532351
FALSE	1258	PC(O-39:9)	PC(O-39:9)	PC	799.552	17.7305	C47 H78 N1 O7 P1	M+H	1	1	0	100	C	0.942958	-0.0847348	0.981748	NaN	0.55357	0.256827	0.878986	0
FALSE	654	PC(33:1)	PC(33:1)	PC	745.562	16.3081	C41 H80 N1 O8 P1	M+H	1	1	15	100	C	0.947174	-0.0782984	1.00187	NaN	0.554617	0.256007	0.979804	0
FALSE	1309	TG(14:1_22:6_22:6)	TG(58:13)	TG	920.689	21.5209	C61 H92 O6	M+NH4	1	1	1	100	A	1.1334	0.180663	1.04202	1.07199	0.556319	0.254676	0.835814	0.732062
FALSE	797	PC(34:3)	PC(34:3)	PC	755.547	14.6359	C42 H78 N1 O8 P1	M+H	1	2	14	50	C	1.12393	0.168555	0.98884	NaN	0.556449	0.254575	0.934061	0
FALSE	607	PE(18:0_20:2)	PE(38:2)	PE	771.578	18.2854	C43 H82 N1 O8 P1	M+H	1	3	3	100	A	1.10504	0.144097	1.1211	1.03217	0.556934	0.254196	0.489423	0.783424
FALSE	1414	TG(14:0_16:0_18:2)	TG(48:2)	TG	802.705	23.483	C51 H94 O6	M+NH4	1	3	1	50	A	1.15104	0.20294	1.11045	1.08373	0.556971	0.254168	0.589236	0.778622
FALSE	863	TG(4:0_14:2COOH)	TG(18:2COOH)	TG	412.21	0.705119	C21 H32 O8	M+NH4	1	1	0	100	C	0.919195	-0.121558	0.897611	0.863776	0.561419	0.250713	0.400381	0.503814
FALSE	322	PI(15:0_18:1)+D7:(s)	PI(33:1)+D7:(s)	PI	829.57	14.3679	C42 H72 D7 O13 P1	M+NH4	2	3	0	100	B	1.07464	0.103859	1.08158	NaN	0.561983	0.250277	0.491887	0
FALSE	989	Hex1Cer(d18:1_24:0)	Hex1Cer(d42:1)	Hex1Cer	811.69	20.2065	C48 H93 N1 O8	M+H	1	1	0	100	B	0.645495	-0.631521	0.669631	NaN	0.563821	0.248859	0.579102	0
FALSE	1461	TG(4:0_16:0_16:0)	TG(36:0)	TG	638.549	20.4941	C39 H74 O6	M+NH4	1	1	0	100	A	0.833642	-0.2625	0.830898	0.798115	0.568566	0.245219	0.568814	0.495148
FALSE	1593	PC(22:6_22:6)	PC(44:12)	PC	877.562	13.4936	C52 H80 N1 O8 P1	M+H	3	2	1	100	A	1.05066	0.0712943	1.10114	NaN	0.569223	0.244717	0.386886	0
FALSE	850	PC(34:2)	PC(34:2)	PC	757.562	15.5187	C42 H80 N1 O8 P1	M+H	1	3	30	100	C	1.06267	0.0876995	1.13191	NaN	0.569374	0.244603	0.209774	0
FALSE	1020	TG(14:0_16:0_18:0)	TG(48:0)	TG	806.736	24.478	C51 H98 O6	M+NH4	1	3	1	50	A	1.83785	0.878018	1.76251	1.73271	0.570536	0.243717	0.595417	0.60308
FALSE	980	PE(44:12)	PE(44:12)	PE	835.515	14.5916	C49 H74 N1 O8 P1	M+H	1	2	1	100	C	1.10922	0.149545	0.934346	1.03829	0.570897	0.243442	0.370675	0.827808
FALSE	1048	FA(22:6)	FA(22:6)	FA	328.24	6.13826	C22 H32 O2	M-H	1	1	0	50	C	1.03556	0.0504168	1.02901	NaN	0.57357	0.241414	0.665666	0
FALSE	1169	PE(15:0_16:0)	PE(31:0)	PE	677.5	14.6726	C36 H72 N1 O8 P1	M+H	1	1	8	50	C	1.22589	0.293829	1.2189	1.12398	0.574241	0.240906	0.578167	0.725385
FALSE	1413	TG(14:0_16:0_18:2)	TG(48:2)	TG	802.705	23.3911	C51 H94 O6	M+NH4	1	3	1	100	A	1.12567	0.170779	1.3428	1.07543	0.574265	0.240888	0.0675669	0.730359
FALSE	855	MG(O-19:2)	MG(O-19:2)	MG	354.313	3.01577	C22 H42 O3	M+NH4	1	1	0	50	C	0.70492	-0.504469	0.821887	0.646549	0.575632	0.239855	0.689121	0.499234
FALSE	408	PS(22:6_20:2)	PS(42:8)	PS	859.536	14.0988	C48 H78 N1 O10 P1	M+H	1	2	2	100	B	0.858939	-0.219372	0.885184	NaN	0.577115	0.238737	0.662898	0
FALSE	102	PE(17:3CHO_16:0)	PE(33:3CHO)	PE	713.463	6.53786	C38 H68 N1 O9 P1	M+H	1	1	0	100	C	0.868003	-0.204228	0.975723	0.831221	0.577345	0.238565	0.864836	0.440432
FALSE	672	PC(O-34:1)	PC(O-34:1)	PC	745.599	18.6362	C42 H84 N1 O7 P1	M+H	1	2	0	100	C	1.38105	0.46577	1.33388	NaN	0.577533	0.238423	0.319689	0
FALSE	1585	PC(30:2_10:3COOH)	PC(40:5COOH)	PC	865.583	14.711	C48 H84 N1 O10 P1	M+H	1	2	0	100	B	1.04819	0.0679038	0.982825	NaN	0.578166	0.237948	0.827266	0
FALSE	929	PE(42:8)	PE(42:8)	PE	815.547	17.5721	C47 H78 N1 O8 P1	M+H	1	3	4	100	C	1.02825	0.0401975	1.01358	0.968964	0.57887	0.237419	0.865354	0.774208
FALSE	1209	PC(37:6)	PC(37:6)	PC	791.547	14.4143	C45 H78 N1 O8 P1	M+H	2	4	6	100	A	0.895177	-0.159755	1.00287	NaN	0.584056	0.233545	0.985654	0
FALSE	1506	PC(40:3)	PC(40:3)	PC	839.64	18.2246	C48 H90 N1 O8 P1	M+H	1	1	20	50	C	1.06186	0.0865952	1.00518	NaN	0.584785	0.233004	0.948294	0
FALSE	1625	PC(48:7)	PC(48:7)	PC	943.703	19.0017	C56 H98 N1 O8 P1	M+H	1	1	0	100	C	0.885648	-0.175194	0.85753	NaN	0.586308	0.231874	0.513273	0
FALSE	269	PC(30:1)	PC(30:1)	PC	703.515	14.4374	C38 H74 N1 O8 P1	M+H	1	2	10	50	C	1.0531	0.0746465	1.15381	NaN	0.587685	0.230856	0.240781	0
FALSE	1537	TG(20:1_5:0_12:1)	TG(37:2)	TG	648.533	19.0015	C40 H72 O6	M+NH4	2	2	0	50	B	1.07558	0.10511	1.10057	1.01095	0.587745	0.230811	0.437016	0.958519
FALSE	1368	PC(18:1_20:3)	PC(38:4)	PC	809.593	16.1815	C46 H84 N1 O8 P1	M+H	3	6	22	100	A	1.07203	0.100351	1.05164	NaN	0.588614	0.230169	0.534081	0
FALSE	743	PC(15:0_18:1)+D7:(s)	PC(33:1)+D7:(s)	PC	752.606	16.0012	C41 H73 D7 N1 O8 P1	M+H	3	3	0	100	A	1.0529	0.0743703	0.98409	NaN	0.59008	0.229089	0.871562	0
FALSE	925	PC(32:0COOH)	PC(32:0COOH)	PC	763.536	14.722	C40 H78 N1 O10 P1	M+H	1	1	0	100	C	1.06038	0.0845859	1.05323	NaN	0.590926	0.228467	0.54717	0
FALSE	964	PA(22:6_22:6)	PA(44:12)	PA	792.473	12.9276	C47 H69 O8 P1	M+NH4	1	1	0	100	B	1.09151	0.126324	1.11829	0.893741	0.593498	0.22658	0.371248	0.474101
FALSE	1483	TG(O-5:0_23:6_11:0)	TG(O-39:6)	TG	654.522	17.5574	C42 H70 O5	M+NH4	1	1	0	100	C	0.93679	-0.0942027	0.934272	0.877215	0.593953	0.226248	0.61645	0.452911
FALSE	986	Hex1Cer(d18:1_22:0)	Hex1Cer(d40:1)	Hex1Cer	783.659	19.2845	C46 H89 N1 O8	M+H	1	1	0	100	B	0.727053	-0.459867	0.689275	NaN	0.594203	0.226065	0.544854	0
FALSE	675	MG(O-19:4)	MG(O-19:4)	MG	350.282	3.58479	C22 H38 O3	M+NH4	1	1	0	50	C	0.69123	-0.532763	0.545828	0.615747	0.596637	0.22429	0.484845	0.497059
FALSE	1655	PC(36:7)	PC(36:7)	PC	775.515	12.5101	C44 H74 N1 O8 P1	M+H	1	1	6	100	C	1.08592	0.118913	1.2565	NaN	0.59672	0.224229	0.19462	0
FALSE	1489	PC(40:6)	PC(40:6)	PC	833.593	16.7256	C48 H84 N1 O8 P1	M+H	1	3	13	50	C	0.933923	-0.0986243	0.994189	NaN	0.596966	0.224051	0.93925	0
FALSE	1100	PE(22:6_19:1)	PE(41:7)	PE	803.547	16.165	C46 H78 N1 O8 P1	M+H	1	2	2	100	B	1.12416	0.168845	1.13722	1.04376	0.597001	0.224025	0.568744	0.823116
FALSE	176	PS(20:4_18:1)	PS(38:5)	PS	809.521	14.1895	C44 H76 N1 O10 P1	M+H	1	2	2	100	B	0.929049	-0.106173	0.913541	NaN	0.599164	0.222455	0.542991	0
FALSE	1691	PC(O-8:0_18:0)	PC(O-26:0)	PC	635.489	15.15	C34 H70 N1 O7 P1	M+H	1	1	0	50	C	0.791937	-0.336542	0.705293	NaN	0.59919	0.222435	0.430245	0
FALSE	1257	PC(O-39:9)	PC(O-39:9)	PC	799.552	17.559	C47 H78 N1 O7 P1	M+H	1	1	0	100	C	1.03699	0.0524049	1.05692	NaN	0.59924	0.222399	0.460634	0
FALSE	58	PE(23:6)	PE(23:6)	PE	553.28	2.80635	C28 H44 N1 O8 P1	M+H	1	1	0	100	C	0.863171	-0.212282	0.918058	0.850344	0.602512	0.220034	0.77208	0.614806
FALSE	201	PC(24:0CHO)	PC(24:0CHO)	PC	635.416	4.78877	C32 H62 N1 O9 P1	M+H	1	2	0	100	C	1.13842	0.187036	1.20367	NaN	0.603697	0.219181	0.397428	0
FALSE	1407	TG(O-5:0_22:6_15:1)	TG(O-42:7)	TG	694.554	18.7239	C45 H74 O5	M+NH4	1	1	0	50	C	0.964215	-0.0525739	0.884857	0.921883	0.604752	0.218423	0.154723	0.316244
FALSE	151	PE(O-18:2_18:2)	PE(O-36:4)	PE	725.536	16.6591	C41 H76 N1 O7 P1	M+H	1	3	0	100	B	0.961038	-0.0573344	0.888755	0.902218	0.606076	0.217473	0.135454	0.141259
FALSE	936	PEt(O-12:0_20:3)	PEt(O-32:3)	PEt	656.478	17.5738	C37 H69 O7 P1	M+Li	1	1	0	50	C	0.942173	-0.0859355	0.90354	NaN	0.606487	0.217178	0.435107	0
FALSE	940	PC(35:5)	PC(35:5)	PC	765.531	16.0232	C43 H76 N1 O8 P1	M+H	1	1	10	50	C	0.586979	-0.768619	0.615315	NaN	0.606585	0.217108	0.619697	0
FALSE	1444	PC(39:6)	PC(39:6)	PC	819.578	15.8705	C47 H82 N1 O8 P1	M+H	2	3	6	100	C	1.04916	0.0692313	1.06219	NaN	0.606864	0.216908	0.590273	0
FALSE	424	PC(32:1)	PC(32:1)	PC	731.547	15.5081	C40 H78 N1 O8 P1	M+H	2	3	16	100	C	0.857886	-0.221143	0.849713	NaN	0.60968	0.214898	0.403191	0
FALSE	699	WE(O-22:3)	WE(O-22:3)	WE	334.287	2.53648	C22 H38 O2	M+NH4	1	1	2	50	C	0.658352	-0.60307	0.453052	0.604374	0.610283	0.214469	0.429057	0.553639
FALSE	1591	PC(44:13)	PC(44:13)	PC	875.547	12.5985	C52 H78 N1 O8 P1	M+H	1	1	0	100	C	0.919195	-0.121557	0.821684	NaN	0.61078	0.214115	0.203566	0
FALSE	381	PC(32:2)	PC(32:2)	PC	729.531	14.4757	C40 H76 N1 O8 P1	M+H	2	2	13	100	C	1.06707	0.0936576	1.16189	NaN	0.611436	0.213649	0.152878	0
FALSE	524	PC(33:3)	PC(33:3)	PC	741.531	16.3275	C41 H76 N1 O8 P1	M+H	1	1	10	100	C	0.918137	-0.123219	0.837233	NaN	0.612101	0.213177	0.293252	0
FALSE	856	PC(34:2)	PC(34:2)	PC	757.562	16.277	C42 H80 N1 O8 P1	M+H	1	3	30	50	C	0.82154	-0.283598	0.825747	NaN	0.612675	0.21277	0.421082	0
FALSE	1535	PC(42:11)	PC(42:11)	PC	851.547	12.8309	C50 H78 N1 O8 P1	M+H	1	1	2	100	C	1.05622	0.0789149	1.05503	NaN	0.616226	0.21026	0.66381	0
FALSE	891	PE(42:11)	PE(42:11)	PE	809.5	14.4736	C47 H72 N1 O8 P1	M+H	1	2	2	100	C	0.884192	-0.177568	0.870065	0.811777	0.617986	0.209021	0.567133	0.381664
FALSE	804	PC(34:3)	PC(34:3)	PC	755.547	17.2556	C42 H78 N1 O8 P1	M+H	1	2	14	50	C	0.924036	-0.11398	1.24598	NaN	0.619759	0.207777	0.00285111	0
FALSE	273	PS(42:9)	PS(42:9)	PS	857.521	15.0926	C48 H76 N1 O10 P1	M+H	1	1	4	100	C	1.13842	0.187038	0.99703	NaN	0.621478	0.206574	0.991501	0
FALSE	686	PE(O-40:5)	PE(O-40:5)	PE	779.583	18.3747	C45 H82 N1 O7 P1	M+H	1	3	0	50	C	0.920673	-0.11924	0.495161	0.853675	0.622511	0.205853	0.0406132	0.428786
FALSE	491	PE(20:5_18:0)	PE(38:5)	PE	765.531	16.3358	C43 H76 N1 O8 P1	M+H	1	4	14	50	C	0.94806	-0.0769499	0.977127	0.895789	0.622618	0.205778	0.881418	0.2436
FALSE	1012	PE(22:3_22:6)	PE(44:9)	PE	841.562	16.2611	C49 H80 N1 O8 P1	M+H	2	3	0	100	A	1.09644	0.13283	0.998264	1.01676	0.625218	0.203968	0.992002	0.918703
FALSE	1042	PE(24:5_22:6)	PE(46:11)	PE	865.562	15.7015	C51 H80 N1 O8 P1	M+H	2	3	0	100	A	1.07803	0.108399	1.00092	1.00619	0.626402	0.203147	0.994715	0.958948
FALSE	1007	TG(16:0_16:0_16:1)	TG(48:1)	TG	804.721	23.9593	C51 H96 O6	M+NH4	1	2	1	100	A	1.04267	0.0602857	1.01347	0.996234	0.627946	0.202078	0.86821	0.972692
FALSE	1681	PC(37:2)	PC(37:2)	PC	799.609	17.4011	C45 H86 N1 O8 P1	M+H	1	1	14	50	C	1.03718	0.0526657	1.1733	NaN	0.628677	0.201572	0.00262817	0
FALSE	1274	PC(38:8)	PC(38:8)	PC	801.531	12.7484	C46 H76 N1 O8 P1	M+H	1	1	6	100	C	1.11145	0.152445	1.13068	NaN	0.629489	0.201012	0.60023	0
FALSE	1229	TG(16:0_18:0_20:3)	TG(54:3)	TG	884.783	24.555	C57 H104 O6	M+NH4	1	3	1	100	A	0.946127	-0.0798939	0.996066	0.898407	0.63291	0.198658	0.973393	0.251573
FALSE	1113	DG(15:0_18:1)+D7:(s)	DG(33:1)+D7:(s)	DG	587.551	18.442	C36 H61 D7 O5	M+H	2	1	0	100	A	1.04462	0.0629739	1.01276	NaN	0.633663	0.198142	0.882975	0
FALSE	1310	TG(14:0_22:6_22:6)	TG(58:12)	TG	922.705	22.0297	C61 H94 O6	M+NH4	2	1	1	100	A	1.08774	0.121333	1.04935	1.02523	0.635306	0.197017	0.787264	0.863671
FALSE	1409	TG(10:0_14:0_16:0)	TG(40:0)	TG	694.611	21.9321	C43 H82 O6	M+NH4	1	3	0	100	A	0.924228	-0.113679	0.89486	0.876527	0.635674	0.196766	0.532901	0.480122
FALSE	875	TG(2:0_2:0_20:0COOH)	TG(24:0COOH)	TG	500.335	6.99342	C27 H48 O8	M+NH4	2	2	0	100	A	0.946656	-0.0790879	0.953508	0.882656	0.637677	0.195399	0.654903	0.492172
FALSE	1619	PC(22:6_26:6)	PC(48:12)	PC	933.625	15.5687	C56 H88 N1 O8 P1	M+H	2	3	0	100	A	0.908259	-0.138824	0.882403	NaN	0.637876	0.195264	0.557455	0
FALSE	901	PE(20:4_22:6)	PE(42:10)	PE	811.515	14.3378	C47 H74 N1 O8 P1	M+H	1	3	2	100	B	0.893118	-0.163078	1.01606	0.831712	0.638039	0.195153	0.948778	0.38966
FALSE	197	PE(14:0_22:6)	PE(36:6)	PE	735.484	13.9412	C41 H70 N1 O8 P1	M+H	1	3	2	100	A	1.10183	0.139902	1.09289	1.03132	0.638043	0.19515	0.667612	0.847776
FALSE	1304	PC(38:7)	PC(38:7)	PC	803.547	14.3251	C46 H78 N1 O8 P1	M+H	2	3	11	100	C	0.938113	-0.0921662	0.89048	NaN	0.641504	0.1928	0.532148	0
FALSE	329	PS(22:6_24:6)	PS(46:12)	PS	907.536	13.142	C52 H78 N1 O10 P1	M+H	1	3	0	100	A	0.892275	-0.16444	0.896375	NaN	0.642573	0.192078	0.668434	0
FALSE	1002	PE(22:4_22:6)	PE(44:10)	PE	839.547	15.1961	C49 H78 N1 O8 P1	M+H	1	2	2	50	B	1.11585	0.158137	1.12089	1.01992	0.643671	0.191336	0.590571	0.935806
FALSE	1431	TG(18:0_18:0_20:3)	TG(56:3)	TG	912.815	25.0208	C59 H108 O6	M+NH4	1	2	1	100	A	1.04075	0.0576212	0.990819	0.989345	0.644951	0.190473	0.93001	0.910011
FALSE	1473	PC(40:7)	PC(40:7)	PC	831.578	15.587	C48 H82 N1 O8 P1	M+H	1	3	12	50	C	0.745535	-0.423653	0.684678	NaN	0.646294	0.18957	0.548733	0
FALSE	1680	PC(37:5)	PC(37:5)	PC	793.562	18.2869	C45 H80 N1 O8 P1	M+H	1	1	10	50	C	1.08419	0.116614	1.07996	NaN	0.646316	0.189555	0.617703	0
FALSE	903	PEt(O-17:1_21:0)	PEt(O-38:1)	PEt	744.603	9.53211	C43 H85 O7 P1	M+Li	1	1	0	50	C	1.04302	0.0607717	1.02348	NaN	0.648751	0.187922	0.820399	0
FALSE	857	TG(O-6:0_3:0_9:0)	TG(O-18:0)	TG	372.288	2.9339	C21 H40 O5	M+NH4	2	2	0	100	B	1.06105	0.0854972	0.968194	0.997406	0.65016	0.18698	0.790147	0.98978
FALSE	410	PS(48:11)	PS(48:11)	PS	937.583	15.0233	C54 H84 N1 O10 P1	M+H	1	1	0	100	C	1.08559	0.118478	1.01501	NaN	0.654553	0.184055	0.94682	0
FALSE	263	PC(30:1)	PC(30:1)	PC	703.515	13.8085	C38 H74 N1 O8 P1	M+H	1	2	10	100	C	1.06213	0.0869628	1.14687	NaN	0.655437	0.183469	0.468479	0
FALSE	300	PC(31:1)	PC(31:1)	PC	717.531	14.8659	C39 H76 N1 O8 P1	M+H	1	2	13	50	C	0.874116	-0.194104	0.857457	NaN	0.656531	0.182745	0.458722	0
FALSE	1594	PC(44:12)	PC(44:12)	PC	877.562	13.785	C52 H80 N1 O8 P1	M+H	1	2	1	100	C	0.889828	-0.168402	1.20257	NaN	0.656939	0.182475	0.152704	0
FALSE	1218	TG(16:0_18:1_20:3)	TG(54:4)	TG	882.768	24.0548	C57 H102 O6	M+NH4	1	8	1	100	A	1.04489	0.0633541	1.07876	0.992053	0.660182	0.180336	0.526968	0.92939
FALSE	1651	PC(P-18:4_18:1)	PC(P-36:5)	PC	763.552	15.1625	C44 H78 N1 O7 P1	M+H	1	1	0	50	C	1.08215	0.113894	1.24065	NaN	0.660348	0.180227	0.235304	0
FALSE	1031	PE(22:6_24:6)	PE(46:12)	PE	863.547	14.7932	C51 H78 N1 O8 P1	M+H	2	2	0	100	A	1.08956	0.123743	1.1145	1.01242	0.660941	0.179837	0.584208	0.938921
FALSE	897	PE(20:4_22:6)	PE(42:10)	PE	811.515	13.8753	C47 H74 N1 O8 P1	M+H	1	3	2	100	B	0.910591	-0.135126	0.985455	0.845771	0.661067	0.179755	0.942428	0.388482
FALSE	227	PE(16:0_20:4)	PE(36:4)	PE	739.515	15.6962	C41 H74 N1 O8 P1	M+H	1	3	2	50	A	0.82781	-0.272628	0.83986	0.763066	0.661079	0.179746	0.685634	0.529777
FALSE	336	PC(31:0)	PC(31:0)	PC	719.547	16.3885	C39 H78 N1 O8 P1	M+H	1	2	13	100	C	1.05494	0.0771628	1.00755	NaN	0.661349	0.17957	0.944257	0
FALSE	107	PE(16:0_18:2)	PE(34:2)	PE	715.515	15.9459	C39 H74 N1 O8 P1	M+H	1	4	3	100	A	0.978867	-0.0308156	1.02436	0.931415	0.662614	0.17874	0.580464	0.296983
FALSE	697	WE(O-22:3)	WE(O-22:3)	WE	334.287	2.11017	C22 H38 O2	M+NH4	1	1	2	50	C	0.757498	-0.400687	0.76912	0.707561	0.663641	0.178067	0.679571	0.598981
FALSE	1138	TG(16:0_16:0_20:3)	TG(52:3)	TG	856.752	24.0619	C55 H100 O6	M+NH4	1	3	1	50	A	1.0528	0.0742377	1.07529	1.00485	0.665472	0.17687	0.594986	0.965089
FALSE	1545	PC(42:9)	PC(42:9)	PC	855.578	14.1833	C50 H82 N1 O8 P1	M+H	1	1	4	100	C	1.11438	0.156235	1.17792	NaN	0.665775	0.176672	0.54517	0
FALSE	641	CL(18:1_18:1_18:2_20:4)	CL(74:8)	CL	1477	22.3052	C83 H146 O17 P2	M-H	1	1	0	50	C	1.05758	0.0807642	1.04772	NaN	0.66912	0.174496	0.714754	0
FALSE	1396	DG(P-11:0_23:6)	DG(P-34:6)	DG	568.449	18.883	C37 H60 O4	M+H	1	1	0	50	C	0.944384	-0.0825541	0.950933	NaN	0.67022	0.173783	0.703981	0
FALSE	427	PC(16:0_16:1)	PC(32:1)	PC	731.547	15.919	C40 H78 N1 O8 P1	M+H	2	3	16	100	A	0.897085	-0.156683	0.904636	NaN	0.67048	0.173614	0.679332	0
FALSE	1302	PC(16:1_22:6)	PC(38:7)	PC	803.547	13.9271	C46 H78 N1 O8 P1	M+H	3	3	11	100	A	0.887472	-0.172226	0.882018	NaN	0.67133	0.173064	0.560401	0
FALSE	941	PC(35:5)	PC(35:5)	PC	765.531	16.1151	C43 H76 N1 O8 P1	M+H	1	1	10	100	C	0.917999	-0.123435	1.14299	NaN	0.671772	0.172778	0.278931	0
FALSE	969	PC(19:4_16:0)	PC(35:4)	PC	767.547	16.717	C43 H78 N1 O8 P1	M+H	2	4	15	50	B	0.956175	-0.0646529	1.12426	NaN	0.672198	0.172503	0.134507	0
FALSE	1052	PE(22:6_26:6)	PE(48:12)	PE	891.578	15.8484	C53 H82 N1 O8 P1	M+H	1	3	0	100	A	0.925469	-0.111743	0.992161	0.856648	0.67364	0.171572	0.967425	0.316801
FALSE	1092	PE(O-42:10)	PE(O-42:10)	PE	797.536	17.3547	C47 H76 N1 O7 P1	M+H	1	1	0	100	C	1.04229	0.0597501	0.891117	0.98903	0.674136	0.171253	0.534589	0.946356
FALSE	777	PE(18:0_22:6)	PE(40:6)	PE	791.547	16.7837	C45 H78 N1 O8 P1	M+H	1	4	2	100	A	1.02869	0.0408113	1.05916	0.974688	0.67414	0.17125	0.467382	0.825703
FALSE	146	PS(15:0_18:1)+D7:(s)	PS(33:1)+D7:(s)	PS	754.549	14.5478	C39 H67 D7 N1 O10 P1	M+H	2	1	0	100	A	1.063	0.0881395	1.0698	NaN	0.675589	0.170318	0.677004	0
FALSE	754	PE(18:1_22:6)	PE(40:7)	PE	789.531	15.5589	C45 H76 N1 O8 P1	M+H	1	3	2	100	A	0.921204	-0.118407	0.892682	0.850008	0.675967	0.170074	0.561194	0.356707
FALSE	37	LPC(18:2)	LPC(18:2)	LPC	519.332	2.59686	C26 H50 N1 O7 P1	M+H	1	1	2	100	C	1.10435	0.143194	1.12444	1.02969	0.677001	0.169411	0.653101	0.892293
FALSE	1612	PC(46:11)	PC(46:11)	PC	907.609	15.4051	C54 H86 N1 O8 P1	M+H	1	1	0	100	C	0.954364	-0.0673881	0.988237	NaN	0.679062	0.168091	0.91616	0
FALSE	639	PE(O-18:3_22:4)	PE(O-40:7)	PE	775.552	16.3769	C45 H78 N1 O7 P1	M+H	1	3	0	100	B	0.956858	-0.0636235	1.04193	0.903525	0.68138	0.166611	0.706358	0.190796
FALSE	773	PC(34:4)	PC(34:4)	PC	753.531	13.8677	C42 H76 N1 O8 P1	M+H	1	1	22	100	C	0.819638	-0.286941	1.09491	NaN	0.68192	0.166266	0.740471	0
FALSE	984	Hex1Cer(d18:1_20:0)	Hex1Cer(d38:1)	Hex1Cer	755.628	18.2349	C44 H85 N1 O8	M+H	1	1	0	100	B	0.836369	-0.257788	0.785424	NaN	0.682976	0.165594	0.587269	0
FALSE	805	WE(O-44:4)	WE(O-44:4)	WE	640.616	22.5976	C44 H80 O2	M+NH4	1	1	0	50	C	1.33298	0.414658	1.24382	1.16953	0.683294	0.165393	0.734135	0.830901
FALSE	403	PC(32:2)	PC(32:2)	PC	729.531	14.9885	C40 H76 N1 O8 P1	M+H	1	2	13	100	C	1.05599	0.0785921	1.06592	NaN	0.683786	0.16508	0.641445	0
FALSE	1123	DG(O-20:4_16:0)	DG(O-36:4)	DG	602.527	15.6041	C39 H70 O4	M+H	1	1	0	100	C	1.04089	0.0578227	0.994968	NaN	0.685525	0.163977	0.955954	0
FALSE	1152	PE(O-42:9)	PE(O-42:9)	PE	799.552	17.5624	C47 H78 N1 O7 P1	M+H	1	1	0	50	C	0.987936	-0.0175102	0.998267	0.933979	0.68629	0.163493	0.979916	0.47415
FALSE	42	LPE(20:4)	LPE(20:4)	LPE	501.286	2.62652	C25 H44 N1 O7 P1	M+H	1	1	4	100	C	1.05048	0.0710444	1.14726	0.94412	0.687993	0.162416	0.283632	0.612904
FALSE	1650	PC(P-18:4_18:1)	PC(P-36:5)	PC	763.552	15.0631	C44 H78 N1 O7 P1	M+H	1	1	0	50	C	0.820646	-0.285168	0.800081	NaN	0.688531	0.162076	0.546321	0
FALSE	886	TG(4:0_21:0COOH)	TG(25:0COOH)	TG	514.351	6.99281	C28 H50 O8	M+NH4	1	2	0	100	C	1.04226	0.0597196	0.968656	0.978198	0.688904	0.161841	0.750277	0.89131
FALSE	1364	PC(15:1COOH_21:4)	PC(36:5COOH)	PC	809.521	14.59	C44 H76 N1 O10 P1	M+H	1	3	0	100	B	0.925883	-0.111097	0.979497	NaN	0.69539	0.157772	0.912323	0
FALSE	1609	PC(46:13)	PC(46:13)	PC	903.578	13.618	C54 H82 N1 O8 P1	M+H	1	1	0	100	C	0.908432	-0.138549	0.907119	NaN	0.697633	0.156373	0.707316	0
FALSE	1023	PE(46:14)	PE(46:14)	PE	859.515	14.7931	C51 H74 N1 O8 P1	M+H	1	1	0	100	C	1.02405	0.0342917	1.11004	0.966317	0.698215	0.156011	0.229212	0.653355
FALSE	623	CL(16:1_18:1_18:1_18:2)	CL(70:5)	CL	1426.99	22.3218	C79 H144 O17 P2	M-H	1	2	0	100	C	0.942148	-0.085975	0.964605	NaN	0.698932	0.155565	0.795801	0
FALSE	637	PC(O-34:2)	PC(O-34:2)	PC	743.583	16.5516	C42 H82 N1 O7 P1	M+H	1	3	0	100	C	1.17951	0.238192	1.21608	NaN	0.7004	0.154654	0.436371	0
FALSE	369	PS(22:6_26:6)	PS(48:12)	PS	935.568	14.2303	C54 H82 N1 O10 P1	M+H	1	3	0	100	B	0.909066	-0.137543	0.901623	NaN	0.702598	0.153293	0.676188	0
FALSE	944	PC(35:5)	PC(35:5)	PC	765.531	16.3362	C43 H76 N1 O8 P1	M+H	1	1	10	100	C	0.937995	-0.0923485	0.86865	NaN	0.702617	0.153282	0.369071	0
FALSE	7	LPE(18:0)	LPE(18:0)	LPE	481.317	6.08622	C23 H48 N1 O7 P1	M+H	2	1	2	100	A	1.08185	0.1135	1.21734	0.985176	0.704274	0.152258	0.043889	0.940584
FALSE	684	CL(24:4COOH)	CL(24:4COOH)	CL	786.299	13.2753	C33 H56 O17 P2	M+H	1	1	0	50	C	0.937633	-0.0929043	0.988677	NaN	0.70539	0.15157	0.941012	0
FALSE	619	CL(O-26:5_18:0_22:6_22:6)	CL(O-88:17)	CL	1641.1	15.1192	C97 H158 O16 P2	M-H	1	1	0	100	C	0.970868	-0.0426525	0.94986	NaN	0.70542	0.151552	0.610498	0
FALSE	279	PC(30:0)	PC(30:0)	PC	705.531	15.2714	C38 H76 N1 O8 P1	M+H	2	1	12	50	C	1.02491	0.0355036	1.01533	NaN	0.705651	0.15141	0.802837	0
FALSE	327	PI(20:4_16:0)	PI(36:4)	PI	858.526	13.9055	C45 H79 O13 P1	M+NH4	3	2	2	100	A	1.05066	0.071297	1.04951	NaN	0.706782	0.150714	0.746526	0
FALSE	680	PE(P-18:0_22:5)	PE(P-40:5)	PE	777.567	18.133	C45 H80 N1 O7 P1	M+H	1	2	0	100	B	1.03608	0.0511341	0.987231	0.980113	0.71285	0.147002	0.888059	0.603206
FALSE	64	LPC(18:1)+D7:(s)	LPC(18:1)+D7:(s)	LPC	528.392	3.6722	C26 H45 D7 N1 O7 P1	M+H	2	1	0	100	A	1.03408	0.048342	1.00274	0.956389	0.713048	0.146881	0.974537	0.675173
FALSE	1714	PC(P-35:7)	PC(P-35:7)	PC	745.505	16.4181	C43 H72 N1 O7 P1	M+H	1	1	0	50	C	0.952558	-0.0701207	0.94284	NaN	0.713463	0.146628	0.676386	0
FALSE	1019	PC(O-37:8)	PC(O-37:8)	PC	773.536	17.68	C45 H76 N1 O7 P1	M+H	1	2	0	100	C	1.04304	0.0608013	0.935615	NaN	0.713772	0.146441	0.495847	0
FALSE	948	PE(20:0_22:6)	PE(42:6)	PE	819.578	15.4789	C47 H82 N1 O8 P1	M+H	1	4	8	50	C	0.934689	-0.0974424	0.759153	0.880822	0.714426	0.146043	0.0924603	0.429555
FALSE	428	PC(32:1)	PC(32:1)	PC	731.547	16.0351	C40 H78 N1 O8 P1	M+H	1	3	16	50	C	1.11732	0.160042	1.09854	NaN	0.715065	0.145654	0.518841	0
FALSE	927	TG(31:6_6:1CHO)	TG(37:7CHO)	TG	652.434	13.1335	C40 H60 O7	M+NH4	1	1	0	100	C	0.967581	-0.0475456	0.939935	0.915094	0.715639	0.145306	0.490507	0.564331
FALSE	70	LPE(22:6)	LPE(22:6)	LPE	525.286	2.2901	C27 H44 N1 O7 P1	M+H	2	1	2	100	A	1.05518	0.0774908	1.02131	0.943491	0.7178	0.143997	0.87605	0.655818
FALSE	943	PE(42:7)	PE(42:7)	PE	817.562	17.9025	C47 H80 N1 O8 P1	M+H	1	3	6	100	C	1.0839	0.116235	1.08473	1.02088	0.7203	0.142487	0.767496	0.939167
FALSE	32	PG(16:0_22:6)	PG(38:6)	PG	794.51	13.9408	C44 H75 O10 P1	M+NH4	2	3	2	100	A	1.09194	0.126889	1.14752	0.995136	0.720976	0.142079	0.596465	0.982198
FALSE	259	PE(36:3)	PE(36:3)	PE	741.531	18.0646	C41 H76 N1 O8 P1	M+H	1	3	14	50	C	0.95391	-0.0680742	0.98517	0.900829	0.721785	0.141592	0.905212	0.470161
FALSE	1405	TG(38:2)	TG(38:2)	TG	662.549	19.4865	C41 H74 O6	M+NH4	1	1	0	50	C	1.03785	0.0536031	1.0329	0.975871	0.724339	0.140058	0.735794	0.888555
FALSE	522	CL(20:2_16:0_18:1_18:1)	CL(72:4)	CL	1457.03	23.2061	C81 H150 O17 P2	M-H	1	2	0	100	B	1.04864	0.0685219	1.00799	NaN	0.731346	0.135877	0.952088	0
FALSE	40	LPC(18:2)	LPC(18:2)	LPC	519.332	2.86891	C26 H50 N1 O7 P1	M+H	1	1	2	100	C	1.04908	0.069118	1.08341	0.965955	0.732468	0.135211	0.545572	0.765079
FALSE	664	CL(22:6_18:1_18:1_18:1)	CL(76:9)	CL	1503.02	22.5565	C85 H148 O17 P2	M-H	1	1	0	50	C	1.04695	0.0661955	1.15596	NaN	0.732585	0.135142	0.35186	0
FALSE	196	PE(22:6_14:0)	PE(36:6)	PE	735.484	13.8334	C41 H70 N1 O8 P1	M+H	1	3	2	50	B	0.760234	-0.395485	0.759086	0.725156	0.733428	0.134643	0.642095	0.709027
FALSE	1024	d5-TG(18:1_15:0_15:0)	d5-TG(48:1)	d5-TG	809.752	23.8399	C51 H91 D5 O6	M+NH4	1	1	0	100	C	1.03278	0.0465346	0.929404	NaN	0.733741	0.134457	0.560513	0
FALSE	1523	PC(41:7)	PC(41:7)	PC	845.593	15.9025	C49 H84 N1 O8 P1	M+H	1	1	2	100	C	1.0641	0.08963	1.18246	NaN	0.733824	0.134408	0.435666	0
FALSE	1628	PC(48:6)	PC(48:6)	PC	945.719	20.3566	C56 H100 N1 O8 P1	M+H	1	1	0	50	C	1.09023	0.12463	0.999442	NaN	0.737262	0.132378	0.998035	0
FALSE	949	PE(20:0_22:6)	PE(42:6)	PE	819.578	15.5884	C47 H82 N1 O8 P1	M+H	1	4	8	50	C	1.02268	0.03235	1.03065	0.972133	0.738012	0.131936	0.634899	0.696145
FALSE	687	CL(16:0_16:1_18:1_18:1)	CL(68:3)	CL	1402.99	22.6833	C77 H144 O17 P2	M-H	1	1	0	50	C	1.07561	0.105156	1.06376	NaN	0.738101	0.131884	0.678709	0
FALSE	688	CL(16:0_16:1_18:1_18:1)	CL(68:3)	CL	1402.99	22.7859	C77 H144 O17 P2	M-H	1	1	0	50	C	1.07561	0.105156	1.06376	NaN	0.738101	0.131884	0.678709	0
FALSE	1630	PC(50:12)	PC(50:12)	PC	961.656	16.6361	C58 H92 N1 O8 P1	M+H	1	1	0	100	C	0.918753	-0.122251	0.960535	NaN	0.738194	0.131829	0.870816	0
FALSE	890	PE(20:5_22:6)	PE(42:11)	PE	809.5	13.17	C47 H72 N1 O8 P1	M+H	1	2	2	100	B	1.07169	0.0998863	1.08325	0.987383	0.738765	0.131493	0.701931	0.946191
FALSE	692	PC(O-13:1_22:6)	PC(O-35:7)	PC	747.52	16.2758	C43 H74 N1 O7 P1	M+H	2	3	0	100	B	0.804084	-0.314582	0.757869	NaN	0.741686	0.12978	0.675044	0
FALSE	998	PE(44:11)	PE(44:11)	PE	837.531	15.7699	C49 H76 N1 O8 P1	M+H	1	2	0	100	C	1.13252	0.17954	1.12593	1.00741	0.749154	0.125429	0.711336	0.985721
FALSE	1410	PC(18:0_20:2)	PC(38:2)	PC	813.625	18.1493	C46 H88 N1 O8 P1	M+H	3	4	19	100	A	1.03731	0.0528537	1.00452	NaN	0.75247	0.123511	0.969291	0
FALSE	1400	PC(38:3)	PC(38:3)	PC	811.609	17.7578	C46 H86 N1 O8 P1	M+H	2	2	19	100	B	0.962611	-0.0549758	1.09152	NaN	0.753506	0.122913	0.571031	0
FALSE	1063	PE(32:1)	PE(32:1)	PE	689.5	15.7746	C37 H72 N1 O8 P1	M+H	1	3	15	50	C	1.04883	0.0687814	1.0252	0.994168	0.755408	0.121819	0.878804	0.955389
FALSE	1453	PC(39:4)	PC(39:4)	PC	823.609	17.5087	C47 H86 N1 O8 P1	M+H	1	1	10	100	C	1.01863	0.0266291	1.0317	NaN	0.755413	0.121815	0.766197	0
FALSE	1708	PC(39:6COOH)	PC(39:6COOH)	PC	849.552	15.2463	C47 H80 N1 O10 P1	M+H	1	1	0	50	C	0.931393	-0.102538	0.865197	NaN	0.756595	0.121137	0.476565	0
FALSE	1605	PC(44:5)	PC(44:5)	PC	891.672	18.6823	C52 H94 N1 O8 P1	M+H	1	1	2	50	C	0.935086	-0.0968288	0.932023	NaN	0.757775	0.12046	0.731149	0
FALSE	1584	PC(40:5COOH)	PC(40:5COOH)	PC	865.583	12.9141	C48 H84 N1 O10 P1	M+H	1	2	0	100	C	0.965435	-0.050749	0.959172	NaN	0.760037	0.119166	0.720067	0
FALSE	924	PE(20:2_22:6)	PE(42:8)	PE	815.547	15.7703	C47 H78 N1 O8 P1	M+H	1	3	2	100	A	0.924961	-0.112536	0.94065	0.852788	0.760783	0.118739	0.815925	0.499014
FALSE	178	PS(18:0_20:5)	PS(38:5)	PS	809.521	14.5872	C44 H76 N1 O10 P1	M+H	1	2	2	100	A	0.947109	-0.0783982	0.950096	NaN	0.761737	0.118195	0.762299	0
FALSE	756	WE(O-18:1)	WE(O-18:1)	WE	282.256	5.4264	C18 H34 O2	M+NH4	1	1	18	50	C	1.05754	0.0807085	1.00096	0.966246	0.76286	0.117555	0.996272	0.850851
FALSE	872	Hex2Cer(d18:1_16:0)	Hex2Cer(d34:1)	Hex2Cer	861.618	15.0893	C46 H87 N1 O13	M+H	2	2	0	100	B	1.06264	0.0876512	0.95989	NaN	0.763572	0.11715	0.849183	0
FALSE	650	PC(O-35:8)	PC(O-35:8)	PC	745.505	16.423	C43 H72 N1 O7 P1	M+H	1	1	0	100	C	0.959365	-0.0598477	0.942912	NaN	0.76374	0.117055	0.639139	0
FALSE	1172	PE(P-14:0_20:4)	PE(P-34:4)	PE	695.489	15.0109	C39 H70 N1 O7 P1	M+H	1	1	0	50	B	0.954646	-0.0669624	0.903206	0.906187	0.765898	0.115829	0.533788	0.333816
FALSE	1611	PC(46:11)	PC(46:11)	PC	907.609	15.1996	C54 H86 N1 O8 P1	M+H	2	1	0	100	C	0.970242	-0.0435835	0.983661	NaN	0.765991	0.115776	0.840495	0
FALSE	1110	PC(36:3)	PC(36:3)	PC	783.578	16.0751	C44 H82 N1 O8 P1	M+H	1	1	20	100	C	0.977095	-0.0334299	0.942065	NaN	0.767254	0.115061	0.412097	0
FALSE	276	PE(36:1)	PE(36:1)	PE	745.562	18.2682	C41 H80 N1 O8 P1	M+H	1	3	19	50	C	1.52461	0.608437	1.41269	1.71101	0.767282	0.115045	0.802114	0.714444
FALSE	467	PE(16:0_22:6)	PE(38:6)	PE	763.515	15.4519	C43 H74 N1 O8 P1	M+H	1	4	2	100	A	0.959178	-0.0601301	0.944728	0.891143	0.769386	0.113856	0.68931	0.369062
FALSE	1562	PC(42:7)	PC(42:7)	PC	859.609	16.3186	C50 H86 N1 O8 P1	M+H	1	3	6	50	C	0.933004	-0.100045	0.895358	NaN	0.771258	0.1128	0.588826	0
FALSE	774	PE(40:6)	PE(40:6)	PE	791.547	14.6304	C45 H78 N1 O8 P1	M+H	1	4	11	50	C	0.934147	-0.0982785	0.882481	0.892668	0.772503	0.1121	0.587042	0.553044
FALSE	655	PE(22:6_17:0)	PE(39:6)	PE	777.531	16.2208	C44 H76 N1 O8 P1	M+H	1	2	2	50	B	0.909584	-0.136722	0.95424	0.832272	0.776818	0.109681	0.88412	0.580953
FALSE	53	PE(21:4)	PE(21:4)	PE	529.28	2.80591	C26 H44 N1 O8 P1	M+H	1	1	0	50	C	1.12126	0.165125	1.02349	1.11634	0.780315	0.10773	0.946887	0.808239
FALSE	1527	PC(41:6)	PC(41:6)	PC	847.609	17.1655	C49 H86 N1 O8 P1	M+H	1	1	2	100	C	0.986559	-0.0195226	0.941797	NaN	0.781071	0.107309	0.534526	0
FALSE	775	PE(22:5_18:1)	PE(40:6)	PE	791.547	16.4323	C45 H78 N1 O8 P1	M+H	1	4	0	50	B	1.052	0.0731404	0.932056	1.00141	0.7815	0.107071	0.782597	0.993782
FALSE	874	TG(2:0_2:0_20:0COOH)	TG(24:0COOH)	TG	500.335	6.86268	C27 H48 O8	M+NH4	2	2	0	100	A	1.02645	0.0376696	1.04784	0.963483	0.781913	0.106842	0.631913	0.776902
FALSE	323	PS(22:3_22:6)	PS(44:9)	PS	885.552	14.6284	C50 H80 N1 O10 P1	M+H	1	3	0	100	A	0.952061	-0.0708741	0.880389	NaN	0.783105	0.10618	0.478425	0
FALSE	993	PC(O-36:3)	PC(O-36:3)	PC	769.599	17.6444	C44 H84 N1 O7 P1	M+H	1	2	0	100	C	0.963372	-0.053835	0.95423	NaN	0.783729	0.105834	0.720721	0
FALSE	1610	PC(22:6_24:6)	PC(46:12)	PC	905.593	14.4984	C54 H84 N1 O8 P1	M+H	2	2	0	100	A	0.948419	-0.0764035	0.94736	NaN	0.784126	0.105614	0.780348	0
FALSE	1160	DG(16:0_20:4)	DG(36:4)	DG	616.507	17.8913	C39 H68 O5	M+H	2	2	1	100	A	0.937558	-0.0930196	0.936445	NaN	0.786657	0.104215	0.774745	0
FALSE	84	LPC(18:1)+D7:(s)	LPC(18:1)+D7:(s)	LPC	528.392	4.38322	C26 H45 D7 N1 O7 P1	M+H	2	1	0	50	A	0.810311	-0.303453	0.910803	0.817579	0.789008	0.102918	0.907375	0.796332
FALSE	120	PE(16:1_18:0)	PE(34:1)	PE	717.531	17.204	C39 H76 N1 O8 P1	M+H	1	2	2	50	B	1.02631	0.0374668	1.11635	0.980785	0.790485	0.102106	0.125047	0.860175
FALSE	1445	PC(39:6)	PC(39:6)	PC	819.578	16.0653	C47 H82 N1 O8 P1	M+H	1	3	6	50	C	1.08144	0.112956	0.872537	NaN	0.791309	0.101654	0.699837	0
FALSE	499	PE(16:0_22:4)	PE(38:4)	PE	767.547	16.7217	C43 H78 N1 O8 P1	M+H	1	5	2	100	A	1.02345	0.0334415	1.05577	0.967218	0.792106	0.101217	0.662641	0.717912
FALSE	939	PEt(O-15:1_21:0)	PEt(O-36:1)	PEt	716.572	6.68838	C41 H81 O7 P1	M+Li	1	1	0	50	C	0.968233	-0.046574	0.968874	NaN	0.792127	0.101205	0.781718	0
FALSE	1525	PC(O-43:13)	PC(O-43:13)	PC	847.552	16.8929	C51 H78 N1 O7 P1	M+H	1	1	0	100	C	1.04359	0.0615496	1.01236	NaN	0.792981	0.100737	0.952353	0
FALSE	973	Hex1Cer(d18:1_16:0)	Hex1Cer(d34:1)	Hex1Cer	699.565	15.6725	C40 H77 N1 O8	M+H	1	1	0	100	B	1.04657	0.0656676	1.00112	NaN	0.793814	0.100281	0.994374	0
FALSE	508	CL(16:0_16:0_18:1_18:1)	CL(68:2)	CL	1405	23.1641	C77 H146 O17 P2	M-H	1	1	0	100	B	1.03526	0.0499951	1.05454	NaN	0.79487	0.099704	0.635883	0
FALSE	164	LPC(22:6)	LPC(22:6)	LPC	567.332	2.37425	C30 H50 N1 O7 P1	M+H	2	1	1	100	C	1.05462	0.0767274	1.06397	0.975715	0.79546	0.0993816	0.707805	0.888003
FALSE	350	PS(46:11)	PS(46:11)	PS	909.552	13.5641	C52 H80 N1 O10 P1	M+H	1	2	0	50	C	1.09548	0.131568	1.15509	NaN	0.796118	0.0990226	0.689486	0
FALSE	1323	PC(P-40:12)	PC(P-40:12)	PC	805.505	17.0961	C48 H72 N1 O7 P1	M+H	1	1	0	50	C	0.976763	-0.0339191	1.00345	NaN	0.796213	0.0989705	0.970202	0
FALSE	860	Ch-D7()	Ch-D7	Ch-D7	393.399	14.5328	C27 H39 D7 O1	M+H-H2O	1	1	0	100	A	1.03299	0.0468287	1.04366	NaN	0.796516	0.0988052	0.74492	0
FALSE	1122	PC(18:1_18:1)	PC(36:2)	PC	785.593	16.8458	C44 H84 N1 O8 P1	M+H	2	3	40	100	A	1.01447	0.0207257	1.04956	NaN	0.800155	0.0968258	0.455124	0
FALSE	132	PC(16:2CHO)	PC(16:2CHO)	PC	519.26	2.99768	C24 H42 N1 O9 P1	M+H	1	1	0	100	C	0.965196	-0.0511056	1.00232	NaN	0.800682	0.0965402	0.987911	0
FALSE	719	PE(40:9)	PE(40:9)	PE	785.5	13.4339	C45 H72 N1 O8 P1	M+H	1	2	6	100	C	1.08517	0.117927	1.10186	1.0002	0.80399	0.0947494	0.764907	0.999466
FALSE	928	PE(42:8)	PE(42:8)	PE	815.547	17.1516	C47 H78 N1 O8 P1	M+H	1	3	4	100	C	0.960257	-0.0585074	0.940249	0.896682	0.804399	0.0945287	0.666181	0.565461
FALSE	644	CL(18:1_18:1_18:1_20:4)	CL(74:7)	CL	1479.02	22.7234	C83 H148 O17 P2	M-H	1	1	0	100	C	1.03403	0.0482844	1.05487	NaN	0.805702	0.0938253	0.701093	0
FALSE	876	Hex2Cer(d18:1_18:0)	Hex2Cer(d36:1)	Hex2Cer	889.649	16.5072	C48 H91 N1 O13	M+H	1	1	0	50	B	1.08558	0.118461	1.17621	NaN	0.805827	0.0937585	0.635837	0
FALSE	683	PE(O-40:5)	PE(O-40:5)	PE	779.583	17.9119	C45 H82 N1 O7 P1	M+H	1	3	0	100	C	1.02115	0.0301899	0.956602	0.979547	0.809753	0.0916477	0.703506	0.802623
FALSE	1599	PC(44:9)	PC(44:9)	PC	883.609	15.4116	C52 H86 N1 O8 P1	M+H	1	1	0	50	C	0.900578	-0.151077	0.8611	NaN	0.81133	0.0908022	0.600989	0
FALSE	760	PE(40:7)	PE(40:7)	PE	789.531	16.0318	C45 H76 N1 O8 P1	M+H	1	3	10	100	C	1.02555	0.0363992	1.02348	0.959451	0.813111	0.08985	0.802936	0.631315
FALSE	1009	PE(22:3_22:6)	PE(44:9)	PE	841.562	16.0517	C49 H80 N1 O8 P1	M+H	1	3	0	100	A	0.940418	-0.0886266	0.979533	0.866288	0.813634	0.0895711	0.935175	0.570429
FALSE	646	PE(P-20:2_20:4)	PE(P-40:6)	PE	775.552	16.7135	C45 H78 N1 O7 P1	M+H	1	3	0	100	B	0.950225	-0.0736595	1.01492	0.910139	0.814125	0.0893088	0.939855	0.687493
FALSE	983	PE(44:12)	PE(44:12)	PE	835.515	14.8608	C49 H74 N1 O8 P1	M+H	1	2	1	100	C	0.950712	-0.07292	0.936318	0.872808	0.816706	0.0879342	0.765006	0.524109
FALSE	1078	PE(18:1_18:1)	PE(36:2)	PE	743.547	17.0953	C41 H78 N1 O8 P1	M+H	1	4	3	100	A	0.967255	-0.0480316	1.02732	0.905094	0.818264	0.0871065	0.751945	0.470576
FALSE	1689	PC(40:9COOH)	PC(40:9COOH)	PC	857.521	15.0976	C48 H76 N1 O10 P1	M+H	1	1	0	100	C	1.05779	0.0810497	0.9359	NaN	0.81916	0.0866315	0.798641	0
FALSE	776	PE(22:6_18:0)	PE(40:6)	PE	791.547	16.5904	C45 H78 N1 O8 P1	M+H	1	4	2	100	B	1.13986	0.188852	1.08511	1.07122	0.822236	0.0850035	0.892396	0.908949
FALSE	321	PS(44:9)	PS(44:9)	PS	885.552	14.4136	C50 H80 N1 O10 P1	M+H	1	3	0	100	C	1.08187	0.113531	1.01916	NaN	0.82279	0.084711	0.95165	0
FALSE	1065	PC(36:6)	PC(36:6)	PC	777.531	13.6074	C44 H76 N1 O8 P1	M+H	2	1	17	100	C	1.03364	0.0477377	1.09362	NaN	0.823101	0.084547	0.557546	0
FALSE	744	PE(40:8)	PE(40:8)	PE	787.515	16.3318	C45 H74 N1 O8 P1	M+H	1	2	7	50	C	0.971241	-0.042099	0.83878	0.920671	0.823165	0.0845132	0.151392	0.45985
FALSE	506	PE(20:4_18:0)	PE(38:4)	PE	767.547	18.165	C43 H78 N1 O8 P1	M+H	1	5	3	100	B	1.02116	0.0302093	1.03719	0.9737	0.827647	0.0821549	0.781532	0.863096
FALSE	1554	PC(42:8)	PC(42:8)	PC	857.593	15.483	C50 H84 N1 O8 P1	M+H	2	2	4	100	B	0.963282	-0.0539697	1.01198	NaN	0.827695	0.0821298	0.950167	0
FALSE	974	TG(14:0_15:0_16:0)	TG(45:0)	TG	764.689	23.4562	C48 H92 O6	M+NH4	1	1	1	50	A	0.963523	-0.0536096	0.980877	0.912144	0.82807	0.0819331	0.921981	0.68965
FALSE	295	PS(22:5_22:6)	PS(44:11)	PS	881.521	13.1354	C50 H76 N1 O10 P1	M+H	1	2	0	100	A	0.960516	-0.0581186	0.955908	NaN	0.828725	0.0815897	0.803625	0
FALSE	235	PE(20:4_16:0)	PE(36:4)	PE	739.515	16.9731	C41 H74 N1 O8 P1	M+H	1	3	2	100	B	1.02861	0.0406907	1.11398	0.984015	0.829089	0.0813991	0.487926	0.932851
FALSE	8	LPC(15:0)	LPC(15:0)	LPC	481.317	2.86571	C23 H48 N1 O7 P1	M+H	2	1	1	100	A	1.04879	0.0687216	1.10484	0.974022	0.835013	0.0783069	0.511999	0.916349
FALSE	682	CL(16:1_18:1_18:2_18:2)	CL(70:6)	CL	1424.97	21.8836	C79 H142 O17 P2	M-H	1	1	0	50	C	0.975528	-0.035745	0.858836	NaN	0.835765	0.0779158	0.210115	0
FALSE	1343	DG(9:0_9:0)	DG(18:0)	DG	372.288	2.94133	C21 H40 O5	M+H	1	2	0	50	B	0.97653	-0.0342636	1.00041	NaN	0.837431	0.077051	0.997606	0
FALSE	55	PE(21:4)	PE(21:4)	PE	529.28	3.00003	C26 H44 N1 O8 P1	M+H	1	1	0	100	C	1.07059	0.0984121	1.0836	1.04519	0.841114	0.0751449	0.827106	0.910689
FALSE	961	TG(14:0_14:0_16:0)	TG(44:0)	TG	750.674	23.2823	C47 H90 O6	M+NH4	2	2	1	100	A	1.0254	0.0361849	1.14705	0.979582	0.842011	0.0746825	0.318196	0.849825
FALSE	1412	TG(14:0_16:1_18:1)	TG(48:2)	TG	802.705	23.3135	C51 H94 O6	M+NH4	1	3	1	100	A	0.937047	-0.0938066	1.0877	0.890943	0.842981	0.0741824	0.673335	0.703198
FALSE	161	LPC(22:6)	LPC(22:6)	LPC	567.332	2.24109	C30 H50 N1 O7 P1	M+H	1	1	1	100	C	1.07439	0.10352	1.05191	0.985677	0.843739	0.0737917	0.848709	0.970986
FALSE	947	TG(12:0_14:0_16:0)	TG(42:0)	TG	722.642	22.6465	C45 H86 O6	M+NH4	1	1	1	100	A	1.03002	0.0426708	0.970568	0.977259	0.845886	0.0726881	0.860252	0.888458
FALSE	934	PC(O-36:6)	PC(O-36:6)	PC	763.552	15.1748	C44 H78 N1 O7 P1	M+H	1	2	0	100	C	1.05089	0.0716142	1.22757	NaN	0.847045	0.0720935	0.340158	0
FALSE	1432	PC(39:7)	PC(39:7)	PC	817.562	17.9152	C47 H80 N1 O8 P1	M+H	1	1	2	50	C	1.05	0.0703854	1.0838	NaN	0.848365	0.0714173	0.763098	0
FALSE	335	PC(31:0)	PC(31:0)	PC	719.547	16.2709	C39 H78 N1 O8 P1	M+H	1	2	13	50	C	0.852456	-0.230303	0.901085	NaN	0.849416	0.0708793	0.874414	0
FALSE	283	PS(22:6_22:6)	PS(44:12)	PS	879.505	12.2391	C50 H74 N1 O10 P1	M+H	1	2	1	100	A	1.03675	0.0520665	1.18491	NaN	0.85082	0.0701624	0.519047	0
FALSE	1647	PC(34:6)	PC(34:6)	PC	749.5	11.8848	C42 H72 N1 O8 P1	M+H	1	1	4	100	C	1.03675	0.0520693	0.957696	NaN	0.852176	0.0694705	0.830687	0
FALSE	1476	PC(22:5_18:2)	PC(40:7)	PC	831.578	16.19	C48 H82 N1 O8 P1	M+H	1	3	1	50	B	0.983384	-0.024173	0.981151	NaN	0.853644	0.0687231	0.806159	0
FALSE	519	PE(18:0_20:3)	PE(38:3)	PE	769.562	17.5734	C43 H80 N1 O8 P1	M+H	1	2	2	100	A	1.01919	0.0274249	0.966826	0.960266	0.854801	0.068135	0.765508	0.563154
FALSE	194	PS(18:0_20:3)	PS(38:3)	PS	813.552	15.9391	C44 H80 N1 O10 P1	M+H	2	3	2	100	A	1.02131	0.0304138	1.00949	NaN	0.856599	0.0672224	0.930459	0
FALSE	1385	TG(18:1_22:6_22:6)	TG(62:13)	TG	976.752	22.7945	C65 H100 O6	M+NH4	1	1	1	50	A	0.889013	-0.169724	0.902094	0.769935	0.857177	0.0669293	0.873614	0.679517
FALSE	910	PE(20:3_22:6)	PE(42:9)	PE	813.531	14.8588	C47 H76 N1 O8 P1	M+H	1	4	2	100	A	1.04614	0.0650769	0.9997	0.96145	0.859009	0.0660025	0.999078	0.865638
FALSE	787	PC(34:4)	PC(34:4)	PC	753.531	16.4635	C42 H76 N1 O8 P1	M+H	1	1	22	100	C	1.01995	0.0285003	1.05261	NaN	0.860836	0.0650796	0.14833	0
FALSE	1474	PC(40:7)	PC(40:7)	PC	831.578	15.7741	C48 H82 N1 O8 P1	M+H	1	3	12	100	C	0.985523	-0.0210386	0.989232	NaN	0.861949	0.0645183	0.899462	0
FALSE	1617	PC(46:6)	PC(46:6)	PC	917.687	19.0319	C54 H96 N1 O8 P1	M+H	1	2	0	50	C	1.06157	0.0862031	0.96139	NaN	0.866467	0.0622481	0.910145	0
FALSE	521	PE(18:0_20:3)	PE(38:3)	PE	769.562	17.9482	C43 H80 N1 O8 P1	M+H	1	2	2	100	A	1.01821	0.0260394	0.993928	0.967379	0.866782	0.06209	0.961402	0.728428
FALSE	791	PE(22:6_18:0)	PE(40:6)	PE	791.547	16.9661	C45 H78 N1 O8 P1	M+H	1	4	2	50	B	1.2497	0.321584	1.20722	1.09227	0.867396	0.0617826	0.876834	0.946495
FALSE	1531	PC(42:12)	PC(42:12)	PC	849.531	14.1122	C50 H76 N1 O8 P1	M+H	1	1	0	100	C	1.01928	0.0275473	1.07885	NaN	0.870702	0.0601306	0.482731	0
FALSE	1550	PC(42:9)	PC(42:9)	PC	855.578	14.9328	C50 H82 N1 O8 P1	M+H	1	1	4	100	C	1.03381	0.0479712	1.04091	NaN	0.871623	0.0596712	0.785519	0
FALSE	351	PS(24:5_22:6)	PS(46:11)	PS	909.552	13.8481	C52 H80 N1 O10 P1	M+H	2	2	0	100	A	0.975874	-0.0352337	0.980836	NaN	0.880815	0.0551151	0.906458	0
FALSE	514	PE(19:3CHO_18:0)	PE(37:3CHO)	PE	769.526	9.21761	C42 H76 N1 O9 P1	M+H	1	2	0	100	C	0.983637	-0.0238016	0.994606	0.938191	0.882036	0.0545138	0.963386	0.667197
FALSE	720	PE(18:3_22:6)	PE(40:9)	PE	785.5	13.6229	C45 H72 N1 O8 P1	M+H	1	2	4	100	A	1.03892	0.0550853	1.13265	0.959636	0.882052	0.0545061	0.655964	0.856439
FALSE	374	PS(20:3_16:0)	PS(36:3)	PS	785.521	14.7063	C42 H76 N1 O10 P1	M+H	1	2	2	100	B	0.973931	-0.0381092	1.061	NaN	0.882585	0.0542433	0.805392	0
FALSE	29	PG(16:0_20:4)	PG(36:4)	PG	770.51	14.2644	C42 H75 O10 P1	M+NH4	2	3	2	100	A	1.03332	0.047281	1.08862	0.937824	0.882731	0.0541717	0.726744	0.75367
FALSE	1600	PC(44:9)	PC(44:9)	PC	883.609	15.7821	C52 H86 N1 O8 P1	M+H	1	1	0	100	C	1.02988	0.0424769	0.988447	NaN	0.884699	0.0532047	0.957687	0
FALSE	920	TG(29:6_6:1CHO)	TG(35:7CHO)	TG	624.403	11.3527	C38 H56 O7	M+NH4	1	2	0	100	C	1.01513	0.0216671	1.00765	0.961005	0.88514	0.052988	0.946014	0.813507
FALSE	103	PE(17:3CHO_16:0)	PE(33:3CHO)	PE	713.463	6.64437	C38 H68 N1 O9 P1	M+H	1	1	0	100	C	1.01655	0.0236788	1.05637	0.970966	0.885458	0.052832	0.607019	0.864918
FALSE	113	LPE(15:0)	LPE(15:0)	LPE	439.27	2.94843	C20 H42 N1 O7 P1	M+H	1	1	2	50	C	1.02368	0.0337634	0.999848	0.918894	0.889977	0.0506211	0.999073	0.704908
FALSE	736	PE(18:2_22:6)	PE(40:8)	PE	787.515	14.491	C45 H74 N1 O8 P1	M+H	1	2	2	100	A	0.963887	-0.0530642	0.956992	0.889237	0.890072	0.0505751	0.866977	0.627859
FALSE	2	LPE(16:0)	LPE(16:0)	LPE	453.286	3.71047	C21 H44 N1 O7 P1	M+H	1	1	2	50	C	0.988188	-0.017142	1.08896	0.890749	0.895744	0.0478162	0.243786	0.184512
FALSE	509	CL(16:0_16:0_18:1_20:2)	CL(70:3)	CL	1431.02	23.2013	C79 H148 O17 P2	M-H	1	2	0	100	C	1.01636	0.0234149	0.97638	NaN	0.895777	0.0478002	0.841565	0
FALSE	1373	DG(P-22:7_22:6)	DG(P-44:13)	DG	694.496	13.8312	C47 H66 O4	M+H	1	1	0	50	C	0.985566	-0.0209756	0.997432	NaN	0.896362	0.0475166	0.984708	0
FALSE	873	PE(19:0_22:6)	PE(41:6)	PE	805.562	17.3895	C46 H80 N1 O8 P1	M+H	2	2	2	100	A	1.00979	0.0140498	1.02685	0.946732	0.896374	0.0475108	0.677923	0.57317
FALSE	1223	DG(16:0_22:6)	DG(38:6)	DG	640.507	17.5518	C41 H68 O5	M+H	3	2	1	100	A	1.02678	0.038129	0.966369	NaN	0.896658	0.0473733	0.862018	0
FALSE	293	PC(O-32:2)	PC(O-32:2)	PC	715.552	16.271	C40 H78 N1 O7 P1	M+H	1	1	0	100	C	1.01658	0.0237207	1.08769	NaN	0.898386	0.0465371	0.461137	0
FALSE	342	PS(46:12)	PS(46:12)	PS	907.536	13.4936	C52 H78 N1 O10 P1	M+H	1	3	0	50	C	1.12002	0.163528	1.59335	NaN	0.899579	0.0459608	0.576311	0
FALSE	73	PG(O-36:6)	PG(O-36:6)	PG	752.499	9.22948	C42 H73 O9 P1	M+NH4	1	1	0	50	C	0.985838	-0.0205782	0.993525	0.891427	0.899938	0.0457875	0.958133	0.364359
FALSE	250	LPC(20:3)	LPC(20:3)	LPC	545.348	3.09428	C28 H52 N1 O7 P1	M+H	1	1	2	50	C	0.980836	-0.0279162	1.00871	0.911478	0.900078	0.0457201	0.95655	0.467192
FALSE	13	PG(33:1)+D7:(s)	PG(33:1)+D7:(s)	PG	741.554	15.0003	C39 H68 D7 O10 P1	M+NH4	1	2	0	100	C	0.977819	-0.0323607	1.04871	0.893023	0.901591	0.0449903	0.700766	0.494114
FALSE	272	PS(42:9)	PS(42:9)	PS	857.521	13.1629	C48 H76 N1 O10 P1	M+H	1	1	4	100	C	0.967971	-0.0469636	0.865907	NaN	0.90164	0.0449669	0.625699	0
FALSE	1109	PC(36:3)	PC(36:3)	PC	783.578	15.8155	C44 H82 N1 O8 P1	M+H	1	1	20	100	C	0.99196	-0.0116454	0.956743	NaN	0.901751	0.0449132	0.456823	0
FALSE	231	LPC(16:1)	LPC(16:1)	LPC	493.317	2.22382	C24 H48 N1 O7 P1	M+H	1	1	2	100	C	1.02723	0.0387617	0.893455	0.953701	0.905828	0.0429542	0.609488	0.859163
FALSE	1683	PC(37:2)	PC(37:2)	PC	799.609	17.6709	C45 H86 N1 O8 P1	M+H	1	1	14	50	C	1.03243	0.0460418	0.937078	NaN	0.906399	0.0426805	0.541702	0
FALSE	57	PE(23:6)	PE(23:6)	PE	553.28	2.59113	C28 H44 N1 O8 P1	M+H	1	1	0	100	C	0.970557	-0.0431152	0.974615	0.944312	0.906879	0.0424508	0.928405	0.848601
FALSE	1634	PC(50:7)	PC(50:7)	PC	971.734	19.9016	C58 H102 N1 O8 P1	M+H	2	1	0	100	C	0.979039	-0.0305622	0.991289	NaN	0.909265	0.0413093	0.962071	0
FALSE	843	MG(P-13:1)	MG(P-13:1)	MG	270.219	1.48525	C16 H30 O3	M+NH4	1	1	0	50	C	1.04573	0.0645077	1.04928	0.917921	0.90971	0.0410969	0.911044	0.820635
FALSE	878	PE(42:12)	PE(42:12)	PE	807.484	13.6353	C47 H70 N1 O8 P1	M+H	1	1	0	100	C	0.973448	-0.0388242	0.984556	0.895585	0.910774	0.0405895	0.950184	0.620266
FALSE	862	PE(P-20:3_22:6)	PE(P-42:9)	PE	797.536	17.3798	C47 H76 N1 O7 P1	M+H	1	2	0	100	B	0.985513	-0.021053	0.949931	0.938646	0.91122	0.0403766	0.68889	0.7457
FALSE	647	CL(18:1_18:1_20:4_20:4)	CL(76:10)	CL	1501	22.1496	C85 H146 O17 P2	M-H	1	1	0	50	C	1.01649	0.0236006	1.04091	NaN	0.914573	0.0387817	0.759696	0
FALSE	1044	TG(12:0_16:0_22:6)	TG(50:6)	TG	822.674	22.3337	C53 H90 O6	M+NH4	1	1	1	100	A	1.02952	0.0419673	0.982755	0.973063	0.915576	0.0383058	0.948887	0.912787
FALSE	282	PS(22:6_22:6)	PS(44:12)	PS	879.505	12.1423	C50 H74 N1 O10 P1	M+H	1	2	1	100	A	1.02147	0.0306454	0.991664	NaN	0.915735	0.0382303	0.966997	0
FALSE	627	PC(33:2)	PC(33:2)	PC	743.547	17.2431	C41 H78 N1 O8 P1	M+H	2	1	12	100	C	1.02426	0.0345801	1.10052	NaN	0.916551	0.0378433	0.352848	0
FALSE	911	TG(27:6_6:1CHO)	TG(33:7CHO)	TG	596.371	10.2091	C36 H52 O7	M+NH4	1	2	0	100	C	0.988478	-0.0167192	0.976021	0.940721	0.916557	0.0378406	0.835239	0.728382
FALSE	445	PE(16:1_22:6)	PE(38:7)	PE	761.5	14.3432	C43 H72 N1 O8 P1	M+H	1	3	2	50	B	0.979199	-0.0303263	0.924376	0.910594	0.920816	0.0358271	0.633252	0.611355
FALSE	229	PS(18:0_22:5)	PS(40:5)	PS	837.552	15.9599	C46 H80 N1 O10 P1	M+H	2	3	0	100	A	0.985701	-0.0207783	1.03651	NaN	0.921709	0.0354063	0.744635	0
FALSE	1208	PC(15:0_22:6)	PC(37:6)	PC	791.547	14.3147	C45 H78 N1 O8 P1	M+H	1	4	6	50	C	0.919823	-0.120572	0.727476	NaN	0.924552	0.0340688	0.642018	0
FALSE	1046	PE(48:15)	PE(48:15)	PE	885.531	14.7999	C53 H76 N1 O8 P1	M+H	1	1	0	100	C	0.989321	-0.0154896	1.0031	0.924036	0.925892	0.0334399	0.977002	0.418742
FALSE	859	TG(O-5:0_3:0_10:0)	TG(O-18:0)	TG	372.288	3.1283	C21 H40 O5	M+NH4	1	2	0	50	B	0.990912	-0.0131711	1.01344	0.939941	0.926815	0.0330069	0.89552	0.696437
FALSE	211	LPC(P-16:0)	LPC(P-16:0)	LPC	479.338	4.30804	C24 H50 N1 O6 P1	M+H	1	1	1	50	C	1.05665	0.0794912	1.06647	0.93229	0.92717	0.0328407	0.878292	0.904064
FALSE	921	TG(29:6_6:1CHO)	TG(35:7CHO)	TG	624.403	12.1236	C38 H56 O7	M+NH4	1	2	0	100	C	0.988079	-0.0173022	0.967666	0.934021	0.928908	0.0320273	0.80727	0.72131
FALSE	385	PS(18:2_18:0)	PS(36:2)	PS	787.536	15.5912	C42 H78 N1 O10 P1	M+H	1	2	2	100	B	1.01304	0.0186871	0.997283	NaN	0.929195	0.031893	0.982351	0
FALSE	945	TG(39:8CHO)	TG(39:8CHO)	TG	678.45	13.8394	C42 H62 O7	M+NH4	1	1	0	50	C	1.02515	0.0358399	0.917721	0.962618	0.936033	0.0287087	0.829191	0.907131
FALSE	222	PC(28:0)	PC(28:0)	PC	677.5	13.5986	C36 H72 N1 O8 P1	M+H	1	1	13	100	C	1.01163	0.0166787	0.982746	NaN	0.936127	0.0286652	0.917	0
FALSE	1653	PC(O-13:1_22:5)	PC(O-35:6)	PC	749.536	16.9114	C43 H76 N1 O7 P1	M+H	1	3	0	100	C	1.01176	0.0168622	1.01977	NaN	0.936402	0.0285377	0.917323	0
FALSE	792	PE(40:6)	PE(40:6)	PE	791.547	17.5828	C45 H78 N1 O8 P1	M+H	1	4	11	100	C	1.01684	0.0240896	1.117	0.961115	0.939821	0.0269548	0.0755464	0.887458
FALSE	261	PE(P-16:1_22:6)	PE(P-38:7)	PE	745.505	14.5458	C43 H72 N1 O7 P1	M+H	1	3	0	50	B	1.01457	0.0208687	1.02299	0.98276	0.940496	0.0266431	0.92555	0.94109
FALSE	1210	PC(37:6)	PC(37:6)	PC	791.547	14.6295	C45 H78 N1 O8 P1	M+H	1	4	6	100	C	0.980329	-0.0286624	0.885605	NaN	0.941295	0.0262743	0.59969	0
FALSE	1018	PC(O-37:8)	PC(O-37:8)	PC	773.536	17.3117	C45 H76 N1 O7 P1	M+H	1	2	0	100	C	0.989521	-0.015198	0.905879	NaN	0.941391	0.02623	0.470148	0
FALSE	912	PE(20:3_22:6)	PE(42:9)	PE	813.531	14.9695	C47 H76 N1 O8 P1	M+H	1	4	2	100	A	0.979837	-0.0293862	1.01233	0.889218	0.941959	0.0259678	0.966723	0.674916
FALSE	1096	DG(O-32:5)	DG(O-32:5)	DG	544.449	19.4885	C35 H60 O4	M+H	1	1	0	100	C	1.0092	0.0132177	1.01893	NaN	0.942015	0.025942	0.884382	0
FALSE	420	PC(16:1_16:0)	PC(32:1)	PC	731.547	15.3737	C40 H78 N1 O8 P1	M+H	2	3	16	100	A	1.00992	0.0142478	1.05829	NaN	0.943165	0.0254122	0.0292849	0
FALSE	1025	PC(35:1)	PC(35:1)	PC	773.593	17.0359	C43 H84 N1 O8 P1	M+H	1	2	16	50	C	0.961039	-0.057333	1.03386	NaN	0.944977	0.0245787	0.929766	0
FALSE	976	PE(22:6_22:6)	PE(44:12)	PE	835.515	13.8338	C49 H74 N1 O8 P1	M+H	1	2	1	100	A	0.9932	-0.00984404	0.966458	0.925248	0.94697	0.0236638	0.761425	0.469943
FALSE	674	CL(P-48:10_18:0_22:6)	CL(P-88:16)	CL	1641.1	15.119	C97 H158 O16 P2	M-H	1	1	0	100	C	0.995766	-0.00612093	0.998425	NaN	0.950416	0.0220861	0.9874	0
FALSE	884	TG(4:0_21:0COOH)	TG(25:0COOH)	TG	514.351	6.85916	C28 H50 O8	M+NH4	1	2	0	100	C	0.993823	-0.00893862	1.00311	0.957095	0.952912	0.0209474	0.976636	0.581197
FALSE	651	PC(33:1)	PC(33:1)	PC	745.562	16.0674	C41 H80 N1 O8 P1	M+H	1	1	15	100	C	1.00333	0.00480085	1.04051	NaN	0.954269	0.020329	0.351763	0
FALSE	802	PC(34:3)	PC(34:3)	PC	755.547	15.258	C42 H78 N1 O8 P1	M+H	1	2	14	100	C	1.01611	0.0230581	1.07321	NaN	0.956089	0.0195015	0.801131	0
FALSE	1616	PC(46:6)	PC(46:6)	PC	917.687	18.8959	C54 H96 N1 O8 P1	M+H	1	2	0	100	C	0.990042	-0.0144378	0.875499	NaN	0.956707	0.0192212	0.52153	0
FALSE	76	LPE(22:6)	LPE(22:6)	LPE	525.286	2.46746	C27 H44 N1 O7 P1	M+H	2	1	2	100	A	1.00606	0.00872111	1.00713	0.902067	0.957605	0.0188135	0.958571	0.254857
FALSE	956	TG(21:4_21:0CHO)	TG(42:4CHO)	TG	728.559	9.19156	C45 H76 O7	M+NH4	1	1	0	50	C	1.00535	0.00769796	0.974968	0.946969	0.959079	0.0181458	0.829324	0.736366
FALSE	1087	PE(13:0CHO_16:0)	PE(29:0CHO)	PE	663.448	17.3484	C34 H66 N1 O9 P1	M+H	1	1	0	50	C	1.01128	0.0161815	0.99706	0.96322	0.959717	0.0178569	0.985043	0.883527
FALSE	502	PE(20:4_18:0)	PE(38:4)	PE	767.547	17.1866	C43 H78 N1 O8 P1	M+H	1	5	3	50	B	1.07007	0.0977116	1.02878	1.19984	0.96028	0.0176021	0.982585	0.894546
FALSE	278	PC(30:0)	PC(30:0)	PC	705.531	15.1806	C38 H76 N1 O8 P1	M+H	2	1	12	100	C	1.0028	0.0040389	1.01488	NaN	0.960641	0.0174391	0.818693	0
FALSE	338	PS(46:12)	PS(46:12)	PS	907.536	13.3202	C52 H78 N1 O10 P1	M+H	1	3	0	100	C	1.062	0.0867869	1.04129	NaN	0.960762	0.017384	0.973342	0
FALSE	492	PE(38:5)	PE(38:5)	PE	765.531	17.2592	C43 H76 N1 O8 P1	M+H	1	4	14	100	C	1.00485	0.00698622	0.969847	0.96429	0.962634	0.016539	0.811622	0.761388
FALSE	1175	TG(18:2_18:2_18:2)	TG(54:6)	TG	878.736	22.985	C57 H98 O6	M+NH4	1	6	1	50	A	0.993013	-0.0101156	0.866967	0.95592	0.963069	0.0163424	0.387862	0.781482
FALSE	930	TG(31:6_6:1CHO)	TG(37:7CHO)	TG	652.434	13.8309	C40 H60 O7	M+NH4	1	1	0	100	C	1.00738	0.0106018	1.01866	0.960832	0.963431	0.0161792	0.91991	0.850505
FALSE	908	PEt(O-14:0_20:3)	PEt(O-34:3)	PEt	684.509	6.64697	C39 H73 O7 P1	M+Li	1	2	0	50	C	1.00447	0.00642966	1.01383	NaN	0.964436	0.0157264	0.88861	0
FALSE	1547	PC(42:9)	PC(42:9)	PC	855.578	14.5574	C50 H82 N1 O8 P1	M+H	1	1	4	100	C	0.993405	-0.00954615	1.0458	NaN	0.964891	0.0155217	0.757191	0
FALSE	66	PE(16:0_16:0)	PE(32:0)	PE	691.515	16.8506	C37 H74 N1 O8 P1	M+H	1	1	2	100	A	0.996797	-0.00462863	1.04302	0.937301	0.966025	0.0150114	0.467902	0.42537
FALSE	294	PS(22:5_22:6)	PS(44:11)	PS	881.521	12.6436	C50 H76 N1 O10 P1	M+H	1	2	0	100	A	0.993833	-0.00892537	1.00028	NaN	0.967684	0.0142664	0.998704	0
FALSE	652	CL(18:1_18:1_18:2_18:2)	CL(72:6)	CL	1453	22.3924	C81 H146 O17 P2	M-H	1	1	0	100	B	0.995518	-0.00648085	1.0095	NaN	0.969599	0.0134079	0.941774	0
FALSE	1466	TG(14:0_16:0_16:1)	TG(46:1)	TG	776.689	23.3845	C49 H92 O6	M+NH4	1	2	1	100	A	0.989034	-0.015908	1.1593	0.962057	0.971085	0.0127429	0.470623	0.899314
FALSE	399	PC(32:2)	PC(32:2)	PC	729.531	14.6352	C40 H76 N1 O8 P1	M+H	1	2	13	100	C	0.993026	-0.0100969	1.03968	NaN	0.977452	0.00990475	0.819461	0
FALSE	224	PE(36:4)	PE(36:4)	PE	739.515	15.0079	C41 H74 N1 O8 P1	M+H	1	3	14	50	C	1.00607	0.00872991	1.02862	0.981467	0.97755	0.00986117	0.879504	0.917022
FALSE	630	CL(16:0_18:1_18:1_18:2)	CL(70:4)	CL	1429	22.7492	C79 H146 O17 P2	M-H	1	1	0	100	B	1.00383	0.00551061	0.953907	NaN	0.977686	0.00980042	0.764115	0
FALSE	199	PS(22:6_18:1)	PS(40:7)	PS	833.521	13.8752	C46 H76 N1 O10 P1	M+H	1	2	2	100	B	1.00393	0.00565621	1.07254	NaN	0.97815	0.00959445	0.682492	0
FALSE	877	d5-DG(12:0_20:4)	d5-DG(32:4)	d5-DG	565.475	16.4328	C35 H55 D5 O5	M+NH4	1	1	0	100	C	1.00202	0.00290474	1.087	NaN	0.978683	0.00935814	0.373903	0
FALSE	1073	PC(35:5CHO)	PC(35:5CHO)	PC	779.51	14.7339	C43 H74 N1 O9 P1	M+H	1	1	0	100	C	1.00222	0.00319953	1.03069	NaN	0.978746	0.00933001	0.763474	0
FALSE	851	PC(16:0_18:2)	PC(34:2)	PC	757.562	15.6984	C42 H80 N1 O8 P1	M+H	2	3	30	100	A	1.00178	0.00256463	0.996724	NaN	0.97957	0.00896448	0.970241	0
FALSE	339	PE(P-18:0_20:5)	PE(P-38:5)	PE	749.536	16.8898	C43 H76 N1 O7 P1	M+H	1	2	0	100	B	1.00318	0.00457493	1.01932	0.966743	0.982163	0.00781634	0.920557	0.854875
FALSE	909	PEt(O-12:0_22:3)	PEt(O-34:3)	PEt	684.509	18.7126	C39 H73 O7 P1	M+Li	1	2	0	50	C	0.997549	-0.00354079	1.02002	NaN	0.98347	0.00723884	0.848976	0
FALSE	1430	PC(39:7)	PC(39:7)	PC	817.562	14.5747	C47 H80 N1 O8 P1	M+H	1	1	2	100	C	0.997994	-0.00289743	0.995254	NaN	0.985104	0.00651793	0.944412	0
FALSE	1428	TG(12:0_22:6_22:6)	TG(56:12)	TG	894.674	21.3102	C59 H90 O6	M+NH4	1	1	1	100	A	1.004	0.0057649	1.01889	0.952041	0.986336	0.00597515	0.938421	0.826676
FALSE	622	MG(16:0)	MG(16:0)	MG	330.277	6.65112	C19 H38 O4	M+NH4	2	1	3	100	A	0.996771	-0.00466669	1.10815	0.893318	0.987086	0.00564496	0.380978	0.672793
FALSE	21	LPE(18:1)+D7:(s)	LPE(18:1)+D7:(s)	LPE	486.345	4.05103	C23 H39 D7 N1 O7 P1	M+H	2	1	0	100	A	0.998602	-0.00201784	1.02691	0.909398	0.987439	0.00548993	0.711406	0.444061
FALSE	987	Hex1Cer(d18:1_24:1)	Hex1Cer(d42:2)	Hex1Cer	809.674	19.2173	C48 H91 N1 O8	M+H	1	1	0	50	B	1.00474	0.00681869	1.04031	NaN	0.989349	0.00465051	0.925123	0
FALSE	1618	PC(25:6_21:0)	PC(46:6)	PC	917.687	19.9044	C54 H96 N1 O8 P1	M+H	1	2	0	100	B	1.00175	0.00252957	1.00343	NaN	0.989935	0.00439314	0.98007	0
FALSE	1552	PC(42:8)	PC(42:8)	PC	857.593	15.0418	C50 H84 N1 O8 P1	M+H	1	2	4	100	C	1.00259	0.00373601	0.8876	NaN	0.990057	0.00433967	0.586462	0
FALSE	1632	PC(50:8)	PC(50:8)	PC	969.719	19.1744	C58 H100 N1 O8 P1	M+H	1	1	0	100	C	1.00249	0.00359174	1.03563	NaN	0.990961	0.00394344	0.874488	0
FALSE	1068	PC(36:6)	PC(36:6)	PC	777.531	15.4208	C44 H76 N1 O8 P1	M+H	1	1	17	100	C	0.998488	-0.0021823	1.03257	NaN	0.992659	0.00320013	0.855688	0
FALSE	649	CL(44:5COOH_18:0_19:0COOH)	CL(81:5COOHCOOH)	CL	1641.11	15.1394	C90 H162 O21 P2	M-H	1	1	0	50	C	0.999342	-0.000949348	0.965355	NaN	0.992694	0.00318465	0.735033	0
FALSE	105	PE(16:1_18:1)	PE(34:2)	PE	715.515	15.792	C39 H74 N1 O8 P1	M+H	1	4	2	100	B	0.999539	-0.000664915	0.985032	0.959176	0.995526	0.00194738	0.861861	0.731481
FALSE	133	PC(16:2CHO)	PC(16:2CHO)	PC	519.26	3.24875	C24 H42 N1 O9 P1	M+H	1	1	0	50	C	1.00059	0.000856426	1.0149	NaN	0.99658	0.00148785	0.90198	0
FALSE	1484	PC(40:6)	PC(40:6)	PC	833.593	16.3649	C48 H84 N1 O8 P1	M+H	1	3	13	50	C	0.998656	-0.0019408	1.08922	NaN	0.997003	0.00130371	0.853505	0

## Sheet: 1 AA, DPA and DHA statistics
Lipid Id Key	s1	s1 (stdev)		s2	s2 (stdev)							Rej	ID	LipidMolec	APValue
DG(18:0_22:6)+H(18,7150)	76084.6	4360.57	4	92362	4481.65	4						FALSE	1305	DG(18:0_22:6)	0.00200257
PC(16:0_20:4)+H(15,5003)	9.30767e+07	5.73416e+06	4	1.15661e+08	1.49278e+07	4						FALSE	1084	PC(16:0_20:4)	0.0301712
PC(18:0_20:4)+H(16,8573)	9.69654e+07	7.48524e+06	4	1.19423e+08	1.02054e+07	4						FALSE	1372	PC(18:0_20:4)	0.012088
PC(18:1_20:4)+H(15,6155)	2.71087e+07	2.42544e+06	4	3.4181e+07	3.64132e+06	4						FALSE	1355	PC(18:1_20:4)	0.0178441
PC(18:2_20:4)+H(14,5371)	2.47843e+06	193005	4	2.84067e+06	192411	4						FALSE	1326	PC(18:2_20:4)	0.0376095
PC(20:4_22:6)+H(13,8626)	1.02644e+07	889820	4	1.36747e+07	2.10822e+06	4						FALSE	1539	PC(20:4_22:6)	0.0246174
PC(O-16:1_20:4)+H(16,1210)	3.79761e+06	489338	4	6.78806e+06	1.22683e+06	4						FALSE	953	PC(O-16:1_20:4)	0.0039828
PE(18:0_20:4)+H(17,0974)	3.54133e+07	4.1767e+06	4	4.15557e+07	2.72408e+06	4						FALSE	501	PE(18:0_20:4)	0.0488794
PE(24:5_22:6)+H(15,4945)	1.11945e+06	41108.6	4	1.22466e+06	48975.7	4						FALSE	1040	PE(24:5_22:6)	0.0165959
PE(O-18:1_20:4)+H(17,1888)	91063.3	5956.58	4	70288.8	13198.8	4						FALSE	360	PE(O-18:1_20:4)	0.0284538
TG(16:0_18:0_22:5)+NH4(24,4871)	33839.7	4077.64	4	40312.3	3272.87	4						FALSE	1271	TG(16:0_18:0_22:5)	0.0480758
TG(16:0_18:0_22:6)+NH4(24,1181)	949539	106600	4	1.19342e+06	151704	4						FALSE	1294	TG(16:0_18:0_22:6)	0.0390238
TG(16:0_18:1_22:6)+NH4(23,5768)	985994	165038	4	1.25206e+06	126447	4						FALSE	1239	TG(16:0_18:1_22:6)	0.0429408
TG(16:0_20:1_22:6)+NH4(24,1097)	307020	26733.2	4	365951	27330.6	4						FALSE	1335	TG(16:0_20:1_22:6)	0.0215835
TG(16:0_22:4_22:6)+NH4(23,3442)	34217.3	4960.89	4	74025.2	27708.7	4						FALSE	1349	TG(16:0_22:4_22:6)	0.0300231
TG(16:0_22:5_22:6)+NH4(22,9270)	88427.3	4354.91	4	121478	15149.1	4						FALSE	1377	TG(16:0_22:5_22:6)	0.00572641
TG(16:0_22:5_22:6)+NH4(23,1328)	51355.6	1665.7	4	63520.6	5942.1	4						FALSE	1379	TG(16:0_22:5_22:6)	0.00760243
TG(16:0_22:6_22:6)+NH4(22,6951)	1.60625e+06	141263	4	2.02575e+06	184941	4						FALSE	1366	TG(16:0_22:6_22:6)	0.0112954
TG(18:0_18:0_20:4)+NH4(24,8202)	204859	28718.7	4	266722	17083.8	4						FALSE	1300	TG(18:0_18:0_20:4)	0.0100576
TG(18:0_18:2_20:4)+NH4(23,9061)	91750.4	10944.4	4	121034	15788.6	4						FALSE	1292	TG(18:0_18:2_20:4)	0.0225511
TG(18:0_20:4_22:6)+NH4(23,5147)	288409	12336.6	4	391319	31249.2	4						FALSE	1350	TG(18:0_20:4_22:6)	0.000864447
TG(18:0_22:6_22:6)+NH4(23,3000)	319027	48190.3	4	474214	100886	4						FALSE	1387	TG(18:0_22:6_22:6)	0.0321645
TG(18:1_22:6_22:6)+NH4(22,6975)	149199	11542.7	4	178753	20946.7	4						FALSE	1384	TG(18:1_22:6_22:6)	0.0483623
TG(18:2_22:6_22:6)+NH4(22,1725)	24993.2	3072.95	4	35780.4	4251.5	4						FALSE	1436	TG(18:2_22:6_22:6)	0.00626726
TG(20:3_22:6_22:6)+NH4(22,3062)	22773.7	3427.47	4	31658.2	5069.39	4						FALSE	1450	TG(20:3_22:6_22:6)	0.0272022
TG(20:4_22:6_22:6)+NH4(22,4872)	42243.2	1987.75	4	84833.4	19777.8	4						FALSE	1439	TG(20:4_22:6_22:6)	0.00517554
TG(22:6_22:6_22:6)+NH4(21,7308)	340044	20309.9	4	465700	36942.5	4						FALSE	1392	TG(22:6_22:6_22:6)	0.000997831
TG(22:6_22:6_24:6)+NH4(22,1614)	101137	10897.4	4	134531	18249.9	4						FALSE	1395	TG(22:6_22:6_24:6)	0.0200144
((LipidMolec.contains("22:6")) or (LipidMolec.contains("22:5")) or (LipidMolec.contains("20:4"))) and (TotalGrade = "A") and ({APValue[WT_F/WT_M]} < 0.05 )
Group summary of all identifications
Molec Group Key	s1	s1 (stdev)	s2	s2 (stdev)
PC	9.81879e+08	4.19419e+07	1.05694e+09	3.5471e+07
PE	4.01704e+08	2.2279e+07	4.09614e+08	5.53802e+07
PS	2.87253e+07	3.73898e+06	3.11633e+07	3.57433e+06
TG	1.04144e+07	1.10267e+06	1.30367e+07	544899
PI	5.9985e+06	1.04031e+06	6.95194e+06	731839
DG	1.18422e+06	10176.3	1.2808e+06	357938
PG	896027	90949.7	1.03058e+06	147673
LPE	455461	20903.2	465576	99034.1

## Sheet: 1 Lipid groups 
All identifications with A and B grade, 100 % identification in all samples								Identifications with P < 0.05						Identifications with P < 0.05
														LipidMolec	LipidMolecGroup	ClassKey	CalcMass	MolFormula	MainIon	TotalSmpIDRate(%)	TotalGrade	Aratio	APValue
Molec Group Key	s1	s1 (stdev)	s2	s2 (stdev)				Molec Group Key	s1	s1 (stdev)	s2	s2 (stdev)		TG(16:0_22:4_22:6)	TG(60:10)	TG	954.768	C63 H102 O6	M+NH4	100	A	2.16335	0.0300231
PC	2.77836e+09	1.65278e+08	3.01775e+09	6.26189e+07				PC	3.80933e+08	2.19524e+07	4.76164e+08	4.08158e+07		TG(20:4_22:6_22:6)	TG(64:16)	TG	998.736	C67 H98 O6	M+NH4	100	A	2.00819	0.00517554
PE	6.23442e+08	6.53475e+07	6.14958e+08	3.53475e+07				PE	1.73518e+08	1.44964e+07	2.13185e+08	1.53203e+07		PC(O-38:5)	PC(O-38:5)	PC	793.599	C46 H84 N1 O7 P1	M+H	100	B	1.95255	0.0323727
TG	8.84155e+07	2.64232e+07	1.10022e+08	2.77051e+07				TG	7.98361e+06	742838	1.02792e+07	378363		PC(O-16:1_20:4)	PC(O-36:5)	PC	765.567	C44 H80 N1 O7 P1	M+H	100	A	1.78746	0.0039828
LPC	7.72662e+07	7.23239e+06	8.6872e+07	9.87783e+06				LPC	2.60831e+06	247628	3.54388e+06	456029		TG(56:12_22:6)	TG(78:18)	TG	1190.92	C81 H122 O6	M+NH4	100	B	1.53454	0.00423326
PS	3.24049e+07	4.19119e+06	3.51491e+07	3.57948e+06				PG	1.55123e+06	160232	1.82167e+06	104151		TG(18:0_22:6_22:6)	TG(62:12)	TG	978.768	C65 H102 O6	M+NH4	100	A	1.48644	0.0321645
PG	1.0415e+07	721411	1.16126e+07	896464				Co	1.24671e+06	152642	1.61215e+06	89042		PC(O-38:6)	PC(O-38:6)	PC	791.583	C46 H82 N1 O7 P1	M+H	100	B	1.45584	0.00367722
Ch	7.5144e+06	423977	8.50255e+06	936787				DG	76084.6	4360.57	92362	4481.65		TG(18:2_22:6_22:6)	TG(62:14)	TG	974.736	C65 H98 O6	M+NH4	100	A	1.43159	0.00626726
PI	6.98963e+06	1.16738e+06	8.05713e+06	888162										TG(20:3_22:6_22:6)	TG(64:15)	TG	1000.75	C67 H100 O6	M+NH4	100	A	1.3901	0.0272022
Co	5.28192e+06	786053	6.50209e+06	431741										TG(16:0_22:5_22:6)	TG(60:11)	TG	952.752	C63 H100 O6	M+NH4	100	A	1.37376	0.00572641
LPE	2.68889e+06	137402	2.91042e+06	274733										TG(22:6_22:6_22:6)	TG(66:18)	TG	1022.74	C69 H98 O6	M+NH4	100	A	1.36953	0.000997831
DG	1.45509e+06	17251.1	1.66658e+06	378693										PE(P-18:0_20:4)	PE(P-38:4)	PE	751.552	C43 H78 N1 O7 P1	M+H	100	B	1.36065	0.0493318
MG	1.05964e+06	228356	1.12382e+06	148828										TG(16:0_18:1_22:4)	TG(56:5)	TG	908.783	C59 H104 O6	M+NH4	100	A	1.35947	0.00858226
Hex1Cer	638934	402063	566063	178949										LPC(18:0)	LPC(18:0)	LPC	523.364	C26 H54 N1 O7 P1	M+H	100	A	1.35869	0.0112876
PA	229330	42637.7	280830	38753.8										TG(18:0_20:4_22:6)	TG(60:10)	TG	954.768	C63 H102 O6	M+NH4	100	A	1.35682	0.000864447
Ch-D7	256230	34288.6	264683	52513.3										PC(20:4_22:6)	PC(42:10)	PC	853.562	C50 H80 N1 O8 P1	M+H	100	A	1.33224	0.0246174
GD3	75733	11200.9	85139.1	20274.7										TG(22:6_22:6_24:6)	TG(68:18)	TG	1050.77	C71 H102 O6	M+NH4	100	A	1.33018	0.0200144
CL	76163.5	44946.6	80768.4	38543.3										TG(18:1_18:1_18:2)	TG(54:4)	TG	882.768	C57 H102 O6	M+NH4	100	A	1.32538	0.0461208
Hex2Cer	52473.4	19214.7	55760.3	8177.71										TG(18:0_18:2_20:4)	TG(56:6)	TG	906.768	C59 H102 O6	M+NH4	100	A	1.31916	0.0225511
														TG(O-12:0_22:6_22:6)	TG(O-56:12)	TG	880.694	C59 H92 O5	M+NH4	100	B	1.31799	0.0435033
														PE(P-18:1_22:6)	PE(P-40:7)	PE	773.536	C45 H76 N1 O7 P1	M+H	100	B	1.30709	0.00450572
														PE(P-18:0_22:6)	PE(P-40:6)	PE	775.552	C45 H78 N1 O7 P1	M+H	100	B	1.30458	0.0223433
														TG(16:0_18:0_22:4)	TG(56:4)	TG	910.799	C59 H106 O6	M+NH4	100	A	1.30411	0.0288789
														TG(18:0_18:0_20:4)	TG(56:4)	TG	910.799	C59 H106 O6	M+NH4	100	A	1.30197	0.0100576
														PE(P-20:0_20:4)	PE(P-40:4)	PE	779.583	C45 H82 N1 O7 P1	M+H	100	B	1.29825	0.0311708
														Co(Q10)	Co(Q10)	Co	862.684	C59 H90 O4	M+NH4	100	A	1.29731	0.00606215
														PE(24:4_18:0)	PE(42:4)	PE	823.609	C47 H86 N1 O8 P1	M+H	100	B	1.29491	0.00932056
														PE(P-20:0_16:0)	PE(P-36:0)	PE	731.583	C41 H82 N1 O7 P1	M+H	100	B	1.29346	0.00982202
														PE(P-18:0_16:0)	PE(P-34:0)	PE	703.552	C39 H78 N1 O7 P1	M+H	100	B	1.29049	0.0237034
														TG(16:0_18:1_20:2)	TG(54:3)	TG	884.783	C57 H104 O6	M+NH4	100	A	1.28551	0.0179532
														PC(16:0_22:4)	PC(38:4)	PC	809.593	C46 H84 N1 O8 P1	M+H	100	A	1.27822	0.0090273
														PE(P-18:0_20:1)	PE(P-38:1)	PE	757.599	C43 H84 N1 O7 P1	M+H	100	B	1.27538	0.00449209
														PE(P-16:0_22:4)	PE(P-38:4)	PE	751.552	C43 H78 N1 O7 P1	M+H	100	B	1.27038	0.00582069
														TG(16:0_16:0_22:4)	TG(54:4)	TG	882.768	C57 H102 O6	M+NH4	100	A	1.27016	0.00330319
														TG(16:0_18:1_22:6)	TG(56:7)	TG	904.752	C59 H100 O6	M+NH4	100	A	1.26985	0.0429408
														PC(18:0_19:1)	PC(37:1)	PC	801.625	C45 H88 N1 O8 P1	M+H	100	A	1.2648	0.00262809
														TG(16:0_22:6_22:6)	TG(60:12)	TG	950.736	C63 H98 O6	M+NH4	100	A	1.26117	0.0112954
														PC(18:1_20:4)	PC(38:5)	PC	807.578	C46 H82 N1 O8 P1	M+H	100	A	1.26089	0.0178441
														TG(16:0_18:0_22:6)	TG(56:6)	TG	906.768	C59 H102 O6	M+NH4	100	A	1.25684	0.0390238
														PC(16:0_18:0)	PC(34:0)	PC	761.593	C42 H84 N1 O8 P1	M+H	100	A	1.24635	0.00813265
														PC(16:0_20:4)	PC(36:4)	PC	781.562	C44 H80 N1 O8 P1	M+H	100	A	1.24264	0.0301712
														PE(P-18:0_18:1)	PE(P-36:1)	PE	729.567	C41 H80 N1 O7 P1	M+H	100	B	1.23999	0.00363799
														TG(16:0_22:5_22:6)	TG(60:11)	TG	952.752	C63 H100 O6	M+NH4	100	A	1.23687	0.00760243
														PE(18:0_20:1)	PE(38:1)	PE	773.593	C43 H84 N1 O8 P1	M+H	100	A	1.23554	0.00888698
														TG(16:0_18:0_18:1)	TG(52:1)	TG	860.783	C55 H104 O6	M+NH4	100	A	1.23349	0.0271792
														PC(18:0_20:4)	PC(38:4)	PC	809.593	C46 H84 N1 O8 P1	M+H	100	A	1.23161	0.012088
														PE(P-18:2_20:4)	PE(P-38:6)	PE	747.52	C43 H74 N1 O7 P1	M+H	100	B	1.22174	0.0319827
														PE(P-18:0_22:4)	PE(P-40:4)	PE	779.583	C45 H82 N1 O7 P1	M+H	100	B	1.21653	0.0109693
														PE(P-16:0_22:6)	PE(P-38:6)	PE	747.52	C43 H74 N1 O7 P1	M+H	100	B	1.21476	0.00180816
														DG(18:0_22:6)	DG(40:6)	DG	668.538	C43 H72 O5	M+H	100	A	1.21394	0.00200257
														PE(18:0_18:1)	PE(36:1)	PE	745.562	C41 H80 N1 O8 P1	M+H	100	A	1.20955	0.0450288
														PE(16:0_18:0)	PE(34:0)	PE	719.547	C39 H78 N1 O8 P1	M+H	100	A	1.20419	0.0393049
														PE(P-18:0_20:2)	PE(P-38:2)	PE	755.583	C43 H82 N1 O7 P1	M+H	100	B	1.19923	0.0442307
														TG(18:1_22:6_22:6)	TG(62:13)	TG	976.752	C65 H100 O6	M+NH4	100	A	1.19808	0.0483623
														TG(16:0_20:1_22:6)	TG(58:7)	TG	932.783	C61 H104 O6	M+NH4	100	A	1.19194	0.0215835
														TG(16:0_18:0_22:5)	TG(56:5)	TG	908.783	C59 H104 O6	M+NH4	100	A	1.19127	0.0480758
														PE(O-18:0_16:0)	PE(O-34:0)	PE	705.567	C39 H80 N1 O7 P1	M+H	100	B	1.18949	0.0368191
														PE(O-18:2_20:2)	PE(O-38:4)	PE	753.567	C43 H80 N1 O7 P1	M+H	100	B	1.18117	0.0248129
														PE(18:0_24:6)	PE(42:6)	PE	819.578	C47 H82 N1 O8 P1	M+H	100	A	1.17825	0.00494578
														PG(16:0_18:1)	PG(34:1)	PG	748.525	C40 H77 O10 P1	M+NH4	100	A	1.17456	0.0356347
														PE(18:0_20:4)	PE(38:4)	PE	767.547	C43 H78 N1 O8 P1	M+H	100	A	1.17345	0.0488794
														PG(18:0_18:1)	PG(36:1)	PG	776.557	C42 H81 O10 P1	M+NH4	100	B	1.17004	0.0457606
														Co(Q8)	Co(Q8)	Co	726.559	C49 H74 O4	M+NH4	100	A	1.16454	0.0405098
														PE(16:0_18:1)	PE(34:1)	PE	717.531	C39 H76 N1 O8 P1	M+H	100	A	1.16433	0.0293889
														PC(18:2_20:4)	PC(38:6)	PC	805.562	C46 H80 N1 O8 P1	M+H	100	A	1.14615	0.0376095
														PE(18:0_22:4)	PE(40:4)	PE	795.578	C45 H82 N1 O8 P1	M+H	100	A	1.14309	0.0218442
														PE(P-18:1_16:0)	PE(P-34:1)	PE	701.536	C39 H76 N1 O7 P1	M+H	100	B	1.13702	0.024161
														PC(16:0_17:0)	PC(33:0)	PC	747.578	C41 H82 N1 O8 P1	M+H	100	A	1.13344	0.0154923
														TG(18:0_18:1_20:1)	TG(56:2)	TG	914.83	C59 H110 O6	M+NH4	100	A	1.12265	0.035849
														PE(P-16:0_20:4)	PE(P-36:4)	PE	723.52	C41 H74 N1 O7 P1	M+H	100	B	1.12202	0.0437766
														PE(24:5_22:6)	PE(46:11)	PE	865.562	C51 H80 N1 O8 P1	M+H	100	A	1.09399	0.0165959
														PC(20:2_18:0)	PC(38:2)	PC	813.625	C46 H88 N1 O8 P1	M+H	100	A	1.0788	0.0165882
														PE(O-18:1_20:4)	PE(O-38:5)	PE	751.552	C43 H78 N1 O7 P1	M+H	100	A	0.77187	0.0284538
														PE(P-18:1_22:5)	PE(P-40:6)	PE	775.552	C45 H78 N1 O7 P1	M+H	100	B	0.699454	0.0134018
														PE(P-16:0_20:3)	PE(P-36:3)	PE	725.536	C41 H76 N1 O7 P1	M+H	100	B	0.67576	0.0334324
														PE(P-16:0_18:2)	PE(P-34:2)	PE	699.52	C39 H74 N1 O7 P1	M+H	100	B	0.666275	0.00493619

## Sheet: 2 Full volcanoplot
Rej	ID	LipidMolec	LipidMolecGroup	ClassKey	CalcMass	BaseRt	MolFormula	MainIon	IonCnt	IsoCnt	PDBCnt	TotalSmpIDRate(%)	TotalGrade	Aratio	log2(Aratio)	Hratio	ConcRatio	APValue	-log10(APValue)	HPValue	ConcPValue
FALSE	791	PE(44:9)	PE(44:9)	PE	841.562	16.0555	C49 H80 N1 O8 P1	M+H	1	2	0	50	C	1.27595	0.351576	1.09221	1.26704	0.0158043	1.80122	0.519662	0.0144527
FALSE	1291	TG(20:4_22:6_22:6)	TG(64:16)	TG	998.736	21.9771	C67 H98 O6	M+NH4	2	2	1	100	A	1.27376	0.34909	1.27237	1.30038	0.0491527	1.30845	0.0420266	0.0240046
FALSE	982	PC(O-38:5)	PC(O-38:5)	PC	793.599	17.4368	C46 H84 N1 O7 P1	M+H	2	4	0	100	B	1.25119	0.323304	1.25265	0.53688	0.0127644	1.894	0.0597363	0.641554
FALSE	1437	PC(O-40:8)	PC(O-40:8)	PC	815.583	15.8471	C48 H82 N1 O7 P1	M+H	1	1	0	50	C	1.22636	0.294378	1.26528	0.521009	0.0122646	1.91135	0.0100149	0.628084
FALSE	185	PE(O-13:0_23:4)	PE(O-36:4)	PE	725.536	18.6618	C41 H76 N1 O7 P1	M+H	1	4	0	100	B	1.20423	0.268111	1.20957	1.20191	0.0429268	1.36727	0.0545545	0.153436
FALSE	1274	PC(42:4)	PC(42:4)	PC	865.656	18.6587	C50 H92 N1 O8 P1	M+H	2	2	20	100	A	1.19752	0.260047	1.12839	0.538761	0.0372208	1.42921	0.123945	0.642814
FALSE	1344	TG(38:2_22:6)	TG(60:8)	TG	958.799	24.1107	C63 H106 O6	M+NH4	1	2	49	100	A	1.19448	0.25638	1.22176	1.22041	0.00213219	2.67117	0.0585771	0.0171171
FALSE	1208	PC(40:4)	PC(40:4)	PC	837.625	17.4918	C48 H88 N1 O8 P1	M+H	1	2	24	100	C	1.18353	0.243092	1.12946	0.488069	0.0212615	1.67241	0.123408	0.60148
FALSE	695	PC(O-16:1_20:4)	PC(O-36:5)	PC	765.567	16.1224	C44 H80 N1 O7 P1	M+H	3	2	0	100	A	1.1569	0.210259	1.13004	0.503458	0.0348359	1.45797	0.140137	0.613649
FALSE	1288	TG(40:5_22:6)	TG(62:11)	TG	980.783	23.5077	C65 H104 O6	M+NH4	1	3	27	100	C	1.15657	0.209848	1.07018	1.18811	0.0410662	1.38652	0.16542	0.0451801
FALSE	1267	TG(16:0_22:6_22:6)	TG(60:12)	TG	950.736	22.6952	C63 H98 O6	M+NH4	2	2	1	100	A	1.15362	0.206172	1.08352	1.175	0.0134251	1.87208	0.282467	0.0984599
FALSE	1176	PC(O-40:6)	PC(O-40:6)	PC	819.614	17.3416	C48 H86 N1 O7 P1	M+H	1	1	0	100	C	1.15049	0.20225	1.04315	0.507147	0.0386668	1.41266	0.445698	0.615879
FALSE	1249	PC(42:7)	PC(42:7)	PC	859.609	16.1037	C50 H86 N1 O8 P1	M+H	1	3	6	100	C	1.14714	0.198044	0.885148	0.481814	0.046335	1.33409	0.126204	0.597795
FALSE	1247	TG(18:0_20:4_20:4)	TG(58:8)	TG	930.768	23.7191	C61 H102 O6	M+NH4	2	5	1	100	A	1.14154	0.190986	1.10621	1.16064	0.0474537	1.32373	0.37229	0.0261541
FALSE	1283	TG(18:0_22:6_22:6)	TG(62:12)	TG	978.768	23.3007	C65 H102 O6	M+NH4	2	4	1	100	A	1.12205	0.166131	1.16406	1.14862	0.042193	1.37476	0.0457399	0.184945
FALSE	934	PC(O-38:7)	PC(O-38:7)	PC	789.567	15.7629	C46 H80 N1 O7 P1	M+H	2	2	0	100	C	1.12058	0.164244	1.12707	0.494176	0.0275961	1.55915	0.019987	0.604877
FALSE	477	PE(P-18:1_22:6)	PE(P-40:7)	PE	773.536	16.1685	C45 H76 N1 O7 P1	M+H	1	2	0	100	B	1.11827	0.161265	1.09973	1.11482	0.0097157	2.01253	0.0413373	0.203925
FALSE	1255	TG(16:0_20:1_22:6)	TG(58:7)	TG	932.783	24.108	C61 H104 O6	M+NH4	2	6	1	100	A	1.08802	0.121705	1.0914	1.10915	0.0216176	1.66519	0.105303	0.277943
FALSE	531	PE(P-18:0_22:4)	PE(P-40:4)	PE	779.583	18.274	C45 H82 N1 O7 P1	M+H	1	2	0	50	B	1.04954	0.0697604	1.06391	1.04338	0.0413945	1.38306	0.0349228	0.468479
FALSE	1217	PC(40:2)	PC(40:2)	PC	841.656	19.0802	C48 H92 N1 O8 P1	M+H	1	1	18	100	C	0.912626	-0.131905	0.895435	0.382817	0.0471161	1.32683	0.0320416	0.50729
FALSE	1415	PC(O-37:9)	PC(O-37:9)	PC	771.52	16.3142	C45 H74 N1 O7 P1	M+H	1	1	0	50	C	0.899812	-0.152305	0.945732	0.385455	0.0325933	1.48687	0.316905	0.510108
FALSE	575	PC(34:3)	PC(34:3)	PC	755.547	14.9699	C42 H78 N1 O8 P1	M+H	2	1	14	100	C	0.898393	-0.154581	0.908904	0.386968	0.0238935	1.62172	0.153338	0.51048
FALSE	1310	PC(22:6_24:6)	PC(46:12)	PC	905.593	14.5039	C54 H84 N1 O8 P1	M+H	2	2	0	100	A	0.889459	-0.169	0.905029	0.367398	0.0487067	1.31241	0.11985	0.496561
FALSE	233	PG(16:0_20:4)	PG(36:4)	PG	770.51	14.2629	C42 H75 O10 P1	M+NH4	2	3	2	100	A	0.887405	-0.172336	0.916238	0.946907	0.00452857	2.34404	0.0317304	0.421575
FALSE	1297	TG(20:3_22:6_22:6)	TG(64:15)	TG	1000.75	22.1656	C67 H100 O6	M+NH4	1	1	1	50	A	0.879867	-0.184642	0.79691	0.900668	0.0241914	1.61634	0.0393275	0.288471
FALSE	578	PE(40:7)	PE(40:7)	PE	789.531	16.034	C45 H76 N1 O8 P1	M+H	1	3	10	100	C	0.877272	-0.188904	0.947309	0.874676	0.0152708	1.81614	0.593529	0.12067
FALSE	1366	PC(O-32:5)	PC(O-32:5)	PC	709.505	12.8634	C40 H72 N1 O7 P1	M+H	1	1	0	50	C	0.875738	-0.191429	0.792147	0.385778	0.0365816	1.43674	0.0191256	0.509224
FALSE	514	PE(P-18:0_22:5)	PE(P-40:5)	PE	777.567	18.1309	C45 H80 N1 O7 P1	M+H	1	2	0	100	B	0.873767	-0.194679	0.86202	0.869044	0.0256013	1.59174	0.0663895	0.0529403
FALSE	636	PE(20:5_22:6)	PE(42:11)	PE	809.5	13.169	C47 H72 N1 O8 P1	M+H	1	2	2	100	B	0.87109	-0.199107	0.949542	0.864753	0.0211816	1.67404	0.384569	0.00689172
FALSE	1250	PC(20:1_22:6)	PC(42:7)	PC	859.609	16.5093	C50 H86 N1 O8 P1	M+H	2	3	6	100	A	0.870167	-0.200636	0.941546	0.364126	0.0360615	1.44296	0.603742	0.492062
FALSE	441	PC(O-34:3)	PC(O-34:3)	PC	741.567	16.3458	C42 H80 N1 O7 P1	M+H	1	1	0	100	C	0.863779	-0.211266	0.916928	0.358014	0.0168388	1.77369	0.237027	0.483463
FALSE	490	PS(38:6)	PS(38:6)	PS	807.505	13.7398	C44 H74 N1 O10 P1	M+H	1	1	12	100	C	0.862595	-0.213245	0.885762	NaN	0.0435367	1.36114	0.092886	0
FALSE	1301	PC(44:6)	PC(44:6)	PC	889.656	18.894	C52 H92 N1 O8 P1	M+H	1	1	4	100	C	0.862074	-0.214117	0.866493	0.395977	0.0299228	1.524	0.218047	0.51719
FALSE	704	PE(22:6_22:6)	PE(44:12)	PE	835.515	13.8323	C49 H74 N1 O8 P1	M+H	1	2	1	100	A	0.858639	-0.219877	0.82949	0.854024	0.00724026	2.14025	0.0132297	0.0202224
FALSE	1318	TG(O-13:1_5:0_18:1)	TG(O-36:2)	TG	620.538	19.0598	C39 H72 O5	M+NH4	1	1	0	50	B	0.8468	-0.239908	0.820251	0.869565	0.0475132	1.32319	0.0200392	0.166776
FALSE	757	PE(24:5_22:6)	PE(46:11)	PE	865.562	15.4926	C51 H80 N1 O8 P1	M+H	2	2	0	100	A	0.832837	-0.263894	0.760028	0.827016	0.0406649	1.39078	0.0248945	0.0321832
FALSE	1342	PC(50:7)	PC(50:7)	PC	971.734	19.8997	C58 H102 N1 O8 P1	M+H	1	1	0	100	C	0.828062	-0.272189	0.830208	0.32783	0.00878443	2.05629	0.0335499	0.462934
FALSE	666	PC(35:6)	PC(35:6)	PC	763.515	14.9967	C43 H74 N1 O8 P1	M+H	2	2	6	100	B	0.827923	-0.272431	0.893871	0.328977	0.0169444	1.77097	0.0873522	0.465392
FALSE	306	PE(P-18:1_20:5)	PE(P-38:6)	PE	747.52	15.6445	C43 H74 N1 O7 P1	M+H	1	3	0	50	B	0.822847	-0.281305	0.913629	0.816682	0.0247935	1.60566	0.232348	0.0100802
FALSE	399	PE(38:7)	PE(38:7)	PE	761.5	14.6211	C43 H72 N1 O8 P1	M+H	1	2	10	100	C	0.81837	-0.289175	0.785114	0.815302	0.0106246	1.97369	0.0163816	0.0441778
FALSE	397	PE(22:6_16:1)	PE(38:7)	PE	761.5	14.1371	C43 H72 N1 O8 P1	M+H	1	2	2	100	B	0.810751	-0.302669	0.835813	0.805357	0.023817	1.62311	0.113943	0.046931
FALSE	625	PE(19:0_22:6)	PE(41:6)	PE	805.562	17.3793	C46 H80 N1 O8 P1	M+H	2	2	2	100	A	0.807323	-0.308782	0.857497	0.803833	0.0039106	2.40776	0.111431	0.0157377
FALSE	1392	PC(46:6)	PC(46:6)	PC	917.687	18.8252	C54 H96 N1 O8 P1	M+H	1	1	0	50	C	0.80445	-0.313925	0.72838	0.370481	0.0427658	1.3689	0.0677947	0.495038
FALSE	720	PE(22:5_22:6)	PE(44:11)	PE	837.531	14.8018	C49 H76 N1 O8 P1	M+H	1	2	0	100	A	0.803932	-0.314855	0.826527	0.798397	0.0361512	1.44188	0.0823651	0.0431388
FALSE	196	PE(P-16:0_20:3)	PE(P-36:3)	PE	725.536	16.9716	C41 H76 N1 O7 P1	M+H	1	4	0	100	B	0.802863	-0.316773	0.861073	0.794832	0.00567139	2.24631	0.0104967	1.25311e-05
FALSE	455	PS(22:5_22:6)	PS(44:11)	PS	881.521	13.1352	C50 H76 N1 O10 P1	M+H	1	3	0	100	B	0.801209	-0.31975	0.808599	NaN	0.00375433	2.42547	0.0127608	0
FALSE	755	PC(35:2)	PC(35:2)	PC	771.578	16.4073	C43 H82 N1 O8 P1	M+H	1	1	14	100	C	0.798321	-0.324959	0.833097	0.31992	0.00853552	2.06877	0.194272	0.452741
FALSE	711	PC(35:4)	PC(35:4)	PC	767.547	16.4478	C43 H78 N1 O8 P1	M+H	1	2	15	100	C	0.785629	-0.34808	0.830812	0.356498	0.0251185	1.60001	0.151436	0.482021
FALSE	472	PS(24:5_22:6)	PS(46:11)	PS	909.552	13.8451	C52 H80 N1 O10 P1	M+H	2	2	0	100	A	0.779546	-0.359294	0.803665	NaN	0.00846173	2.07254	0.0304598	0
FALSE	662	PC(35:6)	PC(35:6)	PC	763.515	14.8231	C43 H74 N1 O8 P1	M+H	1	2	6	100	C	0.759697	-0.396505	0.738434	0.386689	0.0237354	1.6246	0.014775	0.50604
FALSE	101	PE(P-16:0_18:2)	PE(P-34:2)	PE	699.52	16.632	C39 H74 N1 O7 P1	M+H	1	1	0	100	B	0.755927	-0.403682	0.787381	0.747791	0.0293843	1.53188	0.0638088	0.0301984
FALSE	1231	PC(41:6)	PC(41:6)	PC	847.609	16.9419	C49 H86 N1 O8 P1	M+H	1	1	2	100	C	0.747065	-0.420695	0.65463	0.28208	0.000137087	3.86301	0.000715363	0.427284
FALSE	1233	PC(41:6)	PC(41:6)	PC	847.609	17.1657	C49 H86 N1 O8 P1	M+H	1	1	2	100	C	0.740843	-0.432761	0.716223	0.360536	0.00658351	2.18154	0.00668068	0.487613
FALSE	702	PC(14:0CHO_20:4)	PC(34:4CHO)	PC	767.51	14.6254	C42 H74 N1 O9 P1	M+H	1	1	0	100	C	0.730729	-0.452591	0.745265	0.306751	0.00955349	2.01984	0.0152053	0.447185
FALSE	398	PS(20:4_18:1)	PS(38:5)	PS	809.521	14.1866	C44 H76 N1 O10 P1	M+H	1	2	2	100	B	0.728999	-0.456011	0.739332	NaN	0.0130146	1.88557	0.0170845	0
FALSE	699	PE(44:13)	PE(44:13)	PE	833.5	12.9373	C49 H72 N1 O8 P1	M+H	1	1	0	100	C	0.72604	-0.461879	0.716485	0.720855	0.000327524	3.48476	0.00288349	0.000218186
FALSE	448	PC(33:2)	PC(33:2)	PC	743.547	14.9895	C41 H78 N1 O8 P1	M+H	1	1	12	100	C	0.71807	-0.477804	0.815435	0.380337	0.0308783	1.51035	0.386602	0.504681
FALSE	1214	PC(40:3)	PC(40:3)	PC	839.64	18.1934	C48 H90 N1 O8 P1	M+H	1	1	20	50	C	0.716025	-0.481917	0.851388	0.260268	0.00609906	2.21474	0.0606045	0.408965
FALSE	1281	PC(44:13)	PC(44:13)	PC	875.547	12.5977	C52 H78 N1 O8 P1	M+H	1	1	0	100	C	0.696165	-0.522499	0.701911	0.31579	0.0011185	2.95136	0.00427154	0.45192
FALSE	98	PE(P-14:0_20:4)	PE(P-34:4)	PE	695.489	15.0161	C39 H70 N1 O7 P1	M+H	1	1	0	50	C	0.663967	-0.590817	0.658324	0.661557	0.0115547	1.93724	0.0266699	0.0120611
FALSE	221	PC(31:1)	PC(31:1)	PC	717.531	14.7726	C39 H76 N1 O8 P1	M+H	1	1	13	50	C	0.603982	-0.727423	0.700911	0.190341	0.0322534	1.49142	0.0459364	0.364354
FALSE	696	WE(O-24:3)	WE(O-24:3)	WE	362.318	6.56704	C24 H42 O2	M+NH4	1	1	2	50	C	0.495222	-1.01385	0.54125	0.540821	0.0304191	1.51685	0.0719552	0.0685297
FALSE	1045	PC(38:7)	PC(38:7)	PC	803.547	13.4801	C46 H78 N1 O8 P1	M+H	1	1	11	50	C	0.375196	-1.41428	0.411448	0.114583	0.0497098	1.30356	0.0364174	0.320573
FALSE	114	PE(P-18:0_16:0)	PE(P-34:0)	PE	703.552	18.6677	C39 H78 N1 O7 P1	M+H	1	1	0	100	B	1.11762	0.160424	1.09492	1.11332	0.0517156	1.28638	0.130684	0.278053
FALSE	954	PC(37:6)	PC(37:6)	PC	791.547	14.4105	C45 H78 N1 O8 P1	M+H	1	4	6	100	C	0.740227	-0.43396	0.905825	0.381701	0.0517846	1.2858	0.443008	0.507792
FALSE	1443	PC(O-41:4)	PC(O-41:4)	PC	837.661	21.3144	C49 H92 N1 O7 P1	M+H	1	1	0	50	C	0.874437	-0.193574	0.937968	0.355947	0.0525173	1.2797	0.386569	0.484433
FALSE	1189	PC(40:7)	PC(40:7)	PC	831.578	15.7729	C48 H82 N1 O8 P1	M+H	1	2	12	100	C	0.887114	-0.172808	0.903664	0.393622	0.0529027	1.27652	0.190093	0.514126
FALSE	716	PE(22:5_22:6)	PE(44:11)	PE	837.531	14.3227	C49 H76 N1 O8 P1	M+H	1	2	0	100	A	0.87622	-0.190634	0.870393	0.870073	0.0564918	1.24801	0.0768016	0.0720237
FALSE	1084	PC(16:0_22:6)	PC(38:6)	PC	805.562	15.0203	C46 H80 N1 O8 P1	M+H	2	5	24	50	A	0.0788949	-3.66392	0.199708	0.0494033	0.0566352	1.24691	0.0458014	0.29946
FALSE	617	DGDG(23:4_15:0)	DGDG(38:4)	DGDG	968.644	19.2085	C53 H92 O15	M-H	1	1	0	50	C	1.12172	0.165706	1.15763	NaN	0.0573536	1.24144	0.153396	0
FALSE	172	PE(P-16:0_20:4)	PE(P-36:4)	PE	723.52	16.4322	C41 H74 N1 O7 P1	M+H	1	2	0	100	B	0.879166	-0.185792	0.914279	0.879868	0.0579068	1.23727	0.434871	0.253192
FALSE	1418	PC(O-41:10)	PC(O-41:10)	PC	825.567	18.497	C49 H80 N1 O7 P1	M+H	1	1	0	50	C	0.543089	-0.88074	0.588096	0.337884	0.0580392	1.23628	0.211536	0.455024
FALSE	1147	TG(16:0_18:2_20:4)	TG(54:6)	TG	878.736	23.3168	C57 H98 O6	M+NH4	1	5	1	100	A	0.774714	-0.368265	0.848618	0.793104	0.0622085	1.20615	0.314381	0.0821499
FALSE	453	PS(22:5_22:6)	PS(44:11)	PS	881.521	12.6398	C50 H76 N1 O10 P1	M+H	1	3	0	100	A	0.831049	-0.266995	0.817265	NaN	0.0637155	1.19576	0.0691241	0
FALSE	1049	PC(38:7)	PC(38:7)	PC	803.547	14.3141	C46 H78 N1 O8 P1	M+H	2	1	11	100	C	0.764909	-0.38664	0.798632	0.363207	0.0645784	1.18991	0.470865	0.494972
FALSE	366	PE(P-18:0_20:5)	PE(P-38:5)	PE	749.536	16.8853	C43 H76 N1 O7 P1	M+H	1	2	0	100	B	0.871721	-0.198062	0.940473	0.866596	0.0649214	1.18761	0.416061	0.160787
FALSE	1322	TG(39:8CHO)	TG(39:8CHO)	TG	678.45	13.2381	C42 H62 O7	M+NH4	1	1	0	100	C	0.829664	-0.269401	1.03607	0.838654	0.066454	1.17748	0.767171	0.177425
FALSE	1321	PC(26:5_22:6)	PC(48:11)	PC	935.64	16.3708	C56 H90 N1 O8 P1	M+H	2	3	0	100	A	0.856496	-0.223482	0.875997	0.323914	0.0673009	1.17198	0.13502	0.458965
FALSE	1298	TG(20:3_22:6_22:6)	TG(64:15)	TG	1000.75	22.3032	C67 H100 O6	M+NH4	1	1	1	100	A	1.20413	0.267986	1.19585	1.23861	0.0673542	1.17164	0.0481026	0.0330331
FALSE	1242	PC(42:9)	PC(42:9)	PC	855.578	14.9592	C50 H82 N1 O8 P1	M+H	1	1	4	50	C	2.55032	1.35068	1.82681	0.463562	0.0700811	1.1544	0.0945649	0.550724
FALSE	141	PE(17:3CHO_16:0)	PE(33:3CHO)	PE	713.463	6.53342	C38 H68 N1 O9 P1	M+H	1	1	0	100	C	0.629517	-0.667682	0.952468	0.625568	0.0705531	1.15148	0.586353	0.0709689
FALSE	1353	TG(18:0_22:4_22:6)	TG(62:10)	TG	982.799	23.9	C65 H106 O6	M+NH4	1	2	1	100	A	1.38203	0.466786	1.21707	1.42949	0.0705886	1.15127	0.128867	0.124657
FALSE	485	PC(O-34:1)	PC(O-34:1)	PC	745.599	18.6623	C42 H84 N1 O7 P1	M+H	1	2	0	50	C	1.83049	0.87223	1.72346	1.35862	0.0711903	1.14758	0.060385	0.825786
FALSE	1241	PC(42:9)	PC(42:9)	PC	855.578	14.8285	C50 H82 N1 O8 P1	M+H	1	1	4	100	C	0.8346	-0.260843	0.770552	0.390437	0.0718419	1.14362	0.155887	0.511433
FALSE	204	PE(P-18:1_18:1)	PE(P-36:2)	PE	727.552	17.6577	C41 H78 N1 O7 P1	M+H	1	2	0	100	B	0.830251	-0.26838	0.94135	0.823532	0.073489	1.13378	0.511369	0.0632332
FALSE	515	PI(36:5)	PI(36:5)	PI	856.51	12.9627	C45 H77 O13 P1	M+NH4	1	1	12	50	C	0.68616	-0.543384	0.762398	0.716303	0.073493	1.13375	0.187607	0.00207307
FALSE	1354	TG(18:0_22:6_24:6)	TG(64:12)	TG	1006.8	23.6459	C67 H106 O6	M+NH4	1	1	0	100	A	1.1481	0.199252	1.06694	1.16671	0.0741858	1.12968	0.522643	0.111617
FALSE	1273	TG(18:0_20:4_22:6)	TG(60:10)	TG	954.768	23.5148	C63 H102 O6	M+NH4	2	4	1	100	A	1.12503	0.169958	1.14852	1.14969	0.07492	1.1254	0.0866789	0.0382877
FALSE	479	PS(48:12)	PS(48:12)	PS	935.568	14.2256	C54 H82 N1 O10 P1	M+H	1	1	0	100	C	0.828403	-0.271596	0.819304	NaN	0.0760523	1.11889	0.105508	0
FALSE	952	DG(18:1_18:3)	DG(36:4)	DG	616.507	18.9787	C39 H68 O5	M+H	1	2	8	50	C	0.892798	-0.163594	0.860178	NaN	0.0782446	1.10655	0.0912995	0
FALSE	845	PE(46:13)	PE(46:13)	PE	861.531	15.2753	C51 H76 N1 O8 P1	M+H	1	1	0	50	C	1.23434	0.303739	1.23127	1.22987	0.0785331	1.10495	0.184414	0.12603
FALSE	1309	TG(56:12_22:6)	TG(78:18)	TG	1190.92	24.5396	C81 H122 O6	M+NH4	1	1	0	100	B	1.18125	0.240319	1.05477	1.21035	0.0788105	1.10342	0.54598	0.217385
FALSE	160	PE(P-16:0_20:5)	PE(P-36:5)	PE	721.505	15.5344	C41 H72 N1 O7 P1	M+H	1	2	0	100	B	0.833285	-0.263117	0.87383	0.827144	0.0803096	1.09523	0.142911	0.101479
FALSE	946	Hex1Cer(d18:1_16:0)	Hex1Cer(d34:1)	Hex1Cer	699.565	15.6744	C40 H77 N1 O8	M+H	1	1	0	100	B	0.703752	-0.506861	0.731566	NaN	0.0824096	1.08402	0.125206	0
FALSE	1390	PC(O-27:1_18:3)	PC(O-45:4)	PC	893.724	22.4318	C53 H100 N1 O7 P1	M+H	1	1	0	50	C	1.13701	0.185247	0.981877	0.473353	0.0829322	1.08128	0.820123	0.589978
FALSE	409	PS(22:6_18:1)	PS(40:7)	PS	833.521	13.7971	C46 H76 N1 O10 P1	M+H	1	2	2	50	B	2.13189	1.09213	1.5963	NaN	0.0833533	1.07908	0.228736	0
FALSE	1394	PC(46:6)	PC(46:6)	PC	917.687	19.0475	C54 H96 N1 O8 P1	M+H	1	1	0	50	C	3.14339	1.65232	2.50501	1.97856	0.0838051	1.07673	0.157468	0.647429
FALSE	223	PE(20:5_16:0)	PE(36:5)	PE	737.5	14.8588	C41 H72 N1 O8 P1	M+H	1	3	2	100	B	0.910607	-0.1351	0.951645	0.9075	0.084522	1.07303	0.183581	0.272611
FALSE	1178	PC(39:4)	PC(39:4)	PC	823.609	17.5027	C47 H86 N1 O8 P1	M+H	1	1	10	100	C	0.785861	-0.347654	0.785856	0.406479	0.0850623	1.07026	0.129433	0.525723
FALSE	571	PC(34:3)	PC(34:3)	PC	755.547	14.6014	C42 H78 N1 O8 P1	M+H	1	1	14	100	C	0.550663	-0.860758	0.534027	0.275511	0.0858499	1.06626	0.0618301	0.412701
FALSE	627	PC(16:0_18:0)	PC(34:0)	PC	761.593	17.8634	C42 H84 N1 O8 P1	M+H	2	2	13	100	A	1.12307	0.167454	1.13198	0.48705	0.0862718	1.06413	0.010113	0.596835
FALSE	482	PC(O-34:1)	PC(O-34:1)	PC	745.599	18.5211	C42 H84 N1 O7 P1	M+H	1	2	0	100	C	1.11071	0.151477	1.19244	0.479328	0.0863456	1.06376	0.108049	0.592697
FALSE	753	PE(22:6_24:6)	PE(46:12)	PE	863.547	14.7946	C51 H78 N1 O8 P1	M+H	2	2	0	50	A	0.910886	-0.134657	0.891569	0.905676	0.0895025	1.04816	0.129601	0.204093
FALSE	1393	PC(46:6)	PC(46:6)	PC	917.687	18.908	C54 H96 N1 O8 P1	M+H	1	1	0	50	C	0.881114	-0.1826	0.762393	0.383389	0.0903041	1.04429	0.0356629	0.510049
FALSE	1005	PC(O-38:4)	PC(O-38:4)	PC	795.614	17.695	C46 H86 N1 O7 P1	M+H	1	1	0	100	C	1.14892	0.200277	1.13991	0.541393	0.0908694	1.04158	0.123659	0.647546
FALSE	1002	DG(18:0_20:4)	DG(38:4)	DG	644.538	19.9716	C41 H72 O5	M+H	1	1	8	50	C	0.863654	-0.211475	0.90166	NaN	0.0920269	1.03609	0.357659	0
FALSE	240	PC(P-11:0_22:6)	PC(P-33:6)	PC	719.489	14.6311	C41 H70 N1 O7 P1	M+H	1	1	0	100	C	0.907226	-0.140467	0.94044	0.383079	0.0925846	1.03346	0.277806	0.507674
FALSE	431	PE(18:0_20:4)	PE(38:4)	PE	767.547	17.0943	C43 H78 N1 O8 P1	M+H	1	5	3	100	A	1.08884	0.12279	1.06865	1.08198	0.0926357	1.03322	0.20394	0.29996
FALSE	897	d5-DG(12:0_20:4)	d5-DG(32:4)	d5-DG	565.475	16.4313	C35 H55 D5 O5	M+NH4	1	1	0	100	C	0.876698	-0.189849	0.903853	NaN	0.0940998	1.02641	0.218644	0
FALSE	1320	PC(48:12)	PC(48:12)	PC	933.625	15.5716	C56 H88 N1 O8 P1	M+H	1	1	0	100	C	0.858054	-0.22086	0.853918	0.364086	0.0942748	1.0256	0.0221172	0.493637
FALSE	526	PC(O-34:0)	PC(O-34:0)	PC	747.614	18.7382	C42 H86 N1 O7 P1	M+H	2	1	0	100	C	1.1081	0.148094	1.1567	0.462275	0.0975246	1.01089	0.128148	0.577648
FALSE	436	PC(33:3)	PC(33:3)	PC	741.531	16.3258	C41 H76 N1 O8 P1	M+H	1	1	10	100	C	0.864022	-0.21086	0.924993	0.371779	0.0982558	1.00764	0.334435	0.499636
FALSE	294	PE(P-18:2_20:4)	PE(P-38:6)	PE	747.52	15.5021	C43 H74 N1 O7 P1	M+H	1	3	0	100	B	0.934526	-0.0976926	0.96147	0.928385	0.0984913	1.0066	0.467595	0.282182
FALSE	1264	TG(18:0_20:1_20:4)	TG(58:5)	TG	936.815	24.7878	C61 H108 O6	M+NH4	1	3	1	100	A	1.16083	0.215163	0.933154	1.18863	0.09956	1.00192	0.446432	0.0741463
FALSE	762	PC(36:8)	PC(36:8)	PC	773.5	11.3051	C44 H72 N1 O8 P1	M+H	1	1	3	100	C	1.15642	0.209664	1.12214	0.526423	0.101552	0.99331	0.375834	0.635655
FALSE	1325	PC(48:6)	PC(48:6)	PC	945.719	19.8594	C56 H100 N1 O8 P1	M+H	2	1	0	100	C	0.921079	-0.118603	0.907253	0.403526	0.1036	0.98464	0.230193	0.526146
FALSE	1223	PC(40:1)	PC(40:1)	PC	843.672	20.0305	C48 H94 N1 O8 P1	M+H	1	1	20	50	C	0.536517	-0.898304	0.478463	0.262649	0.104967	0.978946	0.005347	0.380979
FALSE	1258	PC(42:5)	PC(42:5)	PC	863.64	17.692	C50 H90 N1 O8 P1	M+H	1	1	9	100	C	0.81254	-0.299489	0.979027	0.358933	0.110133	0.958084	0.577349	0.48018
FALSE	630	PC(34:0)	PC(34:0)	PC	761.593	18.3929	C42 H84 N1 O8 P1	M+H	1	2	13	50	C	1.48013	0.565721	3.38601	0.488247	0.111413	0.953066	0.0278097	0.610284
FALSE	932	PEt(O-17:1_21:0)	PEt(O-38:1)	PEt	744.603	9.54805	C43 H85 O7 P1	M+Li	1	1	0	100	C	0.903931	-0.145716	1.02013	NaN	0.117643	0.929433	0.753561	0
FALSE	258	PC(32:3)	PC(32:3)	PC	727.515	13.9061	C40 H74 N1 O8 P1	M+H	1	1	10	100	C	1.14812	0.199273	1.15115	0.563185	0.11826	0.92716	0.173153	0.666974
FALSE	1213	PC(40:4)	PC(40:4)	PC	837.625	18.0797	C48 H88 N1 O8 P1	M+H	1	2	24	100	C	1.06976	0.0972871	0.948079	0.442053	0.118619	0.925846	0.735265	0.557982
FALSE	1254	PC(22:6_20:0)	PC(42:6)	PC	861.625	17.7705	C50 H88 N1 O8 P1	M+H	2	2	8	100	A	0.915473	-0.12741	0.853476	0.408769	0.118924	0.924731	0.014354	0.53117
FALSE	1206	TG(16:0_16:0_24:6)	TG(56:6)	TG	906.768	23.9041	C59 H102 O6	M+NH4	1	4	0	50	A	1.15375	0.206326	1.04904	1.18963	0.118984	0.924513	0.345089	0.166142
FALSE	1263	TG(18:0_18:0_22:6)	TG(58:6)	TG	934.799	24.6181	C61 H106 O6	M+NH4	1	3	1	100	A	1.1102	0.150821	1.12231	1.13554	0.120114	0.920407	0.095204	0.264934
FALSE	1316	TG(2:0_2:0_18:0)	TG(22:0)	TG	442.329	11.5621	C25 H46 O6	M+NH4	1	1	0	50	A	1.0747	0.103932	1.0826	1.09293	0.120264	0.919863	0.313826	0.408542
FALSE	1182	PC(40:8)	PC(40:8)	PC	829.562	14.1689	C48 H80 N1 O8 P1	M+H	2	2	8	100	C	0.884156	-0.177627	0.845756	0.426876	0.12034	0.91959	0.171402	0.543248
FALSE	102	PE(P-18:1_16:0)	PE(P-34:1)	PE	701.536	17.601	C39 H76 N1 O7 P1	M+H	1	3	0	100	B	0.920584	-0.119379	0.905969	0.915636	0.120575	0.918744	0.116485	0.327181
FALSE	774	PE(O-18:1_20:4)	PE(O-38:5)	PE	751.552	16.7108	C43 H78 N1 O7 P1	M+H	1	2	0	100	B	0.828988	-0.270577	0.936035	0.830319	0.122483	0.911923	0.647497	0.205295
FALSE	5	LPE(18:0)	LPE(18:0)	LPE	481.317	6.08077	C23 H48 N1 O7 P1	M+H	2	1	2	100	A	0.766002	-0.384581	0.969597	0.756048	0.122545	0.911706	0.691391	0.0883769
FALSE	1244	PC(42:8)	PC(42:8)	PC	857.593	15.4753	C50 H84 N1 O8 P1	M+H	2	1	4	100	C	0.846434	-0.24053	0.735499	0.41668	0.123382	0.908747	0.00997134	0.532848
FALSE	1116	PC(38:5)	PC(38:5)	PC	807.578	16.0693	C46 H82 N1 O8 P1	M+H	1	2	24	100	C	0.761938	-0.392255	0.854738	0.294892	0.123961	0.906714	0.131904	0.433381
FALSE	1343	TG(O-40:1_20:1)	TG(O-60:2)	TG	956.914	26.5803	C63 H120 O5	M+NH4	1	1	0	50	C	1.74616	0.804188	1.58366	1.75468	0.126676	0.897307	0.193824	0.17107
FALSE	1156	TG(16:0_16:0_22:5)	TG(54:5)	TG	880.752	23.8856	C57 H100 O6	M+NH4	1	5	1	50	A	0.473193	-1.0795	0.475608	0.466182	0.127447	0.894671	0.1143	0.108498
FALSE	1328	PC(48:5)	PC(48:5)	PC	947.734	20.5872	C56 H102 N1 O8 P1	M+H	1	1	0	100	C	0.893714	-0.162115	1.01692	0.411689	0.130431	0.88462	0.72125	0.532246
FALSE	1355	TG(22:4_22:6_22:6)	TG(66:16)	TG	1026.77	22.4669	C69 H102 O6	M+NH4	1	1	1	100	A	1.1167	0.159245	1.23309	1.143	0.130751	0.883554	0.013179	0.0120913
FALSE	712	WE(O-44:4)	WE(O-44:4)	WE	640.616	22.621	C44 H80 O2	M+NH4	1	1	0	50	C	0.490408	-1.02795	0.521543	0.544082	0.130925	0.882978	0.165327	0.187338
FALSE	870	PC(36:3)	PC(36:3)	PC	783.578	16.0784	C44 H82 N1 O8 P1	M+H	1	1	20	100	C	0.907627	-0.139828	0.926818	0.413068	0.132911	0.876438	0.291669	0.534656
FALSE	1207	TG(16:0_18:0_22:6)	TG(56:6)	TG	906.768	24.1135	C59 H102 O6	M+NH4	3	4	1	100	A	1.07235	0.100782	1.02739	1.09579	0.134525	0.871198	0.589365	0.365211
FALSE	990	PC(P-39:10)	PC(P-39:10)	PC	795.52	16.1922	C47 H74 N1 O7 P1	M+H	1	1	0	100	C	1.08476	0.117375	1.08403	0.433836	0.134843	0.870171	0.145577	0.550433
FALSE	657	WE(O-22:3)	WE(O-22:3)	WE	334.287	5.57012	C22 H38 O2	M+NH4	1	1	2	50	C	0.486119	-1.04062	0.505932	0.529725	0.13666	0.864359	0.174303	0.193743
FALSE	767	PC(O-37:8)	PC(O-37:8)	PC	773.536	16.3643	C45 H76 N1 O7 P1	M+H	2	2	0	50	A	0.893317	-0.162756	0.970191	0.375411	0.136671	0.864325	0.712783	0.50267
FALSE	768	PC(O-15:2_22:6)	PC(O-37:8)	PC	773.536	16.3943	C45 H76 N1 O7 P1	M+H	1	2	0	100	C	0.893317	-0.162756	0.970191	0.375411	0.136671	0.864325	0.712783	0.50267
FALSE	146	PE(34:2)	PE(34:2)	PE	715.515	15.7868	C39 H74 N1 O8 P1	M+H	1	3	16	100	C	0.911805	-0.133203	0.837622	0.90508	0.137051	0.863118	0.0911702	0.109779
FALSE	973	PC(O-38:6)	PC(O-38:6)	PC	791.583	16.208	C46 H82 N1 O7 P1	M+H	2	3	0	100	B	1.11335	0.15491	1.14747	0.476229	0.137847	0.860602	0.0316314	0.589982
FALSE	465	PS(22:6_24:6)	PS(46:12)	PS	907.536	13.1409	C52 H78 N1 O10 P1	M+H	1	2	0	100	A	0.85423	-0.227303	0.838866	NaN	0.139902	0.854177	0.128444	0
FALSE	193	PC(30:0)	PC(30:0)	PC	705.531	15.9605	C38 H76 N1 O8 P1	M+H	1	1	12	50	C	0.699345	-0.515924	0.839687	0.428883	0.140701	0.851702	0.355912	0.541358
FALSE	1404	PC(P-18:4_16:0)	PC(P-34:4)	PC	737.536	14.6589	C42 H76 N1 O7 P1	M+H	1	1	0	50	C	1.55149	0.633657	1.20498	1.47199	0.140926	0.851009	0.254349	0.789274
FALSE	464	PE(18:0_20:2)	PE(38:2)	PE	771.578	18.4279	C43 H82 N1 O8 P1	M+H	1	2	3	50	B	0.938199	-0.0920347	0.959145	0.932482	0.143138	0.844244	0.341964	0.253585
FALSE	1289	PC(44:11)	PC(44:11)	PC	879.578	13.9966	C52 H82 N1 O8 P1	M+H	1	1	0	100	C	0.895638	-0.159012	0.851815	0.392663	0.144863	0.839043	0.0348739	0.517083
FALSE	308	PE(P-16:0_22:6)	PE(P-38:6)	PE	747.52	16.0818	C43 H74 N1 O7 P1	M+H	1	3	0	100	B	1.06758	0.0943421	1.09608	1.06384	0.1452	0.838034	0.0913281	0.397346
FALSE	1260	PC(42:5)	PC(42:5)	PC	863.64	18.1094	C50 H90 N1 O8 P1	M+H	1	1	9	50	C	0.962027	-0.0558514	0.957922	0.373804	0.145294	0.837753	0.494001	0.501228
FALSE	1356	TG(28:0_22:6_22:6)	TG(72:12)	TG	1118.92	25.1954	C75 H122 O6	M+NH4	1	1	0	100	B	1.20819	0.272844	1.25137	1.2319	0.146133	0.835252	0.198616	0.283044
FALSE	697	WE(O-24:3)	WE(O-24:3)	WE	362.318	6.71031	C24 H42 O2	M+NH4	1	1	2	50	C	0.566921	-0.81878	0.563249	0.618906	0.147436	0.831398	0.129427	0.238125
FALSE	1284	PC(22:6_22:6)	PC(44:12)	PC	877.562	13.4959	C52 H80 N1 O8 P1	M+H	2	2	1	100	A	0.881514	-0.181945	0.868489	0.408361	0.149116	0.826476	0.195711	0.530997
FALSE	1159	PC(O-40:7)	PC(O-40:7)	PC	817.599	17.094	C48 H84 N1 O7 P1	M+H	1	2	0	100	C	1.1414	0.190802	1.17036	0.540275	0.149394	0.825668	0.176052	0.646486
FALSE	150	LPC(22:6)	LPC(22:6)	LPC	567.332	2.25156	C30 H50 N1 O7 P1	M+H	1	1	1	100	C	1.75559	0.811952	1.40229	1.7497	0.150041	0.82379	0.163072	0.18993
FALSE	642	PE(42:10)	PE(42:10)	PE	811.515	13.8824	C47 H74 N1 O8 P1	M+H	1	3	3	50	C	0.694013	-0.526966	0.729984	0.677797	0.153945	0.812634	0.218858	0.126934
FALSE	504	PC(O-13:1_22:6)	PC(O-35:7)	PC	747.52	16.2739	C43 H74 N1 O7 P1	M+H	1	4	0	100	C	0.975569	-0.0356838	0.768402	0.403546	0.154138	0.81209	0.10626	0.526405
FALSE	495	PE(O-40:7)	PE(O-40:7)	PE	775.552	16.3805	C45 H78 N1 O7 P1	M+H	1	1	0	100	C	0.948554	-0.0761982	0.971333	0.943615	0.154632	0.810702	0.62223	0.279109
FALSE	819	MG(O-19:2)	MG(O-19:2)	MG	354.313	3.02995	C22 H42 O3	M+NH4	1	1	0	50	C	0.611427	-0.709747	0.629961	0.662914	0.155114	0.809348	0.164553	0.208171
FALSE	400	PS(18:0_20:5)	PS(38:5)	PS	809.521	14.5854	C44 H76 N1 O10 P1	M+H	1	2	2	100	A	0.876693	-0.189856	0.864779	NaN	0.156182	0.80637	0.168699	0
FALSE	1243	PC(42:8)	PC(42:8)	PC	857.593	15.3117	C50 H84 N1 O8 P1	M+H	1	1	4	50	C	1.19764	0.260199	0.960975	0.549593	0.156463	0.805588	0.483859	0.655847
FALSE	1315	PC(46:10)	PC(46:10)	PC	909.625	16.1064	C54 H88 N1 O8 P1	M+H	1	1	0	100	C	1.12376	0.168332	1.09235	0.46583	0.157792	0.801916	0.301079	0.578535
FALSE	1238	PC(42:9)	PC(42:9)	PC	855.578	14.188	C50 H82 N1 O8 P1	M+H	1	1	4	100	C	0.862806	-0.212892	0.866433	0.366423	0.159892	0.796174	0.0740102	0.493361
FALSE	727	PE(46:14)	PE(46:14)	PE	859.515	14.3196	C51 H74 N1 O8 P1	M+H	1	1	0	100	C	0.909708	-0.136524	0.896415	0.902828	0.161683	0.791335	0.15353	0.119992
FALSE	1285	TG(24:4_16:1_22:7)	TG(62:12)	TG	978.768	23.3798	C65 H102 O6	M+NH4	1	4	20	50	C	1.12887	0.174884	1.11657	1.14393	0.161829	0.790943	0.220721	0.109874
FALSE	416	PE(18:1_20:4)	PE(38:5)	PE	765.531	15.9073	C43 H76 N1 O8 P1	M+H	1	5	2	100	A	0.920296	-0.11983	0.930577	0.919381	0.161837	0.790921	0.317457	0.442986
FALSE	243	PE(36:4)	PE(36:4)	PE	739.515	16.9772	C41 H74 N1 O8 P1	M+H	1	3	14	100	C	0.81548	-0.294278	0.900351	0.818807	0.164038	0.785055	0.333311	0.238439
FALSE	242	PG(18:0_20:4)	PG(38:4)	PG	798.541	15.5816	C44 H79 O10 P1	M+NH4	1	2	2	100	A	1.13388	0.181273	1.06001	1.21224	0.165532	0.781118	0.602893	0.196399
FALSE	824	PC(35:0)	PC(35:0)	PC	775.609	18.2671	C43 H86 N1 O8 P1	M+H	1	1	13	100	C	0.901419	-0.14973	1.02064	0.429083	0.167395	0.776257	0.714033	0.549428
FALSE	949	Hex1Cer(d18:1_18:0)	Hex1Cer(d36:1)	Hex1Cer	727.596	17.0431	C42 H81 N1 O8	M+H	1	1	0	100	B	0.836505	-0.257555	0.797766	NaN	0.167487	0.77602	0.100079	0
FALSE	1271	TG(16:0_22:4_22:6)	TG(60:10)	TG	954.768	23.3521	C63 H102 O6	M+NH4	2	4	1	100	A	1.10876	0.148941	1.10468	1.13233	0.169578	0.77063	0.152768	0.372309
FALSE	634	PE(O-42:6)	PE(O-42:6)	PE	805.599	18.2719	C47 H84 N1 O7 P1	M+H	1	1	0	100	C	1.10811	0.148106	1.07468	1.10482	0.169675	0.770382	0.417821	0.404422
FALSE	680	PC(35:5)	PC(35:5)	PC	765.531	16.0985	C43 H76 N1 O8 P1	M+H	1	1	10	50	C	0.373562	-1.42058	0.404904	0.187481	0.172078	0.764276	0.165032	0.33875
FALSE	79	PE(P-16:0_16:0)	PE(P-32:0)	PE	675.52	17.5136	C37 H74 N1 O7 P1	M+H	1	1	0	100	B	1.08514	0.117885	1.08049	1.08162	0.172367	0.763547	0.352965	0.433915
FALSE	844	PE(P-16:0_16:1)	PE(P-32:1)	PE	673.505	16.3509	C37 H72 N1 O7 P1	M+H	1	1	0	50	B	0.869002	-0.202568	0.891505	0.860099	0.175278	0.756272	0.146688	0.0867338
FALSE	202	LPC(30:0)	LPC(30:0)	LPC	691.552	16.1079	C38 H78 N1 O7 P1	M+H	1	1	0	50	C	1.13212	0.179023	1.06266	1.10962	0.177232	0.751458	0.693945	0.238087
FALSE	1168	PC(17:0_22:6)	PC(39:6)	PC	819.578	15.6048	C47 H82 N1 O8 P1	M+H	1	3	6	100	C	0.914276	-0.129299	0.819092	0.394727	0.178652	0.747993	0.0497055	0.517141
FALSE	612	PE(40:4)	PE(40:4)	PE	795.578	19.1226	C45 H82 N1 O8 P1	M+H	1	3	15	100	C	1.10145	0.1394	1.14892	1.0934	0.181271	0.741672	0.115176	0.148122
FALSE	1160	TG(O-5:0_22:6_29:5)	TG(O-56:11)	TG	882.71	21.771	C59 H94 O5	M+NH4	1	1	0	100	B	0.782009	-0.354743	0.72397	0.809976	0.18248	0.738785	0.0980389	0.315757
FALSE	459	PS(22:4_22:6)	PS(44:10)	PS	883.536	13.6069	C50 H78 N1 O10 P1	M+H	2	2	2	100	A	0.932478	-0.100859	0.917534	NaN	0.182905	0.737773	0.148039	0
FALSE	396	PS(18:0_18:1)	PS(36:1)	PS	789.552	16.5218	C42 H80 N1 O10 P1	M+H	1	1	2	100	A	0.863533	-0.211676	0.878174	NaN	0.183748	0.735776	0.28757	0
FALSE	1123	PC(38:4)	PC(38:4)	PC	809.593	16.186	C46 H84 N1 O8 P1	M+H	1	3	22	50	C	0.86042	-0.216887	1.02439	0.356176	0.183805	0.735643	0.715284	0.490775
FALSE	199	PE(P-20:3_16:0)	PE(P-36:3)	PE	725.536	18.6597	C41 H76 N1 O7 P1	M+H	1	4	0	50	B	1.15811	0.211771	1.14865	1.16301	0.185136	0.732509	0.0545608	0.350499
FALSE	1102	PC(O-39:6)	PC(O-39:6)	PC	805.599	18.2701	C47 H84 N1 O7 P1	M+H	1	3	0	100	C	1.09777	0.134576	1.06629	0.473271	0.185865	0.730802	0.384129	0.589098
FALSE	1435	PC(O-15:1_20:3)	PC(O-35:4)	PC	753.567	18.5121	C43 H80 N1 O7 P1	M+H	1	2	0	50	C	0.928196	-0.107499	0.994095	0.359103	0.187716	0.7265	0.896045	0.489789
FALSE	1166	TG(16:0_18:0_20:4)	TG(54:4)	TG	882.768	24.3293	C57 H102 O6	M+NH4	2	4	1	100	A	1.06515	0.0910567	1.03543	1.08397	0.192324	0.715967	0.563464	0.430081
FALSE	506	PI(20:4_16:0)	PI(36:4)	PI	858.526	13.9033	C45 H79 O13 P1	M+NH4	3	2	2	100	A	0.877588	-0.188384	0.880419	0.90691	0.192516	0.715533	0.259714	0.38476
FALSE	8	LPE(18:0)	LPE(18:0)	LPE	481.317	6.20658	C23 H48 N1 O7 P1	M+H	2	1	2	100	A	1.28318	0.359718	1.11094	1.27911	0.193042	0.714348	0.268024	0.236719
FALSE	246	PC(15:0_16:0)	PC(31:0)	PC	719.547	15.9312	C39 H78 N1 O8 P1	M+H	2	2	13	100	A	0.914698	-0.128632	0.921588	0.398981	0.193932	0.712349	0.326186	0.520762
FALSE	941	PEt(O-15:1_21:0)	PEt(O-36:1)	PEt	716.572	6.66613	C41 H81 O7 P1	M+Li	1	1	0	50	C	0.912202	-0.132575	0.973332	NaN	0.194774	0.710468	0.765818	0
FALSE	1282	TG(16:0_22:6_24:6)	TG(62:12)	TG	978.768	23.0769	C65 H102 O6	M+NH4	1	4	0	100	A	1.0737	0.10259	1.09894	1.09756	0.19553	0.708786	0.294245	0.395187
FALSE	407	PE(16:0_22:6)	PE(38:6)	PE	763.515	15.45	C43 H74 N1 O8 P1	M+H	1	3	2	100	A	0.91886	-0.122083	0.956113	0.913052	0.195919	0.707924	0.610815	0.223891
FALSE	248	PC(31:0)	PC(31:0)	PC	719.547	16.3992	C39 H78 N1 O8 P1	M+H	1	2	13	50	C	0.887354	-0.172418	0.974184	0.326689	0.196678	0.706244	0.815831	0.462074
FALSE	424	PS(18:0_22:5)	PS(40:5)	PS	837.552	15.5068	C46 H80 N1 O10 P1	M+H	2	2	0	100	A	0.929005	-0.106242	0.866978	NaN	0.198326	0.70262	0.0465224	0
FALSE	75	PE(21:4)	PE(21:4)	PE	529.28	2.99813	C26 H44 N1 O8 P1	M+H	1	1	0	100	C	0.765615	-0.38531	0.811906	0.760328	0.199727	0.699563	0.317633	0.184335
FALSE	391	PS(18:0_18:2)	PS(36:2)	PS	787.536	15.5896	C42 H78 N1 O10 P1	M+H	1	2	2	100	B	0.841578	-0.24883	0.840724	NaN	0.199871	0.699251	0.219604	0
FALSE	375	PE(P-18:0_20:4)	PE(P-38:4)	PE	751.552	17.8513	C43 H78 N1 O7 P1	M+H	1	4	0	50	B	38.7367	5.27563	28.5517	40.3075	0.200548	0.697781	0.197457	0.208028
FALSE	1367	PC(19:3COOH_15:0)	PC(34:3COOH)	PC	785.521	14.7188	C42 H76 N1 O10 P1	M+H	1	1	0	50	C	1.11669	0.159225	1.07435	0.447228	0.202095	0.694445	0.198858	0.565407
FALSE	725	GD3(d38:1)	GD3(d38:1)	GD3	1499.87	15.6814	C72 H129 N3 O29	M-H	1	1	0	50	C	1.16046	0.214702	1.20299	NaN	0.20218	0.694262	0.139294	0
FALSE	789	PC(O-36:1)	PC(O-36:1)	PC	773.63	18.7767	C44 H88 N1 O7 P1	M+H	1	1	0	100	C	1.09276	0.127971	1.21281	0.423822	0.202434	0.693716	0.171204	0.54584
FALSE	556	PC(34:4)	PC(34:4)	PC	753.531	13.9867	C42 H76 N1 O8 P1	M+H	1	1	22	100	C	1.1009	0.138681	1.12745	0.497064	0.202918	0.692679	0.259467	0.608579
FALSE	1304	TG(22:5_22:6_22:6)	TG(66:17)	TG	1024.75	22.2121	C69 H100 O6	M+NH4	1	1	1	100	A	0.873489	-0.195139	0.944656	0.899625	0.203143	0.692198	0.627136	0.214674
FALSE	1268	TG(16:0_22:6_22:6)	TG(60:12)	TG	950.736	22.7643	C63 H98 O6	M+NH4	1	2	18	50	C	19.4494	4.28165	12.991	19.9066	0.204055	0.690253	0.202945	0.204763
FALSE	1066	TG(16:0_16:0_18:0)	TG(50:0)	TG	834.768	24.9563	C53 H102 O6	M+NH4	1	1	1	50	A	16.3937	4.03507	10.779	16.1921	0.204065	0.690232	0.202771	0.207368
FALSE	907	TG(O-13:0_16:0_3:0)	TG(O-32:0)	TG	568.507	18.9044	C35 H68 O5	M+NH4	1	2	0	100	B	0.878971	-0.186112	0.853398	0.898453	0.205837	0.686477	0.136547	0.439966
FALSE	564	PE(18:2_22:6)	PE(40:8)	PE	787.515	14.5079	C45 H74 N1 O8 P1	M+H	1	4	2	100	A	0.951438	-0.0718183	1.01862	0.945352	0.206614	0.684841	0.825931	0.423725
FALSE	370	PE(P-38:4)	PE(P-38:4)	PE	751.552	16.7183	C43 H78 N1 O7 P1	M+H	1	4	0	50	C	0.856102	-0.224146	0.919937	0.859577	0.207067	0.683889	0.527849	0.336832
FALSE	1256	TG(36:1_22:6)	TG(58:7)	TG	932.783	24.2144	C61 H104 O6	M+NH4	1	6	63	50	C	47.5802	5.57229	28.245	44.8884	0.207266	0.683472	0.211986	0.209036
FALSE	1388	TG(8:0_8:0_8:0)	TG(24:0)	TG	470.361	12.3384	C27 H50 O6	M+NH4	1	1	0	50	A	1.3114	0.39111	1.48603	1.34527	0.207508	0.682964	0.310209	0.291424
FALSE	488	PE(18:0_20:1)	PE(38:1)	PE	773.593	19.1239	C43 H84 N1 O8 P1	M+H	1	3	2	100	A	1.09196	0.126915	1.14676	1.08537	0.207591	0.682792	0.0707814	0.41064
FALSE	389	PE(P-18:0_20:3)	PE(P-38:3)	PE	753.567	18.1556	C43 H80 N1 O7 P1	M+H	1	1	0	100	B	0.927172	-0.109091	0.934846	0.922694	0.208476	0.680944	0.494242	0.278859
FALSE	1278	PC(42:1)	PC(42:1)	PC	871.703	21.0651	C50 H98 N1 O8 P1	M+H	1	1	15	100	C	0.783215	-0.35252	0.755253	0.411283	0.208734	0.680407	0.15403	0.525307
FALSE	558	PC(34:4)	PC(34:4)	PC	753.531	16.466	C42 H76 N1 O8 P1	M+H	1	1	22	100	C	0.916849	-0.125244	0.96568	0.413573	0.20983	0.678132	0.708425	0.533938
FALSE	955	Hex1Cer(d18:1_22:0)	Hex1Cer(d40:1)	Hex1Cer	783.659	19.2824	C46 H89 N1 O8	M+H	1	1	0	100	B	0.61108	-0.710567	0.610006	NaN	0.210066	0.677644	0.213634	0
FALSE	471	PC(33:1)	PC(33:1)	PC	745.562	16.3073	C41 H80 N1 O8 P1	M+H	1	1	15	50	C	0.941961	-0.0862613	0.932369	0.380023	0.210903	0.675917	0.432503	0.508111
FALSE	860	PC(16:0_20:4)	PC(36:4)	PC	781.562	15.5078	C44 H80 N1 O8 P1	M+H	2	3	26	100	A	1.0639	0.0893569	1.06086	0.480279	0.212005	0.673653	0.0587642	0.591601
FALSE	793	MG(O-19:3)	MG(O-19:3)	MG	352.298	2.26688	C22 H40 O3	M+NH4	1	1	0	50	C	0.374752	-1.41599	0.433326	0.395296	0.212535	0.672569	0.203187	0.242277
FALSE	1448	PC(40:5CHO)	PC(40:5CHO)	PC	849.588	15.78	C48 H84 N1 O9 P1	M+H	1	1	0	50	C	0.840138	-0.251302	0.821955	0.440677	0.213338	0.670932	0.0937939	0.555555
FALSE	940	PC(18:0_18:0)	PC(36:0)	PC	789.625	19.0667	C44 H88 N1 O8 P1	M+H	2	2	12	100	A	1.07159	0.0997558	1.03982	0.478505	0.213368	0.67087	0.341392	0.592862
FALSE	961	Hex1Cer(d18:1_24:1)	Hex1Cer(d42:2)	Hex1Cer	809.674	19.2078	C48 H91 N1 O8	M+H	1	1	0	50	B	0.702566	-0.509294	0.720731	NaN	0.213812	0.669968	0.204413	0
FALSE	1232	TG(16:0_20:4_22:6)	TG(58:10)	TG	926.736	22.9234	C61 H98 O6	M+NH4	2	1	1	100	A	1.09922	0.136475	1.20051	1.12694	0.215755	0.66604	0.0207416	0.115488
FALSE	427	PE(16:0_22:4)	PE(38:4)	PE	767.547	16.7226	C43 H78 N1 O8 P1	M+H	1	5	2	100	A	0.849733	-0.234918	0.932844	0.851807	0.217437	0.662666	0.517577	0.31285
FALSE	1034	TG(16:0_16:0_17:0)	TG(49:0)	TG	820.752	24.3967	C52 H100 O6	M+NH4	1	4	1	100	A	0.890416	-0.167449	0.994348	0.898989	0.217562	0.662418	0.91264	0.525576
FALSE	771	PE(48:15)	PE(48:15)	PE	885.531	14.8026	C53 H76 N1 O8 P1	M+H	1	1	0	100	C	0.904745	-0.144417	0.919463	0.900088	0.217868	0.661806	0.387438	0.222053
FALSE	728	PC(O-18:3_18:0)	PC(O-36:3)	PC	769.599	17.6531	C44 H84 N1 O7 P1	M+H	1	2	0	100	C	0.882467	-0.180386	0.962651	0.447016	0.218095	0.661354	0.70148	0.558035
FALSE	754	MG(16:0)	MG(16:0)	MG	330.277	6.52877	C19 H38 O4	M+NH4	2	1	3	100	A	1.26428	0.338315	1.12368	1.37416	0.218794	0.659964	0.449041	0.172032
FALSE	1351	PC(50:4)	PC(50:4)	PC	977.781	22.2536	C58 H108 N1 O8 P1	M+H	1	1	0	50	C	1.38428	0.469131	1.17844	1.11531	0.219016	0.659524	0.456613	0.933361
FALSE	388	PS(20:4_16:0)	PS(36:4)	PS	783.505	14.069	C42 H74 N1 O10 P1	M+H	1	1	2	100	B	0.892664	-0.163811	0.909738	NaN	0.219836	0.657901	0.235937	0
FALSE	1235	TG(16:0_20:3_22:6)	TG(58:9)	TG	928.752	23.2079	C61 H100 O6	M+NH4	1	3	1	100	A	0.913164	-0.131054	0.942957	0.934695	0.220436	0.656717	0.549638	0.550501
FALSE	675	PE(20:1_22:6)	PE(42:7)	PE	817.562	16.7958	C47 H80 N1 O8 P1	M+H	1	4	2	100	A	0.894686	-0.160547	0.878197	0.89334	0.222133	0.653387	0.302331	0.259987
FALSE	823	MG(P-13:1)	MG(P-13:1)	MG	270.219	1.52171	C16 H30 O3	M+NH4	1	1	0	50	C	0.488085	-1.0348	0.649215	0.506294	0.223461	0.650797	0.375766	0.254018
FALSE	194	PE(P-18:2_18:1)	PE(P-36:3)	PE	725.536	16.6576	C41 H76 N1 O7 P1	M+H	1	4	0	50	B	0.875386	-0.192009	0.887608	0.872904	0.223502	0.650719	0.113857	0.348218
FALSE	1348	TG(18:0_20:1_22:6)	TG(60:7)	TG	960.815	24.5931	C63 H108 O6	M+NH4	1	1	53	50	C	1.06047	0.0847057	0.984717	1.08427	0.224063	0.649629	0.709972	0.326407
FALSE	543	PI(20:4_18:1)	PI(38:5)	PI	884.541	14.0523	C47 H81 O13 P1	M+NH4	2	3	2	100	A	0.8782	-0.187379	0.890521	0.910189	0.226847	0.644267	0.241681	0.247199
FALSE	796	PE(P-18:0_20:2)	PE(P-38:2)	PE	755.583	18.8566	C43 H82 N1 O7 P1	M+H	1	1	0	50	B	1.1171	0.159759	1.09163	1.10843	0.227048	0.643882	0.311526	0.316746
FALSE	179	PE(P-18:3_18:1)	PE(P-36:4)	PE	723.52	17.6043	C41 H74 N1 O7 P1	M+H	1	2	0	50	B	0.94976	-0.0743656	0.941977	0.944436	0.227531	0.642959	0.423524	0.294654
FALSE	462	PS(22:3_22:6)	PS(44:9)	PS	885.552	14.6232	C50 H80 N1 O10 P1	M+H	1	2	0	100	A	0.920607	-0.119343	0.977145	NaN	0.227608	0.642812	0.761521	0
FALSE	887	DG(O-18:0)	DG(O-18:0)	DG	358.308	9.11708	C21 H42 O4	M+H	1	1	0	50	C	0.401999	-1.31474	0.496465	NaN	0.228468	0.641175	0.256359	0
FALSE	112	PE(P-18:0_16:1)	PE(P-34:1)	PE	701.536	17.8148	C39 H76 N1 O7 P1	M+H	1	3	0	100	B	1.11314	0.15464	1.09579	1.10129	0.230735	0.636886	0.380434	0.181962
FALSE	715	GD3(d36:1)	GD3(d36:1)	GD3	1471.84	14.3782	C70 H125 N3 O29	M+H	2	2	0	100	A	0.901777	-0.149157	0.931167	NaN	0.230757	0.636845	0.320103	0
FALSE	817	MG(O-19:2)	MG(O-19:2)	MG	354.313	2.76381	C22 H42 O3	M+NH4	1	1	0	50	C	0.707752	-0.498684	0.638473	0.768458	0.231055	0.636284	0.151264	0.365606
FALSE	545	PI(20:5_18:0)	PI(38:5)	PI	884.541	14.4196	C47 H81 O13 P1	M+NH4	1	3	2	100	B	0.809536	-0.304834	0.821858	0.851776	0.232324	0.633905	0.145574	0.1072
FALSE	164	LPC(26:0)	LPC(26:0)	LPC	635.489	14.5378	C34 H70 N1 O7 P1	M+H	1	1	0	100	C	1.17581	0.233651	1.08056	1.15219	0.232837	0.632948	0.440607	0.387921
FALSE	249	PE(18:1_18:2)	PE(36:3)	PE	741.531	16.0943	C41 H76 N1 O8 P1	M+H	1	3	2	100	A	0.878111	-0.187524	0.810437	0.87747	0.233318	0.632052	0.232688	0.330882
FALSE	273	PE(36:1)	PE(36:1)	PE	745.562	18.354	C41 H80 N1 O8 P1	M+H	1	2	19	50	C	1.50567	0.590408	1.22992	1.47698	0.233915	0.630941	0.346115	0.256734
FALSE	989	Co(Q8)	Co(Q8)	Co	726.559	19.9747	C49 H74 O4	M+NH4	1	1	0	100	A	0.928819	-0.10653	0.83649	0.992196	0.236522	0.626128	0.0426852	0.928032
FALSE	942	TG(O-5:0_22:6_13:1)	TG(O-40:7)	TG	666.522	17.6307	C43 H70 O5	M+NH4	1	2	0	100	B	0.889947	-0.168209	0.905034	0.916181	0.237667	0.624031	0.338291	0.507847
FALSE	1151	TG(O-12:0_22:6_22:6)	TG(O-56:12)	TG	880.694	21.1746	C59 H92 O5	M+NH4	1	1	0	100	B	0.811065	-0.302111	0.892055	0.838009	0.23988	0.620006	0.475204	0.410317
FALSE	653	WE(O-22:3)	WE(O-22:3)	WE	334.287	5.33996	C22 H38 O2	M+NH4	1	1	2	100	C	0.486046	-1.04084	0.569263	0.529113	0.241456	0.617163	0.340415	0.305137
FALSE	1017	TG(14:0_16:0_18:0)	TG(48:0)	TG	806.736	24.3944	C51 H98 O6	M+NH4	2	2	1	100	A	0.873722	-0.194754	0.857395	0.881401	0.245655	0.609674	0.209309	0.478999
FALSE	245	PC(31:0)	PC(31:0)	PC	719.547	15.6602	C39 H78 N1 O8 P1	M+H	1	2	13	100	C	0.921565	-0.117843	0.807042	0.325512	0.246116	0.60886	0.000694574	0.459011
FALSE	951	Hex1Cer(d18:1_20:0)	Hex1Cer(d38:1)	Hex1Cer	755.628	18.2361	C44 H85 N1 O8	M+H	1	1	0	100	B	0.744014	-0.426598	0.776305	NaN	0.249756	0.602485	0.327043	0
FALSE	46	LPC(18:2)	LPC(18:2)	LPC	519.332	2.60097	C26 H50 N1 O7 P1	M+H	1	1	2	100	C	0.645762	-0.630926	0.63964	0.642045	0.250239	0.601644	0.265446	0.251193
FALSE	1194	TG(34:2_22:5)	TG(56:7)	TG	904.752	23.3173	C59 H100 O6	M+NH4	1	7	1	50	B	0.832022	-0.265307	0.779974	0.856011	0.251051	0.600238	0.259722	0.388367
FALSE	596	PC(16:0_18:2)	PC(34:2)	PC	757.562	15.698	C42 H80 N1 O8 P1	M+H	2	3	30	100	A	0.921443	-0.118033	0.895755	0.446174	0.251709	0.599101	0.144717	0.559976
FALSE	1037	PC(37:1)	PC(37:1)	PC	801.625	18.5194	C45 H88 N1 O8 P1	M+H	1	1	14	100	C	1.10739	0.147165	1.15411	0.548668	0.253382	0.596224	0.231097	0.655171
FALSE	648	CL(16:0_16:0_18:1_20:4)	CL(70:5)	CL	1426.99	22.6956	C79 H144 O17 P2	M-H	1	2	0	100	B	0.940977	-0.087768	0.847741	NaN	0.253895	0.595345	0.0201995	0
FALSE	501	PC(O-13:1_22:6)	PC(O-35:7)	PC	747.52	16.0755	C43 H74 N1 O7 P1	M+H	2	4	0	50	B	1.05195	0.0730694	1.08816	0.44575	0.254798	0.593804	0.12017	0.562852
FALSE	1331	PC(50:12)	PC(50:12)	PC	961.656	16.6309	C58 H92 N1 O8 P1	M+H	1	1	0	100	C	0.73718	-0.43991	0.834638	0.231052	0.255341	0.592879	0.283053	0.375514
FALSE	222	PE(16:1_20:4)	PE(36:5)	PE	737.5	14.5183	C41 H72 N1 O8 P1	M+H	1	3	2	50	A	0.905657	-0.142964	0.929897	0.899064	0.256655	0.59065	0.455078	0.184505
FALSE	1040	TG(16:0_16:1_18:2)	TG(50:3)	TG	828.721	23.3093	C53 H96 O6	M+NH4	1	2	1	50	A	2.82125	1.49633	2.91392	3.09129	0.257182	0.58976	0.19653	0.264056
FALSE	759	PE(24:5_22:6)	PE(46:11)	PE	865.562	15.7015	C51 H80 N1 O8 P1	M+H	1	2	0	100	B	0.911891	-0.133066	0.878019	0.903292	0.257763	0.588779	0.0088688	0.0925202
FALSE	211	PE(P-18:0_18:1)	PE(P-36:1)	PE	729.567	18.7302	C41 H80 N1 O7 P1	M+H	1	1	0	100	B	1.05651	0.0792996	1.09496	1.05373	0.261196	0.583033	0.21387	0.548998
FALSE	430	PE(20:4_18:0)	PE(38:4)	PE	767.547	17.0062	C43 H78 N1 O8 P1	M+H	1	5	3	50	B	0.784842	-0.349526	0.781605	0.774816	0.261488	0.582548	0.254376	0.235281
FALSE	984	Co(Q10)	Co(Q10)	Co	862.684	22.5166	C59 H90 O4	M+NH4	1	1	0	50	A	0.774255	-0.36912	0.804436	0.824675	0.261819	0.581998	0.292569	0.407282
FALSE	1401	TG(P-10:0_22:5_22:6)	TG(P-54:11)	TG	852.663	20.4208	C57 H88 O5	M+NH4	1	1	0	50	C	0.80526	-0.312474	0.744717	0.828752	0.265093	0.576602	0.0317059	0.376061
FALSE	1211	PC(40:4)	PC(40:4)	PC	837.625	17.9906	C48 H88 N1 O8 P1	M+H	1	2	24	100	C	0.0642079	-3.96111	0.0980385	0.155548	0.265398	0.576103	0.285189	0.1742
FALSE	1010	d5-TG(40:9_22:6)	d5-TG(62:15)	d5-TG	977.752	22.6914	C65 H91 D5 O6	M+NH4	1	1	0	100	C	1.06631	0.0926257	0.986351	NaN	0.267196	0.573169	0.902781	0
FALSE	1058	TG(16:0_18:0_16:1)	TG(50:1)	TG	832.752	24.5003	C53 H100 O6	M+NH4	1	2	1	50	A	0.106137	-3.236	0.127959	0.0977783	0.267205	0.573155	0.255174	0.274436
FALSE	775	PE(O-18:1_20:4)	PE(O-38:5)	PE	751.552	18.7337	C43 H78 N1 O7 P1	M+H	1	2	0	50	B	1.15148	0.203495	1.13216	1.14954	0.267457	0.572746	0.304159	0.321601
FALSE	649	WE(O-22:3)	WE(O-22:3)	WE	334.287	2.40544	C22 H38 O2	M+NH4	1	1	2	100	C	0.51505	-0.957214	0.496778	0.550808	0.267945	0.571955	0.312431	0.326078
FALSE	351	PC(32:1)	PC(32:1)	PC	731.547	16.0726	C40 H78 N1 O8 P1	M+H	1	3	16	50	C	1.1395	0.188404	1.19502	0.394179	0.270099	0.568477	0.0257898	0.511048
FALSE	869	Ch-D7()	Ch-D7	Ch-D7	393.399	14.5389	C27 H39 D7 O1	M+H-H2O	1	1	0	100	A	1.12831	0.174167	1.18887	NaN	0.27085	0.567271	0.101815	0
FALSE	684	PC(35:5)	PC(35:5)	PC	765.531	16.3328	C43 H76 N1 O8 P1	M+H	1	1	10	100	C	0.615452	-0.700282	0.694546	0.379605	0.27167	0.565959	0.286569	0.519775
FALSE	1110	PC(20:4_18:1)	PC(38:5)	PC	807.578	15.6159	C46 H82 N1 O8 P1	M+H	2	2	24	100	A	0.939514	-0.0900133	0.951556	0.388674	0.272154	0.565185	0.33848	0.513608
FALSE	534	PC(O-35:6)	PC(O-35:6)	PC	749.536	16.7196	C43 H76 N1 O7 P1	M+H	2	3	0	100	B	0.0105064	-6.57258	0.0266383	0.05332	0.272409	0.564779	0.272258	0.0585929
FALSE	458	PC(O-16:1_18:1)	PC(O-34:2)	PC	743.583	17.3903	C42 H82 N1 O7 P1	M+H	3	2	0	100	A	0.913255	-0.130911	0.906267	0.413206	0.273374	0.563242	0.204329	0.530216
FALSE	166	PC(30:2)	PC(30:2)	PC	701.5	13.1507	C38 H72 N1 O8 P1	M+H	1	1	7	100	C	1.12484	0.169716	1.05892	0.446787	0.273625	0.562843	0.492853	0.567363
FALSE	1069	TG(18:1_16:2_18:2)	TG(52:5)	TG	852.721	23.8801	C55 H96 O6	M+NH4	1	6	60	100	C	0.902956	-0.147273	0.893052	0.92411	0.274314	0.561752	0.211285	0.405165
FALSE	365	PE(P-18:1_20:4)	PE(P-38:5)	PE	749.536	16.7053	C43 H76 N1 O7 P1	M+H	1	2	0	100	B	0.00754407	-7.05044	0.0204624	0.00732254	0.274688	0.561161	0.270362	0.275162
FALSE	257	PC(32:4)	PC(32:4)	PC	725.5	12.858	C40 H72 N1 O8 P1	M+H	1	1	11	100	C	0.849958	-0.234537	1.00216	0.398493	0.274855	0.560896	0.98751	0.520034
FALSE	523	PE(O-18:2_22:3)	PE(O-40:5)	PE	779.583	18.2785	C45 H82 N1 O7 P1	M+H	1	3	0	100	B	1.19095	0.252116	0.959148	1.20377	0.275659	0.559628	0.714791	0.428621
FALSE	1218	TG(18:0_18:1_20:4)	TG(56:5)	TG	908.783	24.3245	C59 H104 O6	M+NH4	3	4	1	100	A	1.04465	0.0630159	1.00071	1.06517	0.275878	0.559283	0.988703	0.256293
FALSE	1044	TG(16:0_16:1_18:2)	TG(50:3)	TG	828.721	23.5093	C53 H96 O6	M+NH4	1	2	1	50	A	0.777597	-0.362906	0.847662	0.802191	0.278548	0.5551	0.0733436	0.310146
FALSE	679	CL(18:1_18:1_20:4_20:4)	CL(76:10)	CL	1501	22.1781	C85 H146 O17 P2	M-H	1	1	0	50	C	1.11134	0.1523	1.07963	NaN	0.278929	0.554506	0.371749	0
FALSE	183	PE(O-18:2_18:2)	PE(O-36:4)	PE	725.536	16.656	C41 H76 N1 O7 P1	M+H	1	4	0	100	B	0.896737	-0.157244	0.830044	0.894681	0.280335	0.552323	0.0255017	0.437059
FALSE	915	TG(29:6_6:1CHO)	TG(35:7CHO)	TG	624.403	12.2374	C38 H56 O7	M+NH4	1	1	0	50	C	0.0705611	-3.82498	0.137169	0.0772668	0.284301	0.546222	0.281546	0.282762
FALSE	651	WE(O-22:3)	WE(O-22:3)	WE	334.287	2.57451	C22 H38 O2	M+NH4	1	1	2	50	C	0.463868	-1.10821	0.653208	0.490043	0.284721	0.54558	0.41799	0.325189
FALSE	1020	TG(14:0_16:0_18:0)	TG(48:0)	TG	806.736	24.4885	C51 H98 O6	M+NH4	1	2	1	100	A	0.0639232	-3.96752	0.0989882	0.0580925	0.285853	0.543857	0.288486	0.288026
FALSE	676	PC(O-36:6)	PC(O-36:6)	PC	763.552	15.1767	C44 H78 N1 O7 P1	M+H	1	2	0	100	C	0.892048	-0.164807	0.846913	0.357654	0.286656	0.542639	0.240547	0.487478
FALSE	574	PC(34:3)	PC(34:3)	PC	755.547	14.6684	C42 H78 N1 O8 P1	M+H	1	1	14	100	C	0.795364	-0.330313	0.783902	0.483199	0.287858	0.540822	0.0713366	0.589504
FALSE	1290	PC(44:11)	PC(44:11)	PC	879.578	14.5084	C52 H82 N1 O8 P1	M+H	1	1	0	100	C	0.896406	-0.157775	0.926453	0.326766	0.288328	0.540114	0.443333	0.462314
FALSE	1286	PC(44:12)	PC(44:12)	PC	877.562	13.7898	C52 H80 N1 O8 P1	M+H	1	2	1	100	C	0.0409535	-4.60987	0.0384198	0.00536466	0.29043	0.536959	0.282359	0.287593
FALSE	652	WE(O-22:3)	WE(O-22:3)	WE	334.287	4.95878	C22 H38 O2	M+NH4	1	1	2	50	C	0.641991	-0.639374	0.630562	0.69762	0.292331	0.534125	0.273376	0.406348
FALSE	415	PS(18:0_22:6)	PS(40:6)	PS	835.536	15.1259	C46 H78 N1 O10 P1	M+H	1	3	2	100	A	0.932775	-0.100399	0.933288	NaN	0.292942	0.533218	0.401028	0
FALSE	270	PG(36:1)	PG(36:1)	PG	776.557	16.5676	C42 H81 O10 P1	M+NH4	1	1	16	100	C	1.2314	0.300305	1.35632	1.29504	0.293362	0.532596	0.240167	0.076672
FALSE	51	LPE(22:6)	LPE(22:6)	LPE	525.286	2.46783	C27 H44 N1 O7 P1	M+H	2	1	2	100	A	0.902637	-0.147783	0.995674	0.894761	0.293911	0.531784	0.9616	0.253622
FALSE	1115	PC(38:5)	PC(38:5)	PC	807.578	15.9497	C46 H82 N1 O8 P1	M+H	1	2	24	100	C	0.886025	-0.174581	0.933486	0.383366	0.294219	0.531329	0.498544	0.510102
FALSE	1152	PC(20:1_18:0)	PC(38:1)	PC	815.64	19.0866	C46 H90 N1 O8 P1	M+H	2	2	22	100	A	1.06558	0.0916437	1.0345	0.458789	0.294539	0.530857	0.546264	0.575861
FALSE	1444	PC(41:7)	PC(41:7)	PC	845.593	15.8954	C49 H84 N1 O8 P1	M+H	1	1	2	50	C	1.14544	0.195906	1.10049	0.578876	0.294839	0.530416	0.515286	0.683231
FALSE	26	LPC(16:0)	LPC(16:0)	LPC	495.332	3.23384	C24 H50 N1 O7 P1	M+H	2	1	3	100	A	0.651741	-0.617629	0.870836	0.637035	0.295417	0.529564	0.398442	0.304658
FALSE	1332	PC(50:11)	PC(50:11)	PC	963.672	17.4709	C58 H94 N1 O8 P1	M+H	1	1	0	100	C	0.917424	-0.12434	0.958518	0.373465	0.295438	0.529533	0.696904	0.498655
FALSE	1312	PC(46:11)	PC(46:11)	PC	907.609	15.4058	C54 H86 N1 O8 P1	M+H	1	1	0	50	C	0.897541	-0.15595	0.900657	0.367019	0.296466	0.528025	0.327556	0.493071
FALSE	1287	TG(16:0_24:5_22:6)	TG(62:11)	TG	980.783	23.3936	C65 H104 O6	M+NH4	1	3	0	100	A	1.06395	0.0894246	1.04797	1.08831	0.298456	0.52512	0.387548	0.464679
FALSE	175	PC(30:1)	PC(30:1)	PC	703.515	14.2493	C38 H74 N1 O8 P1	M+H	1	1	10	100	C	0.947991	-0.0770542	0.97644	0.382539	0.298522	0.525023	0.487685	0.511094
FALSE	778	MG(O-19:4)	MG(O-19:4)	MG	350.282	1.87561	C22 H38 O3	M+NH4	1	1	0	50	C	0.549967	-0.862582	0.553745	0.598135	0.300377	0.522333	0.309746	0.378737
FALSE	1226	TG(16:0_18:0_22:4)	TG(56:4)	TG	910.799	25.1525	C59 H106 O6	M+NH4	1	6	1	100	A	1.05909	0.0828299	1.11939	1.07361	0.301789	0.520297	0.259994	0.568733
FALSE	829	MG(15:1)	MG(15:1)	MG	314.246	1.39319	C18 H34 O4	M+NH4	1	1	0	50	C	0.386561	-1.37123	0.377526	0.396483	0.302339	0.519506	0.29461	0.319726
FALSE	994	d5-TG(32:0_15:0)	d5-TG(47:0)	d5-TG	797.752	23.5869	C50 H91 D5 O6	M+NH4	1	1	0	100	C	1.07159	0.0997465	1.02478	NaN	0.305233	0.515368	0.760511	0
FALSE	169	LPC(26:0)	LPC(26:0)	LPC	635.489	15.0958	C34 H70 N1 O7 P1	M+H	1	1	0	100	C	1.7253	0.786847	1.54603	1.65364	0.309463	0.509391	0.245884	0.318609
FALSE	48	LPC(18:2)	LPC(18:2)	LPC	519.332	2.87326	C26 H50 N1 O7 P1	M+H	1	1	2	100	C	0.851171	-0.232479	0.901534	0.837305	0.311656	0.506324	0.417311	0.312381
FALSE	956	Hex1Cer(d18:1_24:0)	Hex1Cer(d42:1)	Hex1Cer	811.69	20.2085	C48 H93 N1 O8	M+H	1	1	0	100	B	0.648214	-0.625457	0.59489	NaN	0.312152	0.505633	0.256449	0
FALSE	1216	PC(40:3)	PC(40:3)	PC	839.64	18.6346	C48 H90 N1 O8 P1	M+H	1	1	20	50	C	0.951989	-0.0709839	0.992238	0.391777	0.31351	0.503748	0.856909	0.517242
FALSE	794	MG(O-19:3)	MG(O-19:3)	MG	352.298	2.43491	C22 H40 O3	M+NH4	1	1	0	100	C	0.677527	-0.561649	0.768049	0.735753	0.313523	0.503731	0.503775	0.454787
FALSE	830	MG(15:1)	MG(15:1)	MG	314.246	1.51247	C18 H34 O4	M+NH4	1	1	0	50	C	0.492826	-1.02085	0.360471	0.507017	0.315639	0.500809	0.295246	0.342088
FALSE	486	PE(P-18:0_22:7)	PE(P-40:7)	PE	773.536	16.6206	C45 H76 N1 O7 P1	M+H	1	2	0	100	B	0.860133	-0.217369	0.993961	0.852394	0.315813	0.50057	0.967013	0.347481
FALSE	900	TG(4:0_21:0COOH)	TG(25:0COOH)	TG	514.351	6.85564	C28 H50 O8	M+NH4	1	2	0	100	C	0.902064	-0.148698	0.993886	0.912528	0.31797	0.497614	0.935858	0.528343
FALSE	1181	PC(40:9)	PC(40:9)	PC	827.547	13.2887	C48 H78 N1 O8 P1	M+H	1	1	6	100	C	0.915681	-0.127083	0.9596	0.431207	0.320457	0.49423	0.691674	0.547755
FALSE	163	PE(O-36:5)	PE(O-36:5)	PE	723.52	17.6048	C41 H74 N1 O7 P1	M+H	1	1	0	100	C	0.945642	-0.0806338	1.00003	0.94172	0.320895	0.493637	0.999737	0.438602
FALSE	765	PE(24:4_22:6)	PE(46:10)	PE	867.578	16.3614	C51 H82 N1 O8 P1	M+H	1	3	0	100	A	1.07599	0.105671	1.0722	1.07154	0.322992	0.490808	0.377534	0.377494
FALSE	677	PE(42:7)	PE(42:7)	PE	817.562	17.9083	C47 H80 N1 O8 P1	M+H	1	4	6	100	B	0.77708	-0.363865	0.932543	0.779881	0.323103	0.490659	0.805276	0.351491
FALSE	856	Ch()	Ch	Ch	386.355	14.6089	C27 H46 O1	M+H-H2O	1	1	0	100	B	1.07909	0.109816	1.07494	NaN	0.326877	0.485616	0.32232	0
FALSE	1357	TG(22:1)	TG(22:1)	TG	440.314	3.23178	C25 H44 O6	M+NH4	1	1	0	50	C	0.734434	-0.445296	0.721455	0.775829	0.330306	0.481083	0.368333	0.400871
FALSE	154	LPC(22:6)	LPC(22:6)	LPC	567.332	2.57362	C30 H50 N1 O7 P1	M+H	1	1	1	100	C	1.15952	0.213524	0.941455	1.13812	0.330426	0.480926	0.551422	0.46997
FALSE	776	MG(O-19:4)	MG(O-19:4)	MG	350.282	1.81141	C22 H38 O3	M+NH4	1	1	0	50	C	0.57182	-0.806367	0.558906	0.618817	0.334371	0.475772	0.335624	0.412207
FALSE	1432	PC(O-33:2)	PC(O-33:2)	PC	729.567	18.9195	C41 H80 N1 O7 P1	M+H	1	1	0	50	C	0.873741	-0.194722	0.952037	0.318482	0.335606	0.474171	0.51635	0.445474
FALSE	1311	PC(46:11)	PC(46:11)	PC	907.609	15.1957	C54 H86 N1 O8 P1	M+H	1	1	0	100	C	0.90805	-0.139156	0.92281	0.411857	0.336645	0.472828	0.46219	0.527766
FALSE	269	PC(32:2)	PC(32:2)	PC	729.531	14.9861	C40 H76 N1 O8 P1	M+H	1	2	13	100	C	0.946877	-0.0787509	0.953514	0.349629	0.337668	0.47151	0.544289	0.483488
FALSE	787	PE(P-18:0_22:3)	PE(P-40:3)	PE	781.599	19.2647	C45 H84 N1 O7 P1	M+H	1	1	0	100	B	0.945511	-0.0808344	0.921854	0.946672	0.337951	0.471146	0.390879	0.646845
FALSE	573	PE(18:1_22:6)	PE(40:7)	PE	789.531	15.5646	C45 H76 N1 O8 P1	M+H	1	3	2	100	A	0.934841	-0.0972072	0.984268	0.930431	0.338071	0.470992	0.812397	0.37336
FALSE	1103	PC(O-19:2_20:4)	PC(O-39:6)	PC	805.599	18.7976	C47 H84 N1 O7 P1	M+H	1	3	0	100	C	1.04322	0.0610455	0.988155	0.413045	0.338536	0.470395	0.891529	0.534618
FALSE	1234	PC(42:11)	PC(42:11)	PC	851.547	12.8291	C50 H78 N1 O8 P1	M+H	1	1	2	100	C	0.928077	-0.107683	0.941721	0.409401	0.339364	0.469334	0.489825	0.53326
FALSE	663	PE(20:2_22:6)	PE(42:8)	PE	815.547	15.768	C47 H78 N1 O8 P1	M+H	1	4	2	100	A	0.922913	-0.115734	0.958743	0.915393	0.340292	0.468148	0.481134	0.275507
FALSE	889	TG(2:0_2:0_20:0COOH)	TG(24:0COOH)	TG	500.335	6.99263	C27 H48 O8	M+NH4	2	2	0	100	A	1.08458	0.117133	1.01243	1.09079	0.340633	0.467714	0.847159	0.483995
FALSE	1075	TG(O-18:1_16:0_18:0)	TG(O-52:1)	TG	846.804	25.5348	C55 H106 O5	M+NH4	1	2	0	100	C	1.04769	0.0672064	1.09244	1.07095	0.340911	0.467359	0.287054	0.174428
FALSE	672	PC(O-18:4_18:2)	PC(O-36:6)	PC	763.552	14.8571	C44 H78 N1 O7 P1	M+H	1	2	0	100	C	1.13673	0.18489	1.0207	0.609591	0.341034	0.467202	0.861875	0.711012
FALSE	655	PE(20:3_22:6)	PE(42:9)	PE	813.531	14.8583	C47 H76 N1 O8 P1	M+H	1	4	2	100	A	0.931442	-0.102462	0.909826	0.927738	0.341174	0.467025	0.13563	0.388827
FALSE	888	TG(2:0_2:0_20:0COOH)	TG(24:0COOH)	TG	500.335	6.85517	C27 H48 O8	M+NH4	2	2	0	100	A	1.10207	0.140222	0.988233	1.10773	0.342455	0.465397	0.83643	0.384775
FALSE	390	PE(P-18:0_20:3)	PE(P-38:3)	PE	753.567	18.5147	C43 H80 N1 O7 P1	M+H	1	1	0	100	B	0.963064	-0.0542964	0.960575	0.956848	0.343421	0.464173	0.54009	0.425085
FALSE	1171	PC(39:6)	PC(39:6)	PC	819.578	16.036	C47 H82 N1 O8 P1	M+H	1	3	6	50	C	0.724059	-0.465821	0.948546	0.612745	0.343447	0.46414	0.864271	0.692936
FALSE	1230	TG(14:0_22:6_22:6)	TG(58:12)	TG	922.705	22.0252	C61 H94 O6	M+NH4	1	1	1	100	A	1.04275	0.0603985	1.06736	1.06423	0.34372	0.463795	0.283508	0.540635
FALSE	259	PE(P-18:2_20:5)	PE(P-38:7)	PE	745.505	14.5415	C43 H72 N1 O7 P1	M+H	1	2	0	100	B	0.953169	-0.0691965	0.88931	0.944547	0.34608	0.460824	0.240322	0.264312
FALSE	685	PE(18:0_24:6)	PE(42:6)	PE	819.578	17.5065	C47 H82 N1 O8 P1	M+H	2	4	0	100	A	1.04651	0.0655906	1.07625	1.04091	0.34924	0.456876	0.349013	0.624514
FALSE	1015	GM3(d20:1_16:0)	GM3(d36:1)	GM3	1180.74	14.8002	C59 H108 N2 O21	M+H	1	1	0	100	C	0.858628	-0.219895	0.819369	NaN	0.349419	0.456654	0.294083	0
FALSE	1272	PC(40:5COOH)	PC(40:5COOH)	PC	865.583	12.9088	C48 H84 N1 O10 P1	M+H	1	1	0	100	C	0.929795	-0.105016	0.86589	0.429737	0.349704	0.456299	0.162068	0.543407
FALSE	1237	TG(O-18:0_20:1_20:1)	TG(O-58:2)	TG	928.882	26.2492	C61 H116 O5	M+NH4	1	1	0	100	C	1.29514	0.373109	1.29457	1.3131	0.350048	0.455873	0.316375	0.38849
FALSE	969	Co(Q9)	Co(Q9)	Co	794.621	21.3117	C54 H82 O4	M+NH4	2	1	0	100	A	0.928226	-0.107452	0.958192	0.994673	0.350215	0.455665	0.463361	0.958696
FALSE	1236	PC(20:4_22:6)	PC(42:10)	PC	853.562	13.8813	C50 H80 N1 O8 P1	M+H	3	2	3	100	A	1.0497	0.0699773	1.09166	0.43949	0.351451	0.454135	0.184792	0.559921
FALSE	1129	PC(38:4)	PC(38:4)	PC	809.593	17.2141	C46 H84 N1 O8 P1	M+H	1	3	22	50	C	0.150673	-2.73051	0.169667	0.504242	0.353255	0.451911	0.359393	0.416506
FALSE	698	WE(O-24:3)	WE(O-24:3)	WE	362.318	6.84908	C24 H42 O2	M+NH4	1	1	2	50	C	0.645832	-0.630769	0.582938	0.720562	0.354917	0.449874	0.0888749	0.515086
FALSE	1155	TG(16:0_18:1_20:4)	TG(54:5)	TG	880.752	23.794	C57 H100 O6	M+NH4	2	5	1	100	A	0.918591	-0.122505	0.93808	0.93938	0.355552	0.449097	0.565495	0.433113
FALSE	706	PE(44:12)	PE(44:12)	PE	835.515	14.5921	C49 H74 N1 O8 P1	M+H	1	2	1	50	C	1.15867	0.212471	0.998752	1.15632	0.356315	0.448166	0.970216	0.410729
FALSE	1188	PC(40:7)	PC(40:7)	PC	831.578	15.526	C48 H82 N1 O8 P1	M+H	1	2	12	50	C	0.40964	-1.28757	0.403848	0.0393506	0.356502	0.447938	0.331949	0.295587
FALSE	913	TG(29:6_6:1CHO)	TG(35:7CHO)	TG	624.403	11.3505	C38 H56 O7	M+NH4	1	1	0	100	C	1.06918	0.0964992	1.03923	1.08101	0.358065	0.446039	0.628452	0.595437
FALSE	904	PA(15:0_18:1)+D7:(s)	PA(33:1)+D7:(s)	PA	667.517	15.346	C36 H62 D7 O8 P1	M+NH4	1	2	0	100	A	0.912234	-0.132524	0.916972	1.00476	0.358371	0.445667	0.519963	0.957467
FALSE	1145	TG(16:0_18:2_20:4)	TG(54:6)	TG	878.736	23.2253	C57 H98 O6	M+NH4	1	5	1	50	A	0.840144	-0.251291	0.864497	0.865878	0.358651	0.445327	0.487936	0.390591
FALSE	557	PC(34:4)	PC(34:4)	PC	753.531	15.5191	C42 H76 N1 O8 P1	M+H	1	1	22	50	C	0.59234	-0.755503	0.965025	0.11495	0.361594	0.441778	0.859565	0.328911
FALSE	683	CL(44:5COOH_18:0_19:0COOH)	CL(81:5COOHCOOH)	CL	1641.11	15.1219	C90 H162 O21 P2	M-H	1	1	0	50	C	1.10559	0.144812	1.08094	NaN	0.361892	0.441421	0.619313	0
FALSE	510	PC(33:0)	PC(33:0)	PC	747.578	17.0373	C41 H82 N1 O8 P1	M+H	1	3	13	100	C	0.943852	-0.0833673	0.955539	0.426441	0.364498	0.438304	0.473422	0.54332
FALSE	565	PE(40:8)	PE(40:8)	PE	787.515	15.9027	C45 H74 N1 O8 P1	M+H	1	4	7	100	C	0.935241	-0.0965904	0.930008	0.933792	0.364757	0.437996	0.396704	0.537416
FALSE	412	PC(O-34:6)	PC(O-34:6)	PC	735.52	13.2214	C42 H74 N1 O7 P1	M+H	1	1	0	100	C	1.03191	0.0453192	1.00817	0.423809	0.36598	0.436543	0.910823	0.544063
FALSE	537	PE(P-20:0_20:4)	PE(P-40:4)	PE	779.583	18.7911	C45 H82 N1 O7 P1	M+H	1	2	0	100	B	0.928611	-0.106854	0.954133	0.922776	0.367982	0.434173	0.621878	0.387293
FALSE	516	PC(16:0_17:0)	PC(33:0)	PC	747.578	17.2968	C41 H82 N1 O8 P1	M+H	2	3	13	100	A	1.06075	0.0850787	1.03145	0.508672	0.369493	0.432394	0.617391	0.617897
FALSE	593	PE(40:6)	PE(40:6)	PE	791.547	17.5689	C45 H78 N1 O8 P1	M+H	1	3	11	50	C	1.15536	0.208339	1.01397	1.16265	0.370749	0.43092	0.855515	0.413172
FALSE	147	PE(16:0_18:2)	PE(34:2)	PE	715.515	15.9443	C39 H74 N1 O8 P1	M+H	1	3	3	100	A	0.877726	-0.188157	0.863625	0.875544	0.371513	0.430026	0.343427	0.473539
FALSE	4	LPC(15:0)	LPC(15:0)	LPC	481.317	2.75879	C23 H48 N1 O7 P1	M+H	3	1	1	100	A	1.44881	0.534873	1.05985	1.45026	0.372335	0.429066	0.804725	0.429724
FALSE	421	PE(38:5)	PE(38:5)	PE	765.531	17.2524	C43 H76 N1 O8 P1	M+H	1	5	14	50	C	0.9316	-0.102218	0.959039	0.927703	0.3725	0.428874	0.644464	0.485546
FALSE	802	PE(P-42:9)	PE(P-42:9)	PE	797.536	17.399	C47 H76 N1 O7 P1	M+H	1	1	0	50	C	1.17406	0.231507	1.10466	1.17665	0.374108	0.427003	0.619547	0.390861
FALSE	372	PE(P-18:0_20:4)	PE(P-38:4)	PE	751.552	17.6822	C43 H78 N1 O7 P1	M+H	1	4	0	100	B	1.0499	0.0702545	1.09575	1.04562	0.376333	0.424428	0.0289612	0.607243
FALSE	451	PS(22:6_22:6)	PS(44:12)	PS	879.505	12.1422	C50 H74 N1 O10 P1	M+H	1	1	1	100	A	0.874596	-0.193311	0.903732	NaN	0.376463	0.424278	0.51047	0
FALSE	190	PC(30:0)	PC(30:0)	PC	705.531	15.5361	C38 H76 N1 O8 P1	M+H	1	1	12	100	C	2.38807	1.25585	2.49601	0.494696	0.377224	0.423401	0.388158	0.605855
FALSE	1078	TG(17:0_17:0_17:0)	TG(51:0)	TG	848.783	24.8836	C54 H104 O6	M+NH4	1	2	1	50	A	0.905563	-0.143112	0.97355	0.912384	0.377755	0.42279	0.772275	0.622025
FALSE	589	PE(40:6)	PE(40:6)	PE	791.547	14.7228	C45 H78 N1 O8 P1	M+H	1	3	11	50	C	1.50261	0.587466	1.40876	1.53018	0.378244	0.422227	0.228543	0.380494
FALSE	34	LPE(18:1)+D7:(s)	LPE(18:1)+D7:(s)	LPE	486.345	3.85377	C23 H39 D7 N1 O7 P1	M+H	2	1	0	100	B	1.08152	0.113064	1.09186	1.07201	0.379442	0.420854	0.307778	0.400096
FALSE	1262	TG(16:0_18:0_24:6)	TG(58:6)	TG	934.799	24.4251	C61 H106 O6	M+NH4	1	3	0	50	A	1.08894	0.122926	1.0391	1.11827	0.380835	0.419263	0.707319	0.324861
FALSE	709	PC(35:4)	PC(35:4)	PC	767.547	14.7704	C43 H78 N1 O8 P1	M+H	1	2	15	100	C	0.882783	-0.179869	0.827435	0.507599	0.380973	0.419105	0.230645	0.610469
FALSE	262	PC(32:2)	PC(32:2)	PC	729.531	14.0163	C40 H76 N1 O8 P1	M+H	1	2	13	50	C	0.823786	-0.279658	0.821437	0.268022	0.381037	0.419033	0.334373	0.419196
FALSE	78	PE(23:6)	PE(23:6)	PE	553.28	2.80792	C28 H44 N1 O8 P1	M+H	1	1	0	100	C	0.860956	-0.215989	0.933657	0.853078	0.381071	0.418995	0.671481	0.336935
FALSE	1305	TG(22:6_22:6_24:6)	TG(68:18)	TG	1050.77	22.1614	C71 H102 O6	M+NH4	1	1	0	100	A	0.95259	-0.0700731	0.934553	0.968176	0.382013	0.417922	0.255125	0.702567
FALSE	1052	TG(16:0_16:0_18:1)	TG(50:1)	TG	832.752	24.3881	C53 H100 O6	M+NH4	2	2	2	100	A	0.91916	-0.121612	0.826407	0.938885	0.382251	0.417651	0.186572	0.581654
FALSE	605	PE(18:0_22:5)	PE(40:5)	PE	793.562	17.5697	C45 H80 N1 O8 P1	M+H	1	2	0	100	A	0.922789	-0.115928	0.912521	0.916516	0.382292	0.417605	0.355489	0.454055
FALSE	959	PC(37:6)	PC(37:6)	PC	791.547	16.4667	C45 H78 N1 O8 P1	M+H	1	4	6	50	C	0.770014	-0.377044	0.61027	0.373433	0.384522	0.415079	0.307858	0.499787
FALSE	1383	PC(O-41:9)	PC(O-41:9)	PC	827.583	18.8031	C49 H82 N1 O7 P1	M+H	1	1	0	100	C	1.04108	0.0580876	1.05345	0.376956	0.385283	0.41422	0.372887	0.504029
FALSE	208	PC(O-32:2)	PC(O-32:2)	PC	715.552	16.2614	C40 H78 N1 O7 P1	M+H	1	1	0	100	C	0.846849	-0.239824	0.870083	0.340697	0.385362	0.414131	0.125324	0.468667
FALSE	568	PC(34:3)	PC(34:3)	PC	755.547	14.3782	C42 H78 N1 O8 P1	M+H	1	1	14	100	C	0.900293	-0.151533	0.704379	0.350341	0.387726	0.411475	0.0177758	0.476372
FALSE	620	PE(O-42:9)	PE(O-42:9)	PE	799.552	17.5693	C47 H78 N1 O7 P1	M+H	1	1	0	100	C	0.964019	-0.0528671	1.02548	0.959763	0.388825	0.410246	0.488271	0.518303
FALSE	219	PC(31:1)	PC(31:1)	PC	717.531	14.6272	C39 H76 N1 O8 P1	M+H	1	1	13	100	C	0.860006	-0.217582	0.927336	0.311084	0.389911	0.409035	0.208481	0.450974
FALSE	359	PE(P-18:1_20:4)	PE(P-38:5)	PE	749.536	16.5007	C43 H76 N1 O7 P1	M+H	1	2	0	100	B	0.969871	-0.0441349	1.01326	0.965021	0.390122	0.4088	0.705565	0.600344
FALSE	1292	PC(44:10)	PC(44:10)	PC	881.593	14.8209	C52 H84 N1 O8 P1	M+H	1	1	2	100	C	0.948332	-0.076536	0.892348	0.41721	0.390593	0.408275	0.171559	0.53879
FALSE	902	d5-DG(14:0_20:4)	d5-DG(34:4)	d5-DG	593.507	17.681	C37 H59 D5 O5	M+NH4	1	1	0	100	C	1.04964	0.0698954	1.02601	NaN	0.391557	0.407205	0.698118	0
FALSE	822	MG(P-13:1)	MG(P-13:1)	MG	270.219	1.37265	C16 H30 O3	M+NH4	1	1	0	50	C	0.639193	-0.645676	0.642516	0.672222	0.392072	0.406634	0.368804	0.455517
FALSE	723	GD3(d34:1)	GD3(d34:1)	GD3	1443.81	12.8961	C68 H121 N3 O29	M-H	1	1	0	100	C	0.909037	-0.13759	0.972669	NaN	0.393271	0.405308	0.844718	0
FALSE	174	PC(30:1)	PC(30:1)	PC	703.515	14.0692	C38 H74 N1 O8 P1	M+H	1	1	10	50	C	0.914796	-0.128478	0.980846	0.323605	0.394168	0.404318	0.772377	0.456101
FALSE	419	PE(20:5_18:0)	PE(38:5)	PE	765.531	16.3393	C43 H76 N1 O8 P1	M+H	1	5	2	50	B	0.849144	-0.235918	0.781211	0.852757	0.395856	0.402462	0.081248	0.485321
FALSE	395	PE(P-18:0_20:1)	PE(P-38:1)	PE	757.599	19.6608	C43 H84 N1 O7 P1	M+H	1	1	0	100	B	1.07945	0.110301	1.0771	1.07683	0.398786	0.39926	0.468711	0.533767
FALSE	517	PC(15:0_18:0)	PC(33:0)	PC	747.578	19.1258	C41 H82 N1 O8 P1	M+H	1	3	13	100	C	1.07034	0.0980657	1.02478	0.470575	0.40022	0.397701	0.711859	0.582317
FALSE	667	PE(42:8)	PE(42:8)	PE	815.547	17.5714	C47 H78 N1 O8 P1	M+H	1	4	4	100	C	0.933903	-0.098655	0.971622	0.929084	0.40079	0.397083	0.639017	0.459791
FALSE	645	CL(O-26:5_18:0_22:6_22:6)	CL(O-88:17)	CL	1641.1	15.1347	C97 H158 O16 P2	M-H	1	1	0	100	C	1.08398	0.116344	1.07615	NaN	0.401438	0.396381	0.584558	0
FALSE	406	PS(18:0_20:3)	PS(38:3)	PS	813.552	15.9388	C44 H80 N1 O10 P1	M+H	1	3	2	100	A	0.901374	-0.149802	0.931767	NaN	0.402185	0.395575	0.54657	0
FALSE	1204	PC(40:5)	PC(40:5)	PC	835.609	16.9201	C48 H86 N1 O8 P1	M+H	2	1	24	100	C	0.97416	-0.037769	0.911088	0.397224	0.403031	0.394661	0.125321	0.520207
FALSE	260	PE(P-16:0_22:7)	PE(P-38:7)	PE	745.505	15.2596	C43 H72 N1 O7 P1	M+H	1	2	0	100	B	0.920307	-0.119813	0.991784	0.919991	0.405204	0.392327	0.961601	0.54068
FALSE	405	PE(22:6_16:0)	PE(38:6)	PE	763.515	15.3453	C43 H74 N1 O8 P1	M+H	1	3	2	100	B	0.852235	-0.230676	0.721528	0.837114	0.408736	0.388557	0.257024	0.298933
FALSE	263	PC(32:2)	PC(32:2)	PC	729.531	14.1781	C40 H76 N1 O8 P1	M+H	2	2	13	100	C	0.936154	-0.0951826	0.854359	0.361065	0.408933	0.388348	0.0664459	0.488012
FALSE	901	TG(4:0_21:0COOH)	TG(25:0COOH)	TG	514.351	6.98977	C28 H50 O8	M+NH4	1	2	0	100	C	1.05798	0.081313	1.08603	1.06967	0.409171	0.388095	0.325716	0.591599
FALSE	349	PC(16:1_16:0)	PC(32:1)	PC	731.547	15.6002	C40 H78 N1 O8 P1	M+H	2	3	16	100	A	1.17781	0.236112	1.0472	0.614206	0.409466	0.387782	0.645004	0.707748
FALSE	986	TG(14:0_16:0_16:0)	TG(46:0)	TG	778.705	23.8665	C49 H94 O6	M+NH4	1	2	1	100	A	0.78104	-0.356532	0.842277	0.769783	0.41048	0.386708	0.534739	0.488571
FALSE	403	PS(18:0_20:4)	PS(38:4)	PS	811.536	15.438	C44 H78 N1 O10 P1	M+H	1	1	2	100	A	0.922255	-0.116763	0.933049	NaN	0.411146	0.386004	0.601774	0
FALSE	480	PC(O-34:1)	PC(O-34:1)	PC	745.599	18.0089	C42 H84 N1 O7 P1	M+H	1	2	0	50	C	1.18133	0.240414	1.05407	0.415507	0.412883	0.384173	0.7868	0.517014
FALSE	1229	PC(O-43:13)	PC(O-43:13)	PC	847.552	16.8938	C51 H78 N1 O7 P1	M+H	1	1	0	100	C	1.08781	0.121423	1.0674	0.414878	0.413097	0.383948	0.546607	0.531922
FALSE	1411	TG(5:0_3:0_22:1)	TG(30:1)	TG	552.439	6.37047	C33 H60 O6	M+NH4	1	1	0	50	C	1.4528	0.538832	1.57239	1.42566	0.41436	0.382622	0.416166	0.375796
FALSE	923	PEt(O-14:0_20:3)	PEt(O-34:3)	PEt	684.509	6.5317	C39 H73 O7 P1	M+Li	1	1	0	100	C	0.838346	-0.254382	1.00321	NaN	0.414891	0.382066	0.974738	0
FALSE	779	MG(O-19:4)	MG(O-19:4)	MG	350.282	2.45679	C22 H38 O3	M+NH4	1	1	0	100	C	0.564636	-0.824606	0.717555	0.603868	0.417668	0.379169	0.60849	0.479314
FALSE	1251	PC(42:6)	PC(42:6)	PC	861.625	16.9678	C50 H88 N1 O8 P1	M+H	1	2	8	100	C	0.94019	-0.0889753	0.944745	0.449864	0.418036	0.378787	0.323275	0.566705
FALSE	447	PS(42:9)	PS(42:9)	PS	857.521	15.0987	C48 H76 N1 O10 P1	M+H	1	1	4	100	C	0.93697	-0.0939247	1.05628	NaN	0.418379	0.37843	0.753914	0
FALSE	1227	TG(18:0_18:0_20:4)	TG(56:4)	TG	910.799	25.2991	C59 H106 O6	M+NH4	3	6	1	100	A	1.07585	0.105477	1.18667	1.0995	0.418832	0.37796	0.138469	0.465997
FALSE	1203	TG(16:0_18:1_22:5)	TG(56:6)	TG	906.768	23.7896	C59 H102 O6	M+NH4	1	4	1	100	A	0.909085	-0.137513	0.877903	0.933162	0.419332	0.377442	0.250762	0.521702
FALSE	656	CL(18:1_18:2_18:2_18:2)	CL(72:7)	CL	1450.99	21.981	C81 H144 O17 P2	M-H	1	3	0	100	C	0.91048	-0.135302	0.975829	NaN	0.419509	0.377259	0.821623	0
FALSE	718	PC(O-36:4)	PC(O-36:4)	PC	767.583	16.6446	C44 H82 N1 O7 P1	M+H	1	2	0	100	C	0.866402	-0.206892	0.785631	0.346426	0.421647	0.375051	0.0248331	0.480463
FALSE	1209	PC(40:4)	PC(40:4)	PC	837.625	17.6013	C48 H88 N1 O8 P1	M+H	1	2	24	50	C	0.894669	-0.160575	0.892265	0.462817	0.42242	0.374255	0.226537	0.57417
FALSE	356	PE(O-38:6)	PE(O-38:6)	PE	749.536	16.3104	C43 H76 N1 O7 P1	M+H	1	1	0	100	C	0.952755	-0.069823	0.93005	0.943457	0.424876	0.371738	0.120045	0.308956
FALSE	1279	TG(18:1_22:6_22:6)	TG(62:13)	TG	976.752	23.194	C65 H100 O6	M+NH4	1	2	1	100	A	1.04958	0.0698176	1.04058	1.07404	0.425784	0.370811	0.67672	0.326551
FALSE	437	PS(18:0_22:4)	PS(40:4)	PS	839.568	16.3148	C46 H82 N1 O10 P1	M+H	1	1	2	100	A	0.95905	-0.0603223	0.923117	NaN	0.42658	0.37	0.25655	0
FALSE	964	TG(14:0_14:0_15:0)	TG(43:0)	TG	736.658	22.958	C46 H88 O6	M+NH4	1	1	1	50	A	0.669536	-0.578765	0.612364	0.642553	0.426724	0.369853	0.39221	0.449547
FALSE	401	PE(38:7)	PE(38:7)	PE	761.5	15.7906	C43 H72 N1 O8 P1	M+H	1	2	10	100	C	1.07828	0.108727	1.02089	1.07743	0.426885	0.369689	0.841642	0.568624
FALSE	708	PE(44:12)	PE(44:12)	PE	835.515	14.8605	C49 H74 N1 O8 P1	M+H	1	2	1	100	C	0.933733	-0.0989181	0.941137	0.931932	0.427739	0.368821	0.27672	0.449985
FALSE	493	PE(P-18:0_22:6)	PE(P-40:6)	PE	775.552	17.3558	C45 H78 N1 O7 P1	M+H	1	3	0	100	B	1.05643	0.0791962	1.02815	1.05121	0.428267	0.368285	0.729933	0.602956
FALSE	1397	TG(31:2_24:0)	TG(55:2)	TG	900.815	24.3913	C58 H108 O6	M+NH4	1	1	46	50	C	0.926124	-0.110722	0.957159	0.943264	0.429426	0.367112	0.739962	0.474239
FALSE	1365	PC(O-32:6)	PC(O-32:6)	PC	707.489	11.4017	C40 H70 N1 O7 P1	M+H	1	1	0	100	C	0.962418	-0.0552644	0.996422	0.41006	0.431526	0.364993	0.778899	0.532338
FALSE	671	CL(P-70:16_18:0)	CL(P-88:16)	CL	1641.1	15.1344	C97 H158 O16 P2	M-H	1	2	0	100	C	1.0834	0.115565	1.07648	NaN	0.433427	0.363084	0.700112	0
FALSE	433	PE(20:4_18:0)	PE(38:4)	PE	767.547	17.2556	C43 H78 N1 O8 P1	M+H	1	5	3	100	B	15.4739	3.95176	11.3047	17.4004	0.436122	0.360392	0.437083	0.437554
FALSE	152	LPC(22:6)	LPC(22:6)	LPC	567.332	2.37448	C30 H50 N1 O7 P1	M+H	1	1	1	100	C	1.13277	0.179861	0.909914	1.11926	0.436823	0.359695	0.18754	0.5606
FALSE	411	PE(16:0_22:6)	PE(38:6)	PE	763.515	15.6166	C43 H74 N1 O8 P1	M+H	1	3	2	100	A	65.9052	6.04232	48.5832	74.7322	0.437576	0.358946	0.439083	0.437709
FALSE	974	Co(Q9)	Co(Q9)	Co	794.621	21.4039	C54 H82 O4	M+NH4	2	1	0	50	A	17.7403	4.14896	11.911	21.0776	0.438167	0.35836	0.441612	0.437214
FALSE	971	PC(O-38:6)	PC(O-38:6)	PC	791.583	15.9987	C46 H82 N1 O7 P1	M+H	1	3	0	100	C	0.929158	-0.106005	0.945912	0.384417	0.438222	0.358306	0.646837	0.505688
FALSE	1196	PC(40:6)	PC(40:6)	PC	833.593	16.3551	C48 H84 N1 O8 P1	M+H	2	4	13	100	C	74.0861	6.21113	49.1697	0.761339	0.438352	0.358177	0.439744	0.8104
FALSE	266	PG(36:2)	PG(36:2)	PG	774.541	15.6066	C42 H79 O10 P1	M+NH4	1	1	16	100	C	1.08212	0.113861	1.0269	1.15186	0.439213	0.357325	0.743442	0.259384
FALSE	45	LPC(18:2)	LPC(18:2)	LPC	519.332	2.49117	C26 H50 N1 O7 P1	M+H	1	1	2	50	C	0.580678	-0.78419	0.706218	0.588877	0.442956	0.35364	0.301355	0.438796
FALSE	928	PEt(O-12:0_20:3)	PEt(O-32:3)	PEt	656.478	17.5549	C37 H69 O7 P1	M+Li	1	1	0	50	C	0.909952	-0.136138	0.881748	NaN	0.44576	0.350899	0.313035	0
FALSE	966	TG(14:0_14:0_16:0)	TG(44:0)	TG	750.674	23.2817	C47 H90 O6	M+NH4	1	1	1	100	A	0.754877	-0.405686	0.767882	0.736082	0.448698	0.348046	0.491672	0.495448
FALSE	1202	TG(25:0_14:0_16:0)	TG(55:0)	TG	904.846	25.9084	C58 H112 O6	M+NH4	1	1	15	50	C	0.595319	-0.748266	0.898149	0.56621	0.449743	0.347035	0.795865	0.45919
FALSE	1276	PC(42:2)	PC(42:2)	PC	869.687	20.4176	C50 H96 N1 O8 P1	M+H	1	1	16	100	C	0.841692	-0.248635	0.730274	0.487675	0.451038	0.345787	0.0195127	0.607411
FALSE	868	PC(36:3)	PC(36:3)	PC	783.578	15.8187	C44 H82 N1 O8 P1	M+H	1	1	20	100	C	0.912883	-0.131498	0.927772	0.517905	0.451142	0.345687	0.604019	0.624103
FALSE	1259	PC(42:5)	PC(42:5)	PC	863.64	17.842	C50 H90 N1 O8 P1	M+H	1	1	9	100	C	1.03981	0.0563251	1.03232	0.455525	0.451392	0.345446	0.637369	0.574134
FALSE	927	TG(31:6_6:1CHO)	TG(37:7CHO)	TG	652.434	13.1325	C40 H60 O7	M+NH4	1	1	0	100	C	1.063	0.0881438	1.09734	1.06959	0.454743	0.342234	0.302627	0.652831
FALSE	547	PC(33:1)+D7:(s)	PC(33:1)+D7:(s)	PC	752.606	16.3971	C41 H73 D7 N1 O8 P1	M+H	1	3	0	100	C	11.8805	3.57052	7.55605	1.00476	0.454845	0.342137	0.460238	0.957467
FALSE	1376	PC(38:9)	PC(38:9)	PC	799.515	12.1251	C46 H74 N1 O8 P1	M+H	1	1	2	100	C	1.11409	0.155864	1.03669	0.597744	0.45506	0.341931	0.796367	0.70025
FALSE	182	PC(30:0)	PC(30:0)	PC	705.531	15.1749	C38 H76 N1 O8 P1	M+H	2	1	12	100	C	1.0555	0.0779279	1.03505	0.459544	0.456236	0.34081	0.634707	0.574955
FALSE	555	PC(34:4)	PC(34:4)	PC	753.531	13.8722	C42 H76 N1 O8 P1	M+H	1	1	22	100	C	0.931069	-0.10304	0.965178	0.339787	0.457615	0.3395	0.70183	0.471706
FALSE	466	PS(46:12)	PS(46:12)	PS	907.536	13.2603	C52 H78 N1 O10 P1	M+H	1	2	0	100	C	7.04852	2.81732	5.15049	NaN	0.458681	0.33849	0.459922	0
FALSE	425	PS(18:0_22:5)	PS(40:5)	PS	837.552	15.9564	C46 H80 N1 O10 P1	M+H	2	2	0	100	A	0.946156	-0.0798501	0.918198	NaN	0.460277	0.336981	0.496492	0
FALSE	930	TG(31:6_6:1CHO)	TG(37:7CHO)	TG	652.434	13.8296	C40 H60 O7	M+NH4	1	1	0	100	C	1.05846	0.0819602	1.05761	1.0694	0.461788	0.335557	0.32169	0.627226
FALSE	110	PC(24:6)	PC(24:6)	PC	609.343	2.74685	C32 H52 N1 O8 P1	M+H	1	1	0	50	C	0.857297	-0.222133	0.885471	0.524547	0.462628	0.334768	0.501097	0.637451
FALSE	850	PE(O-44:10)	PE(O-44:10)	PE	825.567	18.4768	C49 H80 N1 O7 P1	M+H	1	1	0	50	C	0.933266	-0.0996404	0.996986	0.92695	0.462924	0.33449	0.987224	0.481488
FALSE	1387	TG(8:0_8:0_8:0)	TG(24:0)	TG	470.361	11.4494	C27 H50 O6	M+NH4	2	1	0	50	A	3.42768	1.77723	5.15661	3.67869	0.4645	0.333015	0.463241	0.464784
FALSE	582	PI(20:4_22:6)	PI(42:10)	PI	930.526	12.3309	C51 H79 O13 P1	M+NH4	1	2	2	100	B	0.877123	-0.189148	0.905551	0.908772	0.464691	0.332835	0.583312	0.43278
FALSE	724	PE(22:4_22:6)	PE(44:10)	PE	839.547	15.2688	C49 H78 N1 O8 P1	M+H	1	2	2	100	A	1.0616	0.0862396	1.00282	1.05673	0.464995	0.332551	0.970605	0.58945
FALSE	681	PC(35:5)	PC(35:5)	PC	765.531	16.2535	C43 H76 N1 O8 P1	M+H	1	1	10	100	C	0.787967	-0.343794	0.854042	0.391152	0.467437	0.330277	0.373963	0.512748
FALSE	1031	PC(O-39:8)	PC(O-39:8)	PC	801.567	18.4836	C47 H80 N1 O7 P1	M+H	2	1	0	100	C	1.05066	0.0712979	1.05058	0.484229	0.468076	0.329684	0.626955	0.59464
FALSE	265	PC(32:2)	PC(32:2)	PC	729.531	14.55	C40 H76 N1 O8 P1	M+H	1	2	13	100	C	0.903407	-0.146553	0.983842	0.347235	0.46982	0.328069	0.807314	0.47423
FALSE	810	PE(O-42:5)	PE(O-42:5)	PE	807.614	19.287	C47 H86 N1 O7 P1	M+H	1	1	0	50	C	1.0362	0.0512957	1.01289	1.03089	0.470338	0.32759	0.8351	0.718793
FALSE	381	PC(32:0)	PC(32:0)	PC	733.562	16.8335	C40 H80 N1 O8 P1	M+H	1	2	14	50	C	0.863828	-0.211184	1.21224	0.207567	0.470955	0.327021	0.316583	0.378585
FALSE	82	PE(16:1_16:0)	PE(32:1)	PE	689.5	15.6547	C37 H72 N1 O8 P1	M+H	2	3	3	100	A	0.92958	-0.105348	0.909568	0.925848	0.4723	0.325782	0.516419	0.441918
FALSE	769	PC(O-37:8)	PC(O-37:8)	PC	773.536	17.3108	C45 H76 N1 O7 P1	M+H	1	2	0	100	C	0.880633	-0.183387	0.908558	0.465515	0.472645	0.325465	0.341075	0.573308
FALSE	1319	PC(46:11CHO)	PC(46:11CHO)	PC	921.588	13.06	C54 H84 N1 O9 P1	M+H	1	1	0	100	C	1.11201	0.153163	1.14721	0.554624	0.473475	0.324703	0.326133	0.659695
FALSE	944	PC(36:0)	PC(36:0)	PC	789.625	19.5596	C44 H88 N1 O8 P1	M+H	1	2	12	100	C	1.25038	0.322363	1.10411	1.12468	0.47413	0.324102	0.32878	0.931404
FALSE	1190	TG(16:0_18:0_20:0)	TG(54:0)	TG	890.83	25.7182	C57 H110 O6	M+NH4	1	2	1	100	A	1.74719	0.80504	1.71129	1.84095	0.474251	0.323991	0.510772	0.481196
FALSE	809	PC(O-18:3_19:4)	PC(O-37:7)	PC	775.552	17.354	C45 H78 N1 O7 P1	M+H	2	3	0	100	A	1.05193	0.0730436	1.07102	0.496255	0.475894	0.32249	0.341307	0.605584
FALSE	1158	PC(O-40:7)	PC(O-40:7)	PC	817.599	16.0918	C48 H84 N1 O7 P1	M+H	1	2	0	100	C	1.0889	0.122868	1.13027	0.521953	0.475905	0.32248	0.116873	0.633279
FALSE	609	PE(18:0_22:4)	PE(40:4)	PE	795.578	17.9111	C45 H82 N1 O8 P1	M+H	1	3	2	100	A	1.04971	0.0699903	1.0075	1.04498	0.477988	0.320583	0.920593	0.641102
FALSE	590	PE(22:6_18:0)	PE(40:6)	PE	791.547	16.5867	C45 H78 N1 O8 P1	M+H	1	3	2	50	B	0.874841	-0.192907	0.633195	0.870272	0.479875	0.318872	0.271974	0.528574
FALSE	1347	PC(50:5)	PC(50:5)	PC	975.766	21.4573	C58 H106 N1 O8 P1	M+H	1	1	0	100	C	0.925699	-0.111385	1.03656	0.34237	0.480244	0.318538	0.715887	0.465205
FALSE	804	MG(O-19:3)	MG(O-19:3)	MG	352.298	3.22052	C22 H40 O3	M+NH4	1	1	0	50	C	0.716174	-0.481619	0.63536	0.771055	0.480381	0.318414	0.373373	0.593828
FALSE	1352	TG(18:0_22:4_22:6)	TG(62:10)	TG	982.799	23.7992	C65 H106 O6	M+NH4	1	2	1	50	A	1.13007	0.176408	1.27914	1.1668	0.480806	0.31803	0.190858	0.30589
FALSE	1445	PC(44:8)	PC(44:8)	PC	885.625	16.4166	C52 H88 N1 O8 P1	M+H	1	1	3	50	C	1.10313	0.141598	0.981545	0.617375	0.481748	0.31718	0.851935	0.713889
FALSE	1239	PC(42:9)	PC(42:9)	PC	855.578	14.3585	C50 H82 N1 O8 P1	M+H	1	1	4	100	C	0.952951	-0.069526	0.95744	0.419028	0.482944	0.316103	0.450301	0.543001
FALSE	729	PE(46:14)	PE(46:14)	PE	859.515	14.7911	C51 H74 N1 O8 P1	M+H	1	1	0	100	C	0.931715	-0.102039	0.900491	0.924952	0.483096	0.315966	0.357625	0.41169
FALSE	1370	PC(O-39:10)	PC(O-39:10)	PC	797.536	16.3681	C47 H76 N1 O7 P1	M+H	1	1	0	50	C	0.940382	-0.0886813	0.877111	0.339378	0.483143	0.315924	0.257616	0.474788
FALSE	615	PC(34:1)	PC(34:1)	PC	759.578	17.2385	C42 H82 N1 O8 P1	M+H	1	3	22	100	C	1.93782	0.954431	1.85801	1.31052	0.483821	0.315316	0.467145	0.821166
FALSE	1098	TG(16:0_18:2_18:2)	TG(52:4)	TG	854.736	23.4694	C55 H98 O6	M+NH4	1	5	1	100	A	0.853834	-0.227972	0.808616	0.871504	0.484471	0.314732	0.479966	0.552074
FALSE	1205	PC(40:5)	PC(40:5)	PC	835.609	17.3729	C48 H86 N1 O8 P1	M+H	1	1	24	100	C	0.940727	-0.0881515	0.896435	0.450253	0.484545	0.314665	0.225121	0.565176
FALSE	1036	TG(15:0_16:0_18:0)	TG(49:0)	TG	820.752	24.6392	C52 H100 O6	M+NH4	1	4	1	100	A	0.798846	-0.324011	0.847398	0.782317	0.484932	0.314319	0.599935	0.537925
FALSE	1016	PC(O-39:9)	PC(O-39:9)	PC	799.552	17.7323	C47 H78 N1 O7 P1	M+H	1	1	0	100	C	1.28457	0.361287	1.10738	0.442752	0.485091	0.314176	0.768268	0.557717
FALSE	254	PE(18:0_18:2)	PE(36:2)	PE	743.547	17.2566	C41 H78 N1 O8 P1	M+H	1	3	3	100	A	0.927985	-0.107827	0.952507	0.919786	0.486227	0.313161	0.757021	0.507746
FALSE	694	PE(18:0_24:4)	PE(42:4)	PE	823.609	18.7624	C47 H86 N1 O8 P1	M+H	1	3	0	100	A	1.06727	0.0939251	1.1688	1.06216	0.486519	0.3129	0.196175	0.570342
FALSE	827	PC(35:0)	PC(35:0)	PC	775.609	18.5044	C43 H86 N1 O8 P1	M+H	1	1	13	100	C	0.893044	-0.163197	0.982363	0.554851	0.487349	0.31216	0.872915	0.66158
FALSE	948	TG(10:0_14:0_16:0)	TG(40:0)	TG	694.611	22.0147	C43 H82 O6	M+NH4	1	1	0	100	A	0.836287	-0.25793	0.961326	0.833326	0.48737	0.312141	0.811119	0.527567
FALSE	650	CL(18:2_18:2_18:2_18:2)	CL(72:8)	CL	1448.97	21.5382	C81 H142 O17 P2	M-H	1	1	0	50	C	0.896797	-0.157146	0.855957	NaN	0.489979	0.309822	0.404212	0
FALSE	937	TG(O-5:0_23:6_11:0)	TG(O-39:6)	TG	654.522	17.5486	C42 H70 O5	M+NH4	1	1	0	100	C	0.921246	-0.118341	0.878174	0.936991	0.492513	0.307583	0.383823	0.729286
FALSE	241	PE(20:4_16:0)	PE(36:4)	PE	739.515	15.9113	C41 H74 N1 O8 P1	M+H	1	3	2	100	B	0.918026	-0.123394	0.921735	0.916467	0.49256	0.307541	0.453738	0.579269
FALSE	1300	PC(44:6)	PC(44:6)	PC	889.656	18.1812	C52 H92 N1 O8 P1	M+H	1	1	4	100	C	0.966152	-0.049678	0.912336	0.431351	0.494986	0.305407	0.338819	0.54705
FALSE	752	PC(35:2)	PC(35:2)	PC	771.578	16.2046	C43 H82 N1 O8 P1	M+H	1	1	14	100	C	0.941934	-0.0863027	0.994415	0.427641	0.495516	0.304942	0.940855	0.548171
FALSE	1201	PC(40:6)	PC(40:6)	PC	833.593	16.7328	C48 H84 N1 O8 P1	M+H	1	4	13	50	C	0.89895	-0.153688	0.883411	0.452138	0.4969	0.303731	0.456749	0.563586
FALSE	782	MG(O-19:4)	MG(O-19:4)	MG	350.282	3.44238	C22 H38 O3	M+NH4	1	1	0	100	C	0.656131	-0.607945	0.61483	0.704933	0.496947	0.30369	0.467947	0.578227
FALSE	1333	TG(O-14:0_22:6_22:6)	TG(O-58:12)	TG	908.726	21.8649	C61 H96 O5	M+NH4	1	1	0	100	C	0.863147	-0.212322	0.824527	0.894146	0.498799	0.302075	0.371891	0.668146
FALSE	1436	PC(39:10)	PC(39:10)	PC	811.515	15.5805	C47 H74 N1 O8 P1	M+H	1	1	0	50	C	0.94883	-0.0757792	1.07132	0.366571	0.500516	0.300582	0.622367	0.494885
FALSE	785	MG(O-19:4)	MG(O-19:4)	MG	350.282	3.68096	C22 H38 O3	M+NH4	1	1	0	50	C	1.75291	0.80975	0.938885	1.89747	0.500822	0.300317	0.919419	0.460845
FALSE	1210	PC(22:4_18:0)	PC(40:4)	PC	837.625	17.7362	C48 H88 N1 O8 P1	M+H	2	2	24	100	A	1.0381	0.0539401	1.02377	0.457943	0.501582	0.299658	0.77661	0.573312
FALSE	633	CL(18:1_18:1_18:1_18:2)	CL(72:5)	CL	1455.02	22.8064	C81 H148 O17 P2	M-H	1	1	0	100	B	1.03433	0.0486997	1.02137	NaN	0.501598	0.299644	0.76386	0
FALSE	1137	TG(16:0_16:1_22:6)	TG(54:7)	TG	876.721	23.0005	C57 H96 O6	M+NH4	3	4	1	100	A	0.967544	-0.047601	0.928576	0.990618	0.502042	0.29926	0.552781	0.874183
FALSE	1041	TG(16:0_16:1_18:2)	TG(50:3)	TG	828.721	23.3872	C53 H96 O6	M+NH4	1	2	1	100	A	0.799124	-0.323509	0.710817	0.84163	0.50268	0.298708	0.244817	0.586757
FALSE	1120	TG(16:0_16:0_20:3)	TG(52:3)	TG	856.752	24.052	C55 H100 O6	M+NH4	1	3	1	50	A	0.88614	-0.174393	1.0239	0.921457	0.505067	0.296651	0.873754	0.640784
FALSE	1165	TG(16:0_16:0_22:4)	TG(54:4)	TG	882.768	24.1757	C57 H102 O6	M+NH4	2	4	1	100	A	1.05084	0.0715456	1.13223	1.07822	0.505362	0.296397	0.251245	0.526945
FALSE	380	PC(16:0_16:0)	PC(32:0)	PC	733.562	16.5883	C40 H80 N1 O8 P1	M+H	3	2	14	100	A	0.968213	-0.0466037	0.952887	0.430679	0.509264	0.293057	0.381231	0.548607
FALSE	1419	TG(O-15:1_16:0_20:1)	TG(O-51:2)	TG	830.773	23.9789	C54 H102 O5	M+NH4	1	1	0	50	C	3373.77	11.7201	745.052	5465.27	0.510242	0.292224	0.508271	0.451391
FALSE	1416	TG(O-15:1_16:0_18:1)	TG(O-49:2)	TG	802.741	23.43	C52 H98 O5	M+NH4	1	1	0	50	C	24.7465	4.62915	10.1971	20.3846	0.510835	0.291719	0.512775	0.506797
FALSE	993	TG(15:0_16:0_16:0)	TG(47:0)	TG	792.721	24.1325	C50 H96 O6	M+NH4	2	2	1	100	A	0.676658	-0.563502	0.754532	0.638594	0.511559	0.291104	0.562955	0.503032
FALSE	1265	TG(18:0_18:0_22:4)	TG(58:4)	TG	938.83	25.12	C61 H110 O6	M+NH4	1	1	1	100	A	1.10467	0.143613	1.16016	1.13899	0.51265	0.290179	0.1318	0.519676
FALSE	761	PC(O-36:2)	PC(O-36:2)	PC	771.614	18.616	C44 H86 N1 O7 P1	M+H	1	2	0	100	C	1.02866	0.0407641	1.20226	0.445627	0.513841	0.289171	0.173087	0.561196
FALSE	1220	TG(16:0_18:0_22:5)	TG(56:5)	TG	908.783	24.4793	C59 H104 O6	M+NH4	1	4	1	100	A	1.05138	0.0722809	1.01555	1.07689	0.514423	0.28868	0.806432	0.38325
FALSE	772	PE(48:12)	PE(48:12)	PE	891.578	15.8503	C53 H82 N1 O8 P1	M+H	1	1	0	100	C	0.955195	-0.0661333	0.915081	0.949672	0.515688	0.287613	0.40795	0.598784
FALSE	894	PC(36:1)	PC(36:1)	PC	787.609	18.4624	C44 H86 N1 O8 P1	M+H	1	2	26	50	C	1.03941	0.0557611	1.03031	0.425722	0.516272	0.287121	0.572889	0.545198
FALSE	1438	PC(40:10)	PC(40:10)	PC	825.531	13.7831	C48 H76 N1 O8 P1	M+H	1	1	3	50	C	0.931542	-0.102308	0.95983	0.394282	0.516541	0.286895	0.736938	0.519547
FALSE	552	PE(18:3_22:6)	PE(40:9)	PE	785.5	13.6256	C45 H72 N1 O8 P1	M+H	1	2	4	100	B	0.967877	-0.047105	0.930283	0.959934	0.51814	0.285553	0.178924	0.47808
FALSE	247	PG(22:6_22:6)	PG(44:12)	PG	866.51	11.8788	C50 H75 O10 P1	M+NH4	1	1	1	50	A	1.06406	0.0895816	1.21655	1.14173	0.518339	0.285386	0.0180142	0.399515
FALSE	410	PS(22:6_18:1)	PS(40:7)	PS	833.521	13.8731	C46 H76 N1 O10 P1	M+H	1	2	2	100	B	1.08556	0.118445	0.966326	NaN	0.518437	0.285304	0.771254	0
FALSE	1225	TG(16:0_18:0_22:4)	TG(56:4)	TG	910.799	25.0439	C59 H106 O6	M+NH4	1	6	1	50	A	0.964428	-0.052255	1.04022	0.97986	0.519091	0.284757	0.600079	0.841878
FALSE	1414	TG(25:3_7:0_7:0)	TG(39:3)	TG	674.549	19.483	C42 H74 O6	M+NH4	1	1	0	50	C	0.938047	-0.0922673	0.982374	0.947936	0.52071	0.283404	0.824314	0.754944
FALSE	532	PE(P-18:0_22:4)	PE(P-40:4)	PE	779.583	18.4798	C45 H82 N1 O7 P1	M+H	1	2	0	100	B	1.0545	0.0765596	1.08514	1.05068	0.523419	0.281151	0.356453	0.66358
FALSE	548	PE(O-40:4)	PE(O-40:4)	PE	781.599	18.663	C45 H84 N1 O7 P1	M+H	1	1	0	100	C	1.03604	0.0510763	1.0629	1.03235	0.523558	0.281035	0.157938	0.71587
FALSE	798	MG(O-19:3)	MG(O-19:3)	MG	352.298	2.61958	C22 H40 O3	M+NH4	1	1	0	100	C	0.756187	-0.403185	0.759402	0.82059	0.524647	0.280133	0.527426	0.665157
FALSE	801	MG(O-19:3)	MG(O-19:3)	MG	352.298	2.97509	C22 H40 O3	M+NH4	1	1	0	100	C	0.775114	-0.367519	0.663671	0.838724	0.525181	0.279691	0.39842	0.670437
FALSE	899	TG(25:0COOH)	TG(25:0COOH)	TG	514.351	2.3285	C28 H50 O8	M+NH4	1	2	0	100	C	0.845379	-0.242329	0.831214	0.854691	0.525948	0.279057	0.565067	0.49253
FALSE	1329	TG(O-16:0_16:0_18:0)	TG(O-50:0)	TG	820.788	25.5617	C53 H104 O5	M+NH4	1	1	0	100	C	1.0534	0.0750516	0.940985	1.07083	0.526772	0.278377	0.393524	0.535083
FALSE	1013	TG(15:0_16:0_17:0)	TG(48:0)	TG	806.736	24.2887	C51 H98 O6	M+NH4	2	2	1	100	A	0.787136	-0.345314	0.445355	0.762527	0.526827	0.278332	0.152329	0.544142
FALSE	49	LPE(22:6)	LPE(22:6)	LPE	525.286	2.28061	C27 H44 N1 O7 P1	M+H	2	1	2	100	B	1.0563	0.0790133	1.00478	1.04744	0.527461	0.27781	0.95778	0.589609
FALSE	460	PE(P-18:2_22:6)	PE(P-40:8)	PE	771.52	15.1366	C45 H74 N1 O7 P1	M+H	1	1	0	100	B	1.07739	0.107542	0.918848	1.07993	0.530986	0.274917	0.557813	0.628366
FALSE	420	PC(33:5)	PC(33:5)	PC	737.5	14.52	C41 H72 N1 O8 P1	M+H	2	2	4	100	C	0.938058	-0.0922509	0.91165	0.354842	0.531611	0.274406	0.383628	0.487921
FALSE	726	PC(O-36:3)	PC(O-36:3)	PC	769.599	17.4347	C44 H84 N1 O7 P1	M+H	1	2	0	100	C	1.04505	0.0635781	1.05943	0.47416	0.531751	0.274291	0.352097	0.583753
FALSE	1441	PC(34:5)	PC(34:5)	PC	751.515	14.4937	C42 H74 N1 O8 P1	M+H	1	1	6	50	C	0.827927	-0.272425	0.754583	0.583535	0.536723	0.27025	0.317783	0.691999
FALSE	1412	PC(35:8)	PC(35:8)	PC	759.484	14.4985	C43 H70 N1 O8 P1	M+H	1	1	0	50	C	0.933882	-0.0986871	0.86593	0.348844	0.537627	0.269519	0.113366	0.476179
FALSE	85	LPC(18:1)+D7:(s)	LPC(18:1)+D7:(s)	LPC	528.392	3.68112	C26 H45 D7 N1 O7 P1	M+H	2	1	0	100	A	1.04569	0.0644491	1.04592	1.02453	0.538099	0.269137	0.54018	0.793132
FALSE	1184	PC(40:7)	PC(40:7)	PC	831.578	14.9112	C48 H82 N1 O8 P1	M+H	1	2	12	50	C	0.927868	-0.108009	0.967736	0.480236	0.538455	0.268851	0.625234	0.59619
FALSE	682	WE(O-45:10)	WE(O-45:10)	WE	642.538	20.2389	C45 H70 O2	M+NH4	1	1	0	100	C	1.03178	0.0451413	1.06657	1.09982	0.538842	0.268538	0.389824	0.306667
FALSE	95	PE(16:0_16:0)	PE(32:0)	PE	691.515	16.8529	C37 H74 N1 O8 P1	M+H	2	1	2	100	A	0.963558	-0.0535573	0.908799	0.963159	0.541443	0.266448	0.133459	0.742436
FALSE	641	CL(18:1_18:1_18:1_20:4)	CL(74:7)	CL	1479.02	22.7211	C83 H148 O17 P2	M-H	1	1	0	100	C	1.06714	0.0937481	0.996343	NaN	0.542943	0.265246	0.964084	0
FALSE	452	PE(18:0_20:3)	PE(38:3)	PE	769.562	17.5721	C43 H80 N1 O8 P1	M+H	1	2	2	100	A	0.956886	-0.0635817	1.07272	0.951106	0.543141	0.265087	0.194894	0.59116
FALSE	244	PG(22:6_22:6)	PG(44:12)	PG	866.51	11.7354	C50 H75 O10 P1	M+NH4	2	1	1	100	A	1.0413	0.058381	1.02012	1.11712	0.54343	0.264856	0.799195	0.381038
FALSE	877	PC(36:2)	PC(36:2)	PC	785.593	17.0485	C44 H84 N1 O8 P1	M+H	1	3	40	100	C	0.953266	-0.0690489	0.943985	0.46945	0.546225	0.262629	0.364031	0.581866
FALSE	797	PE(P-18:0_20:2)	PE(P-38:2)	PE	755.583	18.985	C43 H82 N1 O7 P1	M+H	1	1	0	50	B	0.956414	-0.064293	1.05765	0.950512	0.546532	0.262384	0.648733	0.631545
FALSE	852	PC(36:5)	PC(36:5)	PC	779.547	14.1806	C44 H78 N1 O8 P1	M+H	2	1	21	100	C	0.956345	-0.0643975	0.972276	0.361963	0.547541	0.261584	0.664266	0.489566
FALSE	647	CL(16:1_18:1_18:1_18:2)	CL(70:5)	CL	1426.99	22.3224	C79 H144 O17 P2	M-H	1	2	0	100	C	0.961282	-0.0569683	0.987607	NaN	0.548244	0.261026	0.865586	0
FALSE	139	LPC(20:4)	LPC(20:4)	LPC	543.332	2.51978	C28 H50 N1 O7 P1	M+H	1	1	3	100	C	0.938491	-0.0915847	1.03774	0.922483	0.550306	0.259396	0.395774	0.405502
FALSE	784	MG(O-19:4)	MG(O-19:4)	MG	350.282	3.58228	C22 H38 O3	M+NH4	1	1	0	50	C	0.677695	-0.561292	0.562748	0.743273	0.550346	0.259364	0.409652	0.666566
FALSE	142	PE(17:3CHO_16:0)	PE(33:3CHO)	PE	713.463	6.64381	C38 H68 N1 O9 P1	M+H	1	1	0	100	C	1.0526	0.0739626	1.05699	1.04827	0.550513	0.259232	0.610309	0.633087
FALSE	664	CL(18:1_18:1_18:2_20:4)	CL(74:8)	CL	1477	22.3141	C83 H146 O17 P2	M-H	1	1	0	100	C	1.04395	0.0620553	0.993405	NaN	0.552669	0.257535	0.909192	0
FALSE	253	PE(18:1_18:1)	PE(36:2)	PE	743.547	17.0685	C41 H78 N1 O8 P1	M+H	1	3	3	100	A	0.951964	-0.071021	0.88519	0.942012	0.553173	0.257139	0.0182358	0.333486
FALSE	1059	PC(O-39:7)	PC(O-39:7)	PC	803.583	18.6698	C47 H82 N1 O7 P1	M+H	2	2	0	100	A	1.06551	0.0915425	1.10847	0.472213	0.554821	0.255847	0.230142	0.582079
FALSE	378	PE(P-20:3_18:1)	PE(P-38:4)	PE	751.552	18.7408	C43 H78 N1 O7 P1	M+H	1	4	0	50	C	1.08382	0.116126	1.10591	1.07292	0.557339	0.253881	0.43222	0.542556
FALSE	588	PE(40:6)	PE(40:6)	PE	791.547	14.6339	C45 H78 N1 O8 P1	M+H	1	3	11	100	C	0.806434	-0.310372	0.988753	0.780134	0.557355	0.253868	0.943446	0.473451
FALSE	591	PE(18:0_22:6)	PE(40:6)	PE	791.547	16.7844	C45 H78 N1 O8 P1	M+H	1	3	2	100	A	1.05161	0.072598	1.09209	1.05054	0.559695	0.252049	0.47177	0.646531
FALSE	210	PG(15:0_18:1)+D7:(s)	PG(33:1)+D7:(s)	PG	741.554	14.722	C39 H68 D7 O10 P1	M+NH4	3	2	0	100	A	0.938951	-0.0908787	0.980332	1.00476	0.560858	0.251147	0.860328	0.957467
FALSE	1051	TG(16:0_16:0_18:2)	TG(50:2)	TG	830.736	23.9308	C53 H98 O6	M+NH4	2	3	1	100	A	0.910531	-0.13522	0.960855	0.939638	0.566165	0.247057	0.715128	0.676101
FALSE	890	PC(18:1_18:0)	PC(36:1)	PC	787.609	17.9692	C44 H86 N1 O8 P1	M+H	2	2	26	100	A	1.04509	0.0636288	1.04374	0.438863	0.566353	0.246913	0.613271	0.555101
FALSE	1378	PC(37:2)	PC(37:2)	PC	799.609	17.3946	C45 H86 N1 O8 P1	M+H	1	1	14	50	C	0.936309	-0.0949431	0.931671	0.430622	0.567765	0.245832	0.371263	0.547344
FALSE	1004	d5-TG(18:3_16:0_16:0)	d5-TG(50:3)	d5-TG	833.752	24.3893	C53 H91 D5 O6	M+NH4	1	1	0	50	C	0.942994	-0.0846799	0.880045	NaN	0.568555	0.245228	0.256804	0
FALSE	1009	GM3(d18:1_16:0)	GM3(d34:1)	GM3	1152.71	13.3511	C57 H104 N2 O21	M+H	1	1	0	100	C	0.918139	-0.123215	0.984315	NaN	0.568838	0.245011	0.926226	0
FALSE	1339	TG(O-36:0_22:6)	TG(O-58:6)	TG	920.82	25.2843	C61 H108 O5	M+NH4	1	2	0	100	C	1.04669	0.0658362	1.06435	1.07232	0.569465	0.244533	0.526374	0.276553
FALSE	426	PC(O-18:4_16:1)	PC(O-34:5)	PC	737.536	14.5606	C42 H76 N1 O7 P1	M+H	1	1	0	100	C	1.04081	0.0577065	1.05962	0.488307	0.571346	0.2431	0.38711	0.600739
FALSE	1080	PC(18:2_20:4)	PC(38:6)	PC	805.562	14.5278	C46 H80 N1 O8 P1	M+H	2	5	24	100	A	1.07568	0.105252	0.897892	0.62197	0.573208	0.241688	0.31315	0.717383
FALSE	44	LPE(20:4)	LPE(20:4)	LPE	501.286	2.62801	C25 H44 N1 O7 P1	M+H	1	1	4	100	C	0.900802	-0.150718	0.9358	0.889109	0.576692	0.239056	0.598749	0.506853
FALSE	1150	PC(O-39:2)	PC(O-39:2)	PC	813.661	20.4454	C47 H92 N1 O7 P1	M+H	1	1	0	100	C	0.897431	-0.156128	0.879647	0.371141	0.580503	0.236195	0.498469	0.496363
FALSE	165	LPC(26:0)	LPC(26:0)	LPC	635.489	14.9081	C34 H70 N1 O7 P1	M+H	1	1	0	100	C	1.10359	0.1422	1.06874	1.08094	0.580632	0.236099	0.728234	0.696265
FALSE	1371	TG(30:4)	TG(30:4)	TG	546.392	14.3389	C33 H54 O6	M+NH4	1	2	0	50	C	0.921252	-0.118332	0.834448	0.924298	0.586664	0.23161	0.404048	0.729437
FALSE	118	PE(O-18:0_16:0)	PE(O-34:0)	PE	705.567	18.8213	C39 H80 N1 O7 P1	M+H	1	2	0	100	B	1.05065	0.0712875	1.03093	1.0448	0.58671	0.231577	0.76143	0.707364
FALSE	703	CL(40:2_18:1CHO)	CL(58:3CHO)	CL	1262.83	17.1154	C67 H124 O17 P2	M-H	1	1	0	50	C	0.891512	-0.165674	0.920055	NaN	0.587731	0.230821	0.681018	0
FALSE	31	LPC(16:0)	LPC(16:0)	LPC	495.332	3.73627	C24 H50 N1 O7 P1	M+H	3	1	3	100	A	1.05413	0.0760561	1.02991	1.02832	0.587936	0.23067	0.717356	0.735704
FALSE	635	CL(18:1_18:1_18:1_18:1)	CL(72:4)	CL	1457.03	23.198	C81 H150 O17 P2	M-H	1	1	0	100	C	1.04429	0.0625276	0.985507	NaN	0.588443	0.230296	0.818827	0
FALSE	29	LPC(16:0)	LPC(16:0)	LPC	495.332	3.35175	C24 H50 N1 O7 P1	M+H	2	1	3	100	A	0.975234	-0.0361792	0.963835	0.952672	0.590789	0.228568	0.520706	0.347431
FALSE	1139	PC(18:0_20:3)	PC(38:3)	PC	811.609	17.3885	C46 H86 N1 O8 P1	M+H	2	2	19	100	A	0.974951	-0.0365986	0.948355	0.434092	0.591024	0.228395	0.251138	0.552333
FALSE	968	TG(14:0_15:0_16:0)	TG(45:0)	TG	764.689	23.4533	C48 H92 O6	M+NH4	1	1	1	100	A	0.800155	-0.321648	0.822863	0.777612	0.591224	0.228248	0.581637	0.610234
FALSE	385	PE(O-38:4)	PE(O-38:4)	PE	753.567	17.8826	C43 H80 N1 O7 P1	M+H	1	1	0	50	C	1.02686	0.0382409	0.947568	1.02136	0.591599	0.227973	0.334811	0.803985
FALSE	214	PG(33:1)+D7:(s)	PG(33:1)+D7:(s)	PG	741.554	14.988	C39 H68 D7 O10 P1	M+NH4	1	2	0	100	C	1.06531	0.0912769	0.994359	1.14641	0.595921	0.224811	0.925207	0.295002
FALSE	1048	TG(16:0_16:1_18:1)	TG(50:2)	TG	830.736	23.873	C53 H98 O6	M+NH4	1	3	1	100	A	0.866942	-0.205992	0.944253	0.902372	0.600713	0.221333	0.825817	0.658944
FALSE	522	PE(O-17:2_23:3)	PE(O-40:5)	PE	779.583	17.9113	C45 H82 N1 O7 P1	M+H	1	3	0	100	B	1.04292	0.0606282	1.05733	1.03979	0.601431	0.220814	0.520512	0.701356
FALSE	153	PE(16:0_18:1)	PE(34:1)	PE	717.531	16.9683	C39 H76 N1 O8 P1	M+H	1	2	4	100	A	0.983435	-0.0240983	1.01664	0.97694	0.602903	0.219752	0.81676	0.587821
FALSE	1141	TG(16:0_16:1_22:6)	TG(54:7)	TG	876.721	23.0932	C57 H96 O6	M+NH4	1	4	1	100	A	1.28608	0.36298	1.28639	1.2117	0.603369	0.219417	0.53685	0.696308
FALSE	195	PE(P-18:1_18:2)	PE(P-36:3)	PE	725.536	16.7464	C41 H76 N1 O7 P1	M+H	1	4	0	50	B	0.708816	-0.496517	0.750763	0.732621	0.604299	0.218748	0.612905	0.644717
FALSE	445	PE(19:3CHO_18:0)	PE(37:3CHO)	PE	769.526	9.21141	C42 H76 N1 O9 P1	M+H	1	2	0	100	C	0.950134	-0.0737972	0.957638	0.946891	0.605076	0.21819	0.636777	0.618786
FALSE	1317	TG(8:0_8:0_10:0)	TG(26:0)	TG	498.392	14.0598	C29 H54 O6	M+NH4	1	1	0	100	A	1.13987	0.188871	1.47199	1.165	0.605806	0.217666	0.337642	0.63558
FALSE	958	TG(12:0_14:0_16:0)	TG(42:0)	TG	722.642	22.644	C45 H86 O6	M+NH4	1	1	1	100	A	0.907516	-0.140005	0.830014	0.901886	0.606114	0.217446	0.400212	0.693277
FALSE	603	PE(18:0_22:5)	PE(40:5)	PE	793.562	17.1366	C45 H80 N1 O8 P1	M+H	1	2	0	100	A	0.979132	-0.0304246	0.996025	0.973486	0.606486	0.21718	0.953184	0.728272
FALSE	178	PC(30:1)	PC(30:1)	PC	703.515	14.5018	C38 H74 N1 O8 P1	M+H	1	1	10	50	C	1.05453	0.0765993	1.05071	0.355195	0.60733	0.216575	0.420839	0.486711
FALSE	1081	TG(16:0_17:0_18:0)	TG(51:0)	TG	848.783	25.1122	C54 H104 O6	M+NH4	1	2	1	100	A	1.11691	0.159507	0.84789	1.09771	0.607442	0.216495	0.381412	0.711111
FALSE	783	PE(P-19:0_20:4)	PE(P-39:4)	PE	765.567	18.2573	C44 H80 N1 O7 P1	M+H	1	1	0	50	C	0.941617	-0.0867878	0.920648	0.935057	0.607576	0.2164	0.45099	0.614275
FALSE	203	PC(O-32:2)	PC(O-32:2)	PC	715.552	16.031	C40 H78 N1 O7 P1	M+H	1	1	0	100	C	0.959366	-0.0598466	0.825107	0.430284	0.609049	0.215348	0.201232	0.549566
FALSE	77	PE(23:6)	PE(23:6)	PE	553.28	2.60714	C28 H44 N1 O8 P1	M+H	1	1	0	100	C	1.13908	0.187867	0.984615	1.13245	0.609202	0.215239	0.931348	0.612893
FALSE	1345	PC(28:1_22:5)	PC(50:6)	PC	973.75	20.7325	C58 H104 N1 O8 P1	M+H	2	2	0	100	A	0.970604	-0.0430453	0.942522	0.424786	0.609467	0.21505	0.379883	0.545391
FALSE	1386	PC(O-41:11)	PC(O-41:11)	PC	823.552	18.4897	C49 H78 N1 O7 P1	M+H	1	1	0	50	C	1.05006	0.0704694	1.06539	0.457655	0.610203	0.214526	0.549982	0.573666
FALSE	1167	PC(P-41:12)	PC(P-41:12)	PC	819.52	15.537	C49 H74 N1 O7 P1	M+H	1	1	0	100	C	1.06665	0.0930889	1.07938	0.481254	0.612205	0.213103	0.671371	0.590539
FALSE	64	PC(O-5:0_13:1)	PC(O-18:1)	PC	521.348	3.58336	C26 H52 N1 O7 P1	M+H	1	1	0	50	C	0.815272	-0.294646	0.839258	0.618754	0.612541	0.212865	0.621996	0.719249
FALSE	1071	PC(P-40:12)	PC(P-40:12)	PC	805.505	17.0969	C48 H72 N1 O7 P1	M+H	1	1	0	100	C	0.960115	-0.0587213	0.97699	0.43487	0.613496	0.212188	0.815369	0.552218
FALSE	985	TG(15:0_15:0_16:0)	TG(46:0)	TG	778.705	23.7455	C49 H94 O6	M+NH4	1	2	1	50	A	0.793439	-0.333809	0.775256	0.767151	0.614113	0.211752	0.518311	0.621723
FALSE	976	PC(37:5)	PC(37:5)	PC	793.562	14.9273	C45 H80 N1 O8 P1	M+H	1	1	10	100	C	0.914475	-0.128984	0.968498	0.60066	0.615474	0.21079	0.780545	0.698215
FALSE	1410	PC(O-15:1_20:4)	PC(O-35:5)	PC	751.552	18.7469	C43 H78 N1 O7 P1	M+H	1	3	0	100	C	1.07158	0.0997447	1.105	0.475708	0.616587	0.210006	0.464088	0.585575
FALSE	1170	PC(39:6)	PC(39:6)	PC	819.578	15.8653	C47 H82 N1 O8 P1	M+H	1	3	6	100	C	0.951518	-0.0716965	0.968517	0.501479	0.616706	0.209922	0.732213	0.609244
FALSE	719	PE(44:11)	PE(44:11)	PE	837.531	14.5298	C49 H76 N1 O8 P1	M+H	1	2	0	100	C	0.955523	-0.0656372	0.74432	0.951698	0.619268	0.208121	0.149606	0.658231
FALSE	1164	TG(16:0_18:1_20:3)	TG(54:4)	TG	882.768	24.0458	C57 H102 O6	M+NH4	1	4	1	100	A	0.908345	-0.138688	0.904861	0.927145	0.619885	0.207689	0.615243	0.737572
FALSE	454	PE(18:0_20:3)	PE(38:3)	PE	769.562	17.947	C43 H80 N1 O8 P1	M+H	1	2	2	100	A	1.02922	0.0415522	1.04901	1.02615	0.621355	0.20666	0.298325	0.773874
FALSE	272	PE(18:0_18:1)	PE(36:1)	PE	745.562	18.2717	C41 H80 N1 O8 P1	M+H	1	2	5	50	A	0.683161	-0.549702	0.632929	0.655071	0.622174	0.206088	0.54707	0.583099
FALSE	1157	TG(16:0_16:0_22:5)	TG(54:5)	TG	880.752	23.9647	C57 H100 O6	M+NH4	1	5	1	100	A	0.948174	-0.0767758	0.924423	0.975902	0.622345	0.205969	0.369932	0.820685
FALSE	1093	TG(14:0_16:0_22:6)	TG(52:6)	TG	850.705	22.9826	C55 H94 O6	M+NH4	3	3	1	100	A	1.03041	0.043214	0.929775	1.04894	0.622996	0.205515	0.264728	0.620628
FALSE	1240	PC(42:9)	PC(42:9)	PC	855.578	14.5565	C50 H82 N1 O8 P1	M+H	1	1	4	100	C	0.949113	-0.0753486	0.987648	0.355196	0.626221	0.203273	0.919708	0.487341
FALSE	947	TG(10:0_14:0_16:0)	TG(40:0)	TG	694.611	21.9285	C43 H82 O6	M+NH4	1	1	0	100	A	0.938572	-0.0914603	0.980437	0.937854	0.62658	0.203024	0.904411	0.74582
FALSE	1032	PC(O-39:8)	PC(O-39:8)	PC	801.567	18.7956	C47 H80 N1 O7 P1	M+H	1	1	0	100	C	0.963743	-0.0532791	0.914	0.424113	0.627564	0.202342	0.305333	0.542897
FALSE	1128	PC(18:0_20:4)	PC(38:4)	PC	809.593	16.8534	C46 H84 N1 O8 P1	M+H	2	3	22	100	A	1.02984	0.0424257	1.02092	0.418316	0.630077	0.200607	0.804835	0.536452
FALSE	1269	TG(16:0_22:5_22:6)	TG(60:11)	TG	952.752	22.9244	C63 H100 O6	M+NH4	2	2	1	100	A	1.03286	0.0466457	1.12344	1.06143	0.631198	0.199834	0.0383183	0.498644
FALSE	137	LPC(20:4)	LPC(20:4)	LPC	543.332	2.38976	C28 H50 N1 O7 P1	M+H	1	1	3	100	C	1.22595	0.293904	1.23864	1.16797	0.631466	0.19965	0.536278	0.714221
FALSE	1024	FA(12:0)+COOH:(s)	FA(12:0)+COOH:(s)	FA	244.167	0.853062	C13 H24 O4	M-H	1	1	0	50	C	1.12991	0.176205	1.19772	NaN	0.634813	0.197354	0.689609	0
FALSE	1341	TG(18:0_20:4_22:5)	TG(60:9)	TG	956.783	23.7725	C63 H104 O6	M+NH4	1	3	1	50	A	1.03706	0.0525002	0.988941	1.06338	0.635757	0.196709	0.892426	0.467545
FALSE	232	PE(P-17:0_20:4)	PE(P-37:4)	PE	737.536	17.0743	C42 H76 N1 O7 P1	M+H	1	1	0	100	B	1.04188	0.0591933	1.02814	1.03408	0.638355	0.194938	0.764477	0.75021
FALSE	1228	TG(16:0_18:0_22:0)	TG(56:0)	TG	918.862	26.1005	C59 H114 O6	M+NH4	1	3	1	100	A	0.809415	-0.305048	1.06228	0.797957	0.640972	0.193161	0.881443	0.672602
FALSE	1346	PC(50:6)	PC(50:6)	PC	973.75	21.3132	C58 H104 N1 O8 P1	M+H	1	2	0	50	C	1.08858	0.122444	0.857155	0.440548	0.64191	0.192526	0.152873	0.550456
FALSE	1079	TG(16:0_17:0_18:0)	TG(51:0)	TG	848.783	25.0038	C54 H104 O6	M+NH4	1	2	1	100	A	0.862379	-0.213605	0.867312	0.849369	0.642201	0.192329	0.559304	0.679626
FALSE	777	PC(17:0_18:1)	PC(35:1)	PC	773.593	17.3906	C43 H84 N1 O8 P1	M+H	2	2	16	100	A	1.03316	0.04707	1.05394	0.481513	0.644995	0.190444	0.405967	0.593034
FALSE	583	PE(40:7)	PE(40:7)	PE	789.531	17.0675	C45 H76 N1 O8 P1	M+H	1	3	10	100	C	0.951942	-0.0710544	0.883051	0.955194	0.648429	0.188137	0.487374	0.761035
FALSE	584	PE(40:7)	PE(40:7)	PE	789.531	17.1369	C45 H76 N1 O8 P1	M+H	1	3	10	50	C	0.951942	-0.0710544	0.883051	0.955194	0.648429	0.188137	0.487374	0.761035
FALSE	1261	TG(18:0_18:1_22:5)	TG(58:6)	TG	934.799	24.2897	C61 H106 O6	M+NH4	1	3	1	50	B	0.973532	-0.0386999	1.13087	0.987898	0.650561	0.186712	0.185631	0.909181
FALSE	997	TG(14:0_16:0_18:1)	TG(48:1)	TG	804.721	23.8758	C51 H96 O6	M+NH4	1	1	1	100	A	1.06578	0.0919082	0.947174	1.09885	0.650671	0.186638	0.749478	0.535836
FALSE	120	PC(24:0CHO)	PC(24:0CHO)	PC	635.416	4.7658	C32 H62 N1 O9 P1	M+H	1	1	0	100	C	0.924445	-0.113341	0.796758	0.455346	0.653405	0.184818	0.237163	0.573644
FALSE	970	TG(14:0_15:0_16:0)	TG(45:0)	TG	764.689	23.5743	C48 H92 O6	M+NH4	1	1	1	100	A	0.904135	-0.14539	0.934312	0.892135	0.653837	0.18453	0.756204	0.700229
FALSE	489	PS(38:6)	PS(38:6)	PS	807.505	13.6101	C44 H74 N1 O10 P1	M+H	1	1	12	50	C	1.16886	0.225106	1.21755	NaN	0.655799	0.183229	0.497145	0
FALSE	835	PC(O-36:0)	PC(O-36:0)	PC	775.645	19.8453	C44 H90 N1 O7 P1	M+H	1	1	0	100	C	0.914612	-0.128768	1.02987	0.49879	0.656922	0.182486	0.881511	0.61176
FALSE	643	PE(20:4_22:6)	PE(42:10)	PE	811.515	14.19	C47 H74 N1 O8 P1	M+H	1	3	2	100	A	1.01786	0.0255399	0.977698	1.01619	0.658277	0.181591	0.695435	0.840571
FALSE	1003	Hex2Cer(d18:1_16:0)	Hex2Cer(d34:1)	Hex2Cer	861.618	15.0996	C46 H87 N1 O13	M+H	1	1	0	100	B	1.08305	0.115101	1.00575	NaN	0.658358	0.181538	0.984639	0
FALSE	1021	d5-TG(40:8_16:1)	d5-TG(56:9)	d5-TG	905.752	23.5701	C59 H91 D5 O6	M+NH4	1	1	0	50	C	0.982426	-0.02558	0.968024	NaN	0.659557	0.180748	0.531376	0
FALSE	979	TG(14:0_16:0_16:1)	TG(46:1)	TG	776.689	23.3846	C49 H92 O6	M+NH4	1	1	1	100	A	0.844684	-0.243516	0.841	0.842031	0.660205	0.180321	0.6412	0.707109
FALSE	911	TG(27:6_6:1CHO)	TG(33:7CHO)	TG	596.371	10.216	C36 H52 O7	M+NH4	1	2	0	100	C	1.05758	0.0807725	1.03649	1.06116	0.662456	0.178843	0.738811	0.761499
FALSE	691	PE(18:0_24:5)	PE(42:5)	PE	821.593	18.2669	C47 H84 N1 O8 P1	M+H	1	3	0	50	A	1.01615	0.0231183	1.05755	1.00896	0.664395	0.177574	0.118553	0.890932
FALSE	914	TG(29:6_6:1CHO)	TG(35:7CHO)	TG	624.403	12.125	C38 H56 O7	M+NH4	1	1	0	100	C	1.05731	0.0803979	1.06621	1.05781	0.664754	0.177339	0.626598	0.773613
FALSE	786	PE(17:0_22:6)	PE(39:6)	PE	777.531	16.1326	C44 H76 N1 O8 P1	M+H	1	1	2	100	A	1.03674	0.052055	0.991471	1.03117	0.664871	0.177263	0.943648	0.732024
FALSE	84	PE(32:1)	PE(32:1)	PE	689.5	15.7846	C37 H72 N1 O8 P1	M+H	1	3	15	50	C	0.958203	-0.0615973	1.02036	0.948689	0.66801	0.175217	0.741784	0.656961
FALSE	721	GM1(d36:1)	GM1(d36:1)	GM1	1545.88	14.4017	C73 H131 N3 O31	M-H	1	1	0	50	C	1.05802	0.0813676	1.06212	NaN	0.669699	0.17412	0.607929	0
FALSE	665	PE(42:8)	PE(42:8)	PE	815.547	17.1456	C47 H78 N1 O8 P1	M+H	1	4	4	100	C	0.950647	-0.073019	0.926133	0.945474	0.676368	0.169817	0.423599	0.649252
FALSE	639	PE(42:11)	PE(42:11)	PE	809.5	14.476	C47 H72 N1 O8 P1	M+H	1	2	2	100	C	0.960571	-0.0580357	1.04457	0.953193	0.676964	0.169434	0.751613	0.649429
FALSE	599	PI(21:4_18:0)	PI(39:4)	PI	900.573	15.2716	C48 H85 O13 P1	M+NH4	1	1	10	100	C	0.927557	-0.108491	0.813585	0.956192	0.678315	0.168568	0.248209	0.741964
FALSE	792	PE(22:3_22:6)	PE(44:9)	PE	841.562	16.259	C49 H80 N1 O8 P1	M+H	1	2	0	100	B	0.972503	-0.0402247	0.96059	0.964172	0.680185	0.167373	0.67735	0.573475
FALSE	1183	TG(16:0_18:1_20:1)	TG(54:2)	TG	886.799	24.8604	C57 H106 O6	M+NH4	2	2	1	100	A	0.965048	-0.0513275	0.934832	0.988158	0.68246	0.165923	0.262867	0.923079
FALSE	859	Ch()	Ch	Ch	386.355	24.5926	C27 H46 O1	M+H-H2O	1	1	0	100	B	1.03666	0.0519453	1.1598	NaN	0.682742	0.165744	0.0826893	0
FALSE	812	PC(O-15:1_22:6)	PC(O-37:7)	PC	775.552	17.532	C45 H78 N1 O7 P1	M+H	1	3	0	100	B	1.03741	0.0529884	1.04159	0.493455	0.68316	0.165478	0.465576	0.608505
FALSE	434	PE(20:4_18:0)	PE(38:4)	PE	767.547	18.1618	C43 H78 N1 O8 P1	M+H	1	5	3	100	B	0.963977	-0.0529298	0.98168	0.967011	0.683203	0.16545	0.875998	0.797692
FALSE	658	CL(16:1_18:1_18:1_20:4)	CL(72:7)	CL	1450.99	22.2365	C81 H144 O17 P2	M-H	1	3	0	50	C	0.976226	-0.0347127	0.933562	NaN	0.686437	0.1634	0.254477	0
FALSE	1172	PC(39:6)	PC(39:6)	PC	819.578	16.656	C47 H82 N1 O8 P1	M+H	1	3	6	100	C	1.03827	0.0541815	1.13274	0.534024	0.689995	0.161154	0.139479	0.639234
FALSE	1303	TG(22:5_22:6_22:6)	TG(66:17)	TG	1024.75	21.9821	C69 H100 O6	M+NH4	1	1	1	100	A	0.969812	-0.0442228	1.02463	0.990537	0.690215	0.161016	0.777054	0.934511
FALSE	1096	TG(16:1_18:1_18:2)	TG(52:4)	TG	854.736	23.3891	C55 H98 O6	M+NH4	1	5	1	100	A	0.892423	-0.1642	0.830029	0.925365	0.691046	0.160493	0.479531	0.786169
FALSE	1219	PC(40:2)	PC(40:2)	PC	841.656	19.3792	C48 H92 N1 O8 P1	M+H	1	1	18	100	C	0.920642	-0.119288	0.950054	0.425953	0.692325	0.15969	0.820857	0.54644
FALSE	473	PC(O-34:1)	PC(O-34:1)	PC	745.599	17.5545	C42 H84 N1 O7 P1	M+H	2	2	0	100	C	1.02157	0.0307813	1.03836	0.435273	0.692617	0.159507	0.632619	0.553465
FALSE	1175	TG(16:0_18:0_20:3)	TG(54:3)	TG	884.783	24.5506	C57 H104 O6	M+NH4	1	3	1	50	A	1.04748	0.0669277	1.04136	1.07637	0.694473	0.158345	0.70395	0.565702
FALSE	654	PE(20:4_22:5)	PE(42:9)	PE	813.531	14.6642	C47 H76 N1 O8 P1	M+H	1	4	0	100	A	0.971627	-0.0415254	0.928487	0.969167	0.69513	0.157934	0.473081	0.747548
FALSE	614	PC(16:0_18:1)	PC(34:1)	PC	759.578	16.7081	C42 H82 N1 O8 P1	M+H	2	3	22	100	A	0.973726	-0.0384128	0.964295	0.371908	0.695611	0.157634	0.67878	0.496756
FALSE	1001	TG(14:0_16:0_18:1)	TG(48:1)	TG	804.721	23.9506	C51 H96 O6	M+NH4	1	1	1	50	A	0.769103	-0.378751	0.807946	0.838367	0.696036	0.157368	0.691941	0.795056
FALSE	1131	TG(16:0_18:0_18:1)	TG(52:1)	TG	860.783	24.8651	C55 H104 O6	M+NH4	2	1	1	100	A	0.966485	-0.04918	0.999927	0.991918	0.696365	0.157163	0.999374	0.949772
FALSE	925	TG(12:3COOH_24:8)	TG(36:11COOH)	TG	646.351	4.90592	C39 H50 O8	M+NH4	1	2	0	100	B	1.08383	0.116145	1.03522	1.0826	0.697738	0.156308	0.778478	0.770419
FALSE	871	Zy()	Zy	Zy	384.339	13.9544	C27 H44 O1	M+H	1	1	0	100	C	1.05061	0.0712244	1.05397	NaN	0.698205	0.156017	0.624367	0
FALSE	766	MG(18:0)	MG(18:0)	MG	358.308	9.19826	C21 H42 O4	M+NH4	2	1	1	100	A	1.06372	0.0891251	1.01727	1.15174	0.699641	0.155125	0.931098	0.473482
FALSE	912	DG(15:0_18:1)+D7:(s)	DG(33:1)+D7:(s)	DG	587.551	18.4416	C36 H61 D7 O5	M+H	3	1	0	100	A	0.947122	-0.0783783	0.973489	NaN	0.700974	0.154298	0.837642	0
FALSE	1143	PC(18:1_20:1)	PC(38:2)	PC	813.625	17.962	C46 H88 N1 O8 P1	M+H	2	3	19	100	A	1.04964	0.0698962	1.00247	0.524814	0.702711	0.153223	0.978048	0.633529
FALSE	967	DG(16:0_20:3)	DG(36:3)	DG	618.522	19.9198	C39 H70 O5	M+H	1	1	8	50	C	1.04252	0.060069	0.978022	NaN	0.705165	0.151709	0.793546	0
FALSE	843	PE(P-20:1_22:6)	PE(P-42:7)	PE	801.567	17.4041	C47 H80 N1 O7 P1	M+H	1	1	0	50	B	0.968639	-0.0459683	0.931926	0.964909	0.711421	0.147873	0.547791	0.758909
FALSE	790	PC(O-36:1)	PC(O-36:1)	PC	773.63	19.0043	C44 H88 N1 O7 P1	M+H	1	1	0	50	C	1.20271	0.266284	1.13231	0.717133	0.712428	0.147259	0.71627	0.810573
FALSE	186	LPC(P-16:0)	LPC(P-16:0)	LPC	479.338	4.44141	C24 H50 N1 O6 P1	M+H	1	1	1	100	C	1.02701	0.0384515	0.899032	1.00021	0.715642	0.145304	0.510757	0.996398
FALSE	710	CL(42:3CHO_16:0_17:1CHO)	CL(75:4CHOCHO)	CL	1527.04	15.444	C84 H152 O19 P2	M-H	1	1	0	50	C	1.02454	0.0349751	1.05495	NaN	0.718678	0.143466	0.552158	0
FALSE	756	MG(16:0)	MG(16:0)	MG	330.277	6.64552	C19 H38 O4	M+NH4	2	1	3	100	A	0.892408	-0.164225	0.871062	0.938745	0.721091	0.14201	0.561922	0.844142
FALSE	983	Co(Q10)	Co(Q10)	Co	862.684	22.4333	C59 H90 O4	M+NH4	2	1	0	100	A	1.02535	0.0361185	0.931036	1.09443	0.721249	0.141915	0.492193	0.420907
FALSE	1174	TG(18:0_18:1_18:2)	TG(54:3)	TG	884.783	24.3928	C57 H104 O6	M+NH4	1	3	1	100	A	0.966789	-0.0487273	1.00326	0.980994	0.721867	0.141543	0.974421	0.884572
FALSE	156	PE(16:1_18:0)	PE(34:1)	PE	717.531	17.1351	C39 H76 N1 O8 P1	M+H	1	2	2	50	B	0.904852	-0.144247	0.907901	0.892396	0.72198	0.141475	0.435427	0.664221
FALSE	1026	FA(12:0)+COOH:(s)	FA(12:0)+COOH:(s)	FA	244.167	0.99459	C13 H24 O4	M-H	1	1	0	100	C	1.11175	0.152836	1.12061	NaN	0.723069	0.14082	0.794681	0
FALSE	849	PC(35:5CHO)	PC(35:5CHO)	PC	779.51	14.7304	C43 H74 N1 O9 P1	M+H	1	1	0	100	C	0.95687	-0.0636055	0.993439	0.414694	0.726083	0.139014	0.951824	0.528466
FALSE	371	PE(P-16:0_22:4)	PE(P-38:4)	PE	751.552	17.3332	C43 H78 N1 O7 P1	M+H	1	4	0	100	B	1.03167	0.04498	1.03854	1.02563	0.727675	0.138062	0.678836	0.809045
FALSE	1224	PC(40:1)	PC(40:1)	PC	843.672	20.1416	C48 H94 N1 O8 P1	M+H	1	1	20	100	C	0.975302	-0.0360791	1.02968	0.431872	0.728592	0.137516	0.843641	0.547687
FALSE	585	PI(22:6_22:6)	PI(44:12)	PI	954.526	11.993	C53 H79 O13 P1	M+NH4	1	2	1	100	A	0.946988	-0.0785816	0.98311	0.977779	0.728872	0.137349	0.91522	0.867589
FALSE	261	PG(22:5_22:6)	PG(44:11)	PG	868.525	12.6976	C50 H77 O10 P1	M+NH4	1	1	0	50	A	0.963158	-0.0541555	1.01297	1.03468	0.729395	0.137037	0.907117	0.833357
FALSE	1144	PC(18:0_20:2)	PC(38:2)	PC	813.625	18.1425	C46 H88 N1 O8 P1	M+H	3	3	19	100	A	1.01939	0.0277006	0.983047	0.439903	0.7294	0.137034	0.829244	0.553104
FALSE	494	PI(18:1_15:0)+D7:(s)	PI(33:1)+D7:(s)	PI	829.57	14.364	C42 H72 D7 O13 P1	M+NH4	2	3	0	100	B	0.936722	-0.0943072	0.947543	1.00476	0.731898	0.135549	0.798769	0.957467
FALSE	1382	PC(39:5)	PC(39:5)	PC	821.593	16.266	C47 H84 N1 O8 P1	M+H	1	1	8	100	C	0.969021	-0.0454004	0.957318	0.447049	0.733515	0.134591	0.728573	0.567716
FALSE	689	WE(O-27:5_19:2)	WE(O-46:7)	WE	662.6	24.5957	C46 H78 O2	M+NH4	1	1	0	100	C	1.02849	0.0405253	0.983332	1.1032	0.734553	0.133977	0.87282	0.335243
FALSE	1407	PC(O-35:8)	PC(O-35:8)	PC	745.505	16.4207	C43 H72 N1 O7 P1	M+H	1	1	0	100	C	0.951099	-0.0723327	0.927104	0.378505	0.734603	0.133947	0.624878	0.495624
FALSE	921	PC(37:7)	PC(37:7)	PC	789.531	15.7729	C45 H76 N1 O8 P1	M+H	2	2	4	100	B	0.971282	-0.0420372	0.959703	0.3494	0.734673	0.133906	0.683062	0.480404
FALSE	788	PE(O-42:10)	PE(O-42:10)	PE	797.536	17.3357	C47 H76 N1 O7 P1	M+H	1	1	0	50	C	0.903248	-0.146806	0.952255	0.902906	0.734884	0.133781	0.85209	0.733695
FALSE	198	LPC(16:1)	LPC(16:1)	LPC	493.317	2.45408	C24 H48 N1 O7 P1	M+H	1	1	2	100	C	0.9677	-0.0473679	1.01233	0.943067	0.73501	0.133707	0.908137	0.529205
FALSE	168	LPC(26:0)	LPC(26:0)	LPC	635.489	14.9729	C34 H70 N1 O7 P1	M+H	1	1	0	50	C	1.12102	0.164813	1.06874	1.08858	0.735143	0.133628	0.728234	0.809083
FALSE	238	PE(16:0_20:4)	PE(36:4)	PE	739.515	15.7895	C41 H74 N1 O8 P1	M+H	1	3	2	100	A	1.02609	0.0371537	1.0205	1.02115	0.736625	0.132753	0.815533	0.846167
FALSE	236	PG(22:6_16:0)	PG(38:6)	PG	794.51	13.9353	C44 H75 O10 P1	M+NH4	1	1	2	100	B	1.03362	0.0477079	1.07454	1.10567	0.736992	0.132537	0.528518	0.467201
FALSE	773	PE(O-36:1)	PE(O-36:1)	PE	731.583	18.8529	C41 H82 N1 O7 P1	M+H	1	1	0	100	C	1.01876	0.0268121	1.05522	1.01702	0.738288	0.131774	0.40802	0.87461
FALSE	1100	TG(16:0_16:0_20:4)	TG(52:4)	TG	854.736	23.7965	C55 H98 O6	M+NH4	2	5	1	100	A	0.961336	-0.0568868	1.0006	0.984712	0.738906	0.131411	0.995202	0.899765
FALSE	687	PE(20:0_22:6)	PE(42:6)	PE	819.578	17.94	C47 H82 N1 O8 P1	M+H	1	4	2	50	A	0.974988	-0.0365439	0.954734	0.973039	0.738983	0.131366	0.50222	0.814765
FALSE	1447	PC(P-35:7)	PC(P-35:7)	PC	745.505	16.4221	C43 H72 N1 O7 P1	M+H	1	1	0	50	C	0.953603	-0.0685391	0.934594	0.386927	0.740583	0.130426	0.658698	0.503916
FALSE	621	PE(O-42:7)	PE(O-42:7)	PE	803.583	18.072	C47 H82 N1 O7 P1	M+H	1	1	0	100	C	1.03371	0.0478323	1.07687	1.03108	0.740585	0.130425	0.570034	0.82693
FALSE	170	PC(30:1)	PC(30:1)	PC	703.515	13.815	C38 H74 N1 O8 P1	M+H	1	1	10	100	C	0.903294	-0.146733	0.904962	0.2167	0.741817	0.129703	0.355069	0.384783
FALSE	1442	PC(37:9)	PC(37:9)	PC	785.5	15.4432	C45 H72 N1 O8 P1	M+H	1	1	0	50	C	0.964899	-0.0515499	0.991016	0.377817	0.743801	0.128543	0.944411	0.498855
FALSE	384	PE(O-38:4)	PE(O-38:4)	PE	753.567	17.5333	C43 H80 N1 O7 P1	M+H	1	1	0	100	C	1.01806	0.0258235	0.976416	1.01267	0.744799	0.127961	0.733311	0.877023
FALSE	1033	TG(15:0_15:0_18:1)+D7:(s)	TG(48:1)+D7:(s)	TG	811.765	23.9336	C51 H89 D7 O6	M+NH4	1	1	0	100	A	0.650121	-0.62122	0.594466	0.639858	0.746058	0.127227	0.681542	0.740916
FALSE	847	PC(36:6)	PC(36:6)	PC	777.531	13.606	C44 H76 N1 O8 P1	M+H	2	1	17	100	C	0.968906	-0.0455715	1.00841	0.483939	0.747732	0.126254	0.938265	0.596104
FALSE	611	PE(20:4_20:0)	PE(40:4)	PE	795.578	18.2412	C45 H82 N1 O8 P1	M+H	1	3	2	100	B	1.02585	0.036826	0.913306	1.02133	0.749482	0.125239	0.284488	0.848669
FALSE	992	TG(15:0_16:0_16:0)	TG(47:0)	TG	792.721	24.0198	C50 H96 O6	M+NH4	1	2	1	100	A	0.859166	-0.218991	0.779586	0.826301	0.750599	0.124592	0.571523	0.729572
FALSE	660	PE(42:9)	PE(42:9)	PE	813.531	16.781	C47 H76 N1 O8 P1	M+H	1	4	4	100	C	1.08738	0.120857	1.02599	1.10022	0.751343	0.124162	0.886085	0.753912
FALSE	93	LPC(18:1)+D7:(s)	LPC(18:1)+D7:(s)	LPC	528.392	4.04572	C26 H45 D7 N1 O7 P1	M+H	4	1	0	100	A	1.02676	0.0380946	1.02459	1.00476	0.75348	0.122929	0.813948	0.957467
FALSE	1047	PC(38:7)	PC(38:7)	PC	803.547	13.821	C46 H78 N1 O8 P1	M+H	1	1	11	100	C	0.87835	-0.187133	0.817097	0.177125	0.753923	0.122673	0.0963981	0.364532
FALSE	661	PE(20:4_22:4)	PE(42:8)	PE	815.547	15.6112	C47 H78 N1 O8 P1	M+H	1	4	2	100	A	0.977883	-0.032266	0.951912	0.976641	0.755325	0.121866	0.372732	0.796358
FALSE	1381	TG(18:0_20:0_18:1)	TG(56:1)	TG	916.846	25.7037	C59 H112 O6	M+NH4	1	1	1	50	A	1.08082	0.112122	1.06402	1.10045	0.757748	0.120475	0.807652	0.769276
FALSE	1154	TG(18:1_18:2_18:2)	TG(54:5)	TG	880.752	23.4848	C57 H100 O6	M+NH4	1	5	1	100	A	0.936069	-0.0953137	0.936669	0.948451	0.759	0.119758	0.750432	0.835048
FALSE	854	PC(36:5)	PC(36:5)	PC	779.547	14.557	C44 H78 N1 O8 P1	M+H	1	1	21	100	C	0.982752	-0.0251011	0.999184	0.43442	0.761082	0.118569	0.991334	0.553981
FALSE	474	PS(24:4_22:6)	PS(46:10)	PS	911.568	14.7342	C52 H82 N1 O10 P1	M+H	1	3	0	100	A	0.967239	-0.0480555	0.918357	NaN	0.762131	0.11797	0.364795	0
FALSE	492	PE(P-20:2_20:4)	PE(P-40:6)	PE	775.552	16.7124	C45 H78 N1 O7 P1	M+H	1	3	0	100	B	0.914038	-0.129675	0.887083	0.941926	0.763991	0.116912	0.42829	0.871327
FALSE	1148	TG(16:0_16:0_22:6)	TG(54:6)	TG	878.736	23.5706	C57 H98 O6	M+NH4	2	5	1	100	A	0.987535	-0.0180965	0.969115	1.00885	0.765018	0.116328	0.674561	0.916005
FALSE	705	WE(O-45:11)	WE(O-45:11)	WE	640.522	19.388	C45 H68 O2	M+NH4	1	1	0	100	C	0.977323	-0.0330932	1.01338	1.03515	0.767019	0.115194	0.88743	0.529452
FALSE	722	PC(35:3)	PC(35:3)	PC	769.562	17.5774	C43 H80 N1 O8 P1	M+H	1	1	12	50	C	1.02813	0.0400222	1.02681	0.427956	0.767193	0.115095	0.769621	0.551989
FALSE	145	PC(25:0COOH)	PC(25:0COOH)	PC	665.427	5.66765	C33 H64 N1 O10 P1	M+H	1	1	0	100	C	0.973647	-0.03853	1.05027	0.424296	0.768468	0.114374	0.543473	0.536937
FALSE	413	PE(38:5)	PE(38:5)	PE	765.531	14.5275	C43 H76 N1 O8 P1	M+H	1	5	14	100	C	1.01705	0.0243874	0.996247	1.01259	0.77048	0.113239	0.966377	0.878766
FALSE	1127	TG(16:0_18:1_18:1)	TG(52:2)	TG	858.768	24.3898	C55 H102 O6	M+NH4	2	1	1	100	A	0.970175	-0.0436825	0.894035	0.987498	0.770547	0.113201	0.47149	0.874537
FALSE	924	PEt(O-14:0_20:3)	PEt(O-34:3)	PEt	684.509	6.65302	C39 H73 O7 P1	M+Li	1	1	0	100	C	1.03082	0.0437947	1.09416	NaN	0.770648	0.113144	0.465489	0
FALSE	35	LPE(18:1)+D7:(s)	LPE(18:1)+D7:(s)	LPE	486.345	4.05306	C23 H39 D7 N1 O7 P1	M+H	2	1	0	100	A	1.02759	0.0392688	1.02631	1.0207	0.776839	0.109669	0.78115	0.8409
FALSE	541	PI(20:4_17:0)	PI(37:4)	PI	872.541	14.6215	C46 H81 O13 P1	M+NH4	1	1	2	100	B	0.957217	-0.0630816	0.936199	0.990669	0.776898	0.109636	0.684395	0.933184
FALSE	674	WE(O-43:11)	WE(O-43:11)	WE	612.491	18.3034	C43 H64 O2	M+NH4	1	1	0	100	C	0.985287	-0.0213846	0.947151	1.05143	0.777584	0.109253	0.297762	0.364944
FALSE	1446	PC(O-5:0_13:0)	PC(O-18:0)	PC	523.364	6.47779	C26 H54 N1 O7 P1	M+H	1	1	0	50	C	1.09754	0.134274	1.12592	0.647177	0.777687	0.109195	0.544583	0.752644
FALSE	903	DG(O-32:4)	DG(O-32:4)	DG	546.465	18.8842	C35 H62 O4	M+H	2	1	0	100	A	1.02084	0.0297497	1.01206	NaN	0.778392	0.108802	0.889491	0
FALSE	1195	TG(16:0_18:1_22:6)	TG(56:7)	TG	904.752	23.5707	C59 H100 O6	M+NH4	3	7	1	100	A	0.991104	-0.0128911	0.937107	1.01278	0.779092	0.108411	0.148837	0.836579
FALSE	161	PC(29:0)	PC(29:0)	PC	691.515	14.4272	C37 H74 N1 O8 P1	M+H	1	1	11	100	C	1.0653	0.0912579	0.980429	0.475801	0.780713	0.107509	0.813686	0.579289
FALSE	70	LPC(18:0)	LPC(18:0)	LPC	523.364	6.47016	C26 H54 N1 O7 P1	M+H	1	1	2	50	C	0.958514	-0.0611287	1.01506	0.936242	0.781274	0.107197	0.871159	0.674736
FALSE	1006	d5-TG(36:5_18:3)	d5-TG(54:8)	d5-TG	879.736	23.001	C57 H89 D5 O6	M+NH4	1	1	0	50	C	0.952036	-0.0709116	0.904172	NaN	0.783222	0.106115	0.555744	0
FALSE	945	PC(36:0)	PC(36:0)	PC	789.625	19.6772	C44 H88 N1 O8 P1	M+H	1	2	12	50	C	0.884674	-0.176781	0.94247	0.762216	0.783383	0.106026	0.877124	0.836093
FALSE	1018	PC(O-39:9)	PC(O-39:9)	PC	799.552	18.1207	C47 H78 N1 O7 P1	M+H	1	1	0	50	C	0.929125	-0.106055	0.933497	0.346232	0.783833	0.105776	0.443631	0.458767
FALSE	1114	TG(16:0_18:1_18:2)	TG(52:3)	TG	856.752	23.9509	C55 H100 O6	M+NH4	2	3	1	100	A	0.943378	-0.0840921	0.945371	0.960184	0.785143	0.105051	0.804291	0.851557
FALSE	1215	PC(40:3)	PC(40:3)	PC	839.64	18.4123	C48 H90 N1 O8 P1	M+H	1	1	20	100	C	0.980402	-0.0285553	0.934052	0.453448	0.785331	0.104947	0.332172	0.570905
FALSE	65	PC(O-5:0_13:1)	PC(O-18:1)	PC	521.348	3.72833	C26 H52 N1 O7 P1	M+H	1	1	0	100	C	0.982855	-0.0249495	1.02953	0.346655	0.786935	0.104061	0.70232	0.480763
FALSE	1186	TG(16:0_18:0_20:1)	TG(54:1)	TG	888.815	25.3079	C57 H108 O6	M+NH4	2	2	1	100	A	1.02473	0.0352413	1.02217	1.04864	0.788314	0.103301	0.888376	0.73081
FALSE	858	PC(36:4)	PC(36:4)	PC	781.562	15.3908	C44 H80 N1 O8 P1	M+H	1	3	26	100	C	0.972096	-0.0408286	0.921441	0.315639	0.790966	0.101842	0.538606	0.453761
FALSE	66	LPC(18:0)	LPC(18:0)	LPC	523.364	5.99728	C26 H54 N1 O7 P1	M+H	3	1	2	100	A	1.02418	0.0344689	1.02721	0.997426	0.792337	0.10109	0.793233	0.973047
FALSE	1197	PC(18:0_22:6)	PC(40:6)	PC	833.593	16.4944	C48 H84 N1 O8 P1	M+H	3	4	13	100	A	1.01598	0.0228743	0.989687	0.470069	0.792383	0.101065	0.899482	0.583381
FALSE	74	PE(21:4)	PE(21:4)	PE	529.28	2.79746	C26 H44 N1 O8 P1	M+H	1	1	0	50	C	0.943817	-0.0834213	0.887634	0.936296	0.796444	0.0988446	0.53458	0.759748
FALSE	267	PE(18:0_18:1)	PE(36:1)	PE	745.562	18.1524	C41 H80 N1 O8 P1	M+H	1	2	5	100	A	0.983934	-0.0233667	0.93528	0.982346	0.796767	0.0986685	0.202034	0.86759
FALSE	631	PC(34:0)	PC(34:0)	PC	761.593	18.4624	C42 H84 N1 O8 P1	M+H	2	2	13	100	C	1.09208	0.127078	1.08927	0.713777	0.798112	0.0979361	0.699329	0.803941
FALSE	1014	d5-TG(34:2_18:0)	d5-TG(52:2)	d5-TG	863.799	24.0945	C55 H97 D5 O6	M+NH4	1	1	0	50	C	0.971805	-0.0412619	0.904651	NaN	0.79973	0.0970568	0.544479	0
FALSE	629	CL(18:1_18:1_18:2_18:2)	CL(72:6)	CL	1453	22.3965	C81 H146 O17 P2	M-H	1	1	0	100	C	1.03776	0.0534677	0.999211	NaN	0.800417	0.096684	0.993627	0
FALSE	714	WE(O-18:1)	WE(O-18:1)	WE	282.256	5.42805	C18 H34 O2	M+NH4	1	1	18	50	C	0.943103	-0.0845128	1.02245	0.991216	0.800601	0.0965836	0.870138	0.964088
FALSE	1133	TG(16:0_18:0_18:0)	TG(52:0)	TG	862.799	25.323	C55 H106 O6	M+NH4	2	1	1	100	A	1.03063	0.043525	1.07141	1.05773	0.800626	0.0965701	0.427268	0.742425
FALSE	1431	PC(O-26:0)	PC(O-26:0)	PC	635.489	14.9057	C34 H70 N1 O7 P1	M+H	1	1	0	50	C	0.973876	-0.0381904	1.05817	0.416388	0.801159	0.0962812	0.618638	0.533656
FALSE	701	CL(O-69:10_18:1)	CL(O-87:11)	CL	1639.18	16.6731	C96 H168 O16 P2	M-H	1	1	0	50	C	0.98187	-0.0263963	1.12755	NaN	0.801168	0.0962762	0.151362	0
FALSE	795	MG(O-19:3)	MG(O-19:3)	MG	352.298	2.56728	C22 H40 O3	M+NH4	1	1	0	100	C	0.905133	-0.143798	0.783675	0.984597	0.8033	0.0951221	0.561247	0.971132
FALSE	1403	PC(48:10)	PC(48:10)	PC	937.656	17.1973	C56 H92 N1 O8 P1	M+H	1	1	0	50	C	0.963829	-0.0531515	0.958807	0.458625	0.804355	0.0945523	0.715914	0.564101
FALSE	71	PC(O-5:0_13:1)	PC(O-18:1)	PC	521.348	4.09764	C26 H52 N1 O7 P1	M+H	1	1	0	100	C	1.03305	0.046907	1.02374	0.331601	0.805425	0.0939748	0.828718	0.469642
FALSE	569	PC(34:3)	PC(34:3)	PC	755.547	14.4886	C42 H78 N1 O8 P1	M+H	1	1	14	100	C	0.870892	-0.199435	0.925355	0.361823	0.806979	0.093138	0.893188	0.456053
FALSE	38	LPE(18:1)+D7:(s)	LPE(18:1)+D7:(s)	LPE	486.345	4.35294	C23 H39 D7 N1 O7 P1	M+H	2	1	0	100	B	1.03374	0.0478731	1.11738	1.02744	0.807692	0.0927543	0.533586	0.849257
FALSE	688	CL(21:3COOH_18:0_18:0_19:0COOH)	CL(76:3COOHCOOH)	CL	1575.06	15.4336	C85 H156 O21 P2	M-H	1	1	0	50	C	0.967534	-0.0476164	0.927234	NaN	0.808388	0.0923803	0.559298	0
FALSE	533	PI(20:4_18:0)	PI(38:4)	PI	886.557	15.2721	C47 H83 O13 P1	M+NH4	2	2	2	100	A	0.967884	-0.0470937	0.954762	0.994014	0.808736	0.0921931	0.708784	0.959339
FALSE	980	PC(O-38:5)	PC(O-38:5)	PC	793.599	16.4346	C46 H84 N1 O7 P1	M+H	1	4	0	100	C	0.979438	-0.0299733	1.02263	0.431854	0.809946	0.0915439	0.787011	0.546783
FALSE	592	PI(40:7)	PI(40:7)	PI	908.541	13.7307	C49 H81 O13 P1	M+NH4	1	2	10	100	C	0.968128	-0.0467304	1.04045	1.00068	0.81038	0.0913112	0.808277	0.99501
FALSE	1067	DG(21:4_21:1)	DG(42:5)	DG	698.585	21.1952	C45 H78 O5	M+H	2	1	6	100	B	0.923359	-0.115036	0.965373	NaN	0.810949	0.0910065	0.913505	0
FALSE	717	PC(O-36:4)	PC(O-36:4)	PC	767.583	16.3912	C44 H82 N1 O7 P1	M+H	1	2	0	100	C	1.01741	0.0248987	0.976273	0.46261	0.811868	0.0905145	0.781863	0.575055
FALSE	673	CL(16:0_18:1_18:1_18:2)	CL(70:4)	CL	1429	22.7411	C79 H146 O17 P2	M-H	1	1	0	100	C	0.977353	-0.0330486	0.921997	NaN	0.812004	0.0904419	0.36311	0
FALSE	624	CL(16:0_18:1_18:1_18:1)	CL(70:3)	CL	1431.02	23.196	C79 H148 O17 P2	M-H	1	1	0	100	C	1.01707	0.0244149	1.04031	NaN	0.814504	0.0891068	0.575338	0
FALSE	61	PC(16:2CHO)	PC(16:2CHO)	PC	519.26	2.99251	C24 H42 N1 O9 P1	M+H	1	1	0	100	C	1.02542	0.0362194	1.03206	0.507155	0.814528	0.0890939	0.688877	0.608617
FALSE	953	PC(15:0_22:6)	PC(37:6)	PC	791.547	14.2952	C45 H78 N1 O8 P1	M+H	1	4	6	50	C	0.812046	-0.300367	0.928026	2.40025	0.819859	0.0862609	0.905846	0.639975
FALSE	111	PC(24:6)	PC(24:6)	PC	609.343	2.88756	C32 H52 N1 O8 P1	M+H	1	1	0	100	C	0.943909	-0.0832805	1.02133	0.519982	0.819878	0.0862509	0.813398	0.624711
FALSE	383	PC(16:0_16:0)	PC(32:0)	PC	733.562	16.9967	C40 H80 N1 O8 P1	M+H	2	2	14	100	A	1.07933	0.110138	1.15184	0.307801	0.820239	0.0860596	0.736951	0.451651
FALSE	113	PE(O-34:1)	PE(O-34:1)	PE	703.552	17.7329	C39 H78 N1 O7 P1	M+H	1	1	0	100	C	0.985033	-0.0217554	1.00713	0.98305	0.821325	0.085485	0.925314	0.86631
FALSE	875	PC(18:2_18:0)	PC(36:2)	PC	785.593	16.8383	C44 H84 N1 O8 P1	M+H	2	3	40	100	A	0.988038	-0.0173611	0.966278	0.389562	0.826997	0.0824959	0.638439	0.510795
FALSE	157	PC(28:0)	PC(28:0)	PC	677.5	13.5896	C36 H72 N1 O8 P1	M+H	1	1	13	100	C	0.986267	-0.0199494	1.05219	0.448712	0.829516	0.0811752	0.40796	0.565771
FALSE	1380	PC(39:7)	PC(39:7)	PC	817.562	14.5659	C47 H80 N1 O8 P1	M+H	1	1	2	100	C	1.01289	0.0184746	1.04958	0.436591	0.829808	0.0810225	0.676905	0.556487
FALSE	1029	TG(15:0_15:0_18:1)+D7:(s)	TG(48:1)+D7:(s)	TG	811.765	23.838	C51 H89 D7 O6	M+NH4	2	1	0	100	A	0.991543	-0.0122522	0.950057	1.00476	0.832197	0.0797736	0.437119	0.957467
FALSE	1085	PC(16:0_22:6)	PC(38:6)	PC	805.562	15.1381	C46 H80 N1 O8 P1	M+H	3	5	24	100	A	1.01961	0.0280146	0.983352	0.484747	0.832659	0.079533	0.874974	0.599084
FALSE	996	d5-TG(18:1_15:0_15:0)	d5-TG(48:1)	d5-TG	809.752	23.8383	C51 H91 D5 O6	M+NH4	1	1	0	100	C	0.979926	-0.0292546	0.970865	NaN	0.838063	0.0767231	0.794885	0
FALSE	678	PC(35:5)	PC(35:5)	PC	765.531	16.0049	C43 H76 N1 O8 P1	M+H	1	1	10	100	C	0.757103	-0.401439	0.758432	0.0342164	0.843024	0.0741603	0.840779	0.300497
FALSE	1391	TG(14:0_16:1_16:1)	TG(46:2)	TG	774.674	22.8658	C49 H90 O6	M+NH4	1	1	25	50	C	0.940716	-0.0881682	1.03896	0.950798	0.843345	0.0739949	0.891365	0.894712
FALSE	1326	TG(16:0_16:1_16:1)	TG(48:2)	TG	802.705	23.3058	C51 H94 O6	M+NH4	1	3	1	100	A	0.969424	-0.0447998	0.886378	0.99192	0.845895	0.0726835	0.549911	0.960243
FALSE	1091	TG(O-18:0_16:0_18:0)	TG(O-52:0)	TG	848.82	25.9618	C55 H108 O5	M+NH4	1	1	0	100	C	0.986432	-0.0197078	1.02924	1.00946	0.846137	0.0725594	0.763489	0.921085
FALSE	938	TG(O-5:0_21:4_13:0)	TG(O-39:4)	TG	658.554	19.0186	C42 H74 O5	M+NH4	1	1	0	100	C	1.02133	0.0304561	1.02345	1.03326	0.846978	0.0721277	0.834194	0.860556
FALSE	981	PC(O-18:4_20:1)	PC(O-38:5)	PC	793.599	17.0801	C46 H84 N1 O7 P1	M+H	1	4	0	100	C	0.983716	-0.0236863	1.04652	0.47953	0.84763	0.0717939	0.505375	0.589914
FALSE	1177	TG(16:0_18:2_22:6)	TG(56:8)	TG	902.736	23.0841	C59 H98 O6	M+NH4	3	6	1	100	A	0.991738	-0.0119691	0.942625	1.01139	0.85049	0.0703309	0.619919	0.874911
FALSE	442	PS(20:4_22:6)	PS(42:10)	PS	855.505	12.4849	C48 H74 N1 O10 P1	M+H	1	2	2	100	B	0.980621	-0.028232	0.966265	NaN	0.851084	0.0700278	0.782992	0
FALSE	1420	PC(40:7COOH)	PC(40:7COOH)	PC	861.552	16.3186	C48 H80 N1 O10 P1	M+H	1	1	0	100	C	1.02522	0.035938	0.993613	0.50098	0.853178	0.0689602	0.96203	0.610365
FALSE	1327	TG(20:0_14:1_14:1)	TG(48:2)	TG	802.705	23.3891	C51 H94 O6	M+NH4	1	3	36	50	C	0.954947	-0.0665076	0.858517	0.973086	0.856461	0.0672925	0.41083	0.916125
FALSE	1140	PC(38:3)	PC(38:3)	PC	811.609	17.7561	C46 H86 N1 O8 P1	M+H	1	2	19	50	C	1.0152	0.0217706	0.983158	0.425107	0.856698	0.0671724	0.814543	0.550085
FALSE	252	PC(O-32:0)	PC(O-32:0)	PC	719.583	17.5129	C40 H82 N1 O7 P1	M+H	2	1	0	100	C	1.01134	0.016265	1.10904	0.443562	0.85718	0.0669282	0.156327	0.559866
FALSE	220	PG(16:0_18:1)	PG(34:1)	PG	748.525	15.3647	C40 H77 O10 P1	M+NH4	2	1	4	100	A	1.01485	0.0212604	0.977399	1.08524	0.858393	0.0663138	0.765334	0.531508
FALSE	693	CL(24:0_18:0_20:4_20:4)	CL(82:8)	CL	1589.13	15.2621	C91 H162 O17 P2	M-H	1	1	0	50	C	0.986964	-0.01893	1.0895	NaN	0.858837	0.0660892	0.569633	0
FALSE	508	PE(O-40:6)	PE(O-40:6)	PE	777.567	17.5619	C45 H80 N1 O7 P1	M+H	1	1	0	100	C	0.988068	-0.0173174	1.04474	0.979617	0.859317	0.0658464	0.492978	0.757176
FALSE	1362	TG(O-18:1_16:0_18:1)	TG(O-52:2)	TG	844.788	25.0989	C55 H104 O5	M+NH4	1	1	0	50	C	1.01726	0.0246935	1.26612	1.03153	0.861358	0.0648165	0.0468155	0.807929
FALSE	1337	TG(18:0_18:0_20:3)	TG(56:3)	TG	912.815	25.018	C59 H108 O6	M+NH4	1	1	1	100	A	0.988706	-0.0163871	1.00178	1.00788	0.865097	0.0629354	0.984514	0.93482
FALSE	213	PE(P-20:0_16:0)	PE(P-36:0)	PE	731.583	19.6723	C41 H82 N1 O7 P1	M+H	1	2	0	100	B	1.01311	0.0187934	0.988693	1.00938	0.86845	0.0612553	0.890111	0.934105
FALSE	876	TG(O-5:0_3:0_10:0)	TG(O-18:0)	TG	372.288	3.13109	C21 H40 O5	M+NH4	1	2	0	50	B	0.985037	-0.0217498	1.02611	0.992658	0.870954	0.0600049	0.76641	0.963736
FALSE	1299	TG(22:6_22:6_22:6)	TG(66:18)	TG	1022.74	21.7264	C69 H98 O6	M+NH4	2	3	1	100	A	1.00917	0.0131757	0.962236	1.03146	0.87217	0.0593987	0.61593	0.751353
FALSE	668	CL(P-65:14_18:0)	CL(P-83:14)	CL	1575.06	15.443	C92 H152 O16 P2	M-H	1	1	0	50	C	0.976546	-0.0342399	0.946517	NaN	0.872932	0.0590193	0.714389	0
FALSE	1192	TG(O-18:0_16:0_22:6)	TG(O-56:6)	TG	892.788	24.8397	C59 H104 O5	M+NH4	1	1	0	100	B	0.985124	-0.0216233	1.03531	1.00715	0.873526	0.0587242	0.834739	0.955777
FALSE	898	DG(O-32:5)	DG(O-32:5)	DG	544.449	19.4833	C35 H60 O4	M+H	1	1	0	100	C	1.01301	0.018655	0.964761	NaN	0.874669	0.058156	0.678492	0
FALSE	450	PC(33:2)	PC(33:2)	PC	743.547	17.2607	C41 H78 N1 O8 P1	M+H	1	1	12	100	C	0.981353	-0.0271563	0.84001	0.558273	0.875171	0.0579068	0.188239	0.660394
FALSE	995	PC(17:0_20:4)	PC(37:4)	PC	795.578	16.2079	C45 H82 N1 O8 P1	M+H	2	2	14	100	A	0.985544	-0.0210076	1.0189	0.516536	0.877235	0.0568838	0.842405	0.624273
FALSE	978	TG(14:0_16:0_16:1)	TG(46:1)	TG	776.689	23.2908	C49 H92 O6	M+NH4	1	1	1	100	A	1.02713	0.0386202	1.02385	1.04912	0.877896	0.0565568	0.874008	0.836357
FALSE	229	PC(O-32:1)	PC(O-32:1)	PC	717.567	17.2962	C40 H80 N1 O7 P1	M+H	2	1	0	100	C	0.990906	-0.0131796	0.969916	0.435919	0.87813	0.0564413	0.611901	0.55132
FALSE	1063	TG(16:0_16:0_18:0)	TG(50:0)	TG	834.768	24.8795	C53 H102 O6	M+NH4	2	1	1	100	A	0.986852	-0.019095	0.906974	1.00513	0.879167	0.0559284	0.477713	0.972285
FALSE	43	LPE(20:4)	LPE(20:4)	LPE	501.286	2.44692	C25 H44 N1 O7 P1	M+H	1	1	4	100	C	1.02368	0.0337611	0.892938	1.01578	0.879495	0.0557669	0.131133	0.921385
FALSE	206	PE(P-18:0_18:2)	PE(P-36:2)	PE	727.552	17.8699	C41 H78 N1 O7 P1	M+H	1	2	0	100	B	0.98008	-0.0290284	0.898557	0.97117	0.881446	0.0548041	0.451557	0.840835
FALSE	491	PE(P-18:1_22:5)	PE(P-40:6)	PE	775.552	16.5743	C45 H78 N1 O7 P1	M+H	1	3	0	50	B	1.04491	0.0633751	0.956706	1.03396	0.882715	0.0541796	0.834652	0.906161
FALSE	9	LPC(15:0)	LPC(15:0)	LPC	481.317	2.86713	C23 H48 N1 O7 P1	M+H	2	1	1	100	A	0.965428	-0.0507601	0.977444	0.967257	0.884885	0.0531133	0.878384	0.900638
FALSE	1266	TG(24:0_16:0_18:0)	TG(58:0)	TG	946.893	26.4451	C61 H118 O6	M+NH4	1	1	10	50	C	1.05643	0.0791962	0.978152	1.03423	0.885385	0.0528679	0.956891	0.941165
FALSE	37	LPE(18:1)+D7:(s)	LPE(18:1)+D7:(s)	LPE	486.345	4.20016	C23 H39 D7 N1 O7 P1	M+H	2	1	0	100	A	1.0129	0.018495	1.01463	1.00476	0.886778	0.0521849	0.875377	0.957467
FALSE	487	PS(15:0_18:1)+D7:(s)	PS(33:1)+D7:(s)	PS	754.549	14.5417	C39 H67 D7 N1 O10 P1	M+H	1	1	0	100	B	0.982992	-0.0247484	0.962134	NaN	0.887109	0.0520229	0.80437	0
FALSE	497	PE(O-40:7)	PE(O-40:7)	PE	775.552	16.8973	C45 H78 N1 O7 P1	M+H	1	1	0	100	C	0.992502	-0.0108577	1.04593	0.988375	0.889281	0.0509609	0.572471	0.872705
FALSE	386	PS(16:0_18:1)	PS(34:1)	PS	761.521	15.2509	C40 H76 N1 O10 P1	M+H	1	3	3	100	A	0.981554	-0.0268599	0.976738	NaN	0.890565	0.0503345	0.829505	0
FALSE	511	PE(P-20:1_20:4)	PE(P-40:5)	PE	777.567	17.7239	C45 H80 N1 O7 P1	M+H	1	2	0	100	B	0.993031	-0.0100891	0.964158	0.985222	0.890667	0.0502845	0.678498	0.823761
FALSE	463	PE(18:0_20:2)	PE(38:2)	PE	771.578	18.2811	C43 H82 N1 O8 P1	M+H	1	2	3	100	A	0.990551	-0.0136961	1.01361	0.985007	0.891792	0.0497363	0.823175	0.883983
FALSE	159	PE(P-16:1_20:4)	PE(P-36:5)	PE	721.505	15.1817	C41 H72 N1 O7 P1	M+H	1	2	0	100	B	0.973871	-0.0381972	1.01582	0.973001	0.892198	0.0495389	0.941586	0.908328
FALSE	770	PC(O-37:8)	PC(O-37:8)	PC	773.536	17.6736	C45 H76 N1 O7 P1	M+H	1	2	0	100	C	0.987151	-0.018658	0.974876	0.421015	0.892201	0.0495371	0.84321	0.536947
FALSE	1400	TG(21:4_21:0CHO)	TG(42:4CHO)	TG	728.559	9.15213	C45 H76 O7	M+NH4	1	1	0	50	C	0.987726	-0.0178177	0.975382	0.997896	0.893137	0.049082	0.828849	0.990094
FALSE	1377	TG(41:0_14:1)	TG(55:1)	TG	902.83	25.2213	C58 H110 O6	M+NH4	1	1	32	50	C	1.02555	0.0363967	0.91451	1.04737	0.89339	0.048959	0.536577	0.819488
FALSE	2	LPE(16:0)	LPE(16:0)	LPE	453.286	3.87586	C21 H44 N1 O7 P1	M+H	1	1	2	100	A	0.970467	-0.0432486	0.938642	0.961949	0.894025	0.0486504	0.475569	0.861936
FALSE	197	LPC(16:1)	LPC(16:1)	LPC	493.317	2.24066	C24 H48 N1 O7 P1	M+H	1	1	2	100	C	0.968406	-0.0463162	0.919562	0.952273	0.894389	0.0484734	0.582178	0.826127
FALSE	567	PI(22:5_18:0)	PI(40:5)	PI	912.573	15.278	C49 H85 O13 P1	M+NH4	1	1	0	100	B	1.02473	0.0352454	0.897895	1.04496	0.896515	0.0474425	0.516249	0.782405
FALSE	1374	PC(O-39:10)	PC(O-39:10)	PC	797.536	16.9288	C47 H76 N1 O7 P1	M+H	1	1	0	50	C	0.985613	-0.0209061	1.0487	0.364313	0.897402	0.047013	0.635331	0.489606
FALSE	467	PC(33:1)	PC(33:1)	PC	745.562	16.0652	C41 H80 N1 O8 P1	M+H	1	1	15	100	C	0.990301	-0.0140607	0.986284	0.47906	0.897432	0.0469987	0.787499	0.593064
FALSE	1185	PC(18:1_22:6)	PC(40:7)	PC	831.578	15.2635	C48 H82 N1 O8 P1	M+H	2	2	12	100	A	1.0074	0.0106353	1.02178	0.425787	0.898175	0.0466393	0.77174	0.547312
FALSE	1252	PC(42:6)	PC(42:6)	PC	861.625	17.3215	C50 H88 N1 O8 P1	M+H	2	2	8	100	C	0.991183	-0.0127767	0.991185	0.474557	0.900862	0.045342	0.891453	0.588703
FALSE	33	LPE(18:1)+D7:(s)	LPE(18:1)+D7:(s)	LPE	486.345	3.69198	C23 H39 D7 N1 O7 P1	M+H	2	1	0	100	B	0.988636	-0.0164882	1.02613	0.982515	0.904044	0.0438104	0.772816	0.864694
FALSE	920	TG(4:0_16:0_16:0)	TG(36:0)	TG	638.549	20.4892	C39 H74 O6	M+NH4	1	1	0	100	A	0.9809	-0.0278218	0.898489	0.98052	0.904047	0.0438088	0.608343	0.93066
FALSE	32	LPC(16:0)	LPC(16:0)	LPC	495.332	4.14938	C24 H50 N1 O7 P1	M+H	1	1	3	50	C	0.947181	-0.0782883	1.0052	0.896486	0.904373	0.0436524	0.992533	0.806815
FALSE	1302	PC(44:6)	PC(44:6)	PC	889.656	18.9825	C52 H92 N1 O8 P1	M+H	1	1	4	50	C	1.07937	0.110184	0.940168	1.85582	0.90634	0.042709	0.884007	0.708609
FALSE	127	PE(15:0_18:1)+D7:(s)	PE(33:1)+D7:(s)	PE	710.559	16.2794	C38 H67 D7 N1 O8 P1	M+H	1	2	0	100	B	1.01144	0.0164134	0.979499	1.00476	0.906755	0.0425101	0.840344	0.957467
FALSE	1163	TG(18:1_18:1_18:2)	TG(54:4)	TG	882.768	23.9503	C57 H102 O6	M+NH4	1	4	1	100	A	1.02135	0.0304726	1.11139	1.03996	0.907175	0.0423089	0.556762	0.859424
FALSE	644	PE(22:6_20:4)	PE(42:10)	PE	811.515	15.5839	C47 H74 N1 O8 P1	M+H	1	3	2	100	B	0.988914	-0.0160838	1.10501	0.980023	0.908724	0.041568	0.463742	0.793015
FALSE	918	TG(O-5:0_18:0_13:0)	TG(O-36:0)	TG	624.569	20.8219	C39 H76 O5	M+NH4	2	3	0	100	B	1.01518	0.0217314	1.01086	1.02964	0.91164	0.0401764	0.917117	0.8875
FALSE	1173	PC(21:6_18:0)	PC(39:6)	PC	819.578	17.5122	C47 H82 N1 O8 P1	M+H	1	3	6	100	C	1.00831	0.0119461	1.11037	0.428259	0.911703	0.0401466	0.240357	0.548783
FALSE	1373	PC(O-39:10)	PC(O-39:10)	PC	797.536	16.6791	C47 H76 N1 O7 P1	M+H	1	1	0	50	C	1.02446	0.0348581	1.05246	0.352502	0.911769	0.0401151	0.84159	0.477808
FALSE	692	WE(O-47:10)	WE(O-47:10)	WE	670.569	21.0981	C47 H74 O2	M+NH4	1	1	0	50	C	0.993173	-0.00988343	0.946058	1.05932	0.91268	0.0396817	0.344224	0.372046
FALSE	544	PC(15:0_18:1)+D7:(s)	PC(33:1)+D7:(s)	PC	752.606	15.9982	C41 H73 D7 N1 O8 P1	M+H	3	3	0	100	A	1.00945	0.0135651	0.994931	0.438995	0.91461	0.0387642	0.936523	0.552387
FALSE	1161	PC(38:0)	PC(38:0)	PC	817.656	20.0999	C46 H92 N1 O8 P1	M+H	1	1	10	100	C	0.992159	-0.0113564	1.01748	0.456871	0.91479	0.0386786	0.895395	0.569767
FALSE	215	PE(22:6_14:0)	PE(36:6)	PE	735.484	13.9416	C41 H70 N1 O8 P1	M+H	1	3	2	100	A	1.01103	0.0158283	1.08551	1.00309	0.914951	0.0386021	0.377237	0.978817
FALSE	1162	PC(38:0)	PC(38:0)	PC	817.656	20.2193	C46 H92 N1 O8 P1	M+H	1	1	10	50	C	0.963496	-0.0536499	0.942711	0.201654	0.916299	0.0379627	0.561557	0.352331
FALSE	686	PC(35:5)	PC(35:5)	PC	765.531	17.258	C43 H76 N1 O8 P1	M+H	1	1	10	50	C	0.989476	-0.0152638	0.920726	0.509312	0.916699	0.0377731	0.353762	0.612331
FALSE	855	PE(O-44:9)	PE(O-44:9)	PE	827.583	18.8004	C49 H82 N1 O7 P1	M+H	1	1	0	50	C	0.99501	-0.00721755	0.998049	0.992475	0.917471	0.0374077	0.971577	0.91827
FALSE	998	DG(18:0_20:4)	DG(38:4)	DG	644.538	19.0174	C41 H72 O5	M+H	3	1	1	100	A	0.993508	-0.00939708	1.0037	NaN	0.919452	0.0364709	0.967329	0
FALSE	1142	TG(15:0_19:0_19:0)	TG(53:0)	TG	876.815	25.3243	C56 H108 O6	M+NH4	1	1	17	50	C	1.01131	0.0162246	0.98937	1.0262	0.922272	0.035141	0.916201	0.883983
FALSE	581	PC(34:3)	PC(34:3)	PC	755.547	15.4581	C42 H78 N1 O8 P1	M+H	1	1	14	50	C	1.01555	0.0222577	1.08757	0.377909	0.923349	0.0346343	0.641532	0.510592
FALSE	3	LPC(15:0)	LPC(15:0)	LPC	481.317	2.55823	C23 H48 N1 O7 P1	M+H	2	1	1	100	A	1.00808	0.0116035	0.94938	0.986747	0.924575	0.0340581	0.551735	0.897161
FALSE	1068	TG(16:0_16:1_20:4)	TG(52:5)	TG	852.721	23.719	C55 H96 O6	M+NH4	1	6	1	100	A	0.987546	-0.0180794	0.939277	1.01746	0.925554	0.0335983	0.715302	0.878664
FALSE	700	PE(44:13)	PE(44:13)	PE	833.5	14.1878	C49 H72 N1 O8 P1	M+H	1	1	0	100	C	0.995714	-0.0061972	0.969158	0.994806	0.92713	0.0328596	0.750138	0.951703
FALSE	763	MG(18:0)	MG(18:0)	MG	358.308	9.13008	C21 H42 O4	M+NH4	2	1	1	50	A	1.05167	0.0726782	1.0413	1.13133	0.92874	0.0321058	0.862524	0.826539
FALSE	234	PC(O-32:1)	PC(O-32:1)	PC	717.567	17.6574	C40 H80 N1 O7 P1	M+H	1	1	0	50	C	1.05484	0.0770232	1.16284	0.691945	0.929245	0.0318699	0.769124	0.747709
FALSE	1011	PC(O-39:9)	PC(O-39:9)	PC	799.552	17.563	C47 H78 N1 O7 P1	M+H	1	1	0	100	C	1.00355	0.00511717	1.01036	0.421864	0.929462	0.0317683	0.831668	0.543421
FALSE	553	PE(40:9)	PE(40:9)	PE	785.5	15.4385	C45 H72 N1 O8 P1	M+H	1	2	6	100	C	1.00785	0.0112738	0.991726	1.00535	0.93056	0.0312556	0.951479	0.959274
FALSE	422	PS(22:6_18:0)	PS(40:6)	PS	835.536	15.4259	C46 H78 N1 O10 P1	M+H	1	3	2	100	B	0.969825	-0.0442042	1.07967	NaN	0.933071	0.0300854	0.564727	0
FALSE	1138	PC(38:3)	PC(38:3)	PC	811.609	17.1479	C46 H86 N1 O8 P1	M+H	1	2	19	50	C	1.01145	0.016431	0.937178	0.429751	0.935694	0.0288659	0.299115	0.534551
FALSE	1350	PC(50:4)	PC(50:4)	PC	977.781	22.1451	C58 H108 N1 O8 P1	M+H	1	1	0	100	C	1.01565	0.0224088	1.14737	0.545021	0.938689	0.0274782	0.372332	0.639447
FALSE	1306	TG(24:5_22:6_22:6)	TG(68:17)	TG	1052.78	22.5243	C71 H104 O6	M+NH4	1	1	0	100	A	1.00554	0.00797135	0.939785	1.02778	0.939819	0.0269558	0.334131	0.420362
FALSE	336	PC(32:1)	PC(32:1)	PC	731.547	15.5077	C40 H78 N1 O8 P1	M+H	2	3	16	100	C	0.96427	-0.0524905	0.916398	0.413376	0.940071	0.0268396	0.84368	0.541266
FALSE	1153	PC(38:1)	PC(38:1)	PC	815.64	19.571	C46 H90 N1 O8 P1	M+H	1	2	22	100	C	0.974838	-0.0367662	0.953476	0.324736	0.941286	0.0262784	0.854254	0.43291
FALSE	1293	PC(44:10)	PC(44:10)	PC	881.593	14.9752	C52 H84 N1 O8 P1	M+H	2	1	2	100	C	0.996747	-0.0047014	1.04208	0.436846	0.944299	0.0248907	0.386052	0.552738
FALSE	1245	TG(18:1_18:1_22:6)	TG(58:8)	TG	930.768	23.5838	C61 H102 O6	M+NH4	1	5	1	100	A	1.00505	0.00726507	1.00085	1.02601	0.945206	0.0244734	0.992519	0.323455
FALSE	1434	PC(O-35:4)	PC(O-35:4)	PC	753.567	17.5322	C43 H80 N1 O7 P1	M+H	1	2	0	50	C	1.00429	0.00616958	1.02691	0.42647	0.945425	0.0243731	0.623364	0.547783
FALSE	158	PE(16:0_18:0)	PE(34:0)	PE	719.547	18.0534	C39 H78 N1 O8 P1	M+H	2	2	3	100	A	1.00802	0.0115309	1.05678	0.999878	0.946057	0.0240825	0.648414	0.999306
FALSE	538	PI(20:4_18:0)	PI(38:4)	PI	886.557	15.3823	C47 H83 O13 P1	M+NH4	1	2	2	50	B	0.986239	-0.0199912	1.02742	1.00657	0.946349	0.0239486	0.913013	0.974768
FALSE	690	PE(16:1_26:4)	PE(42:5)	PE	821.593	18.0315	C47 H84 N1 O8 P1	M+H	1	3	8	50	C	1.00609	0.00875339	1.02467	1.00608	0.947059	0.0236228	0.786734	0.963564
FALSE	846	PC(36:6)	PC(36:6)	PC	777.531	13.4847	C44 H76 N1 O8 P1	M+H	1	1	17	100	C	0.992192	-0.0113095	1.03197	0.450035	0.948805	0.0228232	0.792284	0.569845
FALSE	90	LPC(18:1)+D7:(s)	LPC(18:1)+D7:(s)	LPC	528.392	3.94121	C26 H45 D7 N1 O7 P1	M+H	4	1	0	100	A	1.03262	0.0463094	1.02615	1.0075	0.949373	0.0225631	0.916106	0.988333
FALSE	559	PI(22:6_18:0)	PI(40:6)	PI	910.557	14.9761	C49 H83 O13 P1	M+NH4	3	3	2	100	B	1.00878	0.0126155	0.97614	1.03514	0.95254	0.0211166	0.878043	0.755014
FALSE	1179	TG(16:0_18:2_22:6)	TG(56:8)	TG	902.736	23.1585	C59 H98 O6	M+NH4	1	6	1	100	A	1.01963	0.0280409	1.046	1.04163	0.956989	0.0190931	0.86836	0.917369
FALSE	1338	TG(18:0_18:1_20:1)	TG(56:2)	TG	914.83	25.2935	C59 H110 O6	M+NH4	1	1	1	50	A	0.993718	-0.0090921	0.934146	1.01271	0.961737	0.0169437	0.390838	0.943917
FALSE	250	PE(36:3)	PE(36:3)	PE	741.531	18.0563	C41 H76 N1 O8 P1	M+H	1	3	14	50	C	1.00866	0.0124394	1.00361	1.00336	0.966258	0.0149069	0.9864	0.987683
FALSE	878	PC(36:2)	PC(36:2)	PC	785.593	17.5475	C44 H84 N1 O8 P1	M+H	1	3	40	100	C	1.00434	0.00625433	1.04849	0.473429	0.967806	0.0142117	0.091208	0.589778
FALSE	950	DG(16:0_20:4)	DG(36:4)	DG	616.507	17.9029	C39 H68 O5	M+H	2	2	8	100	A	1.00541	0.00778757	1.13859	NaN	0.97086	0.0128434	0.403915	0
FALSE	1295	PC(44:9)	PC(44:9)	PC	883.609	15.7806	C52 H86 N1 O8 P1	M+H	1	1	0	100	C	0.998113	-0.00272554	1.01902	0.429257	0.973158	0.0118165	0.794544	0.544129
FALSE	936	PEt(O-5:0_18:1)	PEt(O-23:1)	PEt	534.369	14.0604	C28 H55 O7 P1	M+H	1	1	0	50	C	0.996813	-0.00460529	1.00171	NaN	0.974112	0.011391	0.984799	0
FALSE	1296	PC(44:9)	PC(44:9)	PC	883.609	17.2925	C52 H86 N1 O8 P1	M+H	1	1	0	50	C	1.00281	0.0040532	0.99583	0.492193	0.974982	0.0110034	0.870031	0.60416
FALSE	580	PC(34:3)	PC(34:3)	PC	755.547	15.2225	C42 H78 N1 O8 P1	M+H	1	1	14	100	C	0.990045	-0.0144337	1.23385	0.816024	0.975336	0.0108457	0.520394	0.880268
FALSE	884	TG(4:0_14:2COOH)	TG(18:2COOH)	TG	412.21	0.704632	C21 H32 O8	M+NH4	1	1	0	100	C	1.00255	0.00367466	1.09915	1.0118	0.975953	0.0105713	0.329111	0.933943
FALSE	622	CL(16:0_16:0_18:1_18:1)	CL(68:2)	CL	1405	23.1548	C77 H146 O17 P2	M-H	1	1	0	100	B	1.00327	0.00470339	1.0018	NaN	0.976223	0.0104511	0.982893	0
FALSE	180	LPC(30:1)	LPC(30:1)	LPC	689.536	15.9072	C38 H76 N1 O7 P1	M+H	1	1	0	100	C	1.00239	0.00344928	1.0267	0.982142	0.977099	0.0100615	0.772272	0.810274
FALSE	811	PC(O-15:1_22:6)	PC(O-37:7)	PC	775.552	17.4479	C45 H78 N1 O7 P1	M+H	2	3	0	50	B	1.00381	0.00549068	0.932543	0.504133	0.979121	0.00916348	0.377954	0.615791
FALSE	125	PC(24:0CHO)	PC(24:0CHO)	PC	635.416	5.2362	C32 H62 N1 O9 P1	M+H	1	1	0	50	C	0.989423	-0.0153403	1.24987	0.698394	0.979185	0.00913505	0.3051	0.774889
FALSE	1270	TG(16:0_22:5_22:6)	TG(60:11)	TG	952.752	23.1332	C63 H100 O6	M+NH4	1	2	1	100	A	1.00218	0.00314405	0.995341	1.02967	0.979534	0.00898031	0.93426	0.601534
FALSE	1193	PC(38:7COOH)	PC(38:7COOH)	PC	833.521	15.4239	C46 H76 N1 O10 P1	M+H	1	1	0	100	C	0.994058	-0.00859747	0.919999	0.567773	0.980478	0.00856203	0.723999	0.67691
FALSE	874	TG(O-5:0_3:0_10:0)	TG(O-18:0)	TG	372.288	2.93041	C21 H40 O5	M+NH4	2	2	0	100	B	0.996934	-0.00442994	1.01959	1.00309	0.981328	0.00818598	0.867065	0.988185
FALSE	123	PC(24:0CHO)	PC(24:0CHO)	PC	635.416	5.1145	C32 H62 N1 O9 P1	M+H	1	1	0	50	C	0.992908	-0.0102678	0.907174	0.450185	0.983021	0.00743741	0.676015	0.577374
FALSE	298	PC(16:0_16:1)	PC(32:1)	PC	731.547	15.3757	C40 H78 N1 O8 P1	M+H	2	3	16	100	A	1.00257	0.00369608	0.921453	0.453688	0.9832	0.00735824	0.499404	0.566386
FALSE	1408	TG(80:5)	TG(80:5)	TG	1245.16	26.5486	C83 H152 O6	M+NH4	1	1	0	50	C	0.998327	-0.0024158	1.01494	1.02135	0.983366	0.00728471	0.838916	0.868906
FALSE	207	PC(O-32:2)	PC(O-32:2)	PC	715.552	16.1792	C40 H78 N1 O7 P1	M+H	1	1	0	50	C	0.997935	-0.00298287	0.914003	0.309868	0.985541	0.00632517	0.499406	0.44999
FALSE	1125	PC(38:4)	PC(38:4)	PC	809.593	16.4424	C46 H84 N1 O8 P1	M+H	1	3	22	100	C	0.999044	-0.00138014	1.00722	0.417525	0.988595	0.0049816	0.926194	0.537553
FALSE	1126	DG(O-20:4_16:0)	DG(O-36:4)	DG	602.527	15.6086	C39 H70 O4	M+H	1	1	0	50	C	1.00081	0.00117098	1.03888	NaN	0.9896	0.00454041	0.488439	0
FALSE	1307	PC(44:5)	PC(44:5)	PC	891.672	18.8259	C52 H94 N1 O8 P1	M+H	1	1	2	100	C	0.998684	-0.00189941	0.958178	0.474801	0.98971	0.00449224	0.666055	0.586628
FALSE	1022	SQDG(23:6_20:5)	SQDG(43:11)	SQDG	926.521	13.9133	C52 H78 O12 S1	M-H	1	1	0	50	C	0.998844	-0.00166811	1.01052	NaN	0.989963	0.004381	0.919738	0
FALSE	659	CL(22:6_16:0_16:0_18:1)	CL(72:7)	CL	1450.99	22.5102	C81 H144 O17 P2	M-H	1	3	0	100	C	1.00082	0.00118796	1.00043	NaN	0.991233	0.00382435	0.995628	0
FALSE	50	LPC(18:1)	LPC(18:1)	LPC	521.348	4.07455	C26 H52 N1 O7 P1	M+H	1	1	8	50	C	1.0015	0.00215632	0.883699	0.970314	0.99124	0.00382139	0.391701	0.809031
FALSE	1396	TG(O-49:8_3:0)	TG(O-52:8)	TG	832.694	23.8471	C55 H92 O5	M+NH4	1	1	0	50	C	0.9998	-0.000287894	0.999423	1.01123	0.997843	0.000937666	0.993974	0.935372
FALSE	1330	TG(12:0_22:6_22:6)	TG(56:12)	TG	894.674	21.3155	C59 H90 O6	M+NH4	1	1	5	50	C	0.999741	-0.000374014	0.932151	1.0272	0.998048	0.000848423	0.66411	0.800857

## Sheet: 2 Lipid groups
All identifications with A and B grade, 100 % identification in all samples								Identifications with P < 0.05					All identification with p < 0.05
													LipidMolec	LipidMolecGroup	ClassKey	CalcMass	MolFormula	MainIon	TotalSmpIDRate(%)	TotalGrade	Aratio	APValue
Molec Group Key	s1	s1 (stdev)	s2	s2 (stdev)		Molec Group Key	s1	s1 (stdev)	s2	s2 (stdev)			PC(20:1_22:6)	PC(42:7)	PC	859.609	C50 H86 N1 O8 P1	M+H	100	A	0.870167	0.0360615
PC	2.78365e+09	1.64198e+08	2.80722e+09	1.89875e+08		PE	5.21572e+07	2.15477e+06	4.59234e+07	1.67415e+06			PC(22:6_24:6)	PC(46:12)	PC	905.593	C54 H84 N1 O8 P1	M+H	100	A	0.889459	0.0487067
PE	4.9564e+08	2.18977e+07	5.16681e+08	5.24135e+07		PC	1.56865e+07	366808	1.63066e+07	970500			PC(35:6)	PC(35:6)	PC	763.515	C43 H74 N1 O8 P1	M+H	100	B	0.827923	0.0169444
LPC	1.17824e+08	3.58949e+07	1.21612e+08	2.75216e+07		TG	2.64792e+06	71016.5	3.02126e+06	125645			PC(42:4)	PC(42:4)	PC	865.656	C50 H92 N1 O8 P1	M+H	100	A	1.19752	0.0372208
TG	9.96358e+07	3.63985e+07	9.13079e+07	2.28873e+07		PS	668640	52497.4	519697	29577.5			PC(O-16:1_20:4)	PC(O-36:5)	PC	765.567	C44 H80 N1 O7 P1	M+H	100	A	1.1569	0.0348359
PS	2.92761e+07	2.9515e+06	2.69507e+07	1.92247e+06		PG	103183	1150.47	91565	3907.79			PC(O-38:5)	PC(O-38:5)	PC	793.599	C46 H84 N1 O7 P1	M+H	100	B	1.25119	0.0127644
PG	1.1066e+07	1.56678e+06	1.05729e+07	419462									PE(19:0_22:6)	PE(41:6)	PE	805.562	C46 H80 N1 O8 P1	M+H	100	A	0.807323	0.0039106
Ch	8.5326e+06	1.12292e+06	8.92018e+06	457479									PE(20:5_22:6)	PE(42:11)	PE	809.5	C47 H72 N1 O8 P1	M+H	100	B	0.87109	0.0211816
PI	7.83758e+06	513072	7.45722e+06	1.50901e+06									PE(22:5_22:6)	PE(44:11)	PE	837.531	C49 H76 N1 O8 P1	M+H	100	A	0.803932	0.0361512
Co	5.42092e+06	200677	5.16032e+06	550174									PE(22:6_16:1)	PE(38:7)	PE	761.5	C43 H72 N1 O8 P1	M+H	100	B	0.810751	0.023817
LPE	2.74347e+06	319098	2.7927e+06	78171.2									PE(22:6_22:6)	PE(44:12)	PE	835.515	C49 H74 N1 O8 P1	M+H	100	A	0.858639	0.00724026
Hex1Cer	887301	338556	634450	55655.1									PE(24:5_22:6)	PE(46:11)	PE	865.562	C51 H80 N1 O8 P1	M+H	100	A	0.832837	0.0406649
MG	828673	139684	871493	106302									PE(O-13:0_23:4)	PE(O-36:4)	PE	725.536	C41 H76 N1 O7 P1	M+H	100	B	1.20423	0.0429268
DG	827805	117444	803977	81360.7									PE(P-16:0_18:2)	PE(P-34:2)	PE	699.52	C39 H74 N1 O7 P1	M+H	100	B	0.755927	0.0293843
Ch-D7	289761	44791	326941	35237.1									PE(P-16:0_20:3)	PE(P-36:3)	PE	725.536	C41 H76 N1 O7 P1	M+H	100	B	0.802863	0.00567139
PA	228717	20749.1	208644	28968.1									PE(P-18:0_22:5)	PE(P-40:5)	PE	777.567	C45 H80 N1 O7 P1	M+H	100	B	0.873767	0.0256013
Hex2Cer	60699.4	18753.9	65740.6	9730.94									PE(P-18:1_22:6)	PE(P-40:7)	PE	773.536	C45 H76 N1 O7 P1	M+H	100	B	1.11827	0.0097157
CL	59302	3565.56	59550.9	5543.08									PG(16:0_20:4)	PG(36:4)	PG	770.51	C42 H75 O10 P1	M+NH4	100	A	0.887405	0.00452857
GD3	37408.3	3364.98	33733.9	3631.14									PS(20:4_18:1)	PS(38:5)	PS	809.521	C44 H76 N1 O10 P1	M+H	100	B	0.728999	0.0130146
													PS(22:5_22:6)	PS(44:11)	PS	881.521	C50 H76 N1 O10 P1	M+H	100	B	0.801209	0.00375433
													PS(24:5_22:6)	PS(46:11)	PS	909.552	C52 H80 N1 O10 P1	M+H	100	A	0.779546	0.00846173
													TG(16:0_20:1_22:6)	TG(58:7)	TG	932.783	C61 H104 O6	M+NH4	100	A	1.08802	0.0216176
													TG(16:0_22:6_22:6)	TG(60:12)	TG	950.736	C63 H98 O6	M+NH4	100	A	1.15362	0.0134251
													TG(18:0_20:4_20:4)	TG(58:8)	TG	930.768	C61 H102 O6	M+NH4	100	A	1.14154	0.0474537
													TG(18:0_22:6_22:6)	TG(62:12)	TG	978.768	C65 H102 O6	M+NH4	100	A	1.12205	0.042193
													TG(20:4_22:6_22:6)	TG(64:16)	TG	998.736	C67 H98 O6	M+NH4	100	A	1.27376	0.0491527
													TG(38:2_22:6)	TG(60:8)	TG	958.799	C63 H106 O6	M+NH4	100	A	1.19448	0.00213219

## Sheet: 2 AA, DPA, DHA
Lipid Id Key	s1	s1 (stdev)	s2	s2 (stdev)		Rej	ID	LipidMolec	APValue
PC(20:1_22:6)+H(16,5093)	789491	40441.3	686988	51187.5		FALSE	1250	PC(20:1_22:6)	0.0360615
PC(22:6_24:6)+H(14,5039)	6.42746e+06	437362	5.71696e+06	295162		FALSE	1310	PC(22:6_24:6)	0.0487067
PC(O-16:1_20:4)+H(16,1224)	6.45729e+06	183592	7.47041e+06	576715		FALSE	695	PC(O-16:1_20:4)	0.0348359
PE(19:0_22:6)+H(17,3793)	473705	10009.4	382433	29394		FALSE	625	PE(19:0_22:6)	0.0039106
PE(22:5_22:6)+H(14,8018)	1.26286e+06	37897.9	1.01525e+06	143966		FALSE	720	PE(22:5_22:6)	0.0361512
PE(22:6_22:6)+H(13,8323)	4.34745e+07	2.05077e+06	3.73289e+07	1.68932e+06		FALSE	704	PE(22:6_22:6)	0.00724026
PE(24:5_22:6)+H(15,4926)	1.0504e+06	48694.5	874810	100648		FALSE	757	PE(24:5_22:6)	0.0406649
PG(16:0_20:4)+NH4(14,2629)	103183	1150.47	91565	3907.79		FALSE	233	PG(16:0_20:4)	0.00452857
PS(24:5_22:6)+H(13,8451)	493092	39798.5	384388	29238.4		FALSE	472	PS(24:5_22:6)	0.00846173
TG(16:0_20:1_22:6)+NH4(24,1080)	372930	8769.09	405755	15246.7		FALSE	1255	TG(16:0_20:1_22:6)	0.0216176
TG(16:0_22:6_22:6)+NH4(22,6952)	1.48621e+06	30483.3	1.71453e+06	100129		FALSE	1267	TG(16:0_22:6_22:6)	0.0134251
TG(18:0_20:4_20:4)+NH4(23,7191)	79519.1	2744.29	90774.7	6925.45		FALSE	1247	TG(18:0_20:4_20:4)	0.0474537
TG(18:0_22:6_22:6)+NH4(23,3007)	594110	25087.5	666619	40290.1		FALSE	1283	TG(18:0_22:6_22:6)	0.042193
TG(20:4_22:6_22:6)+NH4(21,9771)	76096.9	14036.5	96929.2	7366.02		FALSE	1291	TG(20:4_22:6_22:6)	0.0491527
TG(38:2_22:6)+NH4(24,1107)	39055.2	2255.28	46650.8	1222.07		FALSE	1344	TG(38:2_22:6)	0.00213219
		All identifications
		Molec Group Key	s1	s1 (stdev)	s2	s2 (stdev)
		PC	9.48424e+08	5.25052e+07	9.55681e+08	7.87031e+07
		PE	2.94174e+08	1.70237e+07	3.03097e+08	2.5701e+07
		PS	2.53948e+07	2.57669e+06	2.33049e+07	1.76423e+06
		TG	1.22687e+07	504741	1.28519e+07	349352
		PI	7.09949e+06	387900	6.74314e+06	1.36523e+06
		PG	634827	37342.2	667446	51042.4
		DG	449959	12887.4	447852	38575.2
		LPE	267036	31115.8	241037	27569.3
		Rej	ID	LipidMolec	LipidMolecGroup	ClassKey	CalcMass	BaseRt	MolFormula	MainIon	IonCnt	IsoCnt	PDBCnt	TotalSmpIDRate(%)	TotalGrade	Aratio	Hratio	ConcRatio	APValue	HPValue	ConcPValue
		FALSE	1011	Co(Q10)	Co(Q10)	Co	862.684	22.438	C59 H90 O4	M+NH4	2	1	0	100	A	1.29731	1.17654	1.18403	0.00606215	0.0419754	0.0126868
		FALSE	1040	PE(24:5_22:6)	PE(46:11)	PE	865.562	15.4945	C51 H80 N1 O8 P1	M+H	2	3	0	100	A	1.09399	1.16437	1.03192	0.0165959	0.0167702	0.659404
		FALSE	1084	PC(16:0_20:4)	PC(36:4)	PC	781.562	15.5003	C44 H80 N1 O8 P1	M+H	2	5	26	100	A	1.24264	1.25324	NaN	0.0301712	0.0267143	0
		FALSE	1098	PE(P-18:0_20:2)	PE(P-38:2)	PE	755.583	18.9877	C43 H82 N1 O7 P1	M+H	1	1	0	100	B	1.19923	1.23769	1.13122	0.0442307	0.0120127	0.109604
		FALSE	110	PE(16:0_18:1)	PE(34:1)	PE	717.531	16.9683	C39 H76 N1 O8 P1	M+H	1	2	4	100	A	1.16433	1.21925	1.11309	0.0293889	0.129113	0.268257
		FALSE	1164	TG(16:0_18:0_18:1)	TG(52:1)	TG	860.783	24.8733	C55 H104 O6	M+NH4	2	2	1	100	A	1.23349	1.12906	1.17148	0.0271792	0.246457	0.0571395
		FALSE	1192	TG(O-12:0_22:6_22:6)	TG(O-56:12)	TG	880.694	21.1734	C59 H92 O5	M+NH4	1	1	0	100	B	1.31799	1.30787	1.27428	0.0435033	0.0131905	0.131402
		FALSE	1216	TG(18:1_18:1_18:2)	TG(54:4)	TG	882.768	23.9533	C57 H102 O6	M+NH4	2	8	1	100	A	1.32538	1.5089	1.26431	0.0461208	0.011496	0.0444345
		FALSE	1219	TG(16:0_16:0_22:4)	TG(54:4)	TG	882.768	24.1822	C57 H102 O6	M+NH4	2	8	1	100	A	1.27016	1.28697	1.20704	0.00330319	0.00595285	0.0345435
		FALSE	1225	PC(O-38:6)	PC(O-38:6)	PC	791.583	16.2039	C46 H82 N1 O7 P1	M+H	2	2	0	100	B	1.45584	1.49897	NaN	0.00367722	0.000410632	0
		FALSE	1227	TG(16:0_18:1_20:2)	TG(54:3)	TG	884.783	24.3998	C57 H104 O6	M+NH4	1	3	1	100	A	1.28551	1.32089	1.22017	0.0179532	0.0687632	0.0941947
		FALSE	1232	PC(O-38:5)	PC(O-38:5)	PC	793.599	17.4364	C46 H84 N1 O7 P1	M+H	2	4	0	100	B	1.95255	1.85594	NaN	0.0323727	0.0514942	0
		FALSE	1239	TG(16:0_18:1_22:6)	TG(56:7)	TG	904.752	23.5768	C59 H100 O6	M+NH4	2	3	1	100	A	1.26985	1.27864	1.21947	0.0429408	0.0531258	0.12992
		FALSE	126	PE(16:0_18:0)	PE(34:0)	PE	719.547	18.0463	C39 H78 N1 O8 P1	M+H	1	2	3	100	A	1.20419	1.28815	1.1481	0.0393049	0.0058142	0.198381
		FALSE	1268	TG(16:0_18:1_22:4)	TG(56:5)	TG	908.783	24.1894	C59 H104 O6	M+NH4	1	6	1	100	A	1.35947	1.3672	1.29487	0.00858226	0.0614558	0.078556
		FALSE	1271	TG(16:0_18:0_22:5)	TG(56:5)	TG	908.783	24.4871	C59 H104 O6	M+NH4	1	6	1	100	A	1.19127	1.13792	1.13458	0.0480758	0.212919	0.0533295
		FALSE	1289	PC(18:0_19:1)	PC(37:1)	PC	801.625	18.53	C45 H88 N1 O8 P1	M+H	2	2	14	100	A	1.2648	1.14493	NaN	0.00262809	0.294081	0
		FALSE	1292	TG(18:0_18:2_20:4)	TG(56:6)	TG	906.768	23.9061	C59 H102 O6	M+NH4	1	6	1	100	A	1.31916	1.31654	1.25115	0.0225511	0.0337922	0.0060065
		FALSE	1294	TG(16:0_18:0_22:6)	TG(56:6)	TG	906.768	24.1181	C59 H102 O6	M+NH4	2	6	1	100	A	1.25684	1.27399	1.20849	0.0390238	0.0284735	0.11709
		FALSE	1297	TG(16:0_18:0_22:4)	TG(56:4)	TG	910.799	24.6737	C59 H106 O6	M+NH4	1	3	1	100	A	1.30411	1.26188	1.2548	0.0288789	0.0135379	0.12682
		FALSE	1300	TG(18:0_18:0_20:4)	TG(56:4)	TG	910.799	24.8202	C59 H106 O6	M+NH4	3	3	1	100	A	1.30197	1.39165	1.24855	0.0100576	0.000639069	0.0772384
		FALSE	1305	DG(18:0_22:6)	DG(40:6)	DG	668.538	18.715	C43 H72 O5	M+H	3	2	1	100	A	1.21394	1.24483	NaN	0.00200257	0.000759655	0
		FALSE	1308	TG(18:0_18:1_20:1)	TG(56:2)	TG	914.83	25.2855	C59 H110 O6	M+NH4	1	1	1	100	A	1.12265	1.02638	1.06337	0.035849	0.51208	0.422989
		FALSE	1326	PC(18:2_20:4)	PC(38:6)	PC	805.562	14.5371	C46 H80 N1 O8 P1	M+H	3	5	24	100	A	1.14615	1.17167	NaN	0.0376095	0.118473	0
		FALSE	1335	TG(16:0_20:1_22:6)	TG(58:7)	TG	932.783	24.1097	C61 H104 O6	M+NH4	2	4	1	100	A	1.19194	1.22175	1.14109	0.0215835	0.0353072	0.16558
		FALSE	1349	TG(16:0_22:4_22:6)	TG(60:10)	TG	954.768	23.3442	C63 H102 O6	M+NH4	1	4	1	100	A	2.16335	1.86907	2.11774	0.0300231	0.00491396	0.0562748
		FALSE	1350	TG(18:0_20:4_22:6)	TG(60:10)	TG	954.768	23.5147	C63 H102 O6	M+NH4	2	4	1	100	A	1.35682	1.3007	1.28241	0.000864447	0.00897259	0.00596971
		FALSE	1355	PC(18:1_20:4)	PC(38:5)	PC	807.578	15.6155	C46 H82 N1 O8 P1	M+H	2	3	24	100	A	1.26089	1.27631	NaN	0.0178441	0.0200183	0
		FALSE	1366	TG(16:0_22:6_22:6)	TG(60:12)	TG	950.736	22.6951	C63 H98 O6	M+NH4	2	1	1	100	A	1.26117	1.25438	1.20445	0.0112954	0.0191373	0.0291012
		FALSE	137	PE(P-16:0_20:4)	PE(P-36:4)	PE	723.52	16.4323	C41 H74 N1 O7 P1	M+H	1	2	0	100	B	1.12202	1.16971	1.06882	0.0437766	0.0669942	0.341539
		FALSE	1370	PC(16:0_22:4)	PC(38:4)	PC	809.593	16.4438	C46 H84 N1 O8 P1	M+H	2	6	22	100	A	1.27822	1.26768	NaN	0.0090273	0.0126918	0
		FALSE	1372	PC(18:0_20:4)	PC(38:4)	PC	809.593	16.8573	C46 H84 N1 O8 P1	M+H	3	6	22	100	A	1.23161	1.2334	NaN	0.012088	0.0105373	0
		FALSE	1377	TG(16:0_22:5_22:6)	TG(60:11)	TG	952.752	22.927	C63 H100 O6	M+NH4	1	2	1	100	A	1.37376	1.29235	1.31586	0.00572641	0.0920808	0.0464565
		FALSE	1379	TG(16:0_22:5_22:6)	TG(60:11)	TG	952.752	23.1328	C63 H100 O6	M+NH4	1	2	1	100	A	1.23687	1.29395	1.17885	0.00760243	0.047392	0.103938
		FALSE	1384	TG(18:1_22:6_22:6)	TG(62:13)	TG	976.752	22.6975	C65 H100 O6	M+NH4	1	1	1	100	A	1.19808	1.22673	1.14215	0.0483623	0.085546	0.11238
		FALSE	1387	TG(18:0_22:6_22:6)	TG(62:12)	TG	978.768	23.3	C65 H102 O6	M+NH4	2	2	1	100	A	1.48644	1.50922	1.43802	0.0321645	0.0715555	0.06873
		FALSE	1392	TG(22:6_22:6_22:6)	TG(66:18)	TG	1022.74	21.7308	C69 H98 O6	M+NH4	2	3	1	100	A	1.36953	1.39452	1.30115	0.000997831	0.00111842	0.0240782
		FALSE	1395	TG(22:6_22:6_24:6)	TG(68:18)	TG	1050.77	22.1614	C71 H102 O6	M+NH4	2	2	0	100	A	1.33018	1.37554	1.26526	0.0200144	0.0386166	0.035427
		FALSE	1406	PC(20:2_18:0)	PC(38:2)	PC	813.625	17.961	C46 H88 N1 O8 P1	M+H	3	4	19	100	A	1.0788	1.04638	NaN	0.0165882	0.16659	0
		FALSE	1436	TG(18:2_22:6_22:6)	TG(62:14)	TG	974.736	22.1725	C65 H98 O6	M+NH4	1	1	1	100	A	1.43159	1.29247	1.36726	0.00626726	0.0800379	0.00549378
		FALSE	1439	TG(20:4_22:6_22:6)	TG(64:16)	TG	998.736	22.4872	C67 H98 O6	M+NH4	1	2	1	100	A	2.00819	2.04151	1.92441	0.00517554	0.000518716	0.0143641
		FALSE	1450	TG(20:3_22:6_22:6)	TG(64:15)	TG	1000.75	22.3062	C67 H100 O6	M+NH4	1	2	1	100	A	1.3901	1.4242	1.3299	0.0272022	0.0185793	0.080173
		FALSE	1454	TG(56:12_22:6)	TG(78:18)	TG	1190.92	24.5425	C81 H122 O6	M+NH4	1	1	0	100	B	1.53454	1.60685	1.4734	0.00423326	0.00556509	0.0178335
		FALSE	1539	PC(20:4_22:6)	PC(42:10)	PC	853.562	13.8626	C50 H80 N1 O8 P1	M+H	3	2	3	100	A	1.33224	1.35155	NaN	0.0246174	0.0195577	0
		FALSE	159	PE(P-16:0_20:3)	PE(P-36:3)	PE	725.536	16.9673	C41 H76 N1 O7 P1	M+H	1	2	0	100	B	0.67576	0.678307	0.631171	0.0334324	0.0335681	0.00467152
		FALSE	187	PE(P-18:0_18:1)	PE(P-36:1)	PE	729.567	18.7334	C41 H80 N1 O7 P1	M+H	1	1	0	100	B	1.23999	1.24782	1.18057	0.00363799	0.00728269	0.100364
		FALSE	195	PE(P-20:0_16:0)	PE(P-36:0)	PE	731.583	19.6738	C41 H82 N1 O7 P1	M+H	1	2	0	100	B	1.29346	1.33144	1.239	0.00982202	0.011551	0.0763194
		FALSE	20	PG(16:0_18:1)	PG(34:1)	PG	748.525	15.362	C40 H77 O10 P1	M+NH4	3	3	4	100	A	1.17456	1.19743	1.07368	0.0356347	0.0380922	0.297602
		FALSE	271	PE(18:0_18:1)	PE(36:1)	PE	745.562	18.1518	C41 H80 N1 O8 P1	M+H	1	3	5	100	A	1.20955	1.31318	1.15616	0.0450288	0.0619323	0.179694
		FALSE	286	PE(P-18:2_20:4)	PE(P-38:6)	PE	747.52	15.5004	C43 H74 N1 O7 P1	M+H	1	3	0	100	B	1.22174	1.25907	1.16698	0.0319827	0.00389141	0.216663
		FALSE	289	PE(P-16:0_22:6)	PE(P-38:6)	PE	747.52	16.0753	C43 H74 N1 O7 P1	M+H	1	3	0	100	B	1.21476	1.18559	1.15498	0.00180816	0.00433492	0.132642
		FALSE	360	PE(O-18:1_20:4)	PE(O-38:5)	PE	751.552	17.1888	C43 H78 N1 O7 P1	M+H	2	3	0	100	A	0.77187	0.904295	0.720034	0.0284538	0.376288	0.0170333
		FALSE	377	PE(P-16:0_22:4)	PE(P-38:4)	PE	751.552	17.3332	C43 H78 N1 O7 P1	M+H	1	3	0	100	B	1.27038	1.13916	1.19969	0.00582069	0.217227	0.0307093
		FALSE	387	PE(P-18:0_20:4)	PE(P-38:4)	PE	751.552	17.6813	C43 H78 N1 O7 P1	M+H	1	3	0	100	B	1.36065	1.3039	1.30553	0.0493318	0.0562949	0.190442
		FALSE	412	PE(O-18:2_20:2)	PE(O-38:4)	PE	753.567	17.8911	C43 H80 N1 O7 P1	M+H	1	3	0	100	B	1.18117	1.15456	1.12776	0.0248129	0.020116	0.224853
		FALSE	433	PE(P-18:0_20:1)	PE(P-38:1)	PE	757.599	19.6623	C43 H84 N1 O7 P1	M+H	1	1	0	100	B	1.27538	1.29446	1.21373	0.00449209	0.00168385	0.0358181
		FALSE	49	LPC(18:0)	LPC(18:0)	LPC	523.364	5.99814	C26 H54 N1 O7 P1	M+H	3	1	2	100	A	1.35869	1.373	1.26005	0.0112876	0.0100328	0.0245664
		FALSE	501	PE(18:0_20:4)	PE(38:4)	PE	767.547	17.0974	C43 H78 N1 O8 P1	M+H	1	5	3	100	A	1.17345	1.16462	1.12044	0.0488794	0.136396	0.151678
		FALSE	629	PE(P-18:1_22:6)	PE(P-40:7)	PE	773.536	16.1758	C45 H76 N1 O7 P1	M+H	1	2	0	100	B	1.30709	1.2621	1.24905	0.00450572	0.0105816	0.0663573
		FALSE	633	PE(18:0_20:1)	PE(38:1)	PE	773.593	19.1155	C43 H84 N1 O8 P1	M+H	1	3	2	100	A	1.23554	1.28863	1.17216	0.00888698	0.0056473	0.000546305
		FALSE	645	PE(P-18:1_22:5)	PE(P-40:6)	PE	775.552	16.5628	C45 H78 N1 O7 P1	M+H	1	3	0	100	B	0.699454	0.905068	0.65347	0.0134018	0.224277	0.00827612
		FALSE	648	PE(P-18:0_22:6)	PE(P-40:6)	PE	775.552	17.3565	C45 H78 N1 O7 P1	M+H	1	3	0	100	B	1.30458	1.34195	1.25117	0.0223433	0.0232558	0.124934
		FALSE	693	PE(P-18:0_22:4)	PE(P-40:4)	PE	779.583	18.4778	C45 H82 N1 O7 P1	M+H	1	2	0	100	B	1.21653	1.22327	1.15454	0.0109693	0.0242555	0.00125695
		FALSE	694	PE(P-20:0_20:4)	PE(P-40:4)	PE	779.583	18.7886	C45 H82 N1 O7 P1	M+H	1	2	0	100	B	1.29825	1.27765	1.2426	0.0311708	0.0221522	0.097775
		FALSE	711	PC(16:0_17:0)	PC(33:0)	PC	747.578	17.2886	C41 H82 N1 O8 P1	M+H	2	3	13	100	A	1.13344	1.06774	NaN	0.0154923	0.12949	0
		FALSE	74	PE(P-16:0_18:2)	PE(P-34:2)	PE	699.52	16.634	C39 H74 N1 O7 P1	M+H	1	1	0	100	B	0.666275	0.708327	0.62998	0.00493619	0.00731273	3.90666e-05
		FALSE	75	PG(18:0_18:1)	PG(36:1)	PG	776.557	16.5746	C42 H81 O10 P1	M+NH4	1	2	2	100	B	1.17004	1.22647	1.06363	0.0457606	0.0105661	0.532399
		FALSE	81	PE(P-18:1_16:0)	PE(P-34:1)	PE	701.536	17.6018	C39 H76 N1 O7 P1	M+H	1	3	0	100	B	1.13702	1.14696	1.08165	0.024161	0.134906	0.207658
		FALSE	847	PE(18:0_22:4)	PE(40:4)	PE	795.578	17.9141	C45 H82 N1 O8 P1	M+H	1	3	2	100	A	1.14309	1.13991	1.08531	0.0218442	0.0197886	0.21118
		FALSE	885	PC(16:0_18:0)	PC(34:0)	PC	761.593	17.8687	C42 H84 N1 O8 P1	M+H	2	2	13	100	A	1.24635	1.24737	NaN	0.00813265	0.00992785	0
		FALSE	93	PE(P-18:0_16:0)	PE(P-34:0)	PE	703.552	18.6678	C39 H78 N1 O7 P1	M+H	1	1	0	100	B	1.29049	1.28094	1.23695	0.0237034	0.0218373	0.144217
		FALSE	950	PE(18:0_24:6)	PE(42:6)	PE	819.578	17.5134	C47 H82 N1 O8 P1	M+H	2	4	0	100	A	1.17825	1.1507	1.12043	0.00494578	0.138476	0.191289
		FALSE	953	PC(O-16:1_20:4)	PC(O-36:5)	PC	765.567	16.121	C44 H80 N1 O7 P1	M+H	3	2	0	100	A	1.78746	1.77268	NaN	0.0039828	0.0063936	0
		FALSE	96	PE(O-18:0_16:0)	PE(O-34:0)	PE	705.567	18.8186	C39 H80 N1 O7 P1	M+H	1	2	0	100	B	1.18949	1.31884	1.13539	0.0368191	0.0099949	0.13647
		FALSE	965	PE(24:4_18:0)	PE(42:4)	PE	823.609	18.76	C47 H86 N1 O8 P1	M+H	1	2	0	100	B	1.29491	1.28024	1.22559	0.00932056	0.00446742	0.0014014
		FALSE	999	Co(Q8)	Co(Q8)	Co	726.559	19.9797	C49 H74 O4	M+NH4	1	1	0	100	A	1.16454	1.18178	1.06301	0.0405098	0.0444203	0.346327

## Sheet: 3 Full volcanoplot
Rej	ID	LipidMolec	LipidMolecGroup	ClassKey	CalcMass	BaseRt	MolFormula	MainIon	IonCnt	IsoCnt	PDBCnt	TotalSmpIDRate(%)	TotalGrade	Aratio	log2(Aratio)	Hratio	ConcRatio	APValue	-log10(APValue)	HPValue	ConcPValue
FALSE	631	PC(35:6)	PC(35:6)	PC	763.515	15.3336	C43 H74 N1 O8 P1	M+H	2	3	6	100	A	274.908	8.1028	148.613	NaN	0.0612667	1.21278	0.0604445	0
FALSE	1041	TG(29:6_6:1CHO)	TG(35:7CHO)	TG	624.403	12.2352	C38 H56 O7	M+NH4	1	1	0	50	C	14.9876	3.9057	7.40684	12.7736	0.288131	0.54041	0.278848	0.292352
FALSE	1301	PC(40:4)	PC(40:4)	PC	837.625	18.0054	C48 H88 N1 O8 P1	M+H	1	1	24	50	C	11.9518	3.57915	9.73524	NaN	0.270664	0.567569	0.284541	0
FALSE	1363	PC(42:6)	PC(42:6)	PC	861.625	17.6064	C50 H88 N1 O8 P1	M+H	1	2	8	50	C	8.42611	3.07487	6.64022	NaN	0.0770326	1.11333	0.0862425	0
FALSE	667	PC(O-36:5)	PC(O-36:5)	PC	765.567	16.4222	C44 H80 N1 O7 P1	M+H	1	2	0	50	C	5.38877	2.42996	5.50407	NaN	0.135059	0.869478	0.122593	0
FALSE	932	Ch()	Ch	Ch	386.355	14.6106	C27 H46 O1	M+H-H2O	1	1	0	100	B	1.32725	0.408435	1.30734	NaN	0.00455062	2.34193	0.0061203	0
FALSE	654	CL(16:0_16:0_18:1_20:4)	CL(70:5)	CL	1426.99	22.695	C79 H144 O17 P2	M-H	1	2	0	100	C	1.36275	0.446521	1.36466	NaN	0.0197842	1.70368	0.0154082	0
FALSE	672	CL(22:6_16:0_16:0_18:1)	CL(72:7)	CL	1450.99	22.5109	C81 H144 O17 P2	M-H	1	3	0	50	C	1.37	0.454178	1.48595	NaN	0.0190451	1.72022	0.000429676	0
FALSE	708	CL(38:1_12:1CHO)	CL(50:2CHO)	CL	1152.72	13.3437	C59 H110 O17 P2	M-H	1	1	0	50	C	2.01586	1.01139	2.13746	NaN	0.000179312	3.74639	0.000170748	0
FALSE	828	PE(20:4_22:6)	PE(42:10)	PE	811.515	14.3399	C47 H74 N1 O8 P1	M+H	1	3	2	50	B	2.90901	1.54053	2.96292	2.98355	0.418514	0.378291	0.415272	0.414887
FALSE	698	CL(O-45:4_16:0_18:1)	CL(O-79:5)	CL	1539.15	16.6716	C88 H164 O16 P2	M-H	1	1	0	50	C	0.890642	-0.167083	0.975702	NaN	0.049314	1.30703	0.708982	0
FALSE	595	PS(38:6)	PS(38:6)	PS	807.505	13.5986	C44 H74 N1 O10 P1	M+H	1	1	12	50	C	2.85621	1.5141	2.17835	NaN	0.111381	0.95319	0.128975	0
FALSE	1074	d5-DG(12:0_20:4)	d5-DG(32:4)	d5-DG	565.475	16.4307	C35 H55 D5 O5	M+NH4	1	1	0	100	C	1.16017	0.214332	1.16374	NaN	0.035015	1.45575	0.0978182	0
FALSE	1080	d5-DG(14:0_20:4)	d5-DG(34:4)	d5-DG	593.507	17.6804	C37 H59 D5 O5	M+NH4	1	1	0	100	C	1.63601	0.710183	1.58745	NaN	0.001138	2.94386	0.00111206	0
FALSE	1016	DG(16:0_20:4)	DG(36:4)	DG	616.507	17.8913	C39 H68 O5	M+H	2	1	1	100	A	0.330531	-1.59714	0.277568	NaN	0.00161659	2.7914	0.000917051	0
FALSE	1546	TG(O-40:1_20:1)	TG(O-60:2)	TG	956.914	26.5687	C63 H120 O5	M+NH4	1	1	0	50	C	2.64532	1.40344	2.24398	2.45555	0.0825	1.08355	0.105069	0.0994826
FALSE	1102	DG(16:0_22:6)	DG(38:6)	DG	640.507	17.5548	C41 H68 O5	M+H	3	1	1	100	A	0.481781	-1.05355	0.451287	NaN	0.000604972	3.21826	0.000298926	0
FALSE	1597	PC(P-18:4_16:0)	PC(P-34:4)	PC	737.536	14.6704	C42 H76 N1 O7 P1	M+H	1	1	0	50	C	2.40031	1.26322	2.47355	NaN	0.084547	1.0729	0.00779169	0
FALSE	1109	DG(16:0_22:6)	DG(38:6)	DG	640.507	18.3896	C41 H68 O5	M+H	1	1	7	50	C	0.295259	-1.75995	0.281203	NaN	2.97695e-05	4.52623	3.49642e-05	0
FALSE	1136	DG(18:0_20:4)	DG(38:4)	DG	644.538	19.9716	C41 H72 O5	M+H	1	2	8	50	C	1.30773	0.387069	1.3345	NaN	0.0390284	1.40862	0.0293602	0
FALSE	1135	DG(18:0_20:4)	DG(38:4)	DG	644.538	19.0201	C41 H72 O5	M+H	3	2	1	100	A	0.831809	-0.265675	0.799364	NaN	0.0171435	1.7659	0.0339566	0
FALSE	1209	DG(18:0_22:6)	DG(40:6)	DG	668.538	18.9533	C43 H72 O5	M+H	1	2	1	50	A	0.455389	-1.13483	0.431876	NaN	0.000439838	3.35671	0.00062153	0
FALSE	1260	DG(P-22:7_22:6)	DG(P-44:13)	DG	694.496	13.8312	C47 H66 O4	M+H	1	1	0	50	C	0.678006	-0.56063	0.695165	NaN	0.00181544	2.74102	0.0638093	0
FALSE	1172	FA(22:6)	FA(22:6)	FA	328.24	6.13826	C22 H32 O2	M-H	1	1	0	50	C	1.17282	0.229977	1.14502	NaN	0.0107709	1.96775	0.00700493	0
FALSE	926	MG(15:1)	MG(15:1)	MG	314.246	1.51247	C18 H34 O4	M+NH4	1	1	0	50	C	2.23576	1.16077	2.625	1.95111	0.330052	0.481418	0.31901	0.387976
FALSE	1162	GM3(d18:1_16:0)	GM3(d34:1)	GM3	1152.71	13.3489	C57 H104 N2 O21	M+H	1	1	0	50	C	2.00198	1.00143	1.928	NaN	0.000524457	3.28029	0.00137883	0
FALSE	1064	PC(38:7)	PC(38:7)	PC	803.547	13.4916	C46 H78 N1 O8 P1	M+H	1	2	11	50	C	2.21371	1.14646	2.09826	NaN	0.0954868	1.02006	0.0862333	0
FALSE	606	PC(34:0)	PC(34:0)	PC	761.593	18.4042	C42 H84 N1 O8 P1	M+H	1	2	13	100	C	2.20912	1.14347	1.9828	NaN	0.159035	0.798508	0.122898	0
FALSE	1161	GM3(d20:1_16:0)	GM3(d36:1)	GM3	1180.74	14.8013	C59 H108 N2 O21	M+H	1	1	0	100	C	1.96677	0.97583	1.91172	NaN	0.00160884	2.79349	0.00387604	0
FALSE	1124	Hex1Cer(d18:1_18:0)	Hex1Cer(d36:1)	Hex1Cer	727.596	17.0402	C42 H81 N1 O8	M+H	1	1	0	100	B	1.57565	0.655945	1.5107	NaN	0.038504	1.41449	0.0693352	0
FALSE	1509	TG(O-38:1_20:1)	TG(O-58:2)	TG	928.882	26.2371	C61 H116 O5	M+NH4	1	2	0	100	C	2.17362	1.1201	2.09809	2.01196	0.087756	1.05672	0.102837	0.107913
FALSE	821	WE(O-44:4)	WE(O-44:4)	WE	640.616	22.621	C44 H80 O2	M+NH4	1	1	0	50	C	2.10046	1.0707	1.86568	1.77011	0.16118	0.792689	0.238913	0.314092
FALSE	48	LPC(18:0)	LPC(18:0)	LPC	523.364	5.9985	C26 H54 N1 O7 P1	M+H	3	1	2	100	A	1.39359	0.478809	1.38733	1.35856	0.000528706	3.27679	0.000420654	0.005007
FALSE	111	LPC(20:4)	LPC(20:4)	LPC	543.332	2.52021	C28 H50 N1 O7 P1	M+H	1	1	3	100	C	1.55431	0.636274	1.30637	1.51263	0.0244675	1.61141	0.00657522	0.0309475
FALSE	171	LPC(P-16:0)	LPC(P-16:0)	LPC	479.338	4.43243	C24 H50 N1 O6 P1	M+H	1	1	1	100	C	1.18685	0.247136	1.16969	1.15639	0.0342791	1.46497	0.0165454	0.165132
FALSE	5	LPE(18:0)	LPE(18:0)	LPE	481.317	6.08161	C23 H48 N1 O7 P1	M+H	2	1	2	100	A	1.4314	0.517427	1.41737	1.36452	0.0445775	1.35088	0.000149451	0.0671916
FALSE	1265	DG(O-18:0)	DG(O-18:0)	DG	358.308	9.11708	C21 H42 O4	M+H	1	1	0	50	C	1.99713	0.99793	1.55731	NaN	0.295159	0.529944	0.343037	0
FALSE	6	LPE(18:0)	LPE(18:0)	LPE	481.317	6.20624	C23 H48 N1 O7 P1	M+H	2	1	2	100	A	1.38564	0.470556	1.25931	1.32923	0.00291628	2.53517	0.0136661	0.0342258
FALSE	921	MG(O-19:2)	MG(O-19:2)	MG	354.313	2.76381	C22 H42 O3	M+NH4	1	1	0	50	C	2.17923	1.12382	2.15863	1.93285	0.0351419	1.45417	0.0304983	0.0679401
FALSE	681	PC(14:0CHO_20:4)	PC(34:4CHO)	PC	767.51	14.6243	C42 H74 N1 O9 P1	M+H	1	1	0	100	C	0.680689	-0.554933	0.667086	NaN	0.00533947	2.2725	0.0178186	0
FALSE	40	LPC(18:2)	LPC(18:2)	LPC	519.332	2.49117	C26 H50 N1 O7 P1	M+H	1	1	2	50	C	1.95157	0.964637	1.36651	1.89051	0.41496	0.381994	0.447533	0.411436
FALSE	177	PC(15:0_16:0)	PC(31:0)	PC	719.547	15.9328	C39 H78 N1 O8 P1	M+H	2	2	13	100	A	0.651474	-0.61822	0.596111	NaN	0.00592164	2.22756	0.000707445	0
FALSE	135	PG(34:0)	PG(34:0)	PG	750.541	16.5285	C40 H79 O10 P1	M+NH4	1	1	11	50	C	1.93436	0.951857	2.12111	1.69659	0.350777	0.454969	0.340267	0.423565
FALSE	240	PC(16:0_16:1)	PC(32:1)	PC	731.547	15.9215	C40 H78 N1 O8 P1	M+H	2	3	16	50	A	0.654917	-0.610617	0.620182	NaN	0.0179087	1.74693	0.0556392	0
FALSE	495	PS(22:6_18:0)	PS(40:6)	PS	835.536	15.4304	C46 H78 N1 O10 P1	M+H	1	3	2	50	B	1.90707	0.931361	1.48991	NaN	0.107144	0.970034	0.18859	0
FALSE	1157	Co(Q10)	Co(Q10)	Co	862.684	22.5273	C59 H90 O4	M+NH4	1	1	0	50	A	1.89795	0.924443	2.11952	1.66403	0.658528	0.181426	0.603476	0.721465
FALSE	605	PC(16:0_18:0)	PC(34:0)	PC	761.593	17.8696	C42 H84 N1 O8 P1	M+H	2	2	13	100	A	1.24636	0.317722	1.26477	NaN	0.0127129	1.89575	0.00860917	0
FALSE	580	PC(16:0_18:1)	PC(34:1)	PC	759.578	16.7062	C42 H82 N1 O8 P1	M+H	2	3	22	100	A	1.13736	0.185688	1.13942	NaN	0.0167056	1.77714	0.014462	0
FALSE	770	PC(35:1)	PC(35:1)	PC	773.593	17.0417	C43 H84 N1 O8 P1	M+H	1	2	16	50	C	1.85606	0.892245	1.72077	NaN	0.15124	0.820333	0.0899208	0
FALSE	827	PC(16:0_20:4)	PC(36:4)	PC	781.562	15.5017	C44 H80 N1 O8 P1	M+H	2	3	26	100	A	1.32274	0.403525	1.21886	NaN	0.00194841	2.71032	0.029199	0
FALSE	1178	PC(16:0_22:4)	PC(38:4)	PC	809.593	16.4433	C46 H84 N1 O8 P1	M+H	2	6	22	100	A	1.16119	0.215604	1.17879	NaN	0.022824	1.64161	0.0269006	0
FALSE	1118	PC(16:0_22:6)	PC(38:6)	PC	805.562	15.1392	C46 H80 N1 O8 P1	M+H	3	6	24	100	A	0.869762	-0.201308	0.790893	NaN	0.01008	1.99654	0.000392392	0
FALSE	1167	PC(16:0COOH_20:5)	PC(36:5COOH)	PC	809.521	14.5864	C44 H76 N1 O10 P1	M+H	1	1	0	50	B	1.28609	0.362995	1.37095	NaN	0.0243463	1.61357	0.0148591	0
FALSE	928	PC(18:0_18:0)	PC(36:0)	PC	789.625	19.061	C44 H88 N1 O8 P1	M+H	2	2	12	100	A	1.29026	0.367657	1.35204	NaN	0.0100445	1.99807	0.00787418	0
FALSE	1201	PC(18:0_20:2)	PC(38:2)	PC	813.625	18.1518	C46 H88 N1 O8 P1	M+H	3	4	19	100	A	0.713467	-0.487081	0.666636	NaN	0.00428872	2.36767	0.00184337	0
FALSE	1190	PC(18:0_20:3)	PC(38:3)	PC	811.609	17.3844	C46 H86 N1 O8 P1	M+H	2	2	19	100	A	0.623943	-0.680513	0.628781	NaN	0.000426006	3.37058	0.00111269	0
FALSE	1185	TG(16:0_16:1_18:2)	TG(50:3)	TG	828.721	23.3879	C53 H96 O6	M+NH4	1	2	1	100	A	1.77015	0.82387	1.75475	1.56983	0.0637151	1.19576	0.124075	0.105153
FALSE	1270	TG(16:0_16:1_22:6)	TG(54:7)	TG	876.721	23.1033	C57 H96 O6	M+NH4	1	6	1	50	A	1.75598	0.812274	1.28101	1.59886	0.298535	0.525004	0.166484	0.387832
FALSE	1180	PC(18:0_20:4)	PC(38:4)	PC	809.593	16.8549	C46 H84 N1 O8 P1	M+H	3	6	22	100	A	1.1665	0.222184	1.15291	NaN	0.00464962	2.33258	0.037779	0
FALSE	872	PC(18:1_18:0)	PC(36:1)	PC	787.609	17.9775	C44 H86 N1 O8 P1	M+H	2	3	26	100	A	1.22694	0.29506	1.15308	NaN	0.0259843	1.58529	0.0518583	0
FALSE	1173	PC(18:1_20:3)	PC(38:4)	PC	809.593	16.1786	C46 H84 N1 O8 P1	M+H	3	6	22	50	A	0.748578	-0.417776	0.775567	NaN	0.000920121	3.03615	0.00202832	0
FALSE	1156	PC(20:4_18:1)	PC(38:5)	PC	807.578	15.6108	C46 H82 N1 O8 P1	M+H	2	2	24	100	A	1.29389	0.371718	1.3313	NaN	0.00503242	2.29822	0.00486321	0
FALSE	1256	PC(21:6_18:0)	PC(39:6)	PC	819.578	17.5002	C47 H82 N1 O8 P1	M+H	1	4	6	50	C	1.22779	0.296065	1.25606	NaN	0.0473773	1.32443	0.0365418	0
FALSE	1324	TG(34:2_22:5)	TG(56:7)	TG	904.752	23.3057	C59 H100 O6	M+NH4	1	4	1	50	B	1.67382	0.743145	1.41945	1.50192	0.0695909	1.15745	0.127785	0.124136
FALSE	1280	PC(22:5_18:2)	PC(40:7)	PC	831.578	16.19	C48 H82 N1 O8 P1	M+H	1	4	1	50	B	0.883474	-0.178741	0.832491	NaN	0.0297155	1.52702	0.028744	0
FALSE	1364	PC(22:6_20:0)	PC(42:6)	PC	861.625	17.7651	C50 H88 N1 O8 P1	M+H	2	2	8	100	A	0.849111	-0.235975	0.942147	NaN	0.0225397	1.64705	0.407948	0
FALSE	1423	PC(22:6_24:6)	PC(46:12)	PC	905.593	14.5012	C54 H84 N1 O8 P1	M+H	2	2	0	100	A	0.474874	-1.07438	0.494466	NaN	0.000865776	3.06259	8.75865e-05	0
FALSE	1440	PC(22:6_26:6)	PC(48:12)	PC	933.625	15.5664	C56 H88 N1 O8 P1	M+H	2	2	0	100	A	0.402832	-1.31175	0.391519	NaN	0.000189426	3.72256	0.000294485	0
FALSE	106	PC(24:0CHO)	PC(24:0CHO)	PC	635.416	5.10299	C32 H62 N1 O9 P1	M+H	1	2	0	50	C	0.615034	-0.701262	0.796987	NaN	0.0359954	1.44375	0.164051	0
FALSE	85	PC(24:6)	PC(24:6)	PC	609.343	2.7626	C32 H52 N1 O8 P1	M+H	1	1	0	50	C	1.96632	0.975499	1.97018	NaN	0.0343452	1.46413	0.0812578	0
FALSE	86	PC(24:6)	PC(24:6)	PC	609.343	2.89072	C32 H52 N1 O8 P1	M+H	1	1	0	100	C	1.83114	0.872743	1.65585	NaN	0.0138118	1.85975	0.0069156	0
FALSE	1445	PC(26:5_22:6)	PC(48:11)	PC	935.64	16.3616	C56 H90 N1 O8 P1	M+H	2	2	0	100	A	0.794621	-0.331661	0.808691	NaN	0.00751381	2.12414	0.0572939	0
FALSE	114	PC(28:0)	PC(28:0)	PC	677.5	13.5986	C36 H72 N1 O8 P1	M+H	1	1	13	100	C	0.667419	-0.583336	0.592804	NaN	0.00265993	2.57513	0.00669075	0
FALSE	117	PC(29:0)	PC(29:0)	PC	691.515	14.4377	C37 H74 N1 O8 P1	M+H	1	1	11	100	C	0.684769	-0.546311	0.664332	NaN	0.0169141	1.77175	0.00650794	0
FALSE	129	PC(30:0)	PC(30:0)	PC	705.531	15.1763	C38 H76 N1 O8 P1	M+H	2	1	12	100	C	0.886252	-0.174211	0.919579	NaN	0.0382717	1.41712	0.186995	0
FALSE	124	PC(30:1)	PC(30:1)	PC	703.515	14.2455	C38 H74 N1 O8 P1	M+H	1	1	10	100	C	0.811438	-0.301447	0.778457	NaN	0.0194779	1.71046	0.00782651	0
FALSE	119	PC(30:2)	PC(30:2)	PC	701.5	13.1588	C38 H72 N1 O8 P1	M+H	1	1	7	100	C	0.818729	-0.288542	0.610251	NaN	0.0395832	1.40249	0.00150868	0
FALSE	213	PC(32:2)	PC(32:2)	PC	729.531	14.9857	C40 H76 N1 O8 P1	M+H	1	2	13	100	C	0.665383	-0.587742	0.690588	NaN	0.00185208	2.73234	0.0100382	0
FALSE	310	PE(P-16:1_20:4)	PE(P-36:5)	PE	721.505	15.1795	C41 H72 N1 O7 P1	M+H	1	2	0	50	B	1.59272	0.671496	1.46221	1.56862	0.128576	0.89084	0.249103	0.1674
FALSE	1552	PC(32:4)	PC(32:4)	PC	725.5	12.8665	C40 H72 N1 O8 P1	M+H	1	1	11	100	C	1.2995	0.377959	1.19516	NaN	0.025448	1.59435	0.125045	0
FALSE	380	PC(33:3)	PC(33:3)	PC	741.531	16.3264	C41 H76 N1 O8 P1	M+H	1	1	10	100	C	0.579478	-0.787175	0.459758	NaN	0.0137144	1.86282	0.000398284	0
FALSE	1497	PC(33:5)	PC(33:5)	PC	737.5	14.5208	C41 H72 N1 O8 P1	M+H	1	2	4	100	C	1.35407	0.437307	1.47212	NaN	0.00819078	2.08667	0.000133966	0
FALSE	530	PC(34:3)	PC(34:3)	PC	755.547	14.9704	C42 H78 N1 O8 P1	M+H	2	1	14	100	C	0.788738	-0.342381	0.892906	NaN	0.0249958	1.60213	0.147406	0
FALSE	793	PE(P-20:3_22:6)	PE(P-42:9)	PE	797.536	17.3095	C47 H76 N1 O7 P1	M+H	1	2	0	50	B	1.57176	0.652385	1.39027	1.47943	0.283583	0.54732	0.423137	0.394657
FALSE	514	PC(34:4)	PC(34:4)	PC	753.531	13.9856	C42 H76 N1 O8 P1	M+H	1	1	22	100	C	1.50069	0.585629	1.6261	NaN	0.0102409	1.98966	0.00730975	0
FALSE	1499	PC(34:6)	PC(34:6)	PC	749.5	14.7068	C42 H72 N1 O8 P1	M+H	1	1	4	50	C	0.508932	-0.974454	0.495017	NaN	0.000448897	3.34785	0.00253714	0
FALSE	1498	PC(34:6)	PC(34:6)	PC	749.5	11.8813	C42 H72 N1 O8 P1	M+H	1	1	4	50	C	0.50562	-0.983875	0.528192	NaN	0.00159653	2.79682	0.00190521	0
FALSE	802	PC(35:0)	PC(35:0)	PC	775.609	18.508	C43 H86 N1 O8 P1	M+H	1	1	13	100	C	1.32351	0.404367	1.25128	NaN	0.0439922	1.35662	0.144161	0
FALSE	1131	Hex1Cer(d18:1_24:1)	Hex1Cer(d42:2)	Hex1Cer	809.674	19.2212	C48 H91 N1 O8	M+H	1	1	0	100	B	1.55514	0.637044	1.62791	NaN	0.310471	0.507978	0.324128	0
FALSE	1589	PC(35:3)	PC(35:3)	PC	769.562	17.5774	C43 H80 N1 O8 P1	M+H	1	1	12	50	C	0.745947	-0.422854	0.752722	NaN	0.0426539	1.37004	0.0306313	0
FALSE	688	PC(35:4)	PC(35:4)	PC	767.547	16.4479	C43 H78 N1 O8 P1	M+H	1	3	15	100	C	0.801232	-0.319708	0.847516	NaN	0.026911	1.57007	0.156553	0
FALSE	646	PC(35:5)	PC(35:5)	PC	765.531	16.334	C43 H76 N1 O8 P1	M+H	1	1	10	100	C	0.743181	-0.428214	0.588351	NaN	0.00665093	2.17712	0.00325458	0
FALSE	1443	TG(16:0_16:1_16:1)	TG(48:2)	TG	802.705	23.4661	C51 H94 O6	M+NH4	1	3	1	50	A	1.54852	0.630891	1.47737	1.44381	0.215968	0.665611	0.0685417	0.282263
FALSE	1523	TG(25:0_14:0_16:0)	TG(55:0)	TG	904.846	25.9084	C58 H112 O6	M+NH4	1	1	15	50	C	1.54428	0.626938	1.18369	1.41865	0.499799	0.301204	0.672411	0.583787
FALSE	645	PC(35:5)	PC(35:5)	PC	765.531	16.2495	C43 H76 N1 O8 P1	M+H	1	1	10	50	C	0.490622	-1.02732	0.483046	NaN	0.0133267	1.87528	0.00070366	0
FALSE	686	PC(35:4)	PC(35:4)	PC	767.547	14.772	C43 H78 N1 O8 P1	M+H	1	3	15	100	C	1.54126	0.62411	1.54902	NaN	0.0550355	1.25936	0.0517027	0
FALSE	626	PC(35:6)	PC(35:6)	PC	763.515	14.9985	C43 H74 N1 O8 P1	M+H	1	3	6	50	C	1.55409	0.636073	1.07187	NaN	0.018128	1.74165	0.485913	0
FALSE	480	PC(O-34:0)	PC(O-34:0)	PC	747.614	19.2217	C42 H86 N1 O7 P1	M+H	1	1	0	50	C	1.50671	0.591406	1.50234	NaN	0.176041	0.754386	0.155183	0
FALSE	1598	PC(35:8)	PC(35:8)	PC	759.484	14.4985	C43 H70 N1 O8 P1	M+H	1	1	0	50	C	1.37292	0.457251	1.43811	NaN	0.0109407	1.96096	0.0149837	0
FALSE	1129	Hex1Cer(d18:1_22:0)	Hex1Cer(d40:1)	Hex1Cer	783.659	19.2827	C46 H89 N1 O8	M+H	1	1	0	100	B	1.50092	0.585847	1.61406	NaN	0.498538	0.302302	0.392053	0
FALSE	841	PC(36:3)	PC(36:3)	PC	783.578	16.0758	C44 H82 N1 O8 P1	M+H	1	1	20	100	C	0.719657	-0.474618	0.702559	NaN	0.00153028	2.81523	0.00049601	0
FALSE	818	PC(36:5)	PC(36:5)	PC	779.547	14.1804	C44 H78 N1 O8 P1	M+H	2	1	21	50	C	1.64032	0.71398	1.70446	NaN	0.000259831	3.58531	0.00325286	0
FALSE	819	PC(36:5)	PC(36:5)	PC	779.547	14.5586	C44 H78 N1 O8 P1	M+H	1	1	21	100	C	1.60876	0.685947	1.67149	NaN	0.00135336	2.86859	0.0100728	0
FALSE	807	PC(36:6)	PC(36:6)	PC	777.531	13.6078	C44 H76 N1 O8 P1	M+H	2	1	17	100	C	0.70797	-0.498241	0.558581	NaN	3.86398e-05	4.41297	0.0140272	0
FALSE	808	PC(36:6)	PC(36:6)	PC	777.531	15.4196	C44 H76 N1 O8 P1	M+H	1	1	17	50	C	0.252871	-1.98353	0.296162	NaN	4.5662e-05	4.34045	7.23964e-05	0
FALSE	944	PC(37:6)	PC(37:6)	PC	791.547	15.3381	C45 H78 N1 O8 P1	M+H	1	4	6	50	C	0.560029	-0.836426	0.567009	NaN	0.00182029	2.73986	0.00233743	0
FALSE	1127	Hex1Cer(d18:1_20:0)	Hex1Cer(d38:1)	Hex1Cer	755.628	18.2347	C44 H85 N1 O8	M+H	1	1	0	100	B	1.48873	0.57408	1.40633	NaN	0.383309	0.416451	0.45858	0
FALSE	1132	Hex1Cer(d18:1_24:0)	Hex1Cer(d42:1)	Hex1Cer	811.69	20.2064	C48 H93 N1 O8	M+H	1	1	0	100	B	1.47834	0.563978	1.59919	NaN	0.575009	0.240326	0.494058	0
FALSE	918	MG(P-13:1)	MG(P-13:1)	MG	270.219	1.37265	C16 H30 O3	M+NH4	1	1	0	50	C	1.47498	0.560695	1.24449	1.28515	0.459428	0.337782	0.63104	0.61928
FALSE	938	PC(37:6)	PC(37:6)	PC	791.547	14.4197	C45 H78 N1 O8 P1	M+H	2	4	6	100	A	0.476099	-1.07067	0.569834	NaN	0.0096892	2.01371	0.00552996	0
FALSE	620	PE(P-18:0_22:7)	PE(P-40:7)	PE	773.536	16.627	C45 H76 N1 O7 P1	M+H	1	2	0	100	B	1.47354	0.559284	1.33989	1.49708	0.187761	0.726395	0.0137383	0.164402
FALSE	1528	PC(37:7)	PC(37:7)	PC	789.531	15.776	C45 H76 N1 O8 P1	M+H	2	4	4	100	A	0.634998	-0.655176	0.737969	NaN	0.00112574	2.94856	0.0407591	0
FALSE	1192	PC(38:3)	PC(38:3)	PC	811.609	17.7566	C46 H86 N1 O8 P1	M+H	2	2	19	100	B	0.651475	-0.618218	0.658674	NaN	0.00290908	2.53624	0.00191914	0
FALSE	41	LPC(18:2)	LPC(18:2)	LPC	519.332	2.60044	C26 H50 N1 O7 P1	M+H	1	1	2	100	C	1.47165	0.55743	1.43213	1.44282	0.35493	0.449857	0.402989	0.352735
FALSE	1065	PC(38:7)	PC(38:7)	PC	803.547	13.8213	C46 H78 N1 O8 P1	M+H	3	2	11	100	B	0.782649	-0.353562	0.756483	NaN	0.0119605	1.92225	0.0279546	0
FALSE	1590	PC(38:7COOH)	PC(38:7COOH)	PC	833.521	15.4264	C46 H76 N1 O10 P1	M+H	1	1	0	50	C	4.30175	2.10492	3.8124	NaN	0.00205562	2.68706	0.00848884	0
FALSE	54	LPC(18:0)	LPC(18:0)	LPC	523.364	6.47016	C26 H54 N1 O7 P1	M+H	1	1	2	50	C	1.46805	0.553897	1.53284	1.42986	0.2055	0.687188	0.221629	0.278048
FALSE	1030	PC(38:8)	PC(38:8)	PC	801.531	12.7476	C46 H76 N1 O8 P1	M+H	1	1	6	50	C	0.463411	-1.10964	0.46253	NaN	0.000152993	3.81533	0.000990838	0
FALSE	264	PE(33:1)+D7:(s)	PE(33:1)+D7:(s)	PE	710.559	16.3946	C38 H67 D7 N1 O8 P1	M+H	1	2	0	50	C	1.45738	0.543375	1.37879	1.31421	0.627697	0.20225	0.669623	0.729402
FALSE	1007	PC(38:9)	PC(38:9)	PC	799.515	12.125	C46 H74 N1 O8 P1	M+H	1	1	2	100	C	0.709833	-0.494448	0.662418	NaN	0.0219907	1.65776	0.0126502	0
FALSE	1226	PC(39:7)	PC(39:7)	PC	817.562	14.5722	C47 H80 N1 O8 P1	M+H	1	1	2	100	C	0.763535	-0.389234	0.783184	NaN	0.0180165	1.74433	0.105533	0
FALSE	1512	TG(14:0_14:0_15:0)	TG(43:0)	TG	736.658	22.958	C46 H88 O6	M+NH4	1	1	1	50	A	1.44477	0.530838	1.53641	1.32072	0.442423	0.354162	0.423034	0.563146
FALSE	1315	PC(40:1)	PC(40:1)	PC	843.672	20.1333	C48 H94 N1 O8 P1	M+H	1	1	20	100	C	1.26934	0.344084	1.11376	NaN	0.0113129	1.94643	0.431823	0
FALSE	1566	PC(40:2)	PC(40:2)	PC	841.656	19.0758	C48 H92 N1 O8 P1	M+H	1	1	18	50	C	1.31498	0.395045	1.27357	NaN	0.0360615	1.44296	0.00582	0
FALSE	1308	PC(40:3)	PC(40:3)	PC	839.64	18.4008	C48 H90 N1 O8 P1	M+H	1	1	20	100	C	0.872913	-0.19609	0.892519	NaN	0.0251965	1.59866	0.16749	0
FALSE	1310	PC(40:3)	PC(40:3)	PC	839.64	18.6329	C48 H90 N1 O8 P1	M+H	1	1	20	50	C	0.817718	-0.290325	0.820901	NaN	0.00720588	2.14231	0.00268237	0
FALSE	430	PE(20:4_16:0)	PE(36:4)	PE	739.515	15.9099	C41 H74 N1 O8 P1	M+H	1	3	2	50	B	1.43005	0.516062	1.48869	1.40287	0.0525528	1.2794	0.132571	0.124749
FALSE	1302	PC(40:4)	PC(40:4)	PC	837.625	18.0816	C48 H88 N1 O8 P1	M+H	1	1	24	100	C	1.22441	0.292083	1.16374	NaN	0.00788761	2.10305	0.193537	0
FALSE	266	PE(17:3CHO_16:0)	PE(33:3CHO)	PE	713.463	6.53842	C38 H68 N1 O9 P1	M+H	1	1	0	100	C	1.42748	0.513473	1.18876	1.43904	0.242985	0.614421	0.164956	0.248633
FALSE	1300	PC(40:4)	PC(40:4)	PC	837.625	17.7393	C48 H88 N1 O8 P1	M+H	2	1	24	100	C	1.21746	0.283873	1.27815	NaN	0.0116375	1.93414	0.0107606	0
FALSE	1187	TG(16:0_16:1_18:1)	TG(50:2)	TG	830.736	23.8724	C53 H98 O6	M+NH4	1	3	1	100	A	1.41472	0.50052	1.46556	1.26929	0.202242	0.694128	0.226704	0.306646
FALSE	1295	PC(40:5)	PC(40:5)	PC	835.609	16.9159	C48 H86 N1 O8 P1	M+H	2	1	24	100	C	1.15021	0.201896	1.18418	NaN	0.020458	1.68914	0.0458095	0
FALSE	1232	TG(16:0_18:2_18:2)	TG(52:4)	TG	854.736	23.4779	C55 H98 O6	M+NH4	1	4	1	100	A	1.39774	0.483098	1.37412	1.26862	0.0888622	1.05128	0.260604	0.152438
FALSE	218	PE(21:4)	PE(21:4)	PE	529.28	2.99692	C26 H44 N1 O8 P1	M+H	1	1	0	100	C	1.39538	0.480655	1.33925	1.37452	0.17679	0.752543	0.281956	0.230461
FALSE	1272	PC(40:8)	PC(40:8)	PC	829.562	14.1667	C48 H80 N1 O8 P1	M+H	2	1	8	100	C	0.619204	-0.691513	0.535438	NaN	0.00586833	2.23149	0.00582827	0
FALSE	1266	PC(40:9)	PC(40:9)	PC	827.547	13.297	C48 H78 N1 O8 P1	M+H	1	1	6	100	C	0.67053	-0.576627	0.588535	NaN	0.0103569	1.98477	0.00333096	0
FALSE	1570	PC(40:9COOH)	PC(40:9COOH)	PC	857.521	15.1058	C48 H76 N1 O10 P1	M+H	1	1	0	50	C	1.49288	0.578099	1.50958	NaN	0.00232909	2.63281	0.0602392	0
FALSE	1331	PC(41:6)	PC(41:6)	PC	847.609	17.1672	C49 H86 N1 O8 P1	M+H	1	1	2	100	C	1.39523	0.480508	1.37737	NaN	0.0135076	1.86942	0.037535	0
FALSE	550	PC(34:2)	PC(34:2)	PC	757.562	15.4983	C42 H80 N1 O8 P1	M+H	1	4	30	50	C	1.39322	0.478419	1.45773	NaN	0.147286	0.831837	0.138419	0
FALSE	1330	PC(41:6)	PC(41:6)	PC	847.609	16.9486	C49 H86 N1 O8 P1	M+H	1	1	2	100	C	1.25791	0.331027	1.28418	NaN	0.0166057	1.77974	0.00546256	0
FALSE	1327	PC(41:7)	PC(41:7)	PC	845.593	15.9038	C49 H84 N1 O8 P1	M+H	1	1	2	50	C	0.511487	-0.96723	0.597447	NaN	0.0001125	3.94885	0.00488318	0
FALSE	1288	TG(16:0_18:2_20:4)	TG(54:6)	TG	878.736	23.2253	C57 H98 O6	M+NH4	1	6	1	50	A	1.38361	0.468439	1.68888	1.25094	0.186984	0.728195	0.096318	0.282424
FALSE	1591	PC(42:1)	PC(42:1)	PC	871.703	21.0632	C50 H98 N1 O8 P1	M+H	1	1	15	50	C	1.33392	0.415667	1.74455	NaN	0.0392187	1.40651	0.00898574	0
FALSE	1123	Hex1Cer(d18:1_16:0)	Hex1Cer(d34:1)	Hex1Cer	699.565	15.6725	C40 H77 N1 O8	M+H	1	1	0	100	B	1.37919	0.463823	1.43943	NaN	0.180387	0.743795	0.142358	0
FALSE	1335	PC(42:11)	PC(42:11)	PC	851.547	12.8345	C50 H78 N1 O8 P1	M+H	1	1	2	100	C	0.771039	-0.375124	0.746976	NaN	0.00416457	2.38043	0.00419143	0
FALSE	637	PE(P-20:2_20:4)	PE(P-40:6)	PE	775.552	16.7109	C45 H78 N1 O7 P1	M+H	1	3	0	100	B	1.37648	0.460985	1.34626	1.38638	0.109528	0.960476	0.116614	0.0556823
FALSE	1223	DG(21:4_21:1)	DG(42:5)	DG	698.585	21.1861	C45 H78 O5	M+H	2	1	6	100	B	1.37639	0.460885	1.33683	NaN	0.191344	0.718186	0.21197	0
FALSE	1333	PC(42:12)	PC(42:12)	PC	849.531	14.1113	C50 H76 N1 O8 P1	M+H	1	1	0	50	C	0.8239	-0.279459	0.795949	NaN	0.0261375	1.58274	0.0292223	0
FALSE	830	MG(16:0)	MG(16:0)	MG	330.277	6.6459	C19 H38 O4	M+NH4	2	1	3	100	A	1.37573	0.460196	1.11964	1.19941	0.318105	0.497429	0.448329	0.606962
FALSE	1332	PC(42:12)	PC(42:12)	PC	849.531	13.8112	C50 H76 N1 O8 P1	M+H	1	1	0	50	C	0.546185	-0.872538	0.500728	NaN	0.0196805	1.70596	0.00103786	0
FALSE	1382	PC(42:2)	PC(42:2)	PC	869.687	20.4206	C50 H96 N1 O8 P1	M+H	1	1	16	100	C	1.36977	0.453932	1.49834	NaN	0.030754	1.5121	0.0467672	0
FALSE	1379	PC(42:4)	PC(42:4)	PC	865.656	18.6483	C50 H92 N1 O8 P1	M+H	1	1	20	100	C	1.47247	0.558239	1.62521	NaN	0.0208603	1.68068	0.00369423	0
FALSE	1369	PC(42:5)	PC(42:5)	PC	863.64	17.8418	C50 H90 N1 O8 P1	M+H	1	1	9	100	C	1.70326	0.768295	1.8012	NaN	1.16166e-05	4.93492	0.000150273	0
FALSE	407	PC(O-34:2)	PC(O-34:2)	PC	743.583	16.5769	C42 H82 N1 O7 P1	M+H	1	3	0	50	C	1.36958	0.453733	1.21178	NaN	0.383276	0.416489	0.53652	0
FALSE	1362	PC(42:6)	PC(42:6)	PC	861.625	17.3164	C50 H88 N1 O8 P1	M+H	2	2	8	100	C	1.58191	0.66167	1.67327	NaN	0.000105784	3.97558	0.000694829	0
FALSE	487	PE(P-18:1_20:4)	PE(P-38:5)	PE	749.536	16.7147	C43 H76 N1 O7 P1	M+H	1	2	0	100	B	1.36292	0.446702	1.40689	1.29585	0.339117	0.469651	0.221919	0.512322
FALSE	1360	PC(42:6)	PC(42:6)	PC	861.625	16.9566	C50 H88 N1 O8 P1	M+H	1	2	8	100	C	0.674815	-0.567436	0.638306	NaN	0.000247726	3.60603	0.00108432	0
FALSE	718	CL(P-65:14_18:0)	CL(P-83:14)	CL	1575.06	15.443	C92 H152 O16 P2	M-H	1	1	0	50	C	1.36071	0.44436	1.46775	NaN	0.063314	1.1985	0.0437302	0
FALSE	1355	PC(42:7)	PC(42:7)	PC	859.609	16.5086	C50 H86 N1 O8 P1	M+H	2	3	6	100	A	0.719013	-0.475911	0.678146	NaN	0.00226998	2.64398	0.00369696	0
FALSE	1347	PC(42:8)	PC(42:8)	PC	857.593	15.4821	C50 H84 N1 O8 P1	M+H	2	2	4	100	B	0.492061	-1.02309	0.456463	NaN	0.000121685	3.91476	2.9938e-05	0
FALSE	1346	PC(42:8)	PC(42:8)	PC	857.593	15.0191	C50 H84 N1 O8 P1	M+H	1	2	4	50	C	0.464487	-1.10629	0.424662	NaN	0.0003434	3.4642	0.00928582	0
FALSE	1345	PC(42:9)	PC(42:9)	PC	855.578	14.9434	C50 H82 N1 O8 P1	M+H	1	1	4	100	C	0.556555	-0.845405	0.604823	NaN	0.00141386	2.84959	0.00329513	0
FALSE	1342	PC(42:9)	PC(42:9)	PC	855.578	14.556	C50 H82 N1 O8 P1	M+H	1	1	4	100	C	0.494499	-1.01596	0.508688	NaN	0.000520339	3.28371	0.00269289	0
FALSE	1555	PC(37:5)	PC(37:5)	PC	793.562	14.9355	C45 H80 N1 O8 P1	M+H	1	1	10	50	C	1.34703	0.429783	1.4433	NaN	0.0778098	1.10897	0.0204127	0
FALSE	36	LPC(16:0)	LPC(16:0)	LPC	495.332	3.61487	C24 H50 N1 O7 P1	M+H	2	1	3	100	C	1.34539	0.428023	1.34918	1.23202	0.529269	0.276324	0.209856	0.668052
FALSE	1340	PC(42:9)	PC(42:9)	PC	855.578	14.1833	C50 H82 N1 O8 P1	M+H	1	1	4	100	C	0.452502	-1.144	0.455343	NaN	0.000338352	3.47063	0.000526672	0
FALSE	1208	TG(16:0_16:0_18:0)	TG(50:0)	TG	834.768	24.9442	C53 H102 O6	M+NH4	1	1	1	50	A	1.3403	0.422555	1.3991	1.23465	0.712752	0.147062	0.666249	0.791808
FALSE	1255	TG(16:0_18:1_18:2)	TG(52:3)	TG	856.752	23.9404	C55 H100 O6	M+NH4	2	1	1	100	A	1.33451	0.416308	1.25993	1.21008	0.134484	0.871328	0.2648	0.224607
FALSE	1401	PC(44:10)	PC(44:10)	PC	881.593	14.8288	C52 H84 N1 O8 P1	M+H	1	1	2	100	C	0.55735	-0.843346	0.576665	NaN	0.000219611	3.65835	0.00164779	0
FALSE	1291	TG(16:0_16:0_22:6)	TG(54:6)	TG	878.736	23.57	C57 H98 O6	M+NH4	2	6	1	100	A	1.33194	0.413528	1.4884	1.20514	0.0527742	1.27758	0.0462117	0.118079
FALSE	806	PC(36:6)	PC(36:6)	PC	777.531	13.4674	C44 H76 N1 O8 P1	M+H	1	1	17	50	C	1.33062	0.412095	1.66102	NaN	0.177054	0.751895	0.0938707	0
FALSE	1387	PC(44:13)	PC(44:13)	PC	875.547	12.6014	C52 H78 N1 O8 P1	M+H	1	1	0	100	C	0.790942	-0.338357	0.798328	NaN	0.0263407	1.57937	0.030835	0
FALSE	1417	PC(44:5)	PC(44:5)	PC	891.672	18.804	C52 H94 N1 O8 P1	M+H	1	1	2	100	C	2.18055	1.12469	2.12725	NaN	1.38082e-05	4.85986	0.00011572	0
FALSE	1416	PC(44:5)	PC(44:5)	PC	891.672	18.539	C52 H94 N1 O8 P1	M+H	1	1	2	50	C	0.600902	-0.734798	1.22527	NaN	0.000967348	3.01442	0.151408	0
FALSE	1407	PC(44:6)	PC(44:6)	PC	889.656	18.1815	C52 H92 N1 O8 P1	M+H	1	1	4	100	C	1.28045	0.356652	1.26933	NaN	0.0128536	1.89098	0.0346064	0
FALSE	1408	PC(44:6)	PC(44:6)	PC	889.656	18.8957	C52 H92 N1 O8 P1	M+H	1	1	4	100	C	0.680358	-0.555634	0.681244	NaN	0.000958424	3.01844	0.0220992	0
FALSE	1406	PC(44:6)	PC(44:6)	PC	889.656	17.9239	C52 H92 N1 O8 P1	M+H	1	1	4	50	C	0.284461	-1.8137	0.468483	NaN	0.000696912	3.15682	0.00839892	0
FALSE	84	PG(33:1)+D7:(s)	PG(33:1)+D7:(s)	PG	741.554	14.9948	C39 H68 D7 O10 P1	M+NH4	1	2	0	100	C	1.32339	0.404235	1.18236	1.18004	0.196598	0.70642	0.300905	0.436793
FALSE	1404	PC(44:9)	PC(44:9)	PC	883.609	15.7827	C52 H86 N1 O8 P1	M+H	1	1	0	100	C	0.428516	-1.22258	0.353726	NaN	0.000345321	3.46178	4.19243e-05	0
FALSE	1584	PC(19:3COOH_15:0)	PC(34:3COOH)	PC	785.521	14.7188	C42 H76 N1 O10 P1	M+H	1	2	0	50	C	1.32216	0.402898	1.02616	NaN	0.204215	0.689913	0.890469	0
FALSE	1289	TG(16:0_18:2_20:4)	TG(54:6)	TG	878.736	23.2949	C57 H98 O6	M+NH4	1	6	1	100	A	1.31934	0.399819	1.06519	1.20985	0.0931741	1.0307	0.780445	0.149825
FALSE	1429	PC(46:10)	PC(46:10)	PC	909.625	16.1119	C54 H88 N1 O8 P1	M+H	1	1	0	100	C	0.687455	-0.540663	0.751786	NaN	0.000866512	3.06223	0.0109867	0
FALSE	1218	PC(38:1)	PC(38:1)	PC	815.64	19.2155	C46 H90 N1 O8 P1	M+H	2	1	22	50	C	1.3167	0.396926	1.22456	NaN	0.236011	0.627067	0.0903795	0
FALSE	1424	PC(46:11)	PC(46:11)	PC	907.609	15.1986	C54 H86 N1 O8 P1	M+H	2	1	0	100	C	0.737402	-0.439478	0.686144	NaN	0.000766718	3.11536	0.00482918	0
FALSE	1592	PC(46:11CHO)	PC(46:11CHO)	PC	921.588	13.0593	C54 H84 N1 O9 P1	M+H	1	1	0	50	C	1.64692	0.719774	1.80825	NaN	0.00383233	2.41654	0.00104945	0
FALSE	1421	PC(46:13)	PC(46:13)	PC	903.578	13.6227	C54 H82 N1 O8 P1	M+H	1	1	0	50	C	0.372633	-1.42417	0.389838	NaN	2.86907e-05	4.54226	2.98746e-05	0
FALSE	1436	PC(46:6)	PC(46:6)	PC	917.687	19.9019	C54 H96 N1 O8 P1	M+H	1	1	0	50	C	0.795444	-0.330168	0.841353	NaN	0.00443071	2.35353	0.0570499	0
FALSE	1086	TG(14:0_15:0_16:0)	TG(45:0)	TG	764.689	23.5776	C48 H92 O6	M+NH4	1	1	1	100	A	1.30749	0.386798	1.34806	1.18361	0.277953	0.556028	0.312317	0.52055
FALSE	651	PI(20:4_17:0)	PI(37:4)	PI	872.541	14.619	C46 H81 O13 P1	M+NH4	2	1	2	100	B	1.30635	0.385546	1.28611	1.25703	0.0724418	1.14001	0.0991792	0.106712
FALSE	1435	PC(46:6)	PC(46:6)	PC	917.687	19.0319	C54 H96 N1 O8 P1	M+H	1	1	0	50	C	0.608133	-0.71754	0.468335	NaN	0.0146727	1.83349	0.00412296	0
FALSE	1390	TG(16:0_18:0_24:6)	TG(58:6)	TG	934.799	24.4367	C61 H106 O6	M+NH4	1	4	0	50	A	1.30439	0.383371	1.20631	1.18479	0.383392	0.416357	0.066369	0.550797
FALSE	1367	TG(18:0_18:0_20:4)	TG(56:4)	TG	910.799	24.8202	C59 H106 O6	M+NH4	3	5	1	100	A	1.30361	0.382512	1.2769	1.17638	0.0948038	1.02317	0.163463	0.245237
FALSE	694	CL(22:6_18:1_18:1_18:1)	CL(76:9)	CL	1503.02	22.5565	C85 H148 O17 P2	M-H	1	1	0	50	C	1.30033	0.378879	1.49713	NaN	0.0913425	1.03933	0.0256213	0
FALSE	1514	PC(O-35:6)	PC(O-35:6)	PC	749.536	16.7077	C43 H76 N1 O7 P1	M+H	1	4	0	50	C	1.29966	0.37813	1.55084	NaN	0.341996	0.465979	0.0785454	0
FALSE	1433	PC(46:6)	PC(46:6)	PC	917.687	18.9034	C54 H96 N1 O8 P1	M+H	1	1	0	100	C	0.489192	-1.03153	0.406298	NaN	8.81686e-06	5.05469	0.000194063	0
FALSE	1442	TG(14:0_16:0_18:2)	TG(48:2)	TG	802.705	23.3762	C51 H94 O6	M+NH4	1	3	1	50	A	1.2969	0.375072	1.49401	1.15274	0.0713039	1.14689	0.0647892	0.366152
FALSE	1303	TG(18:1_18:2_18:2)	TG(54:5)	TG	880.752	23.4838	C57 H100 O6	M+NH4	1	5	1	100	A	1.29468	0.372599	1.25629	1.17252	0.121659	0.914854	0.0398224	0.307774
FALSE	1432	PC(46:6)	PC(46:6)	PC	917.687	18.8333	C54 H96 N1 O8 P1	M+H	1	1	0	100	C	0.418353	-1.25721	0.406298	NaN	4.79271e-05	4.31942	0.000194063	0
FALSE	1460	PC(48:5)	PC(48:5)	PC	947.734	20.5866	C56 H102 N1 O8 P1	M+H	1	1	0	100	C	1.20393	0.267755	1.1902	NaN	0.022285	1.65199	0.0657197	0
FALSE	1455	PC(48:6)	PC(48:6)	PC	945.719	19.8429	C56 H100 N1 O8 P1	M+H	2	1	0	100	C	0.759283	-0.39729	0.715408	NaN	0.00237956	2.6235	0.00753396	0
FALSE	1452	PC(48:7)	PC(48:7)	PC	943.703	18.9708	C56 H98 N1 O8 P1	M+H	1	1	0	50	C	0.371494	-1.42859	0.42855	NaN	0.0019318	2.71404	0.00205765	0
FALSE	1461	PC(50:12)	PC(50:12)	PC	961.656	16.6395	C58 H92 N1 O8 P1	M+H	1	1	0	100	C	0.39875	-1.32644	0.392041	NaN	0.00383017	2.41678	0.00168408	0
FALSE	1484	PC(50:5)	PC(50:5)	PC	975.766	21.4614	C58 H106 N1 O8 P1	M+H	1	1	0	100	C	1.47048	0.556291	1.39332	NaN	0.00171405	2.76598	0.0139825	0
FALSE	1470	PC(50:7)	PC(50:7)	PC	971.734	19.9009	C58 H102 N1 O8 P1	M+H	2	1	0	100	C	0.493104	-1.02004	0.548715	NaN	9.67455e-06	5.01437	0.00484098	0
FALSE	1084	TG(14:0_15:0_16:0)	TG(45:0)	TG	764.689	23.4522	C48 H92 O6	M+NH4	1	1	1	50	A	1.28815	0.365299	1.37336	1.15463	0.480138	0.318634	0.408435	0.710798
FALSE	1468	PC(50:8)	PC(50:8)	PC	969.719	19.1646	C58 H100 N1 O8 P1	M+H	1	1	0	50	C	0.381685	-1.38955	0.384366	NaN	6.76496e-05	4.16973	0.00236153	0
FALSE	786	PC(O-15:1_22:6)	PC(O-37:7)	PC	775.552	17.3547	C45 H78 N1 O7 P1	M+H	2	3	0	100	B	1.50299	0.587833	1.50558	NaN	0.00156152	2.80645	0.00261815	0
FALSE	767	PC(O-15:2_22:6)	PC(O-37:8)	PC	773.536	16.39	C45 H76 N1 O7 P1	M+H	1	2	0	100	C	1.50703	0.591708	1.52616	NaN	0.00403178	2.3945	0.00127226	0
FALSE	1414	TG(18:1_22:6_22:6)	TG(62:13)	TG	976.752	22.7945	C65 H100 O6	M+NH4	1	1	1	50	A	1.28557	0.362408	1.15671	1.19912	0.748095	0.126043	0.852027	0.816613
FALSE	911	PE(24:5_22:6)	PE(46:11)	PE	865.562	15.5912	C51 H80 N1 O8 P1	M+H	1	2	0	50	A	1.28504	0.361819	1.27309	1.24708	0.478617	0.320012	0.50567	0.548642
FALSE	1153	Hex2Cer(d18:1_16:0)	Hex2Cer(d34:1)	Hex2Cer	861.618	15.0938	C46 H87 N1 O13	M+H	1	1	0	100	B	1.28495	0.361712	1.20902	NaN	0.385015	0.414522	0.488588	0
FALSE	663	PC(O-16:1_20:4)	PC(O-36:5)	PC	765.567	16.1233	C44 H80 N1 O7 P1	M+H	3	2	0	100	A	1.89198	0.919894	1.97529	NaN	1.67825e-05	4.77514	4.03643e-06	0
FALSE	1296	PC(40:5)	PC(40:5)	PC	835.609	17.3703	C48 H86 N1 O8 P1	M+H	1	1	24	100	C	1.28264	0.359117	1.28691	NaN	0.0525657	1.2793	0.0590941	0
FALSE	372	PC(O-18:4_16:1)	PC(O-34:5)	PC	737.536	14.5643	C42 H76 N1 O7 P1	M+H	1	2	0	100	C	2.71796	1.44252	2.91759	NaN	7.5534e-06	5.12186	0.00010739	0
FALSE	801	PC(35:0)	PC(35:0)	PC	775.609	18.2699	C43 H86 N1 O8 P1	M+H	1	1	13	100	C	1.27931	0.355369	1.24782	NaN	0.0650663	1.18664	0.0395321	0
FALSE	1516	PC(O-13:1_22:5)	PC(O-35:6)	PC	749.536	16.904	C43 H76 N1 O7 P1	M+H	2	4	0	100	C	1.27629	0.351953	1.35326	NaN	0.0547537	1.26159	0.0178928	0
FALSE	639	PC(O-18:4_18:2)	PC(O-36:6)	PC	763.552	14.8548	C44 H78 N1 O7 P1	M+H	1	2	0	100	C	1.42787	0.513868	1.30868	NaN	0.0204944	1.68836	0.0150315	0
FALSE	974	PC(O-18:4_20:1)	PC(O-38:5)	PC	793.599	17.0772	C46 H84 N1 O7 P1	M+H	1	4	0	100	C	1.39329	0.478492	1.29817	NaN	0.0154086	1.81224	0.100008	0
FALSE	1099	PA(15:0_18:1)+D7:(s)	PA(33:1)+D7:(s)	PA	667.517	15.349	C36 H62 D7 O8 P1	M+NH4	1	1	0	100	A	1.27369	0.349019	1.09211	1.04081	0.116246	0.934624	0.559509	0.706433
FALSE	1600	PC(40:7COOH)	PC(40:7COOH)	PC	861.552	16.3199	C48 H80 N1 O10 P1	M+H	1	1	0	50	C	1.27239	0.347542	1.36821	NaN	0.0603115	1.2196	0.0105783	0
FALSE	762	PE(22:6_18:0)	PE(40:6)	PE	791.547	16.6	C45 H78 N1 O8 P1	M+H	1	3	2	50	B	1.27042	0.3453	1.22055	1.23634	0.522572	0.281854	0.595225	0.596004
FALSE	590	PS(20:3_16:0)	PS(36:3)	PS	785.521	14.7072	C42 H76 N1 O10 P1	M+H	1	2	2	50	B	1.26964	0.344416	1.06299	NaN	0.126896	0.896551	0.735764	0
FALSE	189	LPC(18:1)	LPC(18:1)	LPC	521.348	3.74988	C26 H52 N1 O7 P1	M+H	1	1	8	50	C	1.26961	0.34439	1.1683	1.2539	0.181406	0.741347	0.238606	0.157118
FALSE	191	PC(O-32:0)	PC(O-32:0)	PC	719.583	17.5066	C40 H82 N1 O7 P1	M+H	2	1	0	100	C	1.37591	0.460387	1.31254	NaN	0.0351437	1.45415	0.0893961	0
FALSE	451	PS(15:0_18:1)+D7:(s)	PS(33:1)+D7:(s)	PS	754.549	14.5424	C39 H67 D7 N1 O10 P1	M+H	2	1	0	100	A	1.26809	0.342653	1.29063	NaN	0.129911	0.886355	0.138909	0
FALSE	1519	TG(16:0_17:0_18:0)	TG(51:0)	TG	848.783	25.0073	C54 H104 O6	M+NH4	1	2	1	50	A	1.26793	0.34247	1.18272	1.15267	0.438249	0.358279	0.46069	0.654185
FALSE	966	PC(O-38:6)	PC(O-38:6)	PC	791.583	16.2059	C46 H82 N1 O7 P1	M+H	2	3	0	100	B	1.26336	0.33727	1.29612	NaN	0.0543431	1.26486	0.00648273	0
FALSE	1014	PC(O-39:9)	PC(O-39:9)	PC	799.552	18.1207	C47 H78 N1 O7 P1	M+H	1	1	0	50	C	1.26054	0.334044	0.835014	NaN	0.106376	0.973157	0.180512	0
FALSE	1391	TG(18:0_18:0_22:6)	TG(58:6)	TG	934.799	24.6261	C61 H106 O6	M+NH4	1	4	1	100	A	1.2605	0.333996	1.23506	1.14484	0.10858	0.964249	0.154857	0.210722
FALSE	161	PC(O-32:1)	PC(O-32:1)	PC	717.567	17.285	C40 H80 N1 O7 P1	M+H	2	1	0	100	C	0.867538	-0.205002	0.854366	NaN	0.0226501	1.64493	0.0310249	0
FALSE	574	PE(20:4_18:0)	PE(38:4)	PE	767.547	17.4393	C43 H78 N1 O8 P1	M+H	1	4	3	50	B	1.25507	0.32777	1.30643	1.23843	0.0696897	1.15683	0.138253	0.176647
FALSE	145	PC(O-32:2)	PC(O-32:2)	PC	715.552	16.0328	C40 H78 N1 O7 P1	M+H	1	1	0	100	C	0.796795	-0.327719	0.815034	NaN	0.0137093	1.86298	0.0288474	0
FALSE	1593	PC(O-32:5)	PC(O-32:5)	PC	709.505	12.8578	C40 H72 N1 O7 P1	M+H	1	1	0	50	C	2.8811	1.52662	3.00934	NaN	8.26398e-05	4.08281	1.00417e-05	0
FALSE	1495	PC(O-32:6)	PC(O-32:6)	PC	707.489	11.3952	C40 H70 N1 O7 P1	M+H	1	1	0	100	C	1.55571	0.637573	1.53243	NaN	0.000944446	3.02482	0.00687431	0
FALSE	477	PC(O-34:0)	PC(O-34:0)	PC	747.614	18.7345	C42 H86 N1 O7 P1	M+H	2	1	0	100	C	1.28798	0.365113	1.2566	NaN	0.0416031	1.38087	0.0248158	0
FALSE	1304	TG(16:0_18:1_20:4)	TG(54:5)	TG	880.752	23.7933	C57 H100 O6	M+NH4	2	5	1	100	A	1.2508	0.322853	1.36913	1.1192	0.0730755	1.13623	0.0281804	0.371541
FALSE	1107	TG(15:0_16:0_16:0)	TG(47:0)	TG	792.721	24.1341	C50 H96 O6	M+NH4	2	2	1	100	A	1.24897	0.320735	1.66929	1.11123	0.657181	0.182315	0.369591	0.844005
FALSE	723	PC(35:2)	PC(35:2)	PC	771.578	16.1944	C43 H82 N1 O8 P1	M+H	1	1	14	100	C	1.24873	0.320462	1.11334	NaN	0.22576	0.646353	0.141426	0
FALSE	1093	TG(15:0_15:0_16:0)	TG(46:0)	TG	778.705	23.7455	C49 H94 O6	M+NH4	1	2	1	50	A	1.24862	0.32033	1.22252	1.13399	0.60879	0.215532	0.5862	0.777723
FALSE	440	PC(O-34:1)	PC(O-34:1)	PC	745.599	18.5162	C42 H84 N1 O7 P1	M+H	1	2	0	100	C	1.34165	0.424004	1.18837	NaN	0.0310201	1.50836	0.277718	0
FALSE	437	PC(O-34:1)	PC(O-34:1)	PC	745.599	17.5498	C42 H84 N1 O7 P1	M+H	2	2	0	100	C	1.30491	0.383946	1.3655	NaN	0.0270809	1.56734	0.0388196	0
FALSE	224	PE(P-16:0_16:0)	PE(P-32:0)	PE	675.52	17.5138	C37 H74 N1 O7 P1	M+H	1	1	0	100	B	1.2415	0.312083	1.26736	1.23731	0.0515556	1.28772	0.0611794	0.0656003
FALSE	385	PC(O-34:3)	PC(O-34:3)	PC	741.567	16.3517	C42 H80 N1 O7 P1	M+H	1	1	0	100	C	0.514883	-0.957684	0.509419	NaN	0.0017605	2.75436	0.00104446	0
FALSE	1339	TG(18:0_18:1_20:4)	TG(56:5)	TG	908.783	24.3245	C59 H104 O6	M+NH4	3	5	1	100	A	1.2299	0.298539	1.23224	1.11077	0.0759268	1.1196	0.0309444	0.252359
FALSE	110	LPC(20:4)	LPC(20:4)	LPC	543.332	2.39259	C28 H50 N1 O7 P1	M+H	1	1	3	100	C	1.22984	0.298471	1.30171	1.20899	0.412995	0.384055	0.44282	0.395872
FALSE	664	PE(O-40:5)	PE(O-40:5)	PE	779.583	18.284	C45 H82 N1 O7 P1	M+H	1	3	0	50	C	1.22823	0.296586	1.17001	1.22058	0.0557709	1.25359	0.316882	0.0721189
FALSE	376	PC(O-34:5)	PC(O-34:5)	PC	737.536	14.6282	C42 H76 N1 O7 P1	M+H	1	2	0	50	C	4.01572	2.00566	3.76778	NaN	0.00110512	2.95659	0.00133494	0
FALSE	366	PC(O-34:6)	PC(O-34:6)	PC	735.52	13.2093	C42 H74 N1 O7 P1	M+H	1	1	0	100	C	1.49637	0.581471	1.70605	NaN	0.000204382	3.68956	0.00543085	0
FALSE	1370	PC(42:5)	PC(42:5)	PC	863.64	18.0998	C50 H90 N1 O8 P1	M+H	1	1	9	50	C	1.22482	0.292567	1.48539	NaN	0.0573081	1.24178	0.00092576	0
FALSE	1525	PC(O-36:0)	PC(O-36:0)	PC	775.645	19.8369	C44 H90 N1 O7 P1	M+H	1	1	0	100	C	1.25396	0.326495	1.08478	NaN	0.01855	1.73166	0.719529	0
FALSE	1378	TG(18:1_18:1_22:6)	TG(58:8)	TG	930.768	23.5815	C61 H102 O6	M+NH4	1	5	1	100	A	1.22307	0.290512	1.11761	1.10571	0.18966	0.722025	0.432589	0.418494
FALSE	1338	TG(16:0_18:1_22:4)	TG(56:5)	TG	908.783	24.1843	C59 H104 O6	M+NH4	1	5	1	50	A	1.22288	0.290285	1.31012	1.08634	0.277642	0.556515	0.250556	0.669286
FALSE	247	PE(P-18:1_16:0)	PE(P-34:1)	PE	701.536	17.6002	C39 H76 N1 O7 P1	M+H	1	3	0	100	B	1.22267	0.290031	1.22769	1.22097	0.0572737	1.24205	0.0671002	0.0691235
FALSE	1154	Co(Q10)	Co(Q10)	Co	862.684	22.438	C59 H90 O4	M+NH4	2	1	0	100	A	1.22131	0.288427	1.06301	1.08318	0.117319	0.930633	0.472073	0.378479
FALSE	1104	PC(P-40:12)	PC(P-40:12)	PC	805.505	17.0978	C48 H72 N1 O7 P1	M+H	1	1	0	100	C	1.21817	0.284711	1.2291	NaN	0.087959	1.05572	0.147887	0
FALSE	1094	TG(14:0_16:0_16:0)	TG(46:0)	TG	778.705	23.864	C49 H94 O6	M+NH4	1	2	1	100	A	1.21803	0.284554	1.10193	1.10641	0.456027	0.341009	0.69357	0.717
FALSE	1210	TG(16:0_16:1_20:4)	TG(52:5)	TG	852.721	23.7183	C55 H96 O6	M+NH4	1	5	1	100	A	1.2178	0.284283	1.32522	1.09578	0.251369	0.599688	0.172268	0.52218
FALSE	1553	PC(O-36:1)	PC(O-36:1)	PC	773.63	18.7686	C44 H88 N1 O7 P1	M+H	1	1	0	100	C	1.28489	0.361642	1.18984	NaN	0.0458147	1.339	0.0413447	0
FALSE	1213	PC(O-39:2)	PC(O-39:2)	PC	813.661	20.4433	C47 H92 N1 O7 P1	M+H	1	1	0	100	C	1.21625	0.282436	1.26789	NaN	0.543011	0.265192	0.469832	0
FALSE	133	PC(30:0)	PC(30:0)	PC	705.531	15.949	C38 H76 N1 O8 P1	M+H	1	1	12	50	C	1.21254	0.278036	1.01897	NaN	0.233267	0.632146	0.926608	0
FALSE	533	PC(34:3)	PC(34:3)	PC	755.547	15.2466	C42 H78 N1 O8 P1	M+H	1	1	14	100	C	1.21181	0.277165	0.93899	NaN	0.668872	0.174657	0.88652	0
FALSE	709	PC(O-36:3)	PC(O-36:3)	PC	769.599	17.654	C44 H84 N1 O7 P1	M+H	1	3	0	100	C	0.725591	-0.462771	0.654305	NaN	0.0270283	1.56818	0.00817869	0
FALSE	1317	TG(16:0_16:0_22:4)	TG(54:4)	TG	882.768	24.1805	C57 H102 O6	M+NH4	2	6	1	100	A	1.20879	0.273562	1.22501	1.085	0.120196	0.92011	0.0958206	0.481019
FALSE	942	DG(O-32:4)	DG(O-32:4)	DG	546.465	18.882	C35 H62 O4	M+H	2	1	0	100	A	1.20446	0.268382	1.1489	NaN	0.201934	0.69479	0.300855	0
FALSE	707	PC(O-36:3)	PC(O-36:3)	PC	769.599	17.4348	C44 H84 N1 O7 P1	M+H	1	3	0	100	C	0.716942	-0.480072	0.779482	NaN	0.015157	1.81939	0.043274	0
FALSE	919	MG(P-13:1)	MG(P-13:1)	MG	270.219	1.51342	C16 H30 O3	M+NH4	1	1	0	100	C	1.20418	0.268055	1.17437	1.05559	0.634477	0.197584	0.717901	0.887678
FALSE	696	PC(O-36:4)	PC(O-36:4)	PC	767.583	16.3995	C44 H82 N1 O7 P1	M+H	1	3	0	100	C	1.43986	0.525932	1.56715	NaN	0.00366967	2.43537	0.00117532	0
FALSE	730	PE(40:7)	PE(40:7)	PE	789.531	17.0798	C45 H76 N1 O8 P1	M+H	1	3	10	100	C	1.20009	0.263145	1.38724	1.13557	0.794784	0.0997508	0.589497	0.859782
FALSE	1284	TG(16:0_18:0_18:0)	TG(52:0)	TG	862.799	25.3147	C55 H106 O6	M+NH4	2	1	1	100	A	1.19789	0.260499	1.10249	1.07953	0.204796	0.68868	0.272749	0.564543
FALSE	953	Ch-D7()	Ch-D7	Ch-D7	393.399	14.5289	C27 H39 D7 O1	M+H-H2O	1	1	0	100	A	1.19556	0.257689	1.18365	NaN	0.158463	0.800071	0.146941	0
FALSE	922	PE(16:1_16:0)	PE(32:1)	PE	689.5	15.6549	C37 H72 N1 O8 P1	M+H	1	3	3	100	B	1.1936	0.255316	1.23014	1.17756	0.168594	0.773158	0.126935	0.246191
FALSE	602	PE(P-18:2_22:6)	PE(P-40:8)	PE	771.52	15.132	C45 H74 N1 O7 P1	M+H	1	1	0	100	B	1.19341	0.255084	1.19332	1.18539	0.0984874	1.00662	0.396471	0.128842
FALSE	516	PC(34:4)	PC(34:4)	PC	753.531	16.4643	C42 H76 N1 O8 P1	M+H	1	1	22	100	C	1.19204	0.253438	1.09111	NaN	0.114029	0.942986	0.260612	0
FALSE	700	PC(O-36:4)	PC(O-36:4)	PC	767.583	16.6547	C44 H82 N1 O7 P1	M+H	1	3	0	100	C	0.57614	-0.79551	0.669657	NaN	0.000632981	3.19861	0.00515142	0
FALSE	1305	TG(16:0_16:0_22:5)	TG(54:5)	TG	880.752	23.9675	C57 H100 O6	M+NH4	1	5	1	100	A	1.188	0.248535	1.20376	1.07692	0.272018	0.565402	0.261666	0.534362
FALSE	1529	TG(18:0_18:0_22:4)	TG(58:4)	TG	938.83	25.1157	C61 H110 O6	M+NH4	1	1	1	50	A	1.18706	0.247389	1.05501	1.07223	0.314524	0.502346	0.778479	0.648665
FALSE	1508	TG(18:0_20:0_18:1)	TG(56:1)	TG	916.846	25.7038	C59 H112 O6	M+NH4	1	1	1	50	A	1.18693	0.247234	1.10887	1.07352	0.28326	0.547814	0.442838	0.68298
FALSE	641	PC(O-36:6)	PC(O-36:6)	PC	763.552	15.1738	C44 H78 N1 O7 P1	M+H	1	2	0	100	C	1.88196	0.912238	1.83427	NaN	0.00421327	2.37538	0.0112985	0
FALSE	1264	PC(39:4)	PC(39:4)	PC	823.609	17.5075	C47 H86 N1 O8 P1	M+H	1	1	10	100	C	1.18653	0.246754	1.11086	NaN	0.257137	0.589836	0.493939	0
FALSE	1147	d5-TG(36:5_18:3)	d5-TG(54:8)	d5-TG	879.736	23.0126	C57 H89 D5 O6	M+NH4	1	1	0	50	C	1.18653	0.246752	1.18118	NaN	0.358784	0.445167	0.343074	0
FALSE	865	PE(42:5)	PE(42:5)	PE	821.593	18.0432	C47 H84 N1 O8 P1	M+H	1	2	8	50	C	1.18575	0.245794	1.1301	1.18	0.123993	0.906602	0.234646	0.159477
FALSE	617	PI(22:5_18:0)	PI(40:5)	PI	912.573	15.2685	C49 H85 O13 P1	M+NH4	1	1	0	100	B	1.18449	0.244269	1.21621	1.15288	0.103095	0.986764	0.0654289	0.275561
FALSE	687	GD3(d36:1)	GD3(d36:1)	GD3	1471.84	14.3807	C70 H125 N3 O29	M+H	2	2	0	100	A	1.18449	0.244268	1.14428	NaN	0.0975333	1.01085	0.0994011	0
FALSE	1357	TG(16:0_16:0_24:6)	TG(56:6)	TG	906.768	23.9251	C59 H102 O6	M+NH4	1	5	0	50	A	1.18426	0.243983	1.55441	1.05862	0.194173	0.71181	0.0525376	0.653215
FALSE	1368	PC(42:5)	PC(42:5)	PC	863.64	17.6935	C50 H90 N1 O8 P1	M+H	1	1	9	100	C	1.18205	0.241291	1.01924	NaN	0.321053	0.493423	0.781332	0
FALSE	1489	TG(14:0_16:0_16:1)	TG(46:1)	TG	776.689	23.2901	C49 H92 O6	M+NH4	1	2	1	50	A	1.182	0.241229	1.31888	1.04954	0.142013	0.847672	0.0302989	0.786409
FALSE	1337	TG(16:0_18:0_20:0)	TG(54:0)	TG	890.83	25.7304	C57 H110 O6	M+NH4	1	1	1	100	A	1.18054	0.239446	1.143	1.0654	0.228512	0.64109	0.37723	0.65939
FALSE	121	PC(30:1)	PC(30:1)	PC	703.515	13.8107	C38 H74 N1 O8 P1	M+H	1	1	10	100	C	1.18049	0.239381	1.08955	NaN	0.229068	0.640035	0.296888	0
FALSE	680	GD3(d34:1)	GD3(d34:1)	GD3	1443.81	12.9079	C68 H121 N3 O29	M+H	2	2	0	100	A	1.17802	0.236368	1.1615	NaN	0.0809093	1.092	0.100787	0
FALSE	1349	TG(16:0_18:2_22:6)	TG(56:8)	TG	902.736	23.0966	C59 H98 O6	M+NH4	3	7	1	100	A	1.17774	0.236019	1.14799	1.06737	0.240651	0.618612	0.390419	0.557508
FALSE	1106	TG(15:0_16:0_16:0)	TG(47:0)	TG	792.721	24.0239	C50 H96 O6	M+NH4	1	2	1	50	A	1.17754	0.23577	1.32842	1.04656	0.666279	0.176344	0.49595	0.915085
FALSE	1176	TG(15:0_16:0_18:0)	TG(49:0)	TG	820.752	24.6409	C52 H100 O6	M+NH4	1	4	1	100	A	1.17713	0.23528	1.19295	1.07386	0.585009	0.232838	0.564746	0.816825
FALSE	253	PE(O-34:1)	PE(O-34:1)	PE	703.552	17.732	C39 H78 N1 O7 P1	M+H	1	1	0	100	C	1.17701	0.235132	1.13823	1.1752	0.0509429	1.29292	0.105626	0.0236497
FALSE	769	PC(O-37:8)	PC(O-37:8)	PC	773.536	17.6808	C45 H76 N1 O7 P1	M+H	1	2	0	100	C	1.17697	0.235076	1.00633	NaN	0.148465	0.828376	0.961917	0
FALSE	78	PG(15:0_18:1)+D7:(s)	PG(33:1)+D7:(s)	PG	741.554	14.7234	C39 H68 D7 O10 P1	M+NH4	3	2	0	100	A	1.17648	0.234473	1.32123	1.04081	0.0623147	1.20541	0.0461348	0.706433
FALSE	561	PE(20:4_18:1)	PE(38:5)	PE	765.531	16.0401	C43 H76 N1 O8 P1	M+H	1	4	2	50	B	1.17565	0.233457	1.27505	1.15923	0.148419	0.828511	0.260363	0.349689
FALSE	1298	PC(40:4)	PC(40:4)	PC	837.625	17.4989	C48 H88 N1 O8 P1	M+H	1	1	24	100	C	1.17487	0.232499	1.18698	NaN	0.157872	0.801695	0.0947435	0
FALSE	935	Ch()	Ch	Ch	386.355	24.5952	C27 H46 O1	M+H-H2O	1	1	0	100	B	1.17432	0.231826	1.08508	NaN	0.0930483	1.03129	0.409184	0
FALSE	1565	TG(22:1)	TG(22:1)	TG	440.314	3.63215	C25 H44 O6	M+NH4	1	1	0	50	C	1.17284	0.230009	1.12285	1.07078	0.447328	0.349374	0.5668	0.693207
FALSE	1599	PC(O-37:9)	PC(O-37:9)	PC	771.52	16.3142	C45 H74 N1 O7 P1	M+H	1	1	0	50	C	0.656605	-0.606903	0.646409	NaN	0.00121215	2.91644	0.00534636	0
FALSE	1520	TG(16:0_17:0_18:0)	TG(51:0)	TG	848.783	25.1142	C54 H104 O6	M+NH4	1	2	1	50	A	1.17276	0.229908	1.18995	1.06753	0.405627	0.391873	0.3482	0.742203
FALSE	1356	TG(16:0_18:1_22:5)	TG(56:6)	TG	906.768	23.7907	C59 H102 O6	M+NH4	1	5	1	100	A	1.17222	0.229241	1.38334	1.0472	0.346086	0.460816	0.0155429	0.785167
FALSE	527	PC(34:3)	PC(34:3)	PC	755.547	14.3787	C42 H78 N1 O8 P1	M+H	1	1	14	100	C	1.17157	0.228449	1.45709	NaN	0.478171	0.320416	0.0741115	0
FALSE	1018	TG(O-13:0_16:0_3:0)	TG(O-32:0)	TG	568.507	18.9037	C35 H68 O5	M+NH4	1	2	0	100	B	1.17085	0.227559	1.12916	1.0514	0.195468	0.708925	0.129713	0.685856
FALSE	814	PE(O-42:5)	PE(O-42:5)	PE	807.614	19.2864	C47 H86 N1 O7 P1	M+H	1	1	0	100	C	1.16986	0.226338	1.14863	1.16643	0.0758148	1.12025	0.187195	0.103212
FALSE	955	PE(O-42:10)	PE(O-42:10)	PE	797.536	17.3363	C47 H76 N1 O7 P1	M+H	1	1	0	100	C	1.16925	0.225581	0.930702	1.13872	0.437979	0.358547	0.683785	0.561036
FALSE	1393	TG(20:1_18:0_20:4)	TG(58:5)	TG	936.815	24.7806	C61 H108 O6	M+NH4	1	2	1	100	B	1.16879	0.225012	1.24801	1.06384	0.345832	0.461135	0.134832	0.609883
FALSE	62	PC(O-5:0_13:1)	PC(O-18:1)	PC	521.348	4.08633	C26 H52 N1 O7 P1	M+H	1	1	0	100	C	1.16846	0.224602	1.1267	NaN	0.118346	0.926848	0.165247	0
FALSE	992	PC(O-38:4)	PC(O-38:4)	PC	795.614	17.6892	C46 H86 N1 O7 P1	M+H	1	1	0	100	C	1.64422	0.717404	1.59091	NaN	0.000683755	3.1651	0.000907423	0
FALSE	1261	PC(O-40:6)	PC(O-40:6)	PC	819.614	17.3393	C48 H86 N1 O7 P1	M+H	1	1	0	100	C	1.16737	0.223265	1.12549	NaN	0.10705	0.970415	0.207156	0
FALSE	1422	TG(22:6_22:6_24:6)	TG(68:18)	TG	1050.77	22.162	C71 H102 O6	M+NH4	2	2	0	100	A	1.16713	0.222963	1.24181	1.05408	0.141695	0.848645	0.0535908	0.56573
FALSE	1465	TG(16:0_16:0_24:0)	TG(56:0)	TG	918.862	26.0911	C59 H114 O6	M+NH4	1	3	0	100	A	1.16709	0.222919	1.37608	1.04914	0.506259	0.295627	0.350474	0.85853
FALSE	1491	PC(O-5:0_13:0)	PC(O-18:0)	PC	523.364	6.44061	C26 H54 N1 O7 P1	M+H	1	1	0	50	C	1.167	0.222802	1.25279	NaN	0.616269	0.21023	0.517606	0
FALSE	976	PC(O-38:5)	PC(O-38:5)	PC	793.599	17.4374	C46 H84 N1 O7 P1	M+H	2	4	0	100	B	2.39797	1.26181	2.44537	NaN	0.000493727	3.30651	0.00102869	0
FALSE	1476	TG(20:3_22:6_22:6)	TG(64:15)	TG	1000.75	22.3009	C67 H100 O6	M+NH4	1	1	1	100	A	1.16645	0.22212	1.00509	1.04487	0.242488	0.615311	0.9652	0.725135
FALSE	469	PC(33:0)	PC(33:0)	PC	747.578	19.1181	C41 H82 N1 O8 P1	M+H	1	3	13	100	C	1.16498	0.220305	1.21666	NaN	0.277916	0.556086	0.0586047	0
FALSE	1062	TG(12:0_14:0_16:0)	TG(42:0)	TG	722.642	22.6369	C45 H86 O6	M+NH4	1	1	1	100	A	1.16356	0.21855	1.22297	1.05306	0.44801	0.348713	0.370577	0.813354
FALSE	735	PE(40:7)	PE(40:7)	PE	789.531	17.1168	C45 H76 N1 O8 P1	M+H	1	3	10	100	C	1.16335	0.218289	1.19652	1.14673	0.50676	0.295198	0.460207	0.560638
FALSE	262	PE(O-18:0_16:0)	PE(O-34:0)	PE	705.567	18.8187	C39 H80 N1 O7 P1	M+H	1	2	0	100	B	1.16297	0.217816	1.25701	1.16225	0.209215	0.679407	0.100025	0.220082
FALSE	973	PC(O-38:5)	PC(O-38:5)	PC	793.599	16.4347	C46 H84 N1 O7 P1	M+H	1	4	0	100	C	1.64189	0.715353	1.6048	NaN	0.00215871	2.66581	0.00121919	0
FALSE	1137	d5-TG(32:0_15:0)	d5-TG(47:0)	d5-TG	797.752	23.5834	C50 H91 D5 O6	M+NH4	1	1	0	100	C	1.16241	0.217122	1.02645	NaN	0.124732	0.904021	0.863679	0
FALSE	965	PC(O-38:6)	PC(O-38:6)	PC	791.583	15.999	C46 H82 N1 O7 P1	M+H	1	3	0	100	C	0.487203	-1.03741	0.498875	NaN	0.000229672	3.63889	0.0187538	0
FALSE	4	LPC(15:0)	LPC(15:0)	LPC	481.317	2.75356	C23 H48 N1 O7 P1	M+H	3	1	1	100	A	1.1609	0.215238	1.16829	1.10477	0.722305	0.14128	0.536815	0.810253
FALSE	925	PC(O-38:7)	PC(O-38:7)	PC	789.567	15.7639	C46 H80 N1 O7 P1	M+H	1	2	0	100	C	1.92229	0.942829	1.92882	NaN	0.000423598	3.37305	5.61562e-05	0
FALSE	787	WE(O-27:5_19:2)	WE(O-46:7)	WE	662.6	24.5999	C46 H78 O2	M+NH4	1	1	0	100	C	1.15876	0.212578	1.09331	1.02502	0.114649	0.94063	0.312251	0.835339
FALSE	634	PC(32:0COOH)	PC(32:0COOH)	PC	763.536	14.7149	C40 H78 N1 O10 P1	M+H	1	1	0	50	C	1.15752	0.21104	1.1318	NaN	0.218389	0.660769	0.330521	0
FALSE	999	PC(O-39:10)	PC(O-39:10)	PC	797.536	16.3683	C47 H76 N1 O7 P1	M+H	1	1	0	100	C	0.756531	-0.402529	0.76852	NaN	0.00898005	2.04672	0.00307233	0
FALSE	7	LPC(15:0)	LPC(15:0)	LPC	481.317	2.86558	C23 H48 N1 O7 P1	M+H	2	1	1	100	A	1.15558	0.208619	1.14636	1.10156	0.570352	0.243857	0.380558	0.714486
FALSE	190	LPC(18:1)	LPC(18:1)	LPC	521.348	4.07455	C26 H52 N1 O7 P1	M+H	1	1	8	50	C	1.15553	0.208558	1.10683	1.12763	0.069035	1.16093	0.22495	0.233313
FALSE	1203	TG(16:0_18:0_16:1)	TG(50:1)	TG	832.752	24.4984	C53 H100 O6	M+NH4	1	2	1	100	A	1.15142	0.203419	1.0766	1.15242	0.911495	0.0402455	0.952154	0.910283
FALSE	267	PE(17:3CHO_16:0)	PE(33:3CHO)	PE	713.463	6.64356	C38 H68 N1 O9 P1	M+H	1	1	0	100	C	1.15131	0.203279	1.13819	1.11102	0.626505	0.203075	0.255145	0.77207
FALSE	616	CL(16:0_16:0_18:1_18:1)	CL(68:2)	CL	1405	23.1551	C77 H146 O17 P2	M-H	1	1	0	100	B	1.15079	0.202621	1.16778	NaN	0.301702	0.520422	0.259047	0
FALSE	1144	PC(O-39:6)	PC(O-39:6)	PC	805.599	18.2692	C47 H84 N1 O7 P1	M+H	1	3	0	100	C	1.47355	0.559298	1.51359	NaN	0.00740488	2.13048	0.0023233	0
FALSE	303	PE(16:0_18:0)	PE(34:0)	PE	719.547	18.0533	C39 H78 N1 O8 P1	M+H	1	2	3	100	A	1.14774	0.198798	1.17196	1.1444	0.232508	0.633562	0.321743	0.284313
FALSE	656	PE(P-20:1_20:4)	PE(P-40:5)	PE	777.567	17.7233	C45 H80 N1 O7 P1	M+H	1	2	0	100	B	1.1444	0.194594	1.07905	1.14397	0.180112	0.744456	0.146033	0.129763
FALSE	1564	TG(22:1)	TG(22:1)	TG	440.314	3.24325	C25 H44 O6	M+NH4	1	1	0	50	C	1.14326	0.193154	1.40718	1.02996	0.624368	0.204559	0.36823	0.902417
FALSE	1535	PC(40:10)	PC(40:10)	PC	825.531	12.1981	C48 H76 N1 O8 P1	M+H	1	1	3	50	C	1.14324	0.193123	1.11263	NaN	0.360449	0.443156	0.477218	0
FALSE	130	LPC(22:6)	LPC(22:6)	LPC	567.332	2.55845	C30 H50 N1 O7 P1	M+H	1	1	1	50	C	1.1425	0.19219	1.06913	1.10257	0.401248	0.396588	0.495854	0.620373
FALSE	1191	TG(16:0_16:0_18:2)	TG(50:2)	TG	830.736	23.9286	C53 H98 O6	M+NH4	2	3	1	100	A	1.14165	0.191123	1.06937	1.02711	0.447081	0.349614	0.72938	0.85722
FALSE	582	PC(34:1)	PC(34:1)	PC	759.578	17.2516	C42 H82 N1 O8 P1	M+H	1	3	22	100	C	1.14162	0.191077	1.27733	NaN	0.697886	0.156215	0.583036	0
FALSE	1141	d5-TG(18:1_15:0_15:0)	d5-TG(48:1)	d5-TG	809.752	23.8389	C51 H91 D5 O6	M+NH4	1	1	0	100	C	1.14064	0.189846	1.17147	NaN	0.268809	0.570556	0.214875	0
FALSE	1043	PC(O-39:8)	PC(O-39:8)	PC	801.567	18.7927	C47 H80 N1 O7 P1	M+H	1	1	0	50	C	1.3544	0.437651	1.47261	NaN	0.00492792	2.30734	0.00418331	0
FALSE	1573	PC(O-15:1_20:4)	PC(O-35:5)	PC	751.552	18.7408	C43 H78 N1 O7 P1	M+H	1	2	0	100	C	1.13524	0.183003	1.11897	NaN	0.310629	0.507758	0.370579	0
FALSE	1126	TG(14:0_16:0_18:1)	TG(48:1)	TG	804.721	23.8663	C51 H96 O6	M+NH4	1	2	1	100	A	1.13325	0.180466	1.09486	1.01576	0.0820495	1.08592	0.502246	0.876205
FALSE	3	LPC(15:0)	LPC(15:0)	LPC	481.317	2.5608	C23 H48 N1 O7 P1	M+H	2	1	1	100	A	1.13274	0.179818	1.14944	1.0984	0.29052	0.536824	0.0926299	0.531098
FALSE	1230	PC(O-40:7)	PC(O-40:7)	PC	817.599	17.0909	C48 H84 N1 O7 P1	M+H	1	1	0	50	C	2.28138	1.1899	2.15267	NaN	0.00216186	2.66517	0.00202524	0
FALSE	59	PC(O-5:0_13:1)	PC(O-18:1)	PC	521.348	3.62673	C26 H52 N1 O7 P1	M+H	1	1	0	50	C	2.22617	1.15456	2.13304	NaN	0.0366346	1.43611	0.0251136	0
FALSE	1216	PC(38:1)	PC(38:1)	PC	815.64	19.0795	C46 H90 N1 O8 P1	M+H	2	1	22	100	C	1.13127	0.177945	1.15506	NaN	0.10768	0.967865	0.115494	0
FALSE	1550	PC(50:4)	PC(50:4)	PC	977.781	22.1395	C58 H108 N1 O8 P1	M+H	1	1	0	100	C	1.13125	0.17792	1.15534	NaN	0.328953	0.482866	0.248305	0
FALSE	929	PC(36:0)	PC(36:0)	PC	789.625	19.5548	C44 H88 N1 O8 P1	M+H	1	2	12	100	C	1.13105	0.177666	1.20154	NaN	0.271182	0.566739	0.104974	0
FALSE	507	PE(P-20:3_18:1)	PE(P-38:4)	PE	751.552	18.7408	C43 H78 N1 O7 P1	M+H	1	4	0	50	C	1.13006	0.176401	1.14237	1.11663	0.292438	0.533966	0.252113	0.41415
FALSE	815	PC(35:5CHO)	PC(35:5CHO)	PC	779.51	14.7242	C43 H74 N1 O9 P1	M+H	1	1	0	100	C	1.12908	0.17515	1.1062	NaN	0.313758	0.503405	0.466595	0
FALSE	434	PE(36:4)	PE(36:4)	PE	739.515	16.9726	C41 H74 N1 O8 P1	M+H	1	3	14	100	C	1.12842	0.174308	1.14317	1.11024	0.142736	0.845465	0.162913	0.422835
FALSE	529	PC(34:3)	PC(34:3)	PC	755.547	14.6395	C42 H78 N1 O8 P1	M+H	1	1	14	100	C	1.128	0.173771	0.992999	NaN	0.604008	0.218957	0.956781	0
FALSE	633	CL(43:0CHO_17:0_20:4)	CL(80:4CHO)	CL	1583.14	16.5039	C89 H164 O18 P2	M-H	1	1	0	50	C	1.12729	0.172859	1.12889	NaN	0.0789266	1.10278	0.197495	0
FALSE	1504	TG(21:1)	TG(21:1)	TG	426.298	2.41472	C24 H42 O6	M+NH4	1	1	0	100	C	1.12704	0.172538	1.1111	0.98436	0.593987	0.226223	0.669507	0.955883
FALSE	1111	PEt(O-14:0_20:3)	PEt(O-34:3)	PEt	684.509	6.53309	C39 H73 O7 P1	M+Li	1	1	0	50	C	1.12675	0.172164	1.04845	NaN	0.536428	0.270489	0.703518	0
FALSE	1341	PC(42:9)	PC(42:9)	PC	855.578	14.355	C50 H82 N1 O8 P1	M+H	1	1	4	100	C	1.12558	0.170674	1.11644	NaN	0.311614	0.506383	0.0471547	0
FALSE	1001	PC(O-39:10)	PC(O-39:10)	PC	797.536	16.9288	C47 H76 N1 O7 P1	M+H	1	1	0	50	C	1.12464	0.169462	1.01564	NaN	0.497267	0.30341	0.889071	0
FALSE	1217	TG(O-18:0_16:0_18:0)	TG(O-52:0)	TG	848.82	25.9547	C55 H108 O5	M+NH4	1	1	0	100	C	1.12395	0.168583	1.25024	1.01171	0.272216	0.565086	0.0362709	0.909456
FALSE	1521	TG(15:0_19:0_19:0)	TG(53:0)	TG	876.815	25.3243	C56 H108 O6	M+NH4	1	1	17	50	C	1.12264	0.166897	1.02542	1.00848	0.3332	0.477295	0.853946	0.954312
FALSE	448	PE(P-18:2_20:5)	PE(P-38:7)	PE	745.505	14.5422	C43 H72 N1 O7 P1	M+H	1	2	0	100	B	1.12191	0.165963	1.17323	1.11543	0.0556367	1.25464	0.0754735	0.10564
FALSE	493	PE(O-38:5)	PE(O-38:5)	PE	751.552	18.7371	C43 H78 N1 O7 P1	M+H	1	2	0	50	C	1.12158	0.165536	1.11095	1.10943	0.310387	0.508096	0.339446	0.427717
FALSE	165	PC(P-11:0_22:6)	PC(P-33:6)	PC	719.489	14.6307	C41 H70 N1 O7 P1	M+H	1	1	0	100	C	0.672903	-0.571529	0.616676	NaN	0.000435895	3.36062	0.00247448	0
FALSE	1530	TG(24:0_16:0_18:0)	TG(58:0)	TG	946.893	26.4336	C61 H118 O6	M+NH4	1	1	10	50	C	1.11962	0.163013	1.30382	1.02599	0.762437	0.117796	0.546869	0.945919
FALSE	674	PE(P-18:0_22:4)	PE(P-40:4)	PE	779.583	18.478	C45 H82 N1 O7 P1	M+H	1	2	0	100	B	1.11919	0.16245	1.06743	1.11632	0.132711	0.877094	0.453621	0.151584
FALSE	564	PI(18:1_15:0)+D7:(s)	PI(33:1)+D7:(s)	PI	829.57	14.3633	C42 H72 D7 O13 P1	M+NH4	2	2	0	100	B	1.11918	0.162446	1.12694	1.04081	0.536619	0.270334	0.557628	0.706433
FALSE	1493	PC(25:0COOH)	PC(25:0COOH)	PC	665.427	5.67391	C33 H64 N1 O10 P1	M+H	1	1	0	100	C	1.11879	0.161934	1.00096	NaN	0.347362	0.459217	0.993705	0
FALSE	15	LPE(18:1)+D7:(s)	LPE(18:1)+D7:(s)	LPE	486.345	3.85219	C23 H39 D7 N1 O7 P1	M+H	2	1	0	100	B	1.11813	0.161087	1.01708	1.0648	0.168734	0.772798	0.821915	0.540095
FALSE	60	PC(O-5:0_13:1)	PC(O-18:1)	PC	521.348	3.71742	C26 H52 N1 O7 P1	M+H	1	1	0	100	C	1.11708	0.159735	1.27364	NaN	0.653683	0.184633	0.0946539	0
FALSE	1350	TG(16:0_20:4_20:4)	TG(56:8)	TG	902.736	23.1874	C59 H98 O6	M+NH4	1	7	48	50	C	1.11651	0.158991	1.16871	1.01215	0.79221	0.10116	0.638571	0.976741
FALSE	421	PC(O-35:8)	PC(O-35:8)	PC	745.505	16.4222	C43 H72 N1 O7 P1	M+H	1	1	0	100	C	1.1155	0.157693	1.11187	NaN	0.45643	0.340626	0.481909	0
FALSE	629	CL(18:1_18:1_18:1_18:1)	CL(72:4)	CL	1457.03	23.206	C81 H150 O17 P2	M-H	1	1	0	100	C	1.11458	0.156506	1.14441	NaN	0.407034	0.390369	0.283867	0
FALSE	1467	TG(18:0_20:3_22:6)	TG(60:9)	TG	956.783	23.7687	C63 H104 O6	M+NH4	1	2	1	50	A	1.11351	0.155109	1.08919	0.998474	0.399279	0.398724	0.534283	0.990811
FALSE	37	LPC(16:0)	LPC(16:0)	LPC	495.332	3.72678	C24 H50 N1 O7 P1	M+H	3	1	3	100	A	1.1132	0.154713	1.16659	1.0838	0.104862	0.979383	0.116199	0.297234
FALSE	1055	DG(16:0_20:3)	DG(36:3)	DG	618.522	19.9246	C39 H70 O5	M+H	1	1	8	50	C	1.11287	0.154283	1.08516	NaN	0.252856	0.597127	0.51096	0
FALSE	418	PE(16:0_20:5)	PE(36:5)	PE	737.5	14.8578	C41 H72 N1 O8 P1	M+H	1	4	2	50	A	1.10907	0.149352	1.01731	1.09912	0.126775	0.896966	0.798573	0.329377
FALSE	1426	PC(O-28:0_18:4)	PC(O-46:4)	PC	907.739	22.4426	C54 H102 N1 O7 P1	M+H	1	1	0	50	C	1.10877	0.148964	1.0513	NaN	0.187561	0.726858	0.333651	0
FALSE	703	PE(40:8)	PE(40:8)	PE	787.515	15.9052	C45 H74 N1 O8 P1	M+H	1	4	7	100	C	1.10859	0.148729	1.09035	1.09118	0.285904	0.54378	0.421759	0.551531
FALSE	236	PC(32:1)	PC(32:1)	PC	731.547	15.5056	C40 H78 N1 O8 P1	M+H	2	3	16	100	C	1.10809	0.148078	0.88759	NaN	0.852126	0.069496	0.80456	0
FALSE	489	PC(15:0_18:1)+D7:(s)	PC(33:1)+D7:(s)	PC	752.606	15.9952	C41 H73 D7 N1 O8 P1	M+H	3	3	0	100	A	1.10734	0.147097	1.10387	NaN	0.342221	0.465694	0.221924	0
FALSE	1098	PEt(O-17:1_21:0)	PEt(O-38:1)	PEt	744.603	9.53874	C43 H85 O7 P1	M+Li	1	1	0	100	C	1.1071	0.146782	1.12313	NaN	0.0680082	1.16744	0.140088	0
FALSE	1053	PC(37:1)	PC(37:1)	PC	801.625	18.5232	C45 H88 N1 O8 P1	M+H	1	1	14	100	C	1.10631	0.145753	1.04179	NaN	0.237368	0.624578	0.547996	0
FALSE	1204	TG(16:0_16:0_18:0)	TG(50:0)	TG	834.768	24.8729	C53 H102 O6	M+NH4	2	1	1	100	A	1.10631	0.145749	0.967592	1.00146	0.474625	0.32365	0.846702	0.990853
FALSE	956	DG(15:0_18:1)+D7:(s)	DG(33:1)+D7:(s)	DG	587.551	18.4404	C36 H61 D7 O5	M+H	3	1	0	100	A	1.10583	0.145124	1.05795	NaN	0.430359	0.366169	0.591163	0
FALSE	467	PC(16:0_17:0)	PC(33:0)	PC	747.578	17.2894	C41 H82 N1 O8 P1	M+H	2	3	13	100	A	1.10529	0.144428	1.13923	NaN	0.296653	0.527751	0.214331	0
FALSE	158	PC(31:1)	PC(31:1)	PC	717.531	14.7652	C39 H76 N1 O8 P1	M+H	1	1	13	100	C	1.10458	0.143494	1.00946	NaN	0.67396	0.171366	0.946152	0
FALSE	1557	PC(37:2)	PC(37:2)	PC	799.609	17.4062	C45 H86 N1 O8 P1	M+H	1	1	14	50	C	1.10444	0.143315	1.07982	NaN	0.450988	0.345835	0.333443	0
FALSE	277	PE(16:0_18:1)	PE(34:1)	PE	717.531	16.9658	C39 H76 N1 O8 P1	M+H	1	2	4	100	A	1.1043	0.143133	1.25507	1.09932	0.118066	0.927875	0.0358083	0.143105
FALSE	679	CL(18:1_18:1_18:1_20:4)	CL(74:7)	CL	1479.02	22.7199	C83 H148 O17 P2	M-H	1	1	0	100	C	1.1036	0.142214	1.24975	NaN	0.432279	0.364236	0.121285	0
FALSE	867	PE(24:4_18:0)	PE(42:4)	PE	823.609	18.7621	C47 H86 N1 O8 P1	M+H	1	3	0	100	B	1.10329	0.141808	1.05705	1.0983	0.212722	0.672187	0.395588	0.239116
FALSE	764	PC(36:8)	PC(36:8)	PC	773.5	11.3017	C44 H72 N1 O8 P1	M+H	1	1	3	100	C	1.10272	0.141066	1.21402	NaN	0.233696	0.631348	0.0601674	0
FALSE	1240	PC(38:0)	PC(38:0)	PC	817.656	20.0943	C46 H92 N1 O8 P1	M+H	1	1	10	100	C	1.10135	0.139273	1.11625	NaN	0.150769	0.821688	0.446168	0
FALSE	1269	TG(16:0_16:1_22:6)	TG(54:7)	TG	876.721	23.0079	C57 H96 O6	M+NH4	3	6	1	100	A	1.10061	0.138298	1.11571	0.994759	0.30112	0.521261	0.35018	0.928269
FALSE	542	PE(20:5_18:1)	PE(38:6)	PE	763.515	15.0039	C43 H74 N1 O8 P1	M+H	1	4	2	50	B	1.09823	0.135178	0.877934	1.08095	0.343347	0.464266	0.235373	0.592533
FALSE	501	PE(P-16:0_22:4)	PE(P-38:4)	PE	751.552	17.3316	C43 H78 N1 O7 P1	M+H	1	4	0	100	B	1.09768	0.134463	1.11742	1.09184	0.291868	0.534814	0.264956	0.381512
FALSE	1562	PC(O-41:4)	PC(O-41:4)	PC	837.661	21.3191	C49 H92 N1 O7 P1	M+H	1	1	0	50	C	1.09749	0.134212	0.928588	NaN	0.469354	0.3285	0.689401	0
FALSE	1091	PC(O-39:7)	PC(O-39:7)	PC	803.583	18.6664	C47 H82 N1 O7 P1	M+H	2	2	0	100	A	1.09732	0.133985	0.980028	NaN	0.284716	0.545589	0.844738	0
FALSE	930	PC(36:0)	PC(36:0)	PC	789.625	19.6772	C44 H88 N1 O8 P1	M+H	1	2	12	50	C	1.09545	0.131523	1.0417	NaN	0.685844	0.163775	0.818957	0
FALSE	771	PC(17:0_18:1)	PC(35:1)	PC	773.593	17.3898	C43 H84 N1 O8 P1	M+H	2	2	16	100	A	1.09427	0.129969	1.14142	NaN	0.311887	0.506003	0.129049	0
FALSE	752	PC(O-36:2)	PC(O-36:2)	PC	771.614	18.6117	C44 H86 N1 O7 P1	M+H	1	2	0	100	C	1.09328	0.128666	1.13142	NaN	0.412797	0.384263	0.259516	0
FALSE	19	LPE(18:1)+D7:(s)	LPE(18:1)+D7:(s)	LPE	486.345	4.2006	C23 H39 D7 N1 O7 P1	M+H	2	1	0	100	A	1.09296	0.128245	1.1207	1.04081	0.337184	0.472133	0.222319	0.706433
FALSE	1286	PC(18:0_22:6)	PC(40:6)	PC	833.593	16.5032	C48 H84 N1 O8 P1	M+H	3	4	13	100	A	1.09296	0.128243	1.10306	NaN	0.239328	0.621007	0.135504	0
FALSE	42	LPC(18:2)	LPC(18:2)	LPC	519.332	2.86992	C26 H50 N1 O7 P1	M+H	1	1	2	100	C	1.09213	0.127149	1.05603	1.0615	0.500224	0.300835	0.691861	0.656291
FALSE	271	PE(16:1_18:1)	PE(34:2)	PE	715.515	15.7877	C39 H74 N1 O8 P1	M+H	1	4	2	100	B	1.09044	0.124909	1.14712	1.08607	0.196866	0.70583	0.15486	0.213791
FALSE	601	PI(20:4_18:1)	PI(38:5)	PI	884.541	14.0529	C47 H81 O13 P1	M+NH4	2	3	2	100	A	1.09028	0.124702	1.05185	1.04778	0.163962	0.785257	0.546154	0.612595
FALSE	1254	PC(21:6_18:0)	PC(39:6)	PC	819.578	16.6544	C47 H82 N1 O8 P1	M+H	1	4	6	100	C	1.09019	0.124578	1.14785	NaN	0.413522	0.383501	0.242726	0
FALSE	941	PC(37:6)	PC(37:6)	PC	791.547	14.6291	C45 H78 N1 O8 P1	M+H	1	4	6	100	C	1.08932	0.123422	0.729746	NaN	0.757435	0.120654	0.305635	0
FALSE	68	LPE(15:0)	LPE(15:0)	LPE	439.27	2.81044	C20 H42 N1 O7 P1	M+H	1	1	2	50	C	1.0889	0.122868	1.09481	1.05788	0.523581	0.281016	0.386203	0.588557
FALSE	624	PC(35:6)	PC(35:6)	PC	763.515	14.8234	C43 H74 N1 O8 P1	M+H	1	3	6	100	C	1.08841	0.122223	0.950447	NaN	0.604341	0.218718	0.652857	0
FALSE	1487	TG(25:3_7:0_7:0)	TG(39:3)	TG	674.549	19.4862	C42 H74 O6	M+NH4	1	1	0	50	C	1.08706	0.120435	1.13379	0.972647	0.462423	0.33496	0.200533	0.870174
FALSE	312	PE(P-16:0_20:5)	PE(P-36:5)	PE	721.505	15.5328	C41 H72 N1 O7 P1	M+H	1	2	0	100	B	1.08705	0.120414	1.06536	1.07811	0.48945	0.310291	0.624069	0.599842
FALSE	1343	TG(16:0_18:0_22:5)	TG(56:5)	TG	908.783	24.4803	C59 H104 O6	M+NH4	1	5	1	100	A	1.08658	0.11979	1.03476	0.97952	0.493174	0.307	0.801615	0.841415
FALSE	1081	TG(14:0_14:0_16:0)	TG(44:0)	TG	750.674	23.2817	C47 H90 O6	M+NH4	2	2	1	100	A	1.08593	0.118934	1.21538	0.998992	0.795434	0.0993959	0.584583	0.997481
FALSE	202	PC(32:2)	PC(32:2)	PC	729.531	14.1746	C40 H76 N1 O8 P1	M+H	1	2	13	100	C	1.08567	0.118584	0.965178	NaN	0.672169	0.172522	0.785829	0
FALSE	513	PE(O-18:0_20:4)	PE(O-38:4)	PE	753.567	17.8812	C43 H80 N1 O7 P1	M+H	1	2	0	50	C	1.08505	0.117768	1.13234	1.08191	0.30625	0.513923	0.155792	0.364408
FALSE	576	PE(20:4_18:0)	PE(38:4)	PE	767.547	18.1564	C43 H78 N1 O8 P1	M+H	1	4	3	100	B	1.0847	0.117301	1.13858	1.06986	0.325922	0.486887	0.259054	0.569981
FALSE	526	PE(P-18:0_20:1)	PE(P-38:1)	PE	757.599	19.6501	C43 H84 N1 O7 P1	M+H	1	1	0	100	B	1.08208	0.113807	1.13955	1.07521	0.320205	0.494572	0.0810013	0.444969
FALSE	1428	TG(30:4)	TG(30:4)	TG	546.392	14.3413	C33 H54 O6	M+NH4	1	1	0	50	C	1.08136	0.112846	1.11744	0.973541	0.591571	0.227993	0.57001	0.886958
FALSE	1287	TG(18:3_18:1_18:2)	TG(54:6)	TG	878.736	22.9685	C57 H98 O6	M+NH4	1	6	2	50	B	1.08118	0.112602	1.12178	0.983905	0.69509	0.157959	0.580723	0.93309
FALSE	1220	PC(38:1)	PC(38:1)	PC	815.64	19.5814	C46 H90 N1 O8 P1	M+H	1	1	22	100	C	1.08037	0.111526	1.12121	NaN	0.816048	0.0882844	0.594606	0
FALSE	1329	PC(O-43:13)	PC(O-43:13)	PC	847.552	16.8975	C51 H78 N1 O7 P1	M+H	1	1	0	100	C	1.07836	0.108838	1.00603	NaN	0.590802	0.228558	0.969638	0
FALSE	1490	TG(14:0_16:0_16:1)	TG(46:1)	TG	776.689	23.3837	C49 H92 O6	M+NH4	1	2	1	100	A	1.07661	0.106502	1.54653	0.940852	0.857655	0.0666874	0.285988	0.902323
FALSE	17	LPE(18:1)+D7:(s)	LPE(18:1)+D7:(s)	LPE	486.345	4.04997	C23 H39 D7 N1 O7 P1	M+H	2	1	0	100	A	1.07551	0.105024	1.09379	1.02258	0.494165	0.306128	0.344636	0.856145
FALSE	1518	TG(17:0_17:0_17:0)	TG(51:0)	TG	848.783	24.8836	C54 H104 O6	M+NH4	1	2	1	50	A	1.07537	0.104837	0.978282	0.963474	0.558706	0.252817	0.885584	0.834874
FALSE	704	CL(P-48:10_18:0_22:6)	CL(P-88:16)	CL	1641.1	15.1202	C97 H158 O16 P2	M-H	1	1	0	100	C	1.07521	0.104614	1.0907	NaN	0.349721	0.456278	0.401208	0
FALSE	1262	TG(16:0_18:1_18:1)	TG(52:2)	TG	858.768	24.3875	C55 H102 O6	M+NH4	2	1	1	100	A	1.07502	0.104361	1.09396	0.970103	0.504669	0.296993	0.532749	0.730473
FALSE	35	LPC(16:0)	LPC(16:0)	LPC	495.332	3.34958	C24 H50 N1 O7 P1	M+H	2	1	3	100	A	1.07491	0.104211	1.06821	1.04801	0.201779	0.695124	0.320224	0.500732
FALSE	622	PE(18:0_20:1)	PE(38:1)	PE	773.593	19.1247	C43 H84 N1 O8 P1	M+H	1	3	2	100	A	1.07488	0.104179	1.0703	1.07334	0.463807	0.333662	0.494094	0.492753
FALSE	1115	PC(18:2_20:4)	PC(38:6)	PC	805.562	14.5356	C46 H80 N1 O8 P1	M+H	2	6	24	100	A	1.07482	0.104089	1.23736	NaN	0.64821	0.188284	0.111085	0
FALSE	1469	TG(18:2_22:6_22:6)	TG(62:14)	TG	974.736	22.1891	C65 H98 O6	M+NH4	1	1	1	50	A	1.07466	0.103879	0.840794	0.970606	0.461187	0.336123	0.19826	0.654594
FALSE	13	LPE(18:1)+D7:(s)	LPE(18:1)+D7:(s)	LPE	486.345	3.68938	C23 H39 D7 N1 O7 P1	M+H	2	1	0	100	B	1.07462	0.103832	1.01944	1.02127	0.51155	0.291112	0.845434	0.871055
FALSE	843	PE(42:8)	PE(42:8)	PE	815.547	17.1492	C47 H78 N1 O8 P1	M+H	1	3	4	100	C	1.07438	0.103502	1.18202	1.05662	0.695878	0.157467	0.293934	0.808325
FALSE	1511	PC(P-18:4_18:1)	PC(P-36:5)	PC	763.552	15.1741	C44 H78 N1 O7 P1	M+H	1	1	0	50	C	1.7965	0.845192	1.8675	NaN	0.00228087	2.6419	0.00755441	0
FALSE	67	LPC(18:1)+D7:(s)	LPC(18:1)+D7:(s)	LPC	528.392	4.04753	C26 H45 D7 N1 O7 P1	M+H	4	1	0	100	A	1.06955	0.0970047	1.01762	1.04081	0.465347	0.332223	0.859413	0.706433
FALSE	1444	TG(14:0_16:0_18:2)	TG(48:2)	TG	802.705	23.5645	C51 H94 O6	M+NH4	1	3	1	50	A	1.06769	0.0944897	0.98453	0.962999	0.50913	0.293171	0.932766	0.77573
FALSE	65	LPC(18:1)+D7:(s)	LPC(18:1)+D7:(s)	LPC	528.392	3.67955	C26 H45 D7 N1 O7 P1	M+H	2	1	0	100	A	1.0671	0.0936916	1.07307	1.03439	0.386619	0.412717	0.419809	0.775928
FALSE	986	PC(37:4)	PC(37:4)	PC	795.578	16.2077	C45 H82 N1 O8 P1	M+H	2	2	14	100	A	1.06578	0.0919079	1.19486	NaN	0.519023	0.284813	0.0459562	0
FALSE	441	PC(O-34:1)	PC(O-34:1)	PC	745.599	18.6423	C42 H84 N1 O7 P1	M+H	1	2	0	100	C	1.0649	0.0907167	1.04554	NaN	0.90413	0.0437692	0.916071	0
FALSE	685	CL(44:5COOH_18:0_19:0COOH)	CL(81:5COOHCOOH)	CL	1641.11	15.1315	C90 H162 O21 P2	M-H	1	1	0	100	C	1.06459	0.0902917	1.0847	NaN	0.468792	0.32902	0.514408	0
FALSE	69	LPE(15:0)	LPE(15:0)	LPE	439.27	2.94843	C20 H42 N1 O7 P1	M+H	1	1	2	50	C	1.06366	0.0890368	1.02531	0.991743	0.786516	0.104292	0.851733	0.976844
FALSE	1536	PC(40:10)	PC(40:10)	PC	825.531	13.7765	C48 H76 N1 O8 P1	M+H	1	1	3	50	C	1.06237	0.0872878	0.827241	NaN	0.433418	0.363093	0.08312	0
FALSE	648	CL(O-26:5_18:0_22:6_22:6)	CL(O-88:17)	CL	1641.1	15.1288	C97 H158 O16 P2	M-H	1	1	0	100	C	1.06198	0.0867607	1.02936	NaN	0.529801	0.275887	0.814117	0
FALSE	508	PS(18:0_22:4)	PS(40:4)	PS	839.568	16.3132	C46 H82 N1 O10 P1	M+H	2	1	2	100	A	1.06146	0.0860539	1.10921	NaN	0.549298	0.260192	0.260201	0
FALSE	1400	PC(44:11)	PC(44:11)	PC	879.578	14.5062	C52 H82 N1 O8 P1	M+H	1	1	0	100	C	1.06056	0.0848307	1.07303	NaN	0.400531	0.397364	0.279193	0
FALSE	139	PG(O-36:6)	PG(O-36:6)	PG	752.499	9.22948	C42 H73 O9 P1	M+NH4	1	1	0	50	C	1.06043	0.0846458	1.08381	0.939309	0.542706	0.265435	0.392815	0.621371
FALSE	866	PE(24:5_18:0)	PE(42:5)	PE	821.593	18.2623	C47 H84 N1 O8 P1	M+H	1	2	0	100	B	1.05927	0.0830701	1.02622	1.05706	0.426629	0.369949	0.744331	0.466671
FALSE	1318	TG(16:0_18:0_20:4)	TG(54:4)	TG	882.768	24.3331	C57 H102 O6	M+NH4	2	6	1	100	A	1.05783	0.0811055	1.18242	0.953181	0.568431	0.245322	0.0826703	0.669412
FALSE	795	PE(P-20:3_22:6)	PE(P-42:9)	PE	797.536	17.3806	C47 H76 N1 O7 P1	M+H	1	2	0	100	B	1.05505	0.077311	1.07049	1.03288	0.688635	0.162011	0.590541	0.854118
FALSE	587	PE(19:3CHO_18:0)	PE(37:3CHO)	PE	769.526	9.21648	C42 H76 N1 O9 P1	M+H	1	2	0	100	C	1.05383	0.0756441	1.05435	1.03962	0.635619	0.196803	0.556107	0.775729
FALSE	107	PC(24:0CHO)	PC(24:0CHO)	PC	635.416	5.22468	C32 H62 N1 O9 P1	M+H	1	2	0	50	C	1.05319	0.0747687	0.957386	NaN	0.882615	0.0542288	0.851787	0
FALSE	1366	TG(16:0_18:0_22:4)	TG(56:4)	TG	910.799	24.674	C59 H106 O6	M+NH4	1	5	1	100	A	1.05287	0.0743246	1.1014	0.951282	0.498274	0.302531	0.416944	0.574137
FALSE	263	PE(15:0_18:1)+D7:(s)	PE(33:1)+D7:(s)	PE	710.559	16.2786	C38 H67 D7 N1 O8 P1	M+H	1	2	0	100	B	1.05146	0.0724004	1.03734	1.04081	0.557482	0.253769	0.632834	0.706433
FALSE	1215	TG(O-18:1_16:0_18:0)	TG(O-52:1)	TG	846.804	25.5324	C55 H106 O5	M+NH4	1	2	0	100	C	1.05143	0.0723565	0.939851	0.949557	0.585347	0.232587	0.362344	0.444607
FALSE	1082	PA(O-15:1_16:0)	PA(O-31:1)	PA	618.462	14.8971	C34 H67 O7 P1	M+NH4	1	1	0	50	C	1.05133	0.0722096	1.06923	0.824206	0.773773	0.111386	0.663282	0.558743
FALSE	1138	Co(Q9)	Co(Q9)	Co	794.621	21.3104	C54 H82 O4	M+NH4	2	1	0	100	A	1.05064	0.0712737	1.0811	0.934004	0.636928	0.195909	0.580533	0.464089
FALSE	378	PE(P-18:1_18:2)	PE(P-36:3)	PE	725.536	16.7464	C41 H76 N1 O7 P1	M+H	1	2	0	50	B	1.05012	0.0705514	0.97054	1.08918	0.942164	0.0258737	0.957909	0.898174
FALSE	402	PE(O-36:1)	PE(O-36:1)	PE	731.583	18.8538	C41 H82 N1 O7 P1	M+H	1	1	0	100	C	1.04983	0.0701492	1.0636	1.04686	0.407715	0.389643	0.482092	0.375195
FALSE	274	PC(16:0_16:0)	PC(32:0)	PC	733.562	16.9083	C40 H80 N1 O8 P1	M+H	2	2	14	50	A	1.04969	0.0699602	1.07843	NaN	0.538474	0.268835	0.406682	0
FALSE	265	PC(16:0_16:0)	PC(32:0)	PC	733.562	16.5864	C40 H80 N1 O8 P1	M+H	2	2	14	100	A	1.04862	0.0684984	1.05369	NaN	0.365796	0.436761	0.497994	0
FALSE	201	PC(32:2)	PC(32:2)	PC	729.531	14.0201	C40 H76 N1 O8 P1	M+H	1	2	13	100	C	1.04831	0.0680663	1.08282	NaN	0.641379	0.192885	0.479098	0
FALSE	981	TG(2:0_2:0_20:0COOH)	TG(24:0COOH)	TG	500.335	6.85699	C27 H48 O8	M+NH4	2	2	0	100	A	1.04714	0.0664578	1.05844	0.936525	0.540763	0.266993	0.544654	0.645354
FALSE	779	PE(18:0_22:4)	PE(40:4)	PE	795.578	17.9122	C45 H82 N1 O8 P1	M+H	1	3	2	100	A	1.04609	0.0650072	1.01156	1.03985	0.317984	0.497595	0.71116	0.58633
FALSE	1334	TG(16:0_18:0_20:1)	TG(54:1)	TG	888.815	25.3034	C57 H108 O6	M+NH4	2	3	1	100	A	1.04596	0.0648241	1.02835	0.943486	0.711725	0.147688	0.839582	0.617793
FALSE	1376	PC(40:5COOH)	PC(40:5COOH)	PC	865.583	12.9113	C48 H84 N1 O10 P1	M+H	1	1	0	100	C	1.04562	0.0643595	1.09155	NaN	0.676176	0.16994	0.438102	0
FALSE	1058	TG(39:8CHO)	TG(39:8CHO)	TG	678.45	13.2384	C42 H62 O7	M+NH4	1	1	0	50	C	1.04528	0.0638867	1.13516	0.924635	0.77171	0.112546	0.245994	0.739801
FALSE	1040	PC(O-39:8)	PC(O-39:8)	PC	801.567	18.4795	C47 H80 N1 O7 P1	M+H	2	1	0	100	C	1.04478	0.0632009	1.10012	NaN	0.479612	0.31911	0.220748	0
FALSE	1434	TG(38:2)	TG(38:2)	TG	662.549	19.4981	C41 H74 O6	M+NH4	1	1	0	50	C	1.04448	0.0627898	0.998425	0.927856	0.71667	0.144681	0.9899	0.717214
FALSE	962	PE(P-18:0_20:2)	PE(P-38:2)	PE	755.583	18.9855	C43 H82 N1 O7 P1	M+H	1	1	0	50	B	1.04326	0.0610927	1.01898	1.03598	0.679411	0.167867	0.878968	0.79102
FALSE	678	PE(O-40:4)	PE(O-40:4)	PE	781.599	18.6635	C45 H84 N1 O7 P1	M+H	1	1	0	100	C	1.04282	0.0604965	1.02571	1.03587	0.480783	0.318051	0.73667	0.657077
FALSE	1547	TG(38:2_22:6)	TG(60:8)	TG	958.799	24.1097	C63 H106 O6	M+NH4	1	1	49	50	C	1.04006	0.0566618	1.12613	0.937409	0.688987	0.161789	0.227736	0.516206
FALSE	1049	TG(31:6_6:1CHO)	TG(37:7CHO)	TG	652.434	13.8309	C40 H60 O7	M+NH4	1	1	0	100	C	1.03852	0.0545329	1.02472	0.926075	0.596272	0.224555	0.83275	0.626054
FALSE	1486	TG(4:0_16:0_16:0)	TG(36:0)	TG	638.549	20.496	C39 H74 O6	M+NH4	1	1	0	100	A	1.03844	0.0544146	1.06094	0.93769	0.899999	0.0457579	0.853159	0.839001
FALSE	594	PS(18:2_18:0)	PS(36:2)	PS	787.536	15.5911	C42 H78 N1 O10 P1	M+H	1	3	2	100	B	1.03494	0.049542	0.999192	NaN	0.802884	0.0953471	0.994769	0
FALSE	844	PE(42:8)	PE(42:8)	PE	815.547	17.5727	C47 H78 N1 O8 P1	M+H	1	3	4	100	C	1.03481	0.0493604	1.0666	1.01891	0.586792	0.231516	0.244719	0.886917
FALSE	896	PE(46:14)	PE(46:14)	PE	859.515	14.3222	C51 H74 N1 O8 P1	M+H	1	1	0	100	C	1.03454	0.0489941	1.06853	1.02092	0.593122	0.226856	0.258967	0.861922
FALSE	56	PC(16:2CHO)	PC(16:2CHO)	PC	519.26	2.99049	C24 H42 N1 O9 P1	M+H	1	1	0	100	C	1.03273	0.046462	1.0861	NaN	0.869072	0.0609442	0.333658	0
FALSE	33	LPE(20:4)	LPE(20:4)	LPE	501.286	2.62405	C25 H44 N1 O7 P1	M+H	1	1	4	100	C	1.0327	0.0464169	0.952831	0.986198	0.578831	0.237448	0.518752	0.87244
FALSE	1412	TG(11:0_25:6_25:6)	TG(61:12)	TG	964.752	22.6833	C64 H100 O6	M+NH4	1	1	5	50	C	1.0313	0.0444629	1.07745	0.931659	0.628936	0.201394	0.541045	0.205055
FALSE	248	PE(P-18:0_16:1)	PE(P-34:1)	PE	701.536	17.8152	C39 H76 N1 O7 P1	M+H	1	3	0	100	B	1.0311	0.0441874	0.97954	1.03118	0.771947	0.112412	0.858903	0.731684
FALSE	1075	TG(21:4_21:0CHO)	TG(42:4CHO)	TG	728.559	9.19156	C45 H76 O7	M+NH4	1	1	0	50	C	1.03071	0.0436433	1.02233	0.9194	0.768126	0.114568	0.875455	0.648756
FALSE	763	PE(18:0_22:6)	PE(40:6)	PE	791.547	16.785	C45 H78 N1 O8 P1	M+H	1	3	2	100	A	1.0307	0.0436267	1.00254	1.01534	0.745962	0.127283	0.982413	0.910253
FALSE	939	DG(O-32:5)	DG(O-32:5)	DG	544.449	19.4859	C35 H60 O4	M+H	1	1	0	100	C	1.02901	0.0412622	1.04	NaN	0.796888	0.0986025	0.620591	0
FALSE	279	PE(16:1_18:0)	PE(34:1)	PE	717.531	17.204	C39 H76 N1 O8 P1	M+H	1	2	2	50	B	1.02875	0.0408905	1.11971	1.02397	0.808404	0.0923717	0.116066	0.834124
FALSE	221	PE(23:6)	PE(23:6)	PE	553.28	2.5941	C28 H44 N1 O8 P1	M+H	1	1	0	100	C	1.02752	0.0391708	1.08288	1.01522	0.917978	0.0371675	0.733081	0.955476
FALSE	619	CL(16:0_18:1_18:1_18:1)	CL(70:3)	CL	1431.02	23.193	C79 H148 O17 P2	M-H	1	2	0	100	C	1.02609	0.0371549	0.999209	NaN	0.838335	0.0765822	0.994679	0
FALSE	1198	PC(20:2_18:0)	PC(38:2)	PC	813.625	17.9712	C46 H88 N1 O8 P1	M+H	3	4	19	100	A	1.02413	0.034396	0.954284	NaN	0.781212	0.107231	0.402233	0
FALSE	995	TG(4:0_21:0COOH)	TG(25:0COOH)	TG	514.351	6.99437	C28 H50 O8	M+NH4	1	2	0	100	C	1.02222	0.0317114	0.980607	0.908436	0.836128	0.077727	0.859439	0.618919
FALSE	972	TG(26:7)	TG(26:7)	TG	484.282	4.55	C29 H40 O6	M+NH4	1	1	0	50	C	1.01987	0.0283863	0.978153	0.79964	0.984106	0.00695807	0.98175	0.845125
FALSE	1316	TG(16:0_18:1_20:3)	TG(54:4)	TG	882.768	24.0502	C57 H102 O6	M+NH4	1	6	1	100	A	1.0195	0.0278641	1.039	0.917895	0.897082	0.0471677	0.817659	0.570628
FALSE	1596	PC(O-27:1_18:3)	PC(O-45:4)	PC	893.724	22.4318	C53 H100 N1 O7 P1	M+H	1	1	0	50	C	1.01874	0.0267846	1.1342	NaN	0.800365	0.096712	0.11446	0
FALSE	1405	TG(16:0_22:6_22:6)	TG(60:12)	TG	950.736	22.6996	C63 H98 O6	M+NH4	2	1	1	100	A	1.0177	0.0253194	1.04617	0.920381	0.804693	0.0943697	0.752216	0.0707805
FALSE	859	PC(18:1_18:1)	PC(36:2)	PC	785.593	16.8419	C44 H84 N1 O8 P1	M+H	2	3	40	100	A	1.01688	0.0241481	1.0747	NaN	0.760765	0.11875	0.209661	0
FALSE	677	CL(18:1_18:1_18:2_20:4)	CL(74:8)	CL	1477	22.3096	C83 H146 O17 P2	M-H	1	1	0	100	C	1.01565	0.0224096	1.19454	NaN	0.906171	0.0427897	0.175273	0
FALSE	838	MG(18:0)	MG(18:0)	MG	358.308	9.20564	C21 H42 O4	M+NH4	2	1	1	100	A	1.01443	0.0206761	1.16382	0.896445	0.927106	0.0328707	0.391271	0.575882
FALSE	1282	TG(16:0_18:0_18:1)	TG(52:1)	TG	860.783	24.8729	C55 H104 O6	M+NH4	2	1	1	100	A	1.01219	0.0174872	1.15805	0.912714	0.930058	0.0314902	0.181632	0.497926
FALSE	1174	TG(16:0_16:0_17:0)	TG(49:0)	TG	820.752	24.3965	C52 H100 O6	M+NH4	1	4	1	100	A	1.01177	0.0168768	0.932961	0.912948	0.824751	0.083677	0.354771	0.353359
FALSE	1077	TG(37:7_7:1CHO)	TG(44:8CHO)	TG	748.528	15.3665	C47 H72 O7	M+NH4	1	1	0	50	C	1.01073	0.0153986	1.00523	0.911155	0.917467	0.0374093	0.961657	0.284207
FALSE	1024	TG(27:6_6:1CHO)	TG(33:7CHO)	TG	596.371	10.2111	C36 H52 O7	M+NH4	1	2	0	100	C	1.01043	0.0149665	1.07755	0.9041	0.930925	0.0310851	0.499225	0.59978
FALSE	492	PE(O-38:5)	PE(O-38:5)	PE	751.552	17.1494	C43 H78 N1 O7 P1	M+H	1	2	0	50	C	1.01009	0.0144848	0.461526	1.0024	0.975701	0.0106833	0.0157594	0.994695
FALSE	658	PE(P-18:0_22:5)	PE(P-40:5)	PE	777.567	18.1313	C45 H80 N1 O7 P1	M+H	1	2	0	100	B	1.0092	0.0132064	1.00875	1.00763	0.900509	0.045512	0.925878	0.873224
FALSE	90	PG(16:0_18:1)	PG(34:1)	PG	748.525	15.3615	C40 H77 O10 P1	M+NH4	3	3	4	100	A	1.00845	0.0121383	0.940264	0.892888	0.932248	0.0304685	0.514417	0.165631
FALSE	612	PE(18:0_20:2)	PE(38:2)	PE	771.578	18.4227	C43 H82 N1 O8 P1	M+H	1	3	3	100	B	1.00803	0.0115363	1.02964	1.0062	0.915916	0.0381442	0.505828	0.927298
FALSE	1446	TG(O-16:0_16:0_18:1)	TG(O-50:1)	TG	818.773	25.0986	C53 H102 O5	M+NH4	1	1	0	50	C	1.0069	0.00991892	1.10449	0.907806	0.953577	0.020644	0.296933	0.412989
FALSE	910	PE(24:5_22:6)	PE(46:11)	PE	865.562	15.4922	C51 H80 N1 O8 P1	M+H	2	2	0	100	A	1.00524	0.00754032	1.03903	0.993448	0.92688	0.0329766	0.62114	0.950796
FALSE	1449	TG(O-16:0_16:0_18:0)	TG(O-50:0)	TG	820.788	25.5619	C53 H104 O5	M+NH4	1	2	0	100	C	1.00517	0.00744582	0.979761	0.908258	0.940908	0.0264528	0.874958	0.156497
FALSE	671	CL(16:1_18:1_18:1_20:4)	CL(72:7)	CL	1450.99	22.2365	C81 H144 O17 P2	M-H	1	3	0	50	C	1.00481	0.00691971	1.02573	NaN	0.964764	0.0155788	0.811783	0
FALSE	1537	TG(2:0_2:0_18:0)	TG(22:0)	TG	442.329	11.5621	C25 H46 O6	M+NH4	1	1	0	50	A	1.0036	0.00518305	0.960653	0.897777	0.969773	0.0133301	0.694383	0.472632
FALSE	1133	Co(Q8)	Co(Q8)	Co	726.559	19.9705	C49 H74 O4	M+NH4	1	1	0	100	A	1.00158	0.00227776	1.0429	0.889753	0.984385	0.00683518	0.556049	0.123498
[truncated: 454 more rows]

## Sheet: 3 Lipid groups
Rej	ID	LipidMolec	LipidMolecGroup	ClassKey	CalcMass	MolFormula	MainIon	TotalSmpIDRate(%)	TotalGrade	Aratio	APValue
[truncated: 153 more rows]

## Sheet: 3 AA, DPA, DHA
Lipid Id Key	s1	s1 (stdev)	s2	s2 (stdev)		LipidMolec	LipidMolecGroup	APValue
[truncated: 86 more rows]

[truncated: 11 more sheets: 4 Full volcano plot, 4 Lipid Groups, 4 AA, DPA, DHA, 5 Full volcano plot, 5 Lipid Groups and AA, DPA, DHA, 6 Full volcano plot, 6 Lipid groups and AA, DPA, DHA, 7 Full volcano plot, 7 Lipid groups and AA, DPA, DHA, 8 Full volcano plot, 8 Lipid groups and AA, DPA, DHA]
