# Supplementary material for: Female sex is a risk factor for exacerbated lipid peroxidation and disease in murine retinitis pigmentosa
Source: Redox Biol. 2025 Dec 23;90:103987. doi: 10.1016/j.redox.2025.103987 (PMC12870477; doi:10.1016/j.redox.2025.103987)
Supplement: Open_human_retina_RNA-seq_data [file mmc3.xlsx]

## Sheet: All samples - E-MTAB-4377
Source Name	Comment[ENA_SAMPLE]	Comment[BioSD_SAMPLE]	Characteristics[organism]	Characteristics[sex]	Characteristics[age]	Unit[time unit]	Term Source REF	Term Accession Number	Characteristics[cause of death]	Characteristics[total post-mortem time]	Characteristics[organism status]	Characteristics[organism part]	Material Type	Protocol REF	Protocol REF	Protocol REF	Protocol REF	Extract Name	Comment[LIBRARY_LAYOUT]	Comment[LIBRARY_SELECTION]	Comment[LIBRARY_SOURCE]	Comment[LIBRARY_STRAND]	Comment[LIBRARY_STRATEGY]	Comment[NOMINAL_LENGTH]	Comment[NOMINAL_SDEV]	Comment[ORIENTATION]	Protocol REF	Performer	Assay Name	Technology Type	Comment[ENA_EXPERIMENT]	Scan Name	Comment[SUBMITTED_FILE_NAME]	Comment[ENA_RUN]	Comment[FASTQ_URI]	Protocol REF	Derived Array Data File	Comment [Derived ArrayExpress FTP file]	Factor Value[sex]	Factor Value[age]	Unit[time unit]	Term Source REF	Term Accession Number	Factor Value[cause of death]	Factor Value[total post-mortem time]
Sample 17	ERS5672537	SAMEA7985255	Homo sapiens	male	42	year	EFO	UO_0000036	Injury/Poisoning	21h 50min	post-mortem donor	retina	organism part	P-MTAB-48446	P-MTAB-48447	P-MTAB-48448	P-MTAB-48449	Sample 17	PAIRED	cDNA	TRANSCRIPTOMIC	not applicable	RNA-Seq	350	100	5'-3'-3'-5'	P-MTAB-48445	TIGEM NGS core	Sample 17	sequencing assay	ERX5039773	RNA17_R1_val_1.fq.gz	RNA17_R1_val_1.fq.gz	ERR5236622	ftp://ftp.sra.ebi.ac.uk/vol1/fastq/ERR523/002/ERR5236622/ERR5236622_1.fastq.gz	P-MTAB-48450	RNA17.bam	ftp://ftp.ebi.ac.uk/pub/databases/microarray/data/experiment/MTAB/E-MTAB-4377/E-MTAB-4377.RNA17.bam	male	42	year	EFO	UO_0000036	Injury/Poisoning	21h 50min
Sample 17	ERS5672537	SAMEA7985255	Homo sapiens	male	42	year	EFO	UO_0000036	Injury/Poisoning	21h 50min	post-mortem donor	retina	organism part	P-MTAB-48446	P-MTAB-48447	P-MTAB-48448	P-MTAB-48449	Sample 17	PAIRED	cDNA	TRANSCRIPTOMIC	not applicable	RNA-Seq	350	100	5'-3'-3'-5'	P-MTAB-48445	TIGEM NGS core	Sample 17	sequencing assay	ERX5039773	RNA17_R2_val_2.fq.gz	RNA17_R2_val_2.fq.gz	ERR5236622	ftp://ftp.sra.ebi.ac.uk/vol1/fastq/ERR523/002/ERR5236622/ERR5236622_2.fastq.gz	P-MTAB-48450	RNA17.bam	ftp://ftp.ebi.ac.uk/pub/databases/microarray/data/experiment/MTAB/E-MTAB-4377/E-MTAB-4377.RNA17.bam	male	42	year	EFO	UO_0000036	Injury/Poisoning	21h 50min
Sample 44	ERS5672567	SAMEA7985285	Homo sapiens	male	44	year	EFO	UO_0000036	Neoplastic Disease	23h	post-mortem donor	retina	organism part	P-MTAB-48446	P-MTAB-48447	P-MTAB-48448	P-MTAB-48449	Sample 44	PAIRED	cDNA	TRANSCRIPTOMIC	not applicable	RNA-Seq	350	100	5'-3'-3'-5'	P-MTAB-48445	TIGEM NGS core	Sample 44	sequencing assay	ERX5039803	RNA44_R1_val_1.fq.gz	RNA44_R1_val_1.fq.gz	ERR5236652	ftp://ftp.sra.ebi.ac.uk/vol1/fastq/ERR523/002/ERR5236652/ERR5236652_1.fastq.gz	P-MTAB-48450	RNA44.bam	ftp://ftp.ebi.ac.uk/pub/databases/microarray/data/experiment/MTAB/E-MTAB-4377/E-MTAB-4377.RNA44.bam	male	44	year	EFO	UO_0000036	Neoplastic Disease	23h
Sample 44	ERS5672567	SAMEA7985285	Homo sapiens	male	44	year	EFO	UO_0000036	Neoplastic Disease	23h	post-mortem donor	retina	organism part	P-MTAB-48446	P-MTAB-48447	P-MTAB-48448	P-MTAB-48449	Sample 44	PAIRED	cDNA	TRANSCRIPTOMIC	not applicable	RNA-Seq	350	100	5'-3'-3'-5'	P-MTAB-48445	TIGEM NGS core	Sample 44	sequencing assay	ERX5039803	RNA44_R2_val_2.fq.gz	RNA44_R2_val_2.fq.gz	ERR5236652	ftp://ftp.sra.ebi.ac.uk/vol1/fastq/ERR523/002/ERR5236652/ERR5236652_2.fastq.gz	P-MTAB-48450	RNA44.bam	ftp://ftp.ebi.ac.uk/pub/databases/microarray/data/experiment/MTAB/E-MTAB-4377/E-MTAB-4377.RNA44.bam	male	44	year	EFO	UO_0000036	Neoplastic Disease	23h
Sample 25	ERS5672546	SAMEA7985264	Homo sapiens	male	46	year	EFO	UO_0000036	Neoplastic Disease	23h 45min	post-mortem donor	retina	organism part	P-MTAB-48446	P-MTAB-48447	P-MTAB-48448	P-MTAB-48449	Sample 25	PAIRED	cDNA	TRANSCRIPTOMIC	not applicable	RNA-Seq	350	100	5'-3'-3'-5'	P-MTAB-48445	TIGEM NGS core	Sample 25	sequencing assay	ERX5039782	RNA25_R1_val_1.fq.gz	RNA25_R1_val_1.fq.gz	ERR5236631	ftp://ftp.sra.ebi.ac.uk/vol1/fastq/ERR523/001/ERR5236631/ERR5236631_1.fastq.gz	P-MTAB-48450	RNA25.bam	ftp://ftp.ebi.ac.uk/pub/databases/microarray/data/experiment/MTAB/E-MTAB-4377/E-MTAB-4377.RNA25.bam	male	46	year	EFO	UO_0000036	Neoplastic Disease	23h 45min
Sample 25	ERS5672546	SAMEA7985264	Homo sapiens	male	46	year	EFO	UO_0000036	Neoplastic Disease	23h 45min	post-mortem donor	retina	organism part	P-MTAB-48446	P-MTAB-48447	P-MTAB-48448	P-MTAB-48449	Sample 25	PAIRED	cDNA	TRANSCRIPTOMIC	not applicable	RNA-Seq	350	100	5'-3'-3'-5'	P-MTAB-48445	TIGEM NGS core	Sample 25	sequencing assay	ERX5039782	RNA25_R2_val_2.fq.gz	RNA25_R2_val_2.fq.gz	ERR5236631	ftp://ftp.sra.ebi.ac.uk/vol1/fastq/ERR523/001/ERR5236631/ERR5236631_2.fastq.gz	P-MTAB-48450	RNA25.bam	ftp://ftp.ebi.ac.uk/pub/databases/microarray/data/experiment/MTAB/E-MTAB-4377/E-MTAB-4377.RNA25.bam	male	46	year	EFO	UO_0000036	Neoplastic Disease	23h 45min
Sample 29	ERS5672550	SAMEA7985268	Homo sapiens	male	48	year	EFO	UO_0000036	Neoplastic Disease	25h 30min	post-mortem donor	retina	organism part	P-MTAB-48446	P-MTAB-48447	P-MTAB-48448	P-MTAB-48449	Sample 29	PAIRED	cDNA	TRANSCRIPTOMIC	not applicable	RNA-Seq	350	100	5'-3'-3'-5'	P-MTAB-48445	TIGEM NGS core	Sample 29	sequencing assay	ERX5039786	RNA29_R1_val_1.fq.gz	RNA29_R1_val_1.fq.gz	ERR5236635	ftp://ftp.sra.ebi.ac.uk/vol1/fastq/ERR523/005/ERR5236635/ERR5236635_1.fastq.gz	P-MTAB-48450	RNA29.bam	ftp://ftp.ebi.ac.uk/pub/databases/microarray/data/experiment/MTAB/E-MTAB-4377/E-MTAB-4377.RNA29.bam	male	48	year	EFO	UO_0000036	Neoplastic Disease	25h 30min
Sample 29	ERS5672550	SAMEA7985268	Homo sapiens	male	48	year	EFO	UO_0000036	Neoplastic Disease	25h 30min	post-mortem donor	retina	organism part	P-MTAB-48446	P-MTAB-48447	P-MTAB-48448	P-MTAB-48449	Sample 29	PAIRED	cDNA	TRANSCRIPTOMIC	not applicable	RNA-Seq	350	100	5'-3'-3'-5'	P-MTAB-48445	TIGEM NGS core	Sample 29	sequencing assay	ERX5039786	RNA29_R2_val_2.fq.gz	RNA29_R2_val_2.fq.gz	ERR5236635	ftp://ftp.sra.ebi.ac.uk/vol1/fastq/ERR523/005/ERR5236635/ERR5236635_2.fastq.gz	P-MTAB-48450	RNA29.bam	ftp://ftp.ebi.ac.uk/pub/databases/microarray/data/experiment/MTAB/E-MTAB-4377/E-MTAB-4377.RNA29.bam	male	48	year	EFO	UO_0000036	Neoplastic Disease	25h 30min
Sample 11	ERS5672531	SAMEA7985249	Homo sapiens	male	49	year	EFO	UO_0000036	Injury/Poisoning	23h 30min	post-mortem donor	retina	organism part	P-MTAB-48446	P-MTAB-48447	P-MTAB-48448	P-MTAB-48449	Sample 11	PAIRED	cDNA	TRANSCRIPTOMIC	not applicable	RNA-Seq	350	100	5'-3'-3'-5'	P-MTAB-48445	TIGEM NGS core	Sample 11	sequencing assay	ERX5039767	RNA11_R1_val_1.fq.gz	RNA11_R1_val_1.fq.gz	ERR5236616	ftp://ftp.sra.ebi.ac.uk/vol1/fastq/ERR523/006/ERR5236616/ERR5236616_1.fastq.gz	P-MTAB-48450	RNA11.bam	ftp://ftp.ebi.ac.uk/pub/databases/microarray/data/experiment/MTAB/E-MTAB-4377/E-MTAB-4377.RNA11.bam	male	49	year	EFO	UO_0000036	Injury/Poisoning	23h 30min
Sample 11	ERS5672531	SAMEA7985249	Homo sapiens	male	49	year	EFO	UO_0000036	Injury/Poisoning	23h 30min	post-mortem donor	retina	organism part	P-MTAB-48446	P-MTAB-48447	P-MTAB-48448	P-MTAB-48449	Sample 11	PAIRED	cDNA	TRANSCRIPTOMIC	not applicable	RNA-Seq	350	100	5'-3'-3'-5'	P-MTAB-48445	TIGEM NGS core	Sample 11	sequencing assay	ERX5039767	RNA11_R2_val_2.fq.gz	RNA11_R2_val_2.fq.gz	ERR5236616	ftp://ftp.sra.ebi.ac.uk/vol1/fastq/ERR523/006/ERR5236616/ERR5236616_2.fastq.gz	P-MTAB-48450	RNA11.bam	ftp://ftp.ebi.ac.uk/pub/databases/microarray/data/experiment/MTAB/E-MTAB-4377/E-MTAB-4377.RNA11.bam	male	49	year	EFO	UO_0000036	Injury/Poisoning	23h 30min
Sample 27	ERS5672548	SAMEA7985266	Homo sapiens	female	49	year	EFO	UO_0000036	Neoplastic Disease	7h 15min	post-mortem donor	retina	organism part	P-MTAB-48446	P-MTAB-48447	P-MTAB-48448	P-MTAB-48449	Sample 27	PAIRED	cDNA	TRANSCRIPTOMIC	not applicable	RNA-Seq	350	100	5'-3'-3'-5'	P-MTAB-48445	TIGEM NGS core	Sample 27	sequencing assay	ERX5039784	RNA27_R1_val_1.fq.gz	RNA27_R1_val_1.fq.gz	ERR5236633	ftp://ftp.sra.ebi.ac.uk/vol1/fastq/ERR523/003/ERR5236633/ERR5236633_1.fastq.gz	P-MTAB-48450	RNA27.bam	ftp://ftp.ebi.ac.uk/pub/databases/microarray/data/experiment/MTAB/E-MTAB-4377/E-MTAB-4377.RNA27.bam	female	49	year	EFO	UO_0000036	Neoplastic Disease	7h 15min
Sample 27	ERS5672548	SAMEA7985266	Homo sapiens	female	49	year	EFO	UO_0000036	Neoplastic Disease	7h 15min	post-mortem donor	retina	organism part	P-MTAB-48446	P-MTAB-48447	P-MTAB-48448	P-MTAB-48449	Sample 27	PAIRED	cDNA	TRANSCRIPTOMIC	not applicable	RNA-Seq	350	100	5'-3'-3'-5'	P-MTAB-48445	TIGEM NGS core	Sample 27	sequencing assay	ERX5039784	RNA27_R2_val_2.fq.gz	RNA27_R2_val_2.fq.gz	ERR5236633	ftp://ftp.sra.ebi.ac.uk/vol1/fastq/ERR523/003/ERR5236633/ERR5236633_2.fastq.gz	P-MTAB-48450	RNA27.bam	ftp://ftp.ebi.ac.uk/pub/databases/microarray/data/experiment/MTAB/E-MTAB-4377/E-MTAB-4377.RNA27.bam	female	49	year	EFO	UO_0000036	Neoplastic Disease	7h 15min
Sample 42	ERS5672565	SAMEA7985283	Homo sapiens	female	49	year	EFO	UO_0000036	Neoplastic Disease	21h	post-mortem donor	retina	organism part	P-MTAB-48446	P-MTAB-48447	P-MTAB-48448	P-MTAB-48449	Sample 42	PAIRED	cDNA	TRANSCRIPTOMIC	not applicable	RNA-Seq	350	100	5'-3'-3'-5'	P-MTAB-48445	TIGEM NGS core	Sample 42	sequencing assay	ERX5039801	RNA42_R1_val_1.fq.gz	RNA42_R1_val_1.fq.gz	ERR5236650	ftp://ftp.sra.ebi.ac.uk/vol1/fastq/ERR523/000/ERR5236650/ERR5236650_1.fastq.gz	P-MTAB-48450	RNA42.bam	ftp://ftp.ebi.ac.uk/pub/databases/microarray/data/experiment/MTAB/E-MTAB-4377/E-MTAB-4377.RNA42.bam	female	49	year	EFO	UO_0000036	Neoplastic Disease	21h
Sample 42	ERS5672565	SAMEA7985283	Homo sapiens	female	49	year	EFO	UO_0000036	Neoplastic Disease	21h	post-mortem donor	retina	organism part	P-MTAB-48446	P-MTAB-48447	P-MTAB-48448	P-MTAB-48449	Sample 42	PAIRED	cDNA	TRANSCRIPTOMIC	not applicable	RNA-Seq	350	100	5'-3'-3'-5'	P-MTAB-48445	TIGEM NGS core	Sample 42	sequencing assay	ERX5039801	RNA42_R2_val_2.fq.gz	RNA42_R2_val_2.fq.gz	ERR5236650	ftp://ftp.sra.ebi.ac.uk/vol1/fastq/ERR523/000/ERR5236650/ERR5236650_2.fastq.gz	P-MTAB-48450	RNA42.bam	ftp://ftp.ebi.ac.uk/pub/databases/microarray/data/experiment/MTAB/E-MTAB-4377/E-MTAB-4377.RNA42.bam	female	49	year	EFO	UO_0000036	Neoplastic Disease	21h
Sample 19	ERS5672539	SAMEA7985257	Homo sapiens	female	50	year	EFO	UO_0000036	Neoplastic Disease	19h 35min	post-mortem donor	retina	organism part	P-MTAB-48446	P-MTAB-48447	P-MTAB-48448	P-MTAB-48449	Sample 19	PAIRED	cDNA	TRANSCRIPTOMIC	not applicable	RNA-Seq	350	100	5'-3'-3'-5'	P-MTAB-48445	TIGEM NGS core	Sample 19	sequencing assay	ERX5039775	RNA19_R1_val_1.fq.gz	RNA19_R1_val_1.fq.gz	ERR5236624	ftp://ftp.sra.ebi.ac.uk/vol1/fastq/ERR523/004/ERR5236624/ERR5236624_1.fastq.gz	P-MTAB-48450	RNA19.bam	ftp://ftp.ebi.ac.uk/pub/databases/microarray/data/experiment/MTAB/E-MTAB-4377/E-MTAB-4377.RNA19.bam	female	50	year	EFO	UO_0000036	Neoplastic Disease	19h 35min
Sample 19	ERS5672539	SAMEA7985257	Homo sapiens	female	50	year	EFO	UO_0000036	Neoplastic Disease	19h 35min	post-mortem donor	retina	organism part	P-MTAB-48446	P-MTAB-48447	P-MTAB-48448	P-MTAB-48449	Sample 19	PAIRED	cDNA	TRANSCRIPTOMIC	not applicable	RNA-Seq	350	100	5'-3'-3'-5'	P-MTAB-48445	TIGEM NGS core	Sample 19	sequencing assay	ERX5039775	RNA19_R2_val_2.fq.gz	RNA19_R2_val_2.fq.gz	ERR5236624	ftp://ftp.sra.ebi.ac.uk/vol1/fastq/ERR523/004/ERR5236624/ERR5236624_2.fastq.gz	P-MTAB-48450	RNA19.bam	ftp://ftp.ebi.ac.uk/pub/databases/microarray/data/experiment/MTAB/E-MTAB-4377/E-MTAB-4377.RNA19.bam	female	50	year	EFO	UO_0000036	Neoplastic Disease	19h 35min
Sample 7	ERS5672576	SAMEA7985294	Homo sapiens	male	50	year	EFO	UO_0000036	Cardiovascular Disease	26h	post-mortem donor	retina	organism part	P-MTAB-48446	P-MTAB-48447	P-MTAB-48448	P-MTAB-48449	Sample 7	PAIRED	cDNA	TRANSCRIPTOMIC	not applicable	RNA-Seq	350	100	5'-3'-3'-5'	P-MTAB-48445	TIGEM NGS core	Sample 7	sequencing assay	ERX5039812	RNA7_R1_val_1.fq.gz	RNA7_R1_val_1.fq.gz	ERR5236661	ftp://ftp.sra.ebi.ac.uk/vol1/fastq/ERR523/001/ERR5236661/ERR5236661_1.fastq.gz	P-MTAB-48450	RNA7.bam	ftp://ftp.ebi.ac.uk/pub/databases/microarray/data/experiment/MTAB/E-MTAB-4377/E-MTAB-4377.RNA7.bam	male	50	year	EFO	UO_0000036	Cardiovascular Disease	26h
Sample 7	ERS5672576	SAMEA7985294	Homo sapiens	male	50	year	EFO	UO_0000036	Cardiovascular Disease	26h	post-mortem donor	retina	organism part	P-MTAB-48446	P-MTAB-48447	P-MTAB-48448	P-MTAB-48449	Sample 7	PAIRED	cDNA	TRANSCRIPTOMIC	not applicable	RNA-Seq	350	100	5'-3'-3'-5'	P-MTAB-48445	TIGEM NGS core	Sample 7	sequencing assay	ERX5039812	RNA7_R2_val_2.fq.gz	RNA7_R2_val_2.fq.gz	ERR5236661	ftp://ftp.sra.ebi.ac.uk/vol1/fastq/ERR523/001/ERR5236661/ERR5236661_2.fastq.gz	P-MTAB-48450	RNA7.bam	ftp://ftp.ebi.ac.uk/pub/databases/microarray/data/experiment/MTAB/E-MTAB-4377/E-MTAB-4377.RNA7.bam	male	50	year	EFO	UO_0000036	Cardiovascular Disease	26h
Sample 2	ERS5672540	SAMEA7985258	Homo sapiens	male	52	year	EFO	UO_0000036	Neoplastic Disease	21h 30min	post-mortem donor	retina	organism part	P-MTAB-48446	P-MTAB-48447	P-MTAB-48448	P-MTAB-48449	Sample 2	PAIRED	cDNA	TRANSCRIPTOMIC	not applicable	RNA-Seq	350	100	5'-3'-3'-5'	P-MTAB-48445	TIGEM NGS core	Sample 2	sequencing assay	ERX5039776	RNA2_R1_val_1.fq.gz	RNA2_R1_val_1.fq.gz	ERR5236625	ftp://ftp.sra.ebi.ac.uk/vol1/fastq/ERR523/005/ERR5236625/ERR5236625_1.fastq.gz	P-MTAB-48450	RNA2.bam	ftp://ftp.ebi.ac.uk/pub/databases/microarray/data/experiment/MTAB/E-MTAB-4377/E-MTAB-4377.RNA2.bam	male	52	year	EFO	UO_0000036	Neoplastic Disease	21h 30min
Sample 2	ERS5672540	SAMEA7985258	Homo sapiens	male	52	year	EFO	UO_0000036	Neoplastic Disease	21h 30min	post-mortem donor	retina	organism part	P-MTAB-48446	P-MTAB-48447	P-MTAB-48448	P-MTAB-48449	Sample 2	PAIRED	cDNA	TRANSCRIPTOMIC	not applicable	RNA-Seq	350	100	5'-3'-3'-5'	P-MTAB-48445	TIGEM NGS core	Sample 2	sequencing assay	ERX5039776	RNA2_R2_val_2.fq.gz	RNA2_R2_val_2.fq.gz	ERR5236625	ftp://ftp.sra.ebi.ac.uk/vol1/fastq/ERR523/005/ERR5236625/ERR5236625_2.fastq.gz	P-MTAB-48450	RNA2.bam	ftp://ftp.ebi.ac.uk/pub/databases/microarray/data/experiment/MTAB/E-MTAB-4377/E-MTAB-4377.RNA2.bam	male	52	year	EFO	UO_0000036	Neoplastic Disease	21h 30min
Sample 32	ERS5672554	SAMEA7985272	Homo sapiens	female	54	year	EFO	UO_0000036	Neoplastic Disease	18h 29min	post-mortem donor	retina	organism part	P-MTAB-48446	P-MTAB-48447	P-MTAB-48448	P-MTAB-48449	Sample 32	PAIRED	cDNA	TRANSCRIPTOMIC	not applicable	RNA-Seq	350	100	5'-3'-3'-5'	P-MTAB-48445	TIGEM NGS core	Sample 32	sequencing assay	ERX5039790	RNA32_R1_val_1.fq.gz	RNA32_R1_val_1.fq.gz	ERR5236639	ftp://ftp.sra.ebi.ac.uk/vol1/fastq/ERR523/009/ERR5236639/ERR5236639_1.fastq.gz	P-MTAB-48450	RNA32.bam	ftp://ftp.ebi.ac.uk/pub/databases/microarray/data/experiment/MTAB/E-MTAB-4377/E-MTAB-4377.RNA32.bam	female	54	year	EFO	UO_0000036	Neoplastic Disease	18h 29min
Sample 32	ERS5672554	SAMEA7985272	Homo sapiens	female	54	year	EFO	UO_0000036	Neoplastic Disease	18h 29min	post-mortem donor	retina	organism part	P-MTAB-48446	P-MTAB-48447	P-MTAB-48448	P-MTAB-48449	Sample 32	PAIRED	cDNA	TRANSCRIPTOMIC	not applicable	RNA-Seq	350	100	5'-3'-3'-5'	P-MTAB-48445	TIGEM NGS core	Sample 32	sequencing assay	ERX5039790	RNA32_R2_val_2.fq.gz	RNA32_R2_val_2.fq.gz	ERR5236639	ftp://ftp.sra.ebi.ac.uk/vol1/fastq/ERR523/009/ERR5236639/ERR5236639_2.fastq.gz	P-MTAB-48450	RNA32.bam	ftp://ftp.ebi.ac.uk/pub/databases/microarray/data/experiment/MTAB/E-MTAB-4377/E-MTAB-4377.RNA32.bam	female	54	year	EFO	UO_0000036	Neoplastic Disease	18h 29min
Sample 47	ERS5672570	SAMEA7985288	Homo sapiens	male	55	year	EFO	UO_0000036	Injury/Poisoning	23h	post-mortem donor	retina	organism part	P-MTAB-48446	P-MTAB-48447	P-MTAB-48448	P-MTAB-48449	Sample 47	PAIRED	cDNA	TRANSCRIPTOMIC	not applicable	RNA-Seq	350	100	5'-3'-3'-5'	P-MTAB-48445	TIGEM NGS core	Sample 47	sequencing assay	ERX5039806	RNA47_R1_val_1.fq.gz	RNA47_R1_val_1.fq.gz	ERR5236655	ftp://ftp.sra.ebi.ac.uk/vol1/fastq/ERR523/005/ERR5236655/ERR5236655_1.fastq.gz	P-MTAB-48450	RNA47.bam	ftp://ftp.ebi.ac.uk/pub/databases/microarray/data/experiment/MTAB/E-MTAB-4377/E-MTAB-4377.RNA47.bam	male	55	year	EFO	UO_0000036	Injury/Poisoning	23h
Sample 47	ERS5672570	SAMEA7985288	Homo sapiens	male	55	year	EFO	UO_0000036	Injury/Poisoning	23h	post-mortem donor	retina	organism part	P-MTAB-48446	P-MTAB-48447	P-MTAB-48448	P-MTAB-48449	Sample 47	PAIRED	cDNA	TRANSCRIPTOMIC	not applicable	RNA-Seq	350	100	5'-3'-3'-5'	P-MTAB-48445	TIGEM NGS core	Sample 47	sequencing assay	ERX5039806	RNA47_R2_val_2.fq.gz	RNA47_R2_val_2.fq.gz	ERR5236655	ftp://ftp.sra.ebi.ac.uk/vol1/fastq/ERR523/005/ERR5236655/ERR5236655_2.fastq.gz	P-MTAB-48450	RNA47.bam	ftp://ftp.ebi.ac.uk/pub/databases/microarray/data/experiment/MTAB/E-MTAB-4377/E-MTAB-4377.RNA47.bam	male	55	year	EFO	UO_0000036	Injury/Poisoning	23h
Sample 40	ERS5672563	SAMEA7985281	Homo sapiens	male	57	year	EFO	UO_0000036	Neoplastic Disease	21h 50min	post-mortem donor	retina	organism part	P-MTAB-48446	P-MTAB-48447	P-MTAB-48448	P-MTAB-48449	Sample 40	PAIRED	cDNA	TRANSCRIPTOMIC	not applicable	RNA-Seq	350	100	5'-3'-3'-5'	P-MTAB-48445	TIGEM NGS core	Sample 40	sequencing assay	ERX5039799	RNA40_R1_val_1.fq.gz	RNA40_R1_val_1.fq.gz	ERR5236648	ftp://ftp.sra.ebi.ac.uk/vol1/fastq/ERR523/008/ERR5236648/ERR5236648_1.fastq.gz	P-MTAB-48450	RNA40.bam	ftp://ftp.ebi.ac.uk/pub/databases/microarray/data/experiment/MTAB/E-MTAB-4377/E-MTAB-4377.RNA40.bam	male	57	year	EFO	UO_0000036	Neoplastic Disease	21h 50min
Sample 40	ERS5672563	SAMEA7985281	Homo sapiens	male	57	year	EFO	UO_0000036	Neoplastic Disease	21h 50min	post-mortem donor	retina	organism part	P-MTAB-48446	P-MTAB-48447	P-MTAB-48448	P-MTAB-48449	Sample 40	PAIRED	cDNA	TRANSCRIPTOMIC	not applicable	RNA-Seq	350	100	5'-3'-3'-5'	P-MTAB-48445	TIGEM NGS core	Sample 40	sequencing assay	ERX5039799	RNA40_R2_val_2.fq.gz	RNA40_R2_val_2.fq.gz	ERR5236648	ftp://ftp.sra.ebi.ac.uk/vol1/fastq/ERR523/008/ERR5236648/ERR5236648_2.fastq.gz	P-MTAB-48450	RNA40.bam	ftp://ftp.ebi.ac.uk/pub/databases/microarray/data/experiment/MTAB/E-MTAB-4377/E-MTAB-4377.RNA40.bam	male	57	year	EFO	UO_0000036	Neoplastic Disease	21h 50min
Sample 46	ERS5672569	SAMEA7985287	Homo sapiens	female	57	year	EFO	UO_0000036	Neoplastic Disease	6h 6min	post-mortem donor	retina	organism part	P-MTAB-48446	P-MTAB-48447	P-MTAB-48448	P-MTAB-48449	Sample 46	PAIRED	cDNA	TRANSCRIPTOMIC	not applicable	RNA-Seq	350	100	5'-3'-3'-5'	P-MTAB-48445	TIGEM NGS core	Sample 46	sequencing assay	ERX5039805	RNA46_R1_val_1.fq.gz	RNA46_R1_val_1.fq.gz	ERR5236654	ftp://ftp.sra.ebi.ac.uk/vol1/fastq/ERR523/004/ERR5236654/ERR5236654_1.fastq.gz	P-MTAB-48450	RNA46.bam	ftp://ftp.ebi.ac.uk/pub/databases/microarray/data/experiment/MTAB/E-MTAB-4377/E-MTAB-4377.RNA46.bam	female	57	year	EFO	UO_0000036	Neoplastic Disease	6h 6min
Sample 46	ERS5672569	SAMEA7985287	Homo sapiens	female	57	year	EFO	UO_0000036	Neoplastic Disease	6h 6min	post-mortem donor	retina	organism part	P-MTAB-48446	P-MTAB-48447	P-MTAB-48448	P-MTAB-48449	Sample 46	PAIRED	cDNA	TRANSCRIPTOMIC	not applicable	RNA-Seq	350	100	5'-3'-3'-5'	P-MTAB-48445	TIGEM NGS core	Sample 46	sequencing assay	ERX5039805	RNA46_R2_val_2.fq.gz	RNA46_R2_val_2.fq.gz	ERR5236654	ftp://ftp.sra.ebi.ac.uk/vol1/fastq/ERR523/004/ERR5236654/ERR5236654_2.fastq.gz	P-MTAB-48450	RNA46.bam	ftp://ftp.ebi.ac.uk/pub/databases/microarray/data/experiment/MTAB/E-MTAB-4377/E-MTAB-4377.RNA46.bam	female	57	year	EFO	UO_0000036	Neoplastic Disease	6h 6min
Sample 45	ERS5672568	SAMEA7985286	Homo sapiens	female	58	year	EFO	UO_0000036	Neoplastic Disease	11h 45min	post-mortem donor	retina	organism part	P-MTAB-48446	P-MTAB-48447	P-MTAB-48448	P-MTAB-48449	Sample 45	PAIRED	cDNA	TRANSCRIPTOMIC	not applicable	RNA-Seq	350	100	5'-3'-3'-5'	P-MTAB-48445	TIGEM NGS core	Sample 45	sequencing assay	ERX5039804	RNA45_R1_val_1.fq.gz	RNA45_R1_val_1.fq.gz	ERR5236653	ftp://ftp.sra.ebi.ac.uk/vol1/fastq/ERR523/003/ERR5236653/ERR5236653_1.fastq.gz	P-MTAB-48450	RNA45.bam	ftp://ftp.ebi.ac.uk/pub/databases/microarray/data/experiment/MTAB/E-MTAB-4377/E-MTAB-4377.RNA45.bam	female	58	year	EFO	UO_0000036	Neoplastic Disease	11h 45min
Sample 45	ERS5672568	SAMEA7985286	Homo sapiens	female	58	year	EFO	UO_0000036	Neoplastic Disease	11h 45min	post-mortem donor	retina	organism part	P-MTAB-48446	P-MTAB-48447	P-MTAB-48448	P-MTAB-48449	Sample 45	PAIRED	cDNA	TRANSCRIPTOMIC	not applicable	RNA-Seq	350	100	5'-3'-3'-5'	P-MTAB-48445	TIGEM NGS core	Sample 45	sequencing assay	ERX5039804	RNA45_R2_val_2.fq.gz	RNA45_R2_val_2.fq.gz	ERR5236653	ftp://ftp.sra.ebi.ac.uk/vol1/fastq/ERR523/003/ERR5236653/ERR5236653_2.fastq.gz	P-MTAB-48450	RNA45.bam	ftp://ftp.ebi.ac.uk/pub/databases/microarray/data/experiment/MTAB/E-MTAB-4377/E-MTAB-4377.RNA45.bam	female	58	year	EFO	UO_0000036	Neoplastic Disease	11h 45min
Sample 13	ERS5672533	SAMEA7985251	Homo sapiens	female	59	year	EFO	UO_0000036	Neoplastic Disease	24h 40min	post-mortem donor	retina	organism part	P-MTAB-48446	P-MTAB-48447	P-MTAB-48448	P-MTAB-48449	Sample 13	PAIRED	cDNA	TRANSCRIPTOMIC	not applicable	RNA-Seq	350	100	5'-3'-3'-5'	P-MTAB-48445	TIGEM NGS core	Sample 13	sequencing assay	ERX5039769	RNA13_R1_val_1.fq.gz	RNA13_R1_val_1.fq.gz	ERR5236618	ftp://ftp.sra.ebi.ac.uk/vol1/fastq/ERR523/008/ERR5236618/ERR5236618_1.fastq.gz	P-MTAB-48450	RNA13.bam	ftp://ftp.ebi.ac.uk/pub/databases/microarray/data/experiment/MTAB/E-MTAB-4377/E-MTAB-4377.RNA13.bam	female	59	year	EFO	UO_0000036	Neoplastic Disease	24h 40min
Sample 13	ERS5672533	SAMEA7985251	Homo sapiens	female	59	year	EFO	UO_0000036	Neoplastic Disease	24h 40min	post-mortem donor	retina	organism part	P-MTAB-48446	P-MTAB-48447	P-MTAB-48448	P-MTAB-48449	Sample 13	PAIRED	cDNA	TRANSCRIPTOMIC	not applicable	RNA-Seq	350	100	5'-3'-3'-5'	P-MTAB-48445	TIGEM NGS core	Sample 13	sequencing assay	ERX5039769	RNA13_R2_val_2.fq.gz	RNA13_R2_val_2.fq.gz	ERR5236618	ftp://ftp.sra.ebi.ac.uk/vol1/fastq/ERR523/008/ERR5236618/ERR5236618_2.fastq.gz	P-MTAB-48450	RNA13.bam	ftp://ftp.ebi.ac.uk/pub/databases/microarray/data/experiment/MTAB/E-MTAB-4377/E-MTAB-4377.RNA13.bam	female	59	year	EFO	UO_0000036	Neoplastic Disease	24h 40min
Sample 34	ERS5672556	SAMEA7985274	Homo sapiens	male	59	year	EFO	UO_0000036	Neoplastic Disease	22h 45min	post-mortem donor	retina	organism part	P-MTAB-48446	P-MTAB-48447	P-MTAB-48448	P-MTAB-48449	Sample 34	PAIRED	cDNA	TRANSCRIPTOMIC	not applicable	RNA-Seq	350	100	5'-3'-3'-5'	P-MTAB-48445	TIGEM NGS core	Sample 34	sequencing assay	ERX5039792	RNA34_R1_val_1.fq.gz	RNA34_R1_val_1.fq.gz	ERR5236641	ftp://ftp.sra.ebi.ac.uk/vol1/fastq/ERR523/001/ERR5236641/ERR5236641_1.fastq.gz	P-MTAB-48450	RNA34.bam	ftp://ftp.ebi.ac.uk/pub/databases/microarray/data/experiment/MTAB/E-MTAB-4377/E-MTAB-4377.RNA34.bam	male	59	year	EFO	UO_0000036	Neoplastic Disease	22h 45min
Sample 34	ERS5672556	SAMEA7985274	Homo sapiens	male	59	year	EFO	UO_0000036	Neoplastic Disease	22h 45min	post-mortem donor	retina	organism part	P-MTAB-48446	P-MTAB-48447	P-MTAB-48448	P-MTAB-48449	Sample 34	PAIRED	cDNA	TRANSCRIPTOMIC	not applicable	RNA-Seq	350	100	5'-3'-3'-5'	P-MTAB-48445	TIGEM NGS core	Sample 34	sequencing assay	ERX5039792	RNA34_R2_val_2.fq.gz	RNA34_R2_val_2.fq.gz	ERR5236641	ftp://ftp.sra.ebi.ac.uk/vol1/fastq/ERR523/001/ERR5236641/ERR5236641_2.fastq.gz	P-MTAB-48450	RNA34.bam	ftp://ftp.ebi.ac.uk/pub/databases/microarray/data/experiment/MTAB/E-MTAB-4377/E-MTAB-4377.RNA34.bam	male	59	year	EFO	UO_0000036	Neoplastic Disease	22h 45min
Sample 35	ERS5672557	SAMEA7985275	Homo sapiens	male	59	year	EFO	UO_0000036	Neoplastic Disease	15h 10min	post-mortem donor	retina	organism part	P-MTAB-48446	P-MTAB-48447	P-MTAB-48448	P-MTAB-48449	Sample 35	PAIRED	cDNA	TRANSCRIPTOMIC	not applicable	RNA-Seq	350	100	5'-3'-3'-5'	P-MTAB-48445	TIGEM NGS core	Sample 35	sequencing assay	ERX5039793	RNA35_R1_val_1.fq.gz	RNA35_R1_val_1.fq.gz	ERR5236642	ftp://ftp.sra.ebi.ac.uk/vol1/fastq/ERR523/002/ERR5236642/ERR5236642_1.fastq.gz	P-MTAB-48450	RNA35.bam	ftp://ftp.ebi.ac.uk/pub/databases/microarray/data/experiment/MTAB/E-MTAB-4377/E-MTAB-4377.RNA35.bam	male	59	year	EFO	UO_0000036	Neoplastic Disease	15h 10min
Sample 35	ERS5672557	SAMEA7985275	Homo sapiens	male	59	year	EFO	UO_0000036	Neoplastic Disease	15h 10min	post-mortem donor	retina	organism part	P-MTAB-48446	P-MTAB-48447	P-MTAB-48448	P-MTAB-48449	Sample 35	PAIRED	cDNA	TRANSCRIPTOMIC	not applicable	RNA-Seq	350	100	5'-3'-3'-5'	P-MTAB-48445	TIGEM NGS core	Sample 35	sequencing assay	ERX5039793	RNA35_R2_val_2.fq.gz	RNA35_R2_val_2.fq.gz	ERR5236642	ftp://ftp.sra.ebi.ac.uk/vol1/fastq/ERR523/002/ERR5236642/ERR5236642_2.fastq.gz	P-MTAB-48450	RNA35.bam	ftp://ftp.ebi.ac.uk/pub/databases/microarray/data/experiment/MTAB/E-MTAB-4377/E-MTAB-4377.RNA35.bam	male	59	year	EFO	UO_0000036	Neoplastic Disease	15h 10min
Sample 37	ERS5672559	SAMEA7985277	Homo sapiens	male	59	year	EFO	UO_0000036	Intestinal infarction/Cardiovascular Disease	22h 45min	post-mortem donor	retina	organism part	P-MTAB-48446	P-MTAB-48447	P-MTAB-48448	P-MTAB-48449	Sample 37	PAIRED	cDNA	TRANSCRIPTOMIC	not applicable	RNA-Seq	350	100	5'-3'-3'-5'	P-MTAB-48445	TIGEM NGS core	Sample 37	sequencing assay	ERX5039795	RNA37_R1_val_1.fq.gz	RNA37_R1_val_1.fq.gz	ERR5236644	ftp://ftp.sra.ebi.ac.uk/vol1/fastq/ERR523/004/ERR5236644/ERR5236644_1.fastq.gz	P-MTAB-48450	RNA37.bam	ftp://ftp.ebi.ac.uk/pub/databases/microarray/data/experiment/MTAB/E-MTAB-4377/E-MTAB-4377.RNA37.bam	male	59	year	EFO	UO_0000036	Intestinal infarction/Cardiovascular Disease	22h 45min
Sample 37	ERS5672559	SAMEA7985277	Homo sapiens	male	59	year	EFO	UO_0000036	Intestinal infarction/Cardiovascular Disease	22h 45min	post-mortem donor	retina	organism part	P-MTAB-48446	P-MTAB-48447	P-MTAB-48448	P-MTAB-48449	Sample 37	PAIRED	cDNA	TRANSCRIPTOMIC	not applicable	RNA-Seq	350	100	5'-3'-3'-5'	P-MTAB-48445	TIGEM NGS core	Sample 37	sequencing assay	ERX5039795	RNA37_R2_val_2.fq.gz	RNA37_R2_val_2.fq.gz	ERR5236644	ftp://ftp.sra.ebi.ac.uk/vol1/fastq/ERR523/004/ERR5236644/ERR5236644_2.fastq.gz	P-MTAB-48450	RNA37.bam	ftp://ftp.ebi.ac.uk/pub/databases/microarray/data/experiment/MTAB/E-MTAB-4377/E-MTAB-4377.RNA37.bam	male	59	year	EFO	UO_0000036	Intestinal infarction/Cardiovascular Disease	22h 45min
Sample 6	ERS5672575	SAMEA7985293	Homo sapiens	male	60	year	EFO	UO_0000036	Neoplastic Disease	25h 25min	post-mortem donor	retina	organism part	P-MTAB-48446	P-MTAB-48447	P-MTAB-48448	P-MTAB-48449	Sample 6	PAIRED	cDNA	TRANSCRIPTOMIC	not applicable	RNA-Seq	350	100	5'-3'-3'-5'	P-MTAB-48445	TIGEM NGS core	Sample 6	sequencing assay	ERX5039811	RNA6_R1_val_1.fq.gz	RNA6_R1_val_1.fq.gz	ERR5236660	ftp://ftp.sra.ebi.ac.uk/vol1/fastq/ERR523/000/ERR5236660/ERR5236660_1.fastq.gz	P-MTAB-48450	RNA6.bam	ftp://ftp.ebi.ac.uk/pub/databases/microarray/data/experiment/MTAB/E-MTAB-4377/E-MTAB-4377.RNA6.bam	male	60	year	EFO	UO_0000036	Neoplastic Disease	25h 25min
Sample 6	ERS5672575	SAMEA7985293	Homo sapiens	male	60	year	EFO	UO_0000036	Neoplastic Disease	25h 25min	post-mortem donor	retina	organism part	P-MTAB-48446	P-MTAB-48447	P-MTAB-48448	P-MTAB-48449	Sample 6	PAIRED	cDNA	TRANSCRIPTOMIC	not applicable	RNA-Seq	350	100	5'-3'-3'-5'	P-MTAB-48445	TIGEM NGS core	Sample 6	sequencing assay	ERX5039811	RNA6_R2_val_2.fq.gz	RNA6_R2_val_2.fq.gz	ERR5236660	ftp://ftp.sra.ebi.ac.uk/vol1/fastq/ERR523/000/ERR5236660/ERR5236660_2.fastq.gz	P-MTAB-48450	RNA6.bam	ftp://ftp.ebi.ac.uk/pub/databases/microarray/data/experiment/MTAB/E-MTAB-4377/E-MTAB-4377.RNA6.bam	male	60	year	EFO	UO_0000036	Neoplastic Disease	25h 25min
Sample 36	ERS5672558	SAMEA7985276	Homo sapiens	male	61	year	EFO	UO_0000036	Cardiovascular Disease	19h 50min	post-mortem donor	retina	organism part	P-MTAB-48446	P-MTAB-48447	P-MTAB-48448	P-MTAB-48449	Sample 36	PAIRED	cDNA	TRANSCRIPTOMIC	not applicable	RNA-Seq	350	100	5'-3'-3'-5'	P-MTAB-48445	TIGEM NGS core	Sample 36	sequencing assay	ERX5039794	RNA36_R1_val_1.fq.gz	RNA36_R1_val_1.fq.gz	ERR5236643	ftp://ftp.sra.ebi.ac.uk/vol1/fastq/ERR523/003/ERR5236643/ERR5236643_1.fastq.gz	P-MTAB-48450	RNA36.bam	ftp://ftp.ebi.ac.uk/pub/databases/microarray/data/experiment/MTAB/E-MTAB-4377/E-MTAB-4377.RNA36.bam	male	61	year	EFO	UO_0000036	Cardiovascular Disease	19h 50min
Sample 36	ERS5672558	SAMEA7985276	Homo sapiens	male	61	year	EFO	UO_0000036	Cardiovascular Disease	19h 50min	post-mortem donor	retina	organism part	P-MTAB-48446	P-MTAB-48447	P-MTAB-48448	P-MTAB-48449	Sample 36	PAIRED	cDNA	TRANSCRIPTOMIC	not applicable	RNA-Seq	350	100	5'-3'-3'-5'	P-MTAB-48445	TIGEM NGS core	Sample 36	sequencing assay	ERX5039794	RNA36_R2_val_2.fq.gz	RNA36_R2_val_2.fq.gz	ERR5236643	ftp://ftp.sra.ebi.ac.uk/vol1/fastq/ERR523/003/ERR5236643/ERR5236643_2.fastq.gz	P-MTAB-48450	RNA36.bam	ftp://ftp.ebi.ac.uk/pub/databases/microarray/data/experiment/MTAB/E-MTAB-4377/E-MTAB-4377.RNA36.bam	male	61	year	EFO	UO_0000036	Cardiovascular Disease	19h 50min
Sample 41	ERS5672564	SAMEA7985282	Homo sapiens	male	61	year	EFO	UO_0000036	Neoplastic Disease	15h	post-mortem donor	retina	organism part	P-MTAB-48446	P-MTAB-48447	P-MTAB-48448	P-MTAB-48449	Sample 41	PAIRED	cDNA	TRANSCRIPTOMIC	not applicable	RNA-Seq	350	100	5'-3'-3'-5'	P-MTAB-48445	TIGEM NGS core	Sample 41	sequencing assay	ERX5039800	RNA41_R1_val_1.fq.gz	RNA41_R1_val_1.fq.gz	ERR5236649	ftp://ftp.sra.ebi.ac.uk/vol1/fastq/ERR523/009/ERR5236649/ERR5236649_1.fastq.gz	P-MTAB-48450	RNA41.bam	ftp://ftp.ebi.ac.uk/pub/databases/microarray/data/experiment/MTAB/E-MTAB-4377/E-MTAB-4377.RNA41.bam	male	61	year	EFO	UO_0000036	Neoplastic Disease	15h
Sample 41	ERS5672564	SAMEA7985282	Homo sapiens	male	61	year	EFO	UO_0000036	Neoplastic Disease	15h	post-mortem donor	retina	organism part	P-MTAB-48446	P-MTAB-48447	P-MTAB-48448	P-MTAB-48449	Sample 41	PAIRED	cDNA	TRANSCRIPTOMIC	not applicable	RNA-Seq	350	100	5'-3'-3'-5'	P-MTAB-48445	TIGEM NGS core	Sample 41	sequencing assay	ERX5039800	RNA41_R2_val_2.fq.gz	RNA41_R2_val_2.fq.gz	ERR5236649	ftp://ftp.sra.ebi.ac.uk/vol1/fastq/ERR523/009/ERR5236649/ERR5236649_2.fastq.gz	P-MTAB-48450	RNA41.bam	ftp://ftp.ebi.ac.uk/pub/databases/microarray/data/experiment/MTAB/E-MTAB-4377/E-MTAB-4377.RNA41.bam	male	61	year	EFO	UO_0000036	Neoplastic Disease	15h
Sample 30	ERS5672552	SAMEA7985270	Homo sapiens	male	62	year	EFO	UO_0000036	Digestive disease	25h 30min	post-mortem donor	retina	organism part	P-MTAB-48446	P-MTAB-48447	P-MTAB-48448	P-MTAB-48449	Sample 30	PAIRED	cDNA	TRANSCRIPTOMIC	not applicable	RNA-Seq	350	100	5'-3'-3'-5'	P-MTAB-48445	TIGEM NGS core	Sample 30	sequencing assay	ERX5039788	RNA30_R1_val_1.fq.gz	RNA30_R1_val_1.fq.gz	ERR5236637	ftp://ftp.sra.ebi.ac.uk/vol1/fastq/ERR523/007/ERR5236637/ERR5236637_1.fastq.gz	P-MTAB-48450	RNA30.bam	ftp://ftp.ebi.ac.uk/pub/databases/microarray/data/experiment/MTAB/E-MTAB-4377/E-MTAB-4377.RNA30.bam	male	62	year	EFO	UO_0000036	Digestive disease	25h 30min
Sample 30	ERS5672552	SAMEA7985270	Homo sapiens	male	62	year	EFO	UO_0000036	Digestive disease	25h 30min	post-mortem donor	retina	organism part	P-MTAB-48446	P-MTAB-48447	P-MTAB-48448	P-MTAB-48449	Sample 30	PAIRED	cDNA	TRANSCRIPTOMIC	not applicable	RNA-Seq	350	100	5'-3'-3'-5'	P-MTAB-48445	TIGEM NGS core	Sample 30	sequencing assay	ERX5039788	RNA30_R2_val_2.fq.gz	RNA30_R2_val_2.fq.gz	ERR5236637	ftp://ftp.sra.ebi.ac.uk/vol1/fastq/ERR523/007/ERR5236637/ERR5236637_2.fastq.gz	P-MTAB-48450	RNA30.bam	ftp://ftp.ebi.ac.uk/pub/databases/microarray/data/experiment/MTAB/E-MTAB-4377/E-MTAB-4377.RNA30.bam	male	62	year	EFO	UO_0000036	Digestive disease	25h 30min
Sample 12	ERS5672532	SAMEA7985250	Homo sapiens	female	63	year	EFO	UO_0000036	Neoplastic Disease	19h 15min	post-mortem donor	retina	organism part	P-MTAB-48446	P-MTAB-48447	P-MTAB-48448	P-MTAB-48449	Sample 12	PAIRED	cDNA	TRANSCRIPTOMIC	not applicable	RNA-Seq	350	100	5'-3'-3'-5'	P-MTAB-48445	TIGEM NGS core	Sample 12	sequencing assay	ERX5039768	RNA12_R1_val_1.fq.gz	RNA12_R1_val_1.fq.gz	ERR5236617	ftp://ftp.sra.ebi.ac.uk/vol1/fastq/ERR523/007/ERR5236617/ERR5236617_1.fastq.gz	P-MTAB-48450	RNA12.bam	ftp://ftp.ebi.ac.uk/pub/databases/microarray/data/experiment/MTAB/E-MTAB-4377/E-MTAB-4377.RNA12.bam	female	63	year	EFO	UO_0000036	Neoplastic Disease	19h 15min
Sample 12	ERS5672532	SAMEA7985250	Homo sapiens	female	63	year	EFO	UO_0000036	Neoplastic Disease	19h 15min	post-mortem donor	retina	organism part	P-MTAB-48446	P-MTAB-48447	P-MTAB-48448	P-MTAB-48449	Sample 12	PAIRED	cDNA	TRANSCRIPTOMIC	not applicable	RNA-Seq	350	100	5'-3'-3'-5'	P-MTAB-48445	TIGEM NGS core	Sample 12	sequencing assay	ERX5039768	RNA12_R2_val_2.fq.gz	RNA12_R2_val_2.fq.gz	ERR5236617	ftp://ftp.sra.ebi.ac.uk/vol1/fastq/ERR523/007/ERR5236617/ERR5236617_2.fastq.gz	P-MTAB-48450	RNA12.bam	ftp://ftp.ebi.ac.uk/pub/databases/microarray/data/experiment/MTAB/E-MTAB-4377/E-MTAB-4377.RNA12.bam	female	63	year	EFO	UO_0000036	Neoplastic Disease	19h 15min
Sample 23	ERS5672544	SAMEA7985262	Homo sapiens	male	63	year	EFO	UO_0000036	Neoplastic Disease	13h	post-mortem donor	retina	organism part	P-MTAB-48446	P-MTAB-48447	P-MTAB-48448	P-MTAB-48449	Sample 23	PAIRED	cDNA	TRANSCRIPTOMIC	not applicable	RNA-Seq	350	100	5'-3'-3'-5'	P-MTAB-48445	TIGEM NGS core	Sample 23	sequencing assay	ERX5039780	RNA23_R1_val_1.fq.gz	RNA23_R1_val_1.fq.gz	ERR5236629	ftp://ftp.sra.ebi.ac.uk/vol1/fastq/ERR523/009/ERR5236629/ERR5236629_1.fastq.gz	P-MTAB-48450	RNA23.bam	ftp://ftp.ebi.ac.uk/pub/databases/microarray/data/experiment/MTAB/E-MTAB-4377/E-MTAB-4377.RNA23.bam	male	63	year	EFO	UO_0000036	Neoplastic Disease	13h
Sample 23	ERS5672544	SAMEA7985262	Homo sapiens	male	63	year	EFO	UO_0000036	Neoplastic Disease	13h	post-mortem donor	retina	organism part	P-MTAB-48446	P-MTAB-48447	P-MTAB-48448	P-MTAB-48449	Sample 23	PAIRED	cDNA	TRANSCRIPTOMIC	not applicable	RNA-Seq	350	100	5'-3'-3'-5'	P-MTAB-48445	TIGEM NGS core	Sample 23	sequencing assay	ERX5039780	RNA23_R2_val_2.fq.gz	RNA23_R2_val_2.fq.gz	ERR5236629	ftp://ftp.sra.ebi.ac.uk/vol1/fastq/ERR523/009/ERR5236629/ERR5236629_2.fastq.gz	P-MTAB-48450	RNA23.bam	ftp://ftp.ebi.ac.uk/pub/databases/microarray/data/experiment/MTAB/E-MTAB-4377/E-MTAB-4377.RNA23.bam	male	63	year	EFO	UO_0000036	Neoplastic Disease	13h
Sample 26	ERS5672547	SAMEA7985265	Homo sapiens	female	63	year	EFO	UO_0000036	Neoplastic Disease	18h	post-mortem donor	retina	organism part	P-MTAB-48446	P-MTAB-48447	P-MTAB-48448	P-MTAB-48449	Sample 26	PAIRED	cDNA	TRANSCRIPTOMIC	not applicable	RNA-Seq	350	100	5'-3'-3'-5'	P-MTAB-48445	TIGEM NGS core	Sample 26	sequencing assay	ERX5039783	RNA26_R1_val_1.fq.gz	RNA26_R1_val_1.fq.gz	ERR5236632	ftp://ftp.sra.ebi.ac.uk/vol1/fastq/ERR523/002/ERR5236632/ERR5236632_1.fastq.gz	P-MTAB-48450	RNA26.bam	ftp://ftp.ebi.ac.uk/pub/databases/microarray/data/experiment/MTAB/E-MTAB-4377/E-MTAB-4377.RNA26.bam	female	63	year	EFO	UO_0000036	Neoplastic Disease	18h
Sample 26	ERS5672547	SAMEA7985265	Homo sapiens	female	63	year	EFO	UO_0000036	Neoplastic Disease	18h	post-mortem donor	retina	organism part	P-MTAB-48446	P-MTAB-48447	P-MTAB-48448	P-MTAB-48449	Sample 26	PAIRED	cDNA	TRANSCRIPTOMIC	not applicable	RNA-Seq	350	100	5'-3'-3'-5'	P-MTAB-48445	TIGEM NGS core	Sample 26	sequencing assay	ERX5039783	RNA26_R2_val_2.fq.gz	RNA26_R2_val_2.fq.gz	ERR5236632	ftp://ftp.sra.ebi.ac.uk/vol1/fastq/ERR523/002/ERR5236632/ERR5236632_2.fastq.gz	P-MTAB-48450	RNA26.bam	ftp://ftp.ebi.ac.uk/pub/databases/microarray/data/experiment/MTAB/E-MTAB-4377/E-MTAB-4377.RNA26.bam	female	63	year	EFO	UO_0000036	Neoplastic Disease	18h
Sample 39	ERS5672561	SAMEA7985279	Homo sapiens	male	63	year	EFO	UO_0000036	Neoplastic Disease	16h 50min	post-mortem donor	retina	organism part	P-MTAB-48446	P-MTAB-48447	P-MTAB-48448	P-MTAB-48449	Sample 39	PAIRED	cDNA	TRANSCRIPTOMIC	not applicable	RNA-Seq	350	100	5'-3'-3'-5'	P-MTAB-48445	TIGEM NGS core	Sample 39	sequencing assay	ERX5039797	RNA39_R1_val_1.fq.gz	RNA39_R1_val_1.fq.gz	ERR5236646	ftp://ftp.sra.ebi.ac.uk/vol1/fastq/ERR523/006/ERR5236646/ERR5236646_1.fastq.gz	P-MTAB-48450	RNA39.bam	ftp://ftp.ebi.ac.uk/pub/databases/microarray/data/experiment/MTAB/E-MTAB-4377/E-MTAB-4377.RNA39.bam	male	63	year	EFO	UO_0000036	Neoplastic Disease	16h 50min
Sample 39	ERS5672561	SAMEA7985279	Homo sapiens	male	63	year	EFO	UO_0000036	Neoplastic Disease	16h 50min	post-mortem donor	retina	organism part	P-MTAB-48446	P-MTAB-48447	P-MTAB-48448	P-MTAB-48449	Sample 39	PAIRED	cDNA	TRANSCRIPTOMIC	not applicable	RNA-Seq	350	100	5'-3'-3'-5'	P-MTAB-48445	TIGEM NGS core	Sample 39	sequencing assay	ERX5039797	RNA39_R2_val_2.fq.gz	RNA39_R2_val_2.fq.gz	ERR5236646	ftp://ftp.sra.ebi.ac.uk/vol1/fastq/ERR523/006/ERR5236646/ERR5236646_2.fastq.gz	P-MTAB-48450	RNA39.bam	ftp://ftp.ebi.ac.uk/pub/databases/microarray/data/experiment/MTAB/E-MTAB-4377/E-MTAB-4377.RNA39.bam	male	63	year	EFO	UO_0000036	Neoplastic Disease	16h 50min
Sample 16	ERS5672536	SAMEA7985254	Homo sapiens	male	64	year	EFO	UO_0000036	Neoplastic Disease	26h	post-mortem donor	retina	organism part	P-MTAB-48446	P-MTAB-48447	P-MTAB-48448	P-MTAB-48449	Sample 16	PAIRED	cDNA	TRANSCRIPTOMIC	not applicable	RNA-Seq	350	100	5'-3'-3'-5'	P-MTAB-48445	TIGEM NGS core	Sample 16	sequencing assay	ERX5039772	RNA16_R1_val_1.fq.gz	RNA16_R1_val_1.fq.gz	ERR5236621	ftp://ftp.sra.ebi.ac.uk/vol1/fastq/ERR523/001/ERR5236621/ERR5236621_1.fastq.gz	P-MTAB-48450	RNA16.bam	ftp://ftp.ebi.ac.uk/pub/databases/microarray/data/experiment/MTAB/E-MTAB-4377/E-MTAB-4377.RNA16.bam	male	64	year	EFO	UO_0000036	Neoplastic Disease	26h
Sample 16	ERS5672536	SAMEA7985254	Homo sapiens	male	64	year	EFO	UO_0000036	Neoplastic Disease	26h	post-mortem donor	retina	organism part	P-MTAB-48446	P-MTAB-48447	P-MTAB-48448	P-MTAB-48449	Sample 16	PAIRED	cDNA	TRANSCRIPTOMIC	not applicable	RNA-Seq	350	100	5'-3'-3'-5'	P-MTAB-48445	TIGEM NGS core	Sample 16	sequencing assay	ERX5039772	RNA16_R2_val_2.fq.gz	RNA16_R2_val_2.fq.gz	ERR5236621	ftp://ftp.sra.ebi.ac.uk/vol1/fastq/ERR523/001/ERR5236621/ERR5236621_2.fastq.gz	P-MTAB-48450	RNA16.bam	ftp://ftp.ebi.ac.uk/pub/databases/microarray/data/experiment/MTAB/E-MTAB-4377/E-MTAB-4377.RNA16.bam	male	64	year	EFO	UO_0000036	Neoplastic Disease	26h
Sample 20	ERS5672541	SAMEA7985259	Homo sapiens	male	64	year	EFO	UO_0000036	Digestive disease	22h	post-mortem donor	retina	organism part	P-MTAB-48446	P-MTAB-48447	P-MTAB-48448	P-MTAB-48449	Sample 20	PAIRED	cDNA	TRANSCRIPTOMIC	not applicable	RNA-Seq	350	100	5'-3'-3'-5'	P-MTAB-48445	TIGEM NGS core	Sample 20	sequencing assay	ERX5039777	RNA20_R1_val_1.fq.gz	RNA20_R1_val_1.fq.gz	ERR5236626	ftp://ftp.sra.ebi.ac.uk/vol1/fastq/ERR523/006/ERR5236626/ERR5236626_1.fastq.gz	P-MTAB-48450	RNA20.bam	ftp://ftp.ebi.ac.uk/pub/databases/microarray/data/experiment/MTAB/E-MTAB-4377/E-MTAB-4377.RNA20.bam	male	64	year	EFO	UO_0000036	Digestive disease	22h
Sample 20	ERS5672541	SAMEA7985259	Homo sapiens	male	64	year	EFO	UO_0000036	Digestive disease	22h	post-mortem donor	retina	organism part	P-MTAB-48446	P-MTAB-48447	P-MTAB-48448	P-MTAB-48449	Sample 20	PAIRED	cDNA	TRANSCRIPTOMIC	not applicable	RNA-Seq	350	100	5'-3'-3'-5'	P-MTAB-48445	TIGEM NGS core	Sample 20	sequencing assay	ERX5039777	RNA20_R2_val_2.fq.gz	RNA20_R2_val_2.fq.gz	ERR5236626	ftp://ftp.sra.ebi.ac.uk/vol1/fastq/ERR523/006/ERR5236626/ERR5236626_2.fastq.gz	P-MTAB-48450	RNA20.bam	ftp://ftp.ebi.ac.uk/pub/databases/microarray/data/experiment/MTAB/E-MTAB-4377/E-MTAB-4377.RNA20.bam	male	64	year	EFO	UO_0000036	Digestive disease	22h
Sample 24	ERS5672545	SAMEA7985263	Homo sapiens	male	64	year	EFO	UO_0000036	Neoplastic Disease	21h 30min	post-mortem donor	retina	organism part	P-MTAB-48446	P-MTAB-48447	P-MTAB-48448	P-MTAB-48449	Sample 24	PAIRED	cDNA	TRANSCRIPTOMIC	not applicable	RNA-Seq	350	100	5'-3'-3'-5'	P-MTAB-48445	TIGEM NGS core	Sample 24	sequencing assay	ERX5039781	RNA24_R1_val_1.fq.gz	RNA24_R1_val_1.fq.gz	ERR5236630	ftp://ftp.sra.ebi.ac.uk/vol1/fastq/ERR523/000/ERR5236630/ERR5236630_1.fastq.gz	P-MTAB-48450	RNA24.bam	ftp://ftp.ebi.ac.uk/pub/databases/microarray/data/experiment/MTAB/E-MTAB-4377/E-MTAB-4377.RNA24.bam	male	64	year	EFO	UO_0000036	Neoplastic Disease	21h 30min
Sample 24	ERS5672545	SAMEA7985263	Homo sapiens	male	64	year	EFO	UO_0000036	Neoplastic Disease	21h 30min	post-mortem donor	retina	organism part	P-MTAB-48446	P-MTAB-48447	P-MTAB-48448	P-MTAB-48449	Sample 24	PAIRED	cDNA	TRANSCRIPTOMIC	not applicable	RNA-Seq	350	100	5'-3'-3'-5'	P-MTAB-48445	TIGEM NGS core	Sample 24	sequencing assay	ERX5039781	RNA24_R2_val_2.fq.gz	RNA24_R2_val_2.fq.gz	ERR5236630	ftp://ftp.sra.ebi.ac.uk/vol1/fastq/ERR523/000/ERR5236630/ERR5236630_2.fastq.gz	P-MTAB-48450	RNA24.bam	ftp://ftp.ebi.ac.uk/pub/databases/microarray/data/experiment/MTAB/E-MTAB-4377/E-MTAB-4377.RNA24.bam	male	64	year	EFO	UO_0000036	Neoplastic Disease	21h 30min
Sample 48	ERS5672571	SAMEA7985289	Homo sapiens	male	64	year	EFO	UO_0000036	Cardiovascular Disease	22h 30min	post-mortem donor	retina	organism part	P-MTAB-48446	P-MTAB-48447	P-MTAB-48448	P-MTAB-48449	Sample 48	PAIRED	cDNA	TRANSCRIPTOMIC	not applicable	RNA-Seq	350	100	5'-3'-3'-5'	P-MTAB-48445	TIGEM NGS core	Sample 48	sequencing assay	ERX5039807	RNA48_R1_val_1.fq.gz	RNA48_R1_val_1.fq.gz	ERR5236656	ftp://ftp.sra.ebi.ac.uk/vol1/fastq/ERR523/006/ERR5236656/ERR5236656_1.fastq.gz	P-MTAB-48450	RNA48.bam	ftp://ftp.ebi.ac.uk/pub/databases/microarray/data/experiment/MTAB/E-MTAB-4377/E-MTAB-4377.RNA48.bam	male	64	year	EFO	UO_0000036	Cardiovascular Disease	22h 30min
Sample 48	ERS5672571	SAMEA7985289	Homo sapiens	male	64	year	EFO	UO_0000036	Cardiovascular Disease	22h 30min	post-mortem donor	retina	organism part	P-MTAB-48446	P-MTAB-48447	P-MTAB-48448	P-MTAB-48449	Sample 48	PAIRED	cDNA	TRANSCRIPTOMIC	not applicable	RNA-Seq	350	100	5'-3'-3'-5'	P-MTAB-48445	TIGEM NGS core	Sample 48	sequencing assay	ERX5039807	RNA48_R2_val_2.fq.gz	RNA48_R2_val_2.fq.gz	ERR5236656	ftp://ftp.sra.ebi.ac.uk/vol1/fastq/ERR523/006/ERR5236656/ERR5236656_2.fastq.gz	P-MTAB-48450	RNA48.bam	ftp://ftp.ebi.ac.uk/pub/databases/microarray/data/experiment/MTAB/E-MTAB-4377/E-MTAB-4377.RNA48.bam	male	64	year	EFO	UO_0000036	Cardiovascular Disease	22h 30min
Sample 33	ERS5672555	SAMEA7985273	Homo sapiens	male	65	year	EFO	UO_0000036	Metabolic Syndrome/Cardiovascular Disease	21h	post-mortem donor	retina	organism part	P-MTAB-48446	P-MTAB-48447	P-MTAB-48448	P-MTAB-48449	Sample 33	PAIRED	cDNA	TRANSCRIPTOMIC	not applicable	RNA-Seq	350	100	5'-3'-3'-5'	P-MTAB-48445	TIGEM NGS core	Sample 33	sequencing assay	ERX5039791	RNA33_R1_val_1.fq.gz	RNA33_R1_val_1.fq.gz	ERR5236640	ftp://ftp.sra.ebi.ac.uk/vol1/fastq/ERR523/000/ERR5236640/ERR5236640_1.fastq.gz	P-MTAB-48450	RNA33.bam	ftp://ftp.ebi.ac.uk/pub/databases/microarray/data/experiment/MTAB/E-MTAB-4377/E-MTAB-4377.RNA33.bam	male	65	year	EFO	UO_0000036	Metabolic Syndrome/Cardiovascular Disease	21h
Sample 33	ERS5672555	SAMEA7985273	Homo sapiens	male	65	year	EFO	UO_0000036	Metabolic Syndrome/Cardiovascular Disease	21h	post-mortem donor	retina	organism part	P-MTAB-48446	P-MTAB-48447	P-MTAB-48448	P-MTAB-48449	Sample 33	PAIRED	cDNA	TRANSCRIPTOMIC	not applicable	RNA-Seq	350	100	5'-3'-3'-5'	P-MTAB-48445	TIGEM NGS core	Sample 33	sequencing assay	ERX5039791	RNA33_R2_val_2.fq.gz	RNA33_R2_val_2.fq.gz	ERR5236640	ftp://ftp.sra.ebi.ac.uk/vol1/fastq/ERR523/000/ERR5236640/ERR5236640_2.fastq.gz	P-MTAB-48450	RNA33.bam	ftp://ftp.ebi.ac.uk/pub/databases/microarray/data/experiment/MTAB/E-MTAB-4377/E-MTAB-4377.RNA33.bam	male	65	year	EFO	UO_0000036	Metabolic Syndrome/Cardiovascular Disease	21h
Sample 38	ERS5672560	SAMEA7985278	Homo sapiens	male	65	year	EFO	UO_0000036	Neoplastic Disease	23h 15min	post-mortem donor	retina	organism part	P-MTAB-48446	P-MTAB-48447	P-MTAB-48448	P-MTAB-48449	Sample 38	PAIRED	cDNA	TRANSCRIPTOMIC	not applicable	RNA-Seq	350	100	5'-3'-3'-5'	P-MTAB-48445	TIGEM NGS core	Sample 38	sequencing assay	ERX5039796	RNA38_R1_val_1.fq.gz	RNA38_R1_val_1.fq.gz	ERR5236645	ftp://ftp.sra.ebi.ac.uk/vol1/fastq/ERR523/005/ERR5236645/ERR5236645_1.fastq.gz	P-MTAB-48450	RNA38.bam	ftp://ftp.ebi.ac.uk/pub/databases/microarray/data/experiment/MTAB/E-MTAB-4377/E-MTAB-4377.RNA38.bam	male	65	year	EFO	UO_0000036	Neoplastic Disease	23h 15min
Sample 38	ERS5672560	SAMEA7985278	Homo sapiens	male	65	year	EFO	UO_0000036	Neoplastic Disease	23h 15min	post-mortem donor	retina	organism part	P-MTAB-48446	P-MTAB-48447	P-MTAB-48448	P-MTAB-48449	Sample 38	PAIRED	cDNA	TRANSCRIPTOMIC	not applicable	RNA-Seq	350	100	5'-3'-3'-5'	P-MTAB-48445	TIGEM NGS core	Sample 38	sequencing assay	ERX5039796	RNA38_R2_val_2.fq.gz	RNA38_R2_val_2.fq.gz	ERR5236645	ftp://ftp.sra.ebi.ac.uk/vol1/fastq/ERR523/005/ERR5236645/ERR5236645_2.fastq.gz	P-MTAB-48450	RNA38.bam	ftp://ftp.ebi.ac.uk/pub/databases/microarray/data/experiment/MTAB/E-MTAB-4377/E-MTAB-4377.RNA38.bam	male	65	year	EFO	UO_0000036	Neoplastic Disease	23h 15min
Sample 43	ERS5672566	SAMEA7985284	Homo sapiens	male	65	year	EFO	UO_0000036	Neoplastic Disease	17h	post-mortem donor	retina	organism part	P-MTAB-48446	P-MTAB-48447	P-MTAB-48448	P-MTAB-48449	Sample 43	PAIRED	cDNA	TRANSCRIPTOMIC	not applicable	RNA-Seq	350	100	5'-3'-3'-5'	P-MTAB-48445	TIGEM NGS core	Sample 43	sequencing assay	ERX5039802	RNA43_R1_val_1.fq.gz	RNA43_R1_val_1.fq.gz	ERR5236651	ftp://ftp.sra.ebi.ac.uk/vol1/fastq/ERR523/001/ERR5236651/ERR5236651_1.fastq.gz	P-MTAB-48450	RNA43.bam	ftp://ftp.ebi.ac.uk/pub/databases/microarray/data/experiment/MTAB/E-MTAB-4377/E-MTAB-4377.RNA43.bam	male	65	year	EFO	UO_0000036	Neoplastic Disease	17h
Sample 43	ERS5672566	SAMEA7985284	Homo sapiens	male	65	year	EFO	UO_0000036	Neoplastic Disease	17h	post-mortem donor	retina	organism part	P-MTAB-48446	P-MTAB-48447	P-MTAB-48448	P-MTAB-48449	Sample 43	PAIRED	cDNA	TRANSCRIPTOMIC	not applicable	RNA-Seq	350	100	5'-3'-3'-5'	P-MTAB-48445	TIGEM NGS core	Sample 43	sequencing assay	ERX5039802	RNA43_R2_val_2.fq.gz	RNA43_R2_val_2.fq.gz	ERR5236651	ftp://ftp.sra.ebi.ac.uk/vol1/fastq/ERR523/001/ERR5236651/ERR5236651_2.fastq.gz	P-MTAB-48450	RNA43.bam	ftp://ftp.ebi.ac.uk/pub/databases/microarray/data/experiment/MTAB/E-MTAB-4377/E-MTAB-4377.RNA43.bam	male	65	year	EFO	UO_0000036	Neoplastic Disease	17h
Sample 50	ERS5672574	SAMEA7985292	Homo sapiens	female	66	year	EFO	UO_0000036	Neoplastic Disease	16h 25min	post-mortem donor	retina	organism part	P-MTAB-48446	P-MTAB-48447	P-MTAB-48448	P-MTAB-48449	Sample 50	PAIRED	cDNA	TRANSCRIPTOMIC	not applicable	RNA-Seq	350	100	5'-3'-3'-5'	P-MTAB-48445	TIGEM NGS core	Sample 50	sequencing assay	ERX5039810	RNA50_R1_val_1.fq.gz	RNA50_R1_val_1.fq.gz	ERR5236659	ftp://ftp.sra.ebi.ac.uk/vol1/fastq/ERR523/009/ERR5236659/ERR5236659_1.fastq.gz	P-MTAB-48450	RNA50.bam	ftp://ftp.ebi.ac.uk/pub/databases/microarray/data/experiment/MTAB/E-MTAB-4377/E-MTAB-4377.RNA50.bam	female	66	year	EFO	UO_0000036	Neoplastic Disease	16h 25min
Sample 50	ERS5672574	SAMEA7985292	Homo sapiens	female	66	year	EFO	UO_0000036	Neoplastic Disease	16h 25min	post-mortem donor	retina	organism part	P-MTAB-48446	P-MTAB-48447	P-MTAB-48448	P-MTAB-48449	Sample 50	PAIRED	cDNA	TRANSCRIPTOMIC	not applicable	RNA-Seq	350	100	5'-3'-3'-5'	P-MTAB-48445	TIGEM NGS core	Sample 50	sequencing assay	ERX5039810	RNA50_R2_val_2.fq.gz	RNA50_R2_val_2.fq.gz	ERR5236659	ftp://ftp.sra.ebi.ac.uk/vol1/fastq/ERR523/009/ERR5236659/ERR5236659_2.fastq.gz	P-MTAB-48450	RNA50.bam	ftp://ftp.ebi.ac.uk/pub/databases/microarray/data/experiment/MTAB/E-MTAB-4377/E-MTAB-4377.RNA50.bam	female	66	year	EFO	UO_0000036	Neoplastic Disease	16h 25min
Sample 3	ERS5672551	SAMEA7985269	Homo sapiens	male	67	year	EFO	UO_0000036	Neoplastic Disease	22h 50min	post-mortem donor	retina	organism part	P-MTAB-48446	P-MTAB-48447	P-MTAB-48448	P-MTAB-48449	Sample 3	PAIRED	cDNA	TRANSCRIPTOMIC	not applicable	RNA-Seq	350	100	5'-3'-3'-5'	P-MTAB-48445	TIGEM NGS core	Sample 3	sequencing assay	ERX5039787	RNA3_R1_val_1.fq.gz	RNA3_R1_val_1.fq.gz	ERR5236636	ftp://ftp.sra.ebi.ac.uk/vol1/fastq/ERR523/006/ERR5236636/ERR5236636_1.fastq.gz	P-MTAB-48450	RNA3.bam	ftp://ftp.ebi.ac.uk/pub/databases/microarray/data/experiment/MTAB/E-MTAB-4377/E-MTAB-4377.RNA3.bam	male	67	year	EFO	UO_0000036	Neoplastic Disease	22h 50min
Sample 3	ERS5672551	SAMEA7985269	Homo sapiens	male	67	year	EFO	UO_0000036	Neoplastic Disease	22h 50min	post-mortem donor	retina	organism part	P-MTAB-48446	P-MTAB-48447	P-MTAB-48448	P-MTAB-48449	Sample 3	PAIRED	cDNA	TRANSCRIPTOMIC	not applicable	RNA-Seq	350	100	5'-3'-3'-5'	P-MTAB-48445	TIGEM NGS core	Sample 3	sequencing assay	ERX5039787	RNA3_R2_val_2.fq.gz	RNA3_R2_val_2.fq.gz	ERR5236636	ftp://ftp.sra.ebi.ac.uk/vol1/fastq/ERR523/006/ERR5236636/ERR5236636_2.fastq.gz	P-MTAB-48450	RNA3.bam	ftp://ftp.ebi.ac.uk/pub/databases/microarray/data/experiment/MTAB/E-MTAB-4377/E-MTAB-4377.RNA3.bam	male	67	year	EFO	UO_0000036	Neoplastic Disease	22h 50min
Sample 1	ERS5672529	SAMEA7985247	Homo sapiens	female	68	year	EFO	UO_0000036	Neoplastic Disease	25h 15min	post-mortem donor	retina	organism part	P-MTAB-48446	P-MTAB-48447	P-MTAB-48448	P-MTAB-48449	Sample 1	PAIRED	cDNA	TRANSCRIPTOMIC	not applicable	RNA-Seq	350	100	5'-3'-3'-5'	P-MTAB-48445	TIGEM NGS core	Sample 1	sequencing assay	ERX5039765	RNA1_R1_val_1.fq.gz	RNA1_R1_val_1.fq.gz	ERR5236614	ftp://ftp.sra.ebi.ac.uk/vol1/fastq/ERR523/004/ERR5236614/ERR5236614_1.fastq.gz	P-MTAB-48450	RNA1.bam	ftp://ftp.ebi.ac.uk/pub/databases/microarray/data/experiment/MTAB/E-MTAB-4377/E-MTAB-4377.RNA1.bam	female	68	year	EFO	UO_0000036	Neoplastic Disease	25h 15min
Sample 1	ERS5672529	SAMEA7985247	Homo sapiens	female	68	year	EFO	UO_0000036	Neoplastic Disease	25h 15min	post-mortem donor	retina	organism part	P-MTAB-48446	P-MTAB-48447	P-MTAB-48448	P-MTAB-48449	Sample 1	PAIRED	cDNA	TRANSCRIPTOMIC	not applicable	RNA-Seq	350	100	5'-3'-3'-5'	P-MTAB-48445	TIGEM NGS core	Sample 1	sequencing assay	ERX5039765	RNA1_R2_val_2.fq.gz	RNA1_R2_val_2.fq.gz	ERR5236614	ftp://ftp.sra.ebi.ac.uk/vol1/fastq/ERR523/004/ERR5236614/ERR5236614_2.fastq.gz	P-MTAB-48450	RNA1.bam	ftp://ftp.ebi.ac.uk/pub/databases/microarray/data/experiment/MTAB/E-MTAB-4377/E-MTAB-4377.RNA1.bam	female	68	year	EFO	UO_0000036	Neoplastic Disease	25h 15min
Sample 18	ERS5672538	SAMEA7985256	Homo sapiens	male	68	year	EFO	UO_0000036	Neoplastic Disease	21h 42min	post-mortem donor	retina	organism part	P-MTAB-48446	P-MTAB-48447	P-MTAB-48448	P-MTAB-48449	Sample 18	PAIRED	cDNA	TRANSCRIPTOMIC	not applicable	RNA-Seq	350	100	5'-3'-3'-5'	P-MTAB-48445	TIGEM NGS core	Sample 18	sequencing assay	ERX5039774	RNA18_R1_val_1.fq.gz	RNA18_R1_val_1.fq.gz	ERR5236623	ftp://ftp.sra.ebi.ac.uk/vol1/fastq/ERR523/003/ERR5236623/ERR5236623_1.fastq.gz	P-MTAB-48450	RNA18.bam	ftp://ftp.ebi.ac.uk/pub/databases/microarray/data/experiment/MTAB/E-MTAB-4377/E-MTAB-4377.RNA18.bam	male	68	year	EFO	UO_0000036	Neoplastic Disease	21h 42min
Sample 18	ERS5672538	SAMEA7985256	Homo sapiens	male	68	year	EFO	UO_0000036	Neoplastic Disease	21h 42min	post-mortem donor	retina	organism part	P-MTAB-48446	P-MTAB-48447	P-MTAB-48448	P-MTAB-48449	Sample 18	PAIRED	cDNA	TRANSCRIPTOMIC	not applicable	RNA-Seq	350	100	5'-3'-3'-5'	P-MTAB-48445	TIGEM NGS core	Sample 18	sequencing assay	ERX5039774	RNA18_R2_val_2.fq.gz	RNA18_R2_val_2.fq.gz	ERR5236623	ftp://ftp.sra.ebi.ac.uk/vol1/fastq/ERR523/003/ERR5236623/ERR5236623_2.fastq.gz	P-MTAB-48450	RNA18.bam	ftp://ftp.ebi.ac.uk/pub/databases/microarray/data/experiment/MTAB/E-MTAB-4377/E-MTAB-4377.RNA18.bam	male	68	year	EFO	UO_0000036	Neoplastic Disease	21h 42min
Sample 14	ERS5672534	SAMEA7985252	Homo sapiens	female	69	year	EFO	UO_0000036	Neoplastic Disease	21h	post-mortem donor	retina	organism part	P-MTAB-48446	P-MTAB-48447	P-MTAB-48448	P-MTAB-48449	Sample 14	PAIRED	cDNA	TRANSCRIPTOMIC	not applicable	RNA-Seq	350	100	5'-3'-3'-5'	P-MTAB-48445	TIGEM NGS core	Sample 14	sequencing assay	ERX5039770	RNA14_R1_val_1.fq.gz	RNA14_R1_val_1.fq.gz	ERR5236619	ftp://ftp.sra.ebi.ac.uk/vol1/fastq/ERR523/009/ERR5236619/ERR5236619_1.fastq.gz	P-MTAB-48450	RNA14.bam	ftp://ftp.ebi.ac.uk/pub/databases/microarray/data/experiment/MTAB/E-MTAB-4377/E-MTAB-4377.RNA14.bam	female	69	year	EFO	UO_0000036	Neoplastic Disease	21h
Sample 14	ERS5672534	SAMEA7985252	Homo sapiens	female	69	year	EFO	UO_0000036	Neoplastic Disease	21h	post-mortem donor	retina	organism part	P-MTAB-48446	P-MTAB-48447	P-MTAB-48448	P-MTAB-48449	Sample 14	PAIRED	cDNA	TRANSCRIPTOMIC	not applicable	RNA-Seq	350	100	5'-3'-3'-5'	P-MTAB-48445	TIGEM NGS core	Sample 14	sequencing assay	ERX5039770	RNA14_R2_val_2.fq.gz	RNA14_R2_val_2.fq.gz	ERR5236619	ftp://ftp.sra.ebi.ac.uk/vol1/fastq/ERR523/009/ERR5236619/ERR5236619_2.fastq.gz	P-MTAB-48450	RNA14.bam	ftp://ftp.ebi.ac.uk/pub/databases/microarray/data/experiment/MTAB/E-MTAB-4377/E-MTAB-4377.RNA14.bam	female	69	year	EFO	UO_0000036	Neoplastic Disease	21h
Sample 28	ERS5672549	SAMEA7985267	Homo sapiens	female	69	year	EFO	UO_0000036	Cardiovascular Disease	21h 50min	post-mortem donor	retina	organism part	P-MTAB-48446	P-MTAB-48447	P-MTAB-48448	P-MTAB-48449	Sample 28	PAIRED	cDNA	TRANSCRIPTOMIC	not applicable	RNA-Seq	350	100	5'-3'-3'-5'	P-MTAB-48445	TIGEM NGS core	Sample 28	sequencing assay	ERX5039785	RNA28_R1_val_1.fq.gz	RNA28_R1_val_1.fq.gz	ERR5236634	ftp://ftp.sra.ebi.ac.uk/vol1/fastq/ERR523/004/ERR5236634/ERR5236634_1.fastq.gz	P-MTAB-48450	RNA28.bam	ftp://ftp.ebi.ac.uk/pub/databases/microarray/data/experiment/MTAB/E-MTAB-4377/E-MTAB-4377.RNA28.bam	female	69	year	EFO	UO_0000036	Cardiovascular Disease	21h 50min
Sample 28	ERS5672549	SAMEA7985267	Homo sapiens	female	69	year	EFO	UO_0000036	Cardiovascular Disease	21h 50min	post-mortem donor	retina	organism part	P-MTAB-48446	P-MTAB-48447	P-MTAB-48448	P-MTAB-48449	Sample 28	PAIRED	cDNA	TRANSCRIPTOMIC	not applicable	RNA-Seq	350	100	5'-3'-3'-5'	P-MTAB-48445	TIGEM NGS core	Sample 28	sequencing assay	ERX5039785	RNA28_R2_val_2.fq.gz	RNA28_R2_val_2.fq.gz	ERR5236634	ftp://ftp.sra.ebi.ac.uk/vol1/fastq/ERR523/004/ERR5236634/ERR5236634_2.fastq.gz	P-MTAB-48450	RNA28.bam	ftp://ftp.ebi.ac.uk/pub/databases/microarray/data/experiment/MTAB/E-MTAB-4377/E-MTAB-4377.RNA28.bam	female	69	year	EFO	UO_0000036	Cardiovascular Disease	21h 50min
Sample 10	ERS5672530	SAMEA7985248	Homo sapiens	male	70	year	EFO	UO_0000036	Neoplastic Disease	23h 25min	post-mortem donor	retina	organism part	P-MTAB-48446	P-MTAB-48447	P-MTAB-48448	P-MTAB-48449	Sample 10	PAIRED	cDNA	TRANSCRIPTOMIC	not applicable	RNA-Seq	350	100	5'-3'-3'-5'	P-MTAB-48445	TIGEM NGS core	Sample 10	sequencing assay	ERX5039766	RNA10_R1_val_1.fq.gz	RNA10_R1_val_1.fq.gz	ERR5236615	ftp://ftp.sra.ebi.ac.uk/vol1/fastq/ERR523/005/ERR5236615/ERR5236615_1.fastq.gz	P-MTAB-48450	RNA10.bam	ftp://ftp.ebi.ac.uk/pub/databases/microarray/data/experiment/MTAB/E-MTAB-4377/E-MTAB-4377.RNA10.bam	male	70	year	EFO	UO_0000036	Neoplastic Disease	23h 25min
Sample 10	ERS5672530	SAMEA7985248	Homo sapiens	male	70	year	EFO	UO_0000036	Neoplastic Disease	23h 25min	post-mortem donor	retina	organism part	P-MTAB-48446	P-MTAB-48447	P-MTAB-48448	P-MTAB-48449	Sample 10	PAIRED	cDNA	TRANSCRIPTOMIC	not applicable	RNA-Seq	350	100	5'-3'-3'-5'	P-MTAB-48445	TIGEM NGS core	Sample 10	sequencing assay	ERX5039766	RNA10_R2_val_2.fq.gz	RNA10_R2_val_2.fq.gz	ERR5236615	ftp://ftp.sra.ebi.ac.uk/vol1/fastq/ERR523/005/ERR5236615/ERR5236615_2.fastq.gz	P-MTAB-48450	RNA10.bam	ftp://ftp.ebi.ac.uk/pub/databases/microarray/data/experiment/MTAB/E-MTAB-4377/E-MTAB-4377.RNA10.bam	male	70	year	EFO	UO_0000036	Neoplastic Disease	23h 25min
Sample 49	ERS5672572	SAMEA7985290	Homo sapiens	female	70	year	EFO	UO_0000036	Neoplastic Disease	22h 25min	post-mortem donor	retina	organism part	P-MTAB-48446	P-MTAB-48447	P-MTAB-48448	P-MTAB-48449	Sample 49	PAIRED	cDNA	TRANSCRIPTOMIC	not applicable	RNA-Seq	350	100	5'-3'-3'-5'	P-MTAB-48445	TIGEM NGS core	Sample 49	sequencing assay	ERX5039808	RNA49_R1_val_1.fq.gz	RNA49_R1_val_1.fq.gz	ERR5236657	ftp://ftp.sra.ebi.ac.uk/vol1/fastq/ERR523/007/ERR5236657/ERR5236657_1.fastq.gz	P-MTAB-48450	RNA49.bam	ftp://ftp.ebi.ac.uk/pub/databases/microarray/data/experiment/MTAB/E-MTAB-4377/E-MTAB-4377.RNA49.bam	female	70	year	EFO	UO_0000036	Neoplastic Disease	22h 25min
Sample 49	ERS5672572	SAMEA7985290	Homo sapiens	female	70	year	EFO	UO_0000036	Neoplastic Disease	22h 25min	post-mortem donor	retina	organism part	P-MTAB-48446	P-MTAB-48447	P-MTAB-48448	P-MTAB-48449	Sample 49	PAIRED	cDNA	TRANSCRIPTOMIC	not applicable	RNA-Seq	350	100	5'-3'-3'-5'	P-MTAB-48445	TIGEM NGS core	Sample 49	sequencing assay	ERX5039808	RNA49_R2_val_2.fq.gz	RNA49_R2_val_2.fq.gz	ERR5236657	ftp://ftp.sra.ebi.ac.uk/vol1/fastq/ERR523/007/ERR5236657/ERR5236657_2.fastq.gz	P-MTAB-48450	RNA49.bam	ftp://ftp.ebi.ac.uk/pub/databases/microarray/data/experiment/MTAB/E-MTAB-4377/E-MTAB-4377.RNA49.bam	female	70	year	EFO	UO_0000036	Neoplastic Disease	22h 25min
Sample 5	ERS5672573	SAMEA7985291	Homo sapiens	male	70	year	EFO	UO_0000036	Neoplastic Disease	25h 06min	post-mortem donor	retina	organism part	P-MTAB-48446	P-MTAB-48447	P-MTAB-48448	P-MTAB-48449	Sample 5	PAIRED	cDNA	TRANSCRIPTOMIC	not applicable	RNA-Seq	350	100	5'-3'-3'-5'	P-MTAB-48445	TIGEM NGS core	Sample 5	sequencing assay	ERX5039809	RNA5_R1_val_1.fq.gz	RNA5_R1_val_1.fq.gz	ERR5236658	ftp://ftp.sra.ebi.ac.uk/vol1/fastq/ERR523/008/ERR5236658/ERR5236658_1.fastq.gz	P-MTAB-48450	RNA5.bam	ftp://ftp.ebi.ac.uk/pub/databases/microarray/data/experiment/MTAB/E-MTAB-4377/E-MTAB-4377.RNA5.bam	male	70	year	EFO	UO_0000036	Neoplastic Disease	25h 06min
Sample 5	ERS5672573	SAMEA7985291	Homo sapiens	male	70	year	EFO	UO_0000036	Neoplastic Disease	25h 06min	post-mortem donor	retina	organism part	P-MTAB-48446	P-MTAB-48447	P-MTAB-48448	P-MTAB-48449	Sample 5	PAIRED	cDNA	TRANSCRIPTOMIC	not applicable	RNA-Seq	350	100	5'-3'-3'-5'	P-MTAB-48445	TIGEM NGS core	Sample 5	sequencing assay	ERX5039809	RNA5_R2_val_2.fq.gz	RNA5_R2_val_2.fq.gz	ERR5236658	ftp://ftp.sra.ebi.ac.uk/vol1/fastq/ERR523/008/ERR5236658/ERR5236658_2.fastq.gz	P-MTAB-48450	RNA5.bam	ftp://ftp.ebi.ac.uk/pub/databases/microarray/data/experiment/MTAB/E-MTAB-4377/E-MTAB-4377.RNA5.bam	male	70	year	EFO	UO_0000036	Neoplastic Disease	25h 06min
Sample 15	ERS5672535	SAMEA7985253	Homo sapiens	male	71	year	EFO	UO_0000036	Neoplastic Disease	22h 15min	post-mortem donor	retina	organism part	P-MTAB-48446	P-MTAB-48447	P-MTAB-48448	P-MTAB-48449	Sample 15	PAIRED	cDNA	TRANSCRIPTOMIC	not applicable	RNA-Seq	350	100	5'-3'-3'-5'	P-MTAB-48445	TIGEM NGS core	Sample 15	sequencing assay	ERX5039771	RNA15_R1_val_1.fq.gz	RNA15_R1_val_1.fq.gz	ERR5236620	ftp://ftp.sra.ebi.ac.uk/vol1/fastq/ERR523/000/ERR5236620/ERR5236620_1.fastq.gz	P-MTAB-48450	RNA15.bam	ftp://ftp.ebi.ac.uk/pub/databases/microarray/data/experiment/MTAB/E-MTAB-4377/E-MTAB-4377.RNA15.bam	male	71	year	EFO	UO_0000036	Neoplastic Disease	22h 15min
Sample 15	ERS5672535	SAMEA7985253	Homo sapiens	male	71	year	EFO	UO_0000036	Neoplastic Disease	22h 15min	post-mortem donor	retina	organism part	P-MTAB-48446	P-MTAB-48447	P-MTAB-48448	P-MTAB-48449	Sample 15	PAIRED	cDNA	TRANSCRIPTOMIC	not applicable	RNA-Seq	350	100	5'-3'-3'-5'	P-MTAB-48445	TIGEM NGS core	Sample 15	sequencing assay	ERX5039771	RNA15_R2_val_2.fq.gz	RNA15_R2_val_2.fq.gz	ERR5236620	ftp://ftp.sra.ebi.ac.uk/vol1/fastq/ERR523/000/ERR5236620/ERR5236620_2.fastq.gz	P-MTAB-48450	RNA15.bam	ftp://ftp.ebi.ac.uk/pub/databases/microarray/data/experiment/MTAB/E-MTAB-4377/E-MTAB-4377.RNA15.bam	male	71	year	EFO	UO_0000036	Neoplastic Disease	22h 15min
Sample 21	ERS5672542	SAMEA7985260	Homo sapiens	male	71	year	EFO	UO_0000036	Neoplastic Disease	25h	post-mortem donor	retina	organism part	P-MTAB-48446	P-MTAB-48447	P-MTAB-48448	P-MTAB-48449	Sample 21	PAIRED	cDNA	TRANSCRIPTOMIC	not applicable	RNA-Seq	350	100	5'-3'-3'-5'	P-MTAB-48445	TIGEM NGS core	Sample 21	sequencing assay	ERX5039778	RNA21_R1_val_1.fq.gz	RNA21_R1_val_1.fq.gz	ERR5236627	ftp://ftp.sra.ebi.ac.uk/vol1/fastq/ERR523/007/ERR5236627/ERR5236627_1.fastq.gz	P-MTAB-48450	RNA21.bam	ftp://ftp.ebi.ac.uk/pub/databases/microarray/data/experiment/MTAB/E-MTAB-4377/E-MTAB-4377.RNA21.bam	male	71	year	EFO	UO_0000036	Neoplastic Disease	25h
Sample 21	ERS5672542	SAMEA7985260	Homo sapiens	male	71	year	EFO	UO_0000036	Neoplastic Disease	25h	post-mortem donor	retina	organism part	P-MTAB-48446	P-MTAB-48447	P-MTAB-48448	P-MTAB-48449	Sample 21	PAIRED	cDNA	TRANSCRIPTOMIC	not applicable	RNA-Seq	350	100	5'-3'-3'-5'	P-MTAB-48445	TIGEM NGS core	Sample 21	sequencing assay	ERX5039778	RNA21_R2_val_2.fq.gz	RNA21_R2_val_2.fq.gz	ERR5236627	ftp://ftp.sra.ebi.ac.uk/vol1/fastq/ERR523/007/ERR5236627/ERR5236627_2.fastq.gz	P-MTAB-48450	RNA21.bam	ftp://ftp.ebi.ac.uk/pub/databases/microarray/data/experiment/MTAB/E-MTAB-4377/E-MTAB-4377.RNA21.bam	male	71	year	EFO	UO_0000036	Neoplastic Disease	25h
Sample 22	ERS5672543	SAMEA7985261	Homo sapiens	female	71	year	EFO	UO_0000036	Neoplastic Disease	24h	post-mortem donor	retina	organism part	P-MTAB-48446	P-MTAB-48447	P-MTAB-48448	P-MTAB-48449	Sample 22	PAIRED	cDNA	TRANSCRIPTOMIC	not applicable	RNA-Seq	350	100	5'-3'-3'-5'	P-MTAB-48445	TIGEM NGS core	Sample 22	sequencing assay	ERX5039779	RNA22_R1_val_1.fq.gz	RNA22_R1_val_1.fq.gz	ERR5236628	ftp://ftp.sra.ebi.ac.uk/vol1/fastq/ERR523/008/ERR5236628/ERR5236628_1.fastq.gz	P-MTAB-48450	RNA22.bam	ftp://ftp.ebi.ac.uk/pub/databases/microarray/data/experiment/MTAB/E-MTAB-4377/E-MTAB-4377.RNA22.bam	female	71	year	EFO	UO_0000036	Neoplastic Disease	24h
Sample 22	ERS5672543	SAMEA7985261	Homo sapiens	female	71	year	EFO	UO_0000036	Neoplastic Disease	24h	post-mortem donor	retina	organism part	P-MTAB-48446	P-MTAB-48447	P-MTAB-48448	P-MTAB-48449	Sample 22	PAIRED	cDNA	TRANSCRIPTOMIC	not applicable	RNA-Seq	350	100	5'-3'-3'-5'	P-MTAB-48445	TIGEM NGS core	Sample 22	sequencing assay	ERX5039779	RNA22_R2_val_2.fq.gz	RNA22_R2_val_2.fq.gz	ERR5236628	ftp://ftp.sra.ebi.ac.uk/vol1/fastq/ERR523/008/ERR5236628/ERR5236628_2.fastq.gz	P-MTAB-48450	RNA22.bam	ftp://ftp.ebi.ac.uk/pub/databases/microarray/data/experiment/MTAB/E-MTAB-4377/E-MTAB-4377.RNA22.bam	female	71	year	EFO	UO_0000036	Neoplastic Disease	24h
Sample 31	ERS5672553	SAMEA7985271	Homo sapiens	female	71	year	EFO	UO_0000036	Neoplastic Disease	20h	post-mortem donor	retina	organism part	P-MTAB-48446	P-MTAB-48447	P-MTAB-48448	P-MTAB-48449	Sample 31	PAIRED	cDNA	TRANSCRIPTOMIC	not applicable	RNA-Seq	350	100	5'-3'-3'-5'	P-MTAB-48445	TIGEM NGS core	Sample 31	sequencing assay	ERX5039789	RNA31_R1_val_1.fq.gz	RNA31_R1_val_1.fq.gz	ERR5236638	ftp://ftp.sra.ebi.ac.uk/vol1/fastq/ERR523/008/ERR5236638/ERR5236638_1.fastq.gz	P-MTAB-48450	RNA31.bam	ftp://ftp.ebi.ac.uk/pub/databases/microarray/data/experiment/MTAB/E-MTAB-4377/E-MTAB-4377.RNA31.bam	female	71	year	EFO	UO_0000036	Neoplastic Disease	20h
Sample 31	ERS5672553	SAMEA7985271	Homo sapiens	female	71	year	EFO	UO_0000036	Neoplastic Disease	20h	post-mortem donor	retina	organism part	P-MTAB-48446	P-MTAB-48447	P-MTAB-48448	P-MTAB-48449	Sample 31	PAIRED	cDNA	TRANSCRIPTOMIC	not applicable	RNA-Seq	350	100	5'-3'-3'-5'	P-MTAB-48445	TIGEM NGS core	Sample 31	sequencing assay	ERX5039789	RNA31_R2_val_2.fq.gz	RNA31_R2_val_2.fq.gz	ERR5236638	ftp://ftp.sra.ebi.ac.uk/vol1/fastq/ERR523/008/ERR5236638/ERR5236638_2.fastq.gz	P-MTAB-48450	RNA31.bam	ftp://ftp.ebi.ac.uk/pub/databases/microarray/data/experiment/MTAB/E-MTAB-4377/E-MTAB-4377.RNA31.bam	female	71	year	EFO	UO_0000036	Neoplastic Disease	20h
Sample 8	ERS5672577	SAMEA7985295	Homo sapiens	male	71	year	EFO	UO_0000036	Neoplastic Disease	21h 35min	post-mortem donor	retina	organism part	P-MTAB-48446	P-MTAB-48447	P-MTAB-48448	P-MTAB-48449	Sample 8	PAIRED	cDNA	TRANSCRIPTOMIC	not applicable	RNA-Seq	350	100	5'-3'-3'-5'	P-MTAB-48445	TIGEM NGS core	Sample 8	sequencing assay	ERX5039813	RNA8_R1_val_1.fq.gz	RNA8_R1_val_1.fq.gz	ERR5236662	ftp://ftp.sra.ebi.ac.uk/vol1/fastq/ERR523/002/ERR5236662/ERR5236662_1.fastq.gz	P-MTAB-48450	RNA8.bam	ftp://ftp.ebi.ac.uk/pub/databases/microarray/data/experiment/MTAB/E-MTAB-4377/E-MTAB-4377.RNA8.bam	male	71	year	EFO	UO_0000036	Neoplastic Disease	21h 35min
Sample 8	ERS5672577	SAMEA7985295	Homo sapiens	male	71	year	EFO	UO_0000036	Neoplastic Disease	21h 35min	post-mortem donor	retina	organism part	P-MTAB-48446	P-MTAB-48447	P-MTAB-48448	P-MTAB-48449	Sample 8	PAIRED	cDNA	TRANSCRIPTOMIC	not applicable	RNA-Seq	350	100	5'-3'-3'-5'	P-MTAB-48445	TIGEM NGS core	Sample 8	sequencing assay	ERX5039813	RNA8_R2_val_2.fq.gz	RNA8_R2_val_2.fq.gz	ERR5236662	ftp://ftp.sra.ebi.ac.uk/vol1/fastq/ERR523/002/ERR5236662/ERR5236662_2.fastq.gz	P-MTAB-48450	RNA8.bam	ftp://ftp.ebi.ac.uk/pub/databases/microarray/data/experiment/MTAB/E-MTAB-4377/E-MTAB-4377.RNA8.bam	male	71	year	EFO	UO_0000036	Neoplastic Disease	21h 35min
Sample 9	ERS5672578	SAMEA7985296	Homo sapiens	female	71	year	EFO	UO_0000036	Neoplastic Disease	14h 15min	post-mortem donor	retina	organism part	P-MTAB-48446	P-MTAB-48447	P-MTAB-48448	P-MTAB-48449	Sample 9	PAIRED	cDNA	TRANSCRIPTOMIC	not applicable	RNA-Seq	350	100	5'-3'-3'-5'	P-MTAB-48445	TIGEM NGS core	Sample 9	sequencing assay	ERX5039814	RNA9_R1_val_1.fq.gz	RNA9_R1_val_1.fq.gz	ERR5236663	ftp://ftp.sra.ebi.ac.uk/vol1/fastq/ERR523/003/ERR5236663/ERR5236663_1.fastq.gz	P-MTAB-48450	RNA9.bam	ftp://ftp.ebi.ac.uk/pub/databases/microarray/data/experiment/MTAB/E-MTAB-4377/E-MTAB-4377.RNA9.bam	female	71	year	EFO	UO_0000036	Neoplastic Disease	14h 15min
Sample 9	ERS5672578	SAMEA7985296	Homo sapiens	female	71	year	EFO	UO_0000036	Neoplastic Disease	14h 15min	post-mortem donor	retina	organism part	P-MTAB-48446	P-MTAB-48447	P-MTAB-48448	P-MTAB-48449	Sample 9	PAIRED	cDNA	TRANSCRIPTOMIC	not applicable	RNA-Seq	350	100	5'-3'-3'-5'	P-MTAB-48445	TIGEM NGS core	Sample 9	sequencing assay	ERX5039814	RNA9_R2_val_2.fq.gz	RNA9_R2_val_2.fq.gz	ERR5236663	ftp://ftp.sra.ebi.ac.uk/vol1/fastq/ERR523/003/ERR5236663/ERR5236663_2.fastq.gz	P-MTAB-48450	RNA9.bam	ftp://ftp.ebi.ac.uk/pub/databases/microarray/data/experiment/MTAB/E-MTAB-4377/E-MTAB-4377.RNA9.bam	female	71	year	EFO	UO_0000036	Neoplastic Disease	14h 15min
Sample 4	ERS5672562	SAMEA7985280	Homo sapiens	female	72	year	EFO	UO_0000036	Cardiovascular Disease	24h 55min	post-mortem donor	retina	organism part	P-MTAB-48446	P-MTAB-48447	P-MTAB-48448	P-MTAB-48449	Sample 4	PAIRED	cDNA	TRANSCRIPTOMIC	not applicable	RNA-Seq	350	100	5'-3'-3'-5'	P-MTAB-48445	TIGEM NGS core	Sample 4	sequencing assay	ERX5039798	RNA4_R1_val_1.fq.gz	RNA4_R1_val_1.fq.gz	ERR5236647	ftp://ftp.sra.ebi.ac.uk/vol1/fastq/ERR523/007/ERR5236647/ERR5236647_1.fastq.gz	P-MTAB-48450	RNA4.bam	ftp://ftp.ebi.ac.uk/pub/databases/microarray/data/experiment/MTAB/E-MTAB-4377/E-MTAB-4377.RNA4.bam	female	72	year	EFO	UO_0000036	Cardiovascular Disease	24h 55min
Sample 4	ERS5672562	SAMEA7985280	Homo sapiens	female	72	year	EFO	UO_0000036	Cardiovascular Disease	24h 55min	post-mortem donor	retina	organism part	P-MTAB-48446	P-MTAB-48447	P-MTAB-48448	P-MTAB-48449	Sample 4	PAIRED	cDNA	TRANSCRIPTOMIC	not applicable	RNA-Seq	350	100	5'-3'-3'-5'	P-MTAB-48445	TIGEM NGS core	Sample 4	sequencing assay	ERX5039798	RNA4_R2_val_2.fq.gz	RNA4_R2_val_2.fq.gz	ERR5236647	ftp://ftp.sra.ebi.ac.uk/vol1/fastq/ERR523/007/ERR5236647/ERR5236647_2.fastq.gz	P-MTAB-48450	RNA4.bam	ftp://ftp.ebi.ac.uk/pub/databases/microarray/data/experiment/MTAB/E-MTAB-4377/E-MTAB-4377.RNA4.bam	female	72	year	EFO	UO_0000036	Cardiovascular Disease	24h 55min
Data downloaded from: https://www.ebi.ac.uk/biostudies/arrayexpress/studies/E-MTAB-4377

## Sheet: <60years, no CVD or metab. dis
Source Name	Comment[ENA_SAMPLE]	Comment[BioSD_SAMPLE]	Characteristics[organism]	Characteristics[sex]	Characteristics[age]	Unit[time unit]	Term Source REF	Term Accession Number	Characteristics[cause of death]	Characteristics[total post-mortem time]	Characteristics[organism status]	Characteristics[organism part]	Material Type	Protocol REF	Protocol REF	Protocol REF	Protocol REF	Extract Name	Comment[LIBRARY_LAYOUT]	Comment[LIBRARY_SELECTION]	Comment[LIBRARY_SOURCE]	Comment[LIBRARY_STRAND]	Comment[LIBRARY_STRATEGY]	Comment[NOMINAL_LENGTH]	Comment[NOMINAL_SDEV]	Comment[ORIENTATION]	Protocol REF	Performer	Assay Name	Technology Type	Comment[ENA_EXPERIMENT]	Scan Name	Comment[SUBMITTED_FILE_NAME]	Comment[ENA_RUN]	Comment[FASTQ_URI]	Protocol REF	Derived Array Data File	Comment [Derived ArrayExpress FTP file]	Factor Value[sex]	Factor Value[age]	Unit[time unit]	Term Source REF	Term Accession Number	Factor Value[cause of death]	Factor Value[total post-mortem time]
Sample 17	ERS5672537	SAMEA7985255	Homo sapiens	male	42	year	EFO	UO_0000036	Injury/Poisoning	21h 50min	post-mortem donor	retina	organism part	P-MTAB-48446	P-MTAB-48447	P-MTAB-48448	P-MTAB-48449	Sample 17	PAIRED	cDNA	TRANSCRIPTOMIC	not applicable	RNA-Seq	350	100	5'-3'-3'-5'	P-MTAB-48445	TIGEM NGS core	Sample 17	sequencing assay	ERX5039773	RNA17_R1_val_1.fq.gz	RNA17_R1_val_1.fq.gz	ERR5236622	ftp://ftp.sra.ebi.ac.uk/vol1/fastq/ERR523/002/ERR5236622/ERR5236622_1.fastq.gz	P-MTAB-48450	RNA17.bam	ftp://ftp.ebi.ac.uk/pub/databases/microarray/data/experiment/MTAB/E-MTAB-4377/E-MTAB-4377.RNA17.bam	male	42	year	EFO	UO_0000036	Injury/Poisoning	21h 50min
Sample 17	ERS5672537	SAMEA7985255	Homo sapiens	male	42	year	EFO	UO_0000036	Injury/Poisoning	21h 50min	post-mortem donor	retina	organism part	P-MTAB-48446	P-MTAB-48447	P-MTAB-48448	P-MTAB-48449	Sample 17	PAIRED	cDNA	TRANSCRIPTOMIC	not applicable	RNA-Seq	350	100	5'-3'-3'-5'	P-MTAB-48445	TIGEM NGS core	Sample 17	sequencing assay	ERX5039773	RNA17_R2_val_2.fq.gz	RNA17_R2_val_2.fq.gz	ERR5236622	ftp://ftp.sra.ebi.ac.uk/vol1/fastq/ERR523/002/ERR5236622/ERR5236622_2.fastq.gz	P-MTAB-48450	RNA17.bam	ftp://ftp.ebi.ac.uk/pub/databases/microarray/data/experiment/MTAB/E-MTAB-4377/E-MTAB-4377.RNA17.bam	male	42	year	EFO	UO_0000036	Injury/Poisoning	21h 50min
Sample 44	ERS5672567	SAMEA7985285	Homo sapiens	male	44	year	EFO	UO_0000036	Neoplastic Disease	23h	post-mortem donor	retina	organism part	P-MTAB-48446	P-MTAB-48447	P-MTAB-48448	P-MTAB-48449	Sample 44	PAIRED	cDNA	TRANSCRIPTOMIC	not applicable	RNA-Seq	350	100	5'-3'-3'-5'	P-MTAB-48445	TIGEM NGS core	Sample 44	sequencing assay	ERX5039803	RNA44_R1_val_1.fq.gz	RNA44_R1_val_1.fq.gz	ERR5236652	ftp://ftp.sra.ebi.ac.uk/vol1/fastq/ERR523/002/ERR5236652/ERR5236652_1.fastq.gz	P-MTAB-48450	RNA44.bam	ftp://ftp.ebi.ac.uk/pub/databases/microarray/data/experiment/MTAB/E-MTAB-4377/E-MTAB-4377.RNA44.bam	male	44	year	EFO	UO_0000036	Neoplastic Disease	23h
Sample 44	ERS5672567	SAMEA7985285	Homo sapiens	male	44	year	EFO	UO_0000036	Neoplastic Disease	23h	post-mortem donor	retina	organism part	P-MTAB-48446	P-MTAB-48447	P-MTAB-48448	P-MTAB-48449	Sample 44	PAIRED	cDNA	TRANSCRIPTOMIC	not applicable	RNA-Seq	350	100	5'-3'-3'-5'	P-MTAB-48445	TIGEM NGS core	Sample 44	sequencing assay	ERX5039803	RNA44_R2_val_2.fq.gz	RNA44_R2_val_2.fq.gz	ERR5236652	ftp://ftp.sra.ebi.ac.uk/vol1/fastq/ERR523/002/ERR5236652/ERR5236652_2.fastq.gz	P-MTAB-48450	RNA44.bam	ftp://ftp.ebi.ac.uk/pub/databases/microarray/data/experiment/MTAB/E-MTAB-4377/E-MTAB-4377.RNA44.bam	male	44	year	EFO	UO_0000036	Neoplastic Disease	23h
Sample 25	ERS5672546	SAMEA7985264	Homo sapiens	male	46	year	EFO	UO_0000036	Neoplastic Disease	23h 45min	post-mortem donor	retina	organism part	P-MTAB-48446	P-MTAB-48447	P-MTAB-48448	P-MTAB-48449	Sample 25	PAIRED	cDNA	TRANSCRIPTOMIC	not applicable	RNA-Seq	350	100	5'-3'-3'-5'	P-MTAB-48445	TIGEM NGS core	Sample 25	sequencing assay	ERX5039782	RNA25_R1_val_1.fq.gz	RNA25_R1_val_1.fq.gz	ERR5236631	ftp://ftp.sra.ebi.ac.uk/vol1/fastq/ERR523/001/ERR5236631/ERR5236631_1.fastq.gz	P-MTAB-48450	RNA25.bam	ftp://ftp.ebi.ac.uk/pub/databases/microarray/data/experiment/MTAB/E-MTAB-4377/E-MTAB-4377.RNA25.bam	male	46	year	EFO	UO_0000036	Neoplastic Disease	23h 45min
Sample 25	ERS5672546	SAMEA7985264	Homo sapiens	male	46	year	EFO	UO_0000036	Neoplastic Disease	23h 45min	post-mortem donor	retina	organism part	P-MTAB-48446	P-MTAB-48447	P-MTAB-48448	P-MTAB-48449	Sample 25	PAIRED	cDNA	TRANSCRIPTOMIC	not applicable	RNA-Seq	350	100	5'-3'-3'-5'	P-MTAB-48445	TIGEM NGS core	Sample 25	sequencing assay	ERX5039782	RNA25_R2_val_2.fq.gz	RNA25_R2_val_2.fq.gz	ERR5236631	ftp://ftp.sra.ebi.ac.uk/vol1/fastq/ERR523/001/ERR5236631/ERR5236631_2.fastq.gz	P-MTAB-48450	RNA25.bam	ftp://ftp.ebi.ac.uk/pub/databases/microarray/data/experiment/MTAB/E-MTAB-4377/E-MTAB-4377.RNA25.bam	male	46	year	EFO	UO_0000036	Neoplastic Disease	23h 45min
Sample 29	ERS5672550	SAMEA7985268	Homo sapiens	male	48	year	EFO	UO_0000036	Neoplastic Disease	25h 30min	post-mortem donor	retina	organism part	P-MTAB-48446	P-MTAB-48447	P-MTAB-48448	P-MTAB-48449	Sample 29	PAIRED	cDNA	TRANSCRIPTOMIC	not applicable	RNA-Seq	350	100	5'-3'-3'-5'	P-MTAB-48445	TIGEM NGS core	Sample 29	sequencing assay	ERX5039786	RNA29_R1_val_1.fq.gz	RNA29_R1_val_1.fq.gz	ERR5236635	ftp://ftp.sra.ebi.ac.uk/vol1/fastq/ERR523/005/ERR5236635/ERR5236635_1.fastq.gz	P-MTAB-48450	RNA29.bam	ftp://ftp.ebi.ac.uk/pub/databases/microarray/data/experiment/MTAB/E-MTAB-4377/E-MTAB-4377.RNA29.bam	male	48	year	EFO	UO_0000036	Neoplastic Disease	25h 30min
Sample 29	ERS5672550	SAMEA7985268	Homo sapiens	male	48	year	EFO	UO_0000036	Neoplastic Disease	25h 30min	post-mortem donor	retina	organism part	P-MTAB-48446	P-MTAB-48447	P-MTAB-48448	P-MTAB-48449	Sample 29	PAIRED	cDNA	TRANSCRIPTOMIC	not applicable	RNA-Seq	350	100	5'-3'-3'-5'	P-MTAB-48445	TIGEM NGS core	Sample 29	sequencing assay	ERX5039786	RNA29_R2_val_2.fq.gz	RNA29_R2_val_2.fq.gz	ERR5236635	ftp://ftp.sra.ebi.ac.uk/vol1/fastq/ERR523/005/ERR5236635/ERR5236635_2.fastq.gz	P-MTAB-48450	RNA29.bam	ftp://ftp.ebi.ac.uk/pub/databases/microarray/data/experiment/MTAB/E-MTAB-4377/E-MTAB-4377.RNA29.bam	male	48	year	EFO	UO_0000036	Neoplastic Disease	25h 30min
Sample 11	ERS5672531	SAMEA7985249	Homo sapiens	male	49	year	EFO	UO_0000036	Injury/Poisoning	23h 30min	post-mortem donor	retina	organism part	P-MTAB-48446	P-MTAB-48447	P-MTAB-48448	P-MTAB-48449	Sample 11	PAIRED	cDNA	TRANSCRIPTOMIC	not applicable	RNA-Seq	350	100	5'-3'-3'-5'	P-MTAB-48445	TIGEM NGS core	Sample 11	sequencing assay	ERX5039767	RNA11_R1_val_1.fq.gz	RNA11_R1_val_1.fq.gz	ERR5236616	ftp://ftp.sra.ebi.ac.uk/vol1/fastq/ERR523/006/ERR5236616/ERR5236616_1.fastq.gz	P-MTAB-48450	RNA11.bam	ftp://ftp.ebi.ac.uk/pub/databases/microarray/data/experiment/MTAB/E-MTAB-4377/E-MTAB-4377.RNA11.bam	male	49	year	EFO	UO_0000036	Injury/Poisoning	23h 30min
Sample 11	ERS5672531	SAMEA7985249	Homo sapiens	male	49	year	EFO	UO_0000036	Injury/Poisoning	23h 30min	post-mortem donor	retina	organism part	P-MTAB-48446	P-MTAB-48447	P-MTAB-48448	P-MTAB-48449	Sample 11	PAIRED	cDNA	TRANSCRIPTOMIC	not applicable	RNA-Seq	350	100	5'-3'-3'-5'	P-MTAB-48445	TIGEM NGS core	Sample 11	sequencing assay	ERX5039767	RNA11_R2_val_2.fq.gz	RNA11_R2_val_2.fq.gz	ERR5236616	ftp://ftp.sra.ebi.ac.uk/vol1/fastq/ERR523/006/ERR5236616/ERR5236616_2.fastq.gz	P-MTAB-48450	RNA11.bam	ftp://ftp.ebi.ac.uk/pub/databases/microarray/data/experiment/MTAB/E-MTAB-4377/E-MTAB-4377.RNA11.bam	male	49	year	EFO	UO_0000036	Injury/Poisoning	23h 30min
Sample 27	ERS5672548	SAMEA7985266	Homo sapiens	female	49	year	EFO	UO_0000036	Neoplastic Disease	7h 15min	post-mortem donor	retina	organism part	P-MTAB-48446	P-MTAB-48447	P-MTAB-48448	P-MTAB-48449	Sample 27	PAIRED	cDNA	TRANSCRIPTOMIC	not applicable	RNA-Seq	350	100	5'-3'-3'-5'	P-MTAB-48445	TIGEM NGS core	Sample 27	sequencing assay	ERX5039784	RNA27_R1_val_1.fq.gz	RNA27_R1_val_1.fq.gz	ERR5236633	ftp://ftp.sra.ebi.ac.uk/vol1/fastq/ERR523/003/ERR5236633/ERR5236633_1.fastq.gz	P-MTAB-48450	RNA27.bam	ftp://ftp.ebi.ac.uk/pub/databases/microarray/data/experiment/MTAB/E-MTAB-4377/E-MTAB-4377.RNA27.bam	female	49	year	EFO	UO_0000036	Neoplastic Disease	7h 15min
Sample 27	ERS5672548	SAMEA7985266	Homo sapiens	female	49	year	EFO	UO_0000036	Neoplastic Disease	7h 15min	post-mortem donor	retina	organism part	P-MTAB-48446	P-MTAB-48447	P-MTAB-48448	P-MTAB-48449	Sample 27	PAIRED	cDNA	TRANSCRIPTOMIC	not applicable	RNA-Seq	350	100	5'-3'-3'-5'	P-MTAB-48445	TIGEM NGS core	Sample 27	sequencing assay	ERX5039784	RNA27_R2_val_2.fq.gz	RNA27_R2_val_2.fq.gz	ERR5236633	ftp://ftp.sra.ebi.ac.uk/vol1/fastq/ERR523/003/ERR5236633/ERR5236633_2.fastq.gz	P-MTAB-48450	RNA27.bam	ftp://ftp.ebi.ac.uk/pub/databases/microarray/data/experiment/MTAB/E-MTAB-4377/E-MTAB-4377.RNA27.bam	female	49	year	EFO	UO_0000036	Neoplastic Disease	7h 15min
Sample 42	ERS5672565	SAMEA7985283	Homo sapiens	female	49	year	EFO	UO_0000036	Neoplastic Disease	21h	post-mortem donor	retina	organism part	P-MTAB-48446	P-MTAB-48447	P-MTAB-48448	P-MTAB-48449	Sample 42	PAIRED	cDNA	TRANSCRIPTOMIC	not applicable	RNA-Seq	350	100	5'-3'-3'-5'	P-MTAB-48445	TIGEM NGS core	Sample 42	sequencing assay	ERX5039801	RNA42_R1_val_1.fq.gz	RNA42_R1_val_1.fq.gz	ERR5236650	ftp://ftp.sra.ebi.ac.uk/vol1/fastq/ERR523/000/ERR5236650/ERR5236650_1.fastq.gz	P-MTAB-48450	RNA42.bam	ftp://ftp.ebi.ac.uk/pub/databases/microarray/data/experiment/MTAB/E-MTAB-4377/E-MTAB-4377.RNA42.bam	female	49	year	EFO	UO_0000036	Neoplastic Disease	21h
Sample 42	ERS5672565	SAMEA7985283	Homo sapiens	female	49	year	EFO	UO_0000036	Neoplastic Disease	21h	post-mortem donor	retina	organism part	P-MTAB-48446	P-MTAB-48447	P-MTAB-48448	P-MTAB-48449	Sample 42	PAIRED	cDNA	TRANSCRIPTOMIC	not applicable	RNA-Seq	350	100	5'-3'-3'-5'	P-MTAB-48445	TIGEM NGS core	Sample 42	sequencing assay	ERX5039801	RNA42_R2_val_2.fq.gz	RNA42_R2_val_2.fq.gz	ERR5236650	ftp://ftp.sra.ebi.ac.uk/vol1/fastq/ERR523/000/ERR5236650/ERR5236650_2.fastq.gz	P-MTAB-48450	RNA42.bam	ftp://ftp.ebi.ac.uk/pub/databases/microarray/data/experiment/MTAB/E-MTAB-4377/E-MTAB-4377.RNA42.bam	female	49	year	EFO	UO_0000036	Neoplastic Disease	21h
Sample 19	ERS5672539	SAMEA7985257	Homo sapiens	female	50	year	EFO	UO_0000036	Neoplastic Disease	19h 35min	post-mortem donor	retina	organism part	P-MTAB-48446	P-MTAB-48447	P-MTAB-48448	P-MTAB-48449	Sample 19	PAIRED	cDNA	TRANSCRIPTOMIC	not applicable	RNA-Seq	350	100	5'-3'-3'-5'	P-MTAB-48445	TIGEM NGS core	Sample 19	sequencing assay	ERX5039775	RNA19_R1_val_1.fq.gz	RNA19_R1_val_1.fq.gz	ERR5236624	ftp://ftp.sra.ebi.ac.uk/vol1/fastq/ERR523/004/ERR5236624/ERR5236624_1.fastq.gz	P-MTAB-48450	RNA19.bam	ftp://ftp.ebi.ac.uk/pub/databases/microarray/data/experiment/MTAB/E-MTAB-4377/E-MTAB-4377.RNA19.bam	female	50	year	EFO	UO_0000036	Neoplastic Disease	19h 35min
Sample 19	ERS5672539	SAMEA7985257	Homo sapiens	female	50	year	EFO	UO_0000036	Neoplastic Disease	19h 35min	post-mortem donor	retina	organism part	P-MTAB-48446	P-MTAB-48447	P-MTAB-48448	P-MTAB-48449	Sample 19	PAIRED	cDNA	TRANSCRIPTOMIC	not applicable	RNA-Seq	350	100	5'-3'-3'-5'	P-MTAB-48445	TIGEM NGS core	Sample 19	sequencing assay	ERX5039775	RNA19_R2_val_2.fq.gz	RNA19_R2_val_2.fq.gz	ERR5236624	ftp://ftp.sra.ebi.ac.uk/vol1/fastq/ERR523/004/ERR5236624/ERR5236624_2.fastq.gz	P-MTAB-48450	RNA19.bam	ftp://ftp.ebi.ac.uk/pub/databases/microarray/data/experiment/MTAB/E-MTAB-4377/E-MTAB-4377.RNA19.bam	female	50	year	EFO	UO_0000036	Neoplastic Disease	19h 35min
Sample 2	ERS5672540	SAMEA7985258	Homo sapiens	male	52	year	EFO	UO_0000036	Neoplastic Disease	21h 30min	post-mortem donor	retina	organism part	P-MTAB-48446	P-MTAB-48447	P-MTAB-48448	P-MTAB-48449	Sample 2	PAIRED	cDNA	TRANSCRIPTOMIC	not applicable	RNA-Seq	350	100	5'-3'-3'-5'	P-MTAB-48445	TIGEM NGS core	Sample 2	sequencing assay	ERX5039776	RNA2_R1_val_1.fq.gz	RNA2_R1_val_1.fq.gz	ERR5236625	ftp://ftp.sra.ebi.ac.uk/vol1/fastq/ERR523/005/ERR5236625/ERR5236625_1.fastq.gz	P-MTAB-48450	RNA2.bam	ftp://ftp.ebi.ac.uk/pub/databases/microarray/data/experiment/MTAB/E-MTAB-4377/E-MTAB-4377.RNA2.bam	male	52	year	EFO	UO_0000036	Neoplastic Disease	21h 30min
Sample 2	ERS5672540	SAMEA7985258	Homo sapiens	male	52	year	EFO	UO_0000036	Neoplastic Disease	21h 30min	post-mortem donor	retina	organism part	P-MTAB-48446	P-MTAB-48447	P-MTAB-48448	P-MTAB-48449	Sample 2	PAIRED	cDNA	TRANSCRIPTOMIC	not applicable	RNA-Seq	350	100	5'-3'-3'-5'	P-MTAB-48445	TIGEM NGS core	Sample 2	sequencing assay	ERX5039776	RNA2_R2_val_2.fq.gz	RNA2_R2_val_2.fq.gz	ERR5236625	ftp://ftp.sra.ebi.ac.uk/vol1/fastq/ERR523/005/ERR5236625/ERR5236625_2.fastq.gz	P-MTAB-48450	RNA2.bam	ftp://ftp.ebi.ac.uk/pub/databases/microarray/data/experiment/MTAB/E-MTAB-4377/E-MTAB-4377.RNA2.bam	male	52	year	EFO	UO_0000036	Neoplastic Disease	21h 30min
Sample 32	ERS5672554	SAMEA7985272	Homo sapiens	female	54	year	EFO	UO_0000036	Neoplastic Disease	18h 29min	post-mortem donor	retina	organism part	P-MTAB-48446	P-MTAB-48447	P-MTAB-48448	P-MTAB-48449	Sample 32	PAIRED	cDNA	TRANSCRIPTOMIC	not applicable	RNA-Seq	350	100	5'-3'-3'-5'	P-MTAB-48445	TIGEM NGS core	Sample 32	sequencing assay	ERX5039790	RNA32_R1_val_1.fq.gz	RNA32_R1_val_1.fq.gz	ERR5236639	ftp://ftp.sra.ebi.ac.uk/vol1/fastq/ERR523/009/ERR5236639/ERR5236639_1.fastq.gz	P-MTAB-48450	RNA32.bam	ftp://ftp.ebi.ac.uk/pub/databases/microarray/data/experiment/MTAB/E-MTAB-4377/E-MTAB-4377.RNA32.bam	female	54	year	EFO	UO_0000036	Neoplastic Disease	18h 29min
Sample 32	ERS5672554	SAMEA7985272	Homo sapiens	female	54	year	EFO	UO_0000036	Neoplastic Disease	18h 29min	post-mortem donor	retina	organism part	P-MTAB-48446	P-MTAB-48447	P-MTAB-48448	P-MTAB-48449	Sample 32	PAIRED	cDNA	TRANSCRIPTOMIC	not applicable	RNA-Seq	350	100	5'-3'-3'-5'	P-MTAB-48445	TIGEM NGS core	Sample 32	sequencing assay	ERX5039790	RNA32_R2_val_2.fq.gz	RNA32_R2_val_2.fq.gz	ERR5236639	ftp://ftp.sra.ebi.ac.uk/vol1/fastq/ERR523/009/ERR5236639/ERR5236639_2.fastq.gz	P-MTAB-48450	RNA32.bam	ftp://ftp.ebi.ac.uk/pub/databases/microarray/data/experiment/MTAB/E-MTAB-4377/E-MTAB-4377.RNA32.bam	female	54	year	EFO	UO_0000036	Neoplastic Disease	18h 29min
Sample 47	ERS5672570	SAMEA7985288	Homo sapiens	male	55	year	EFO	UO_0000036	Injury/Poisoning	23h	post-mortem donor	retina	organism part	P-MTAB-48446	P-MTAB-48447	P-MTAB-48448	P-MTAB-48449	Sample 47	PAIRED	cDNA	TRANSCRIPTOMIC	not applicable	RNA-Seq	350	100	5'-3'-3'-5'	P-MTAB-48445	TIGEM NGS core	Sample 47	sequencing assay	ERX5039806	RNA47_R1_val_1.fq.gz	RNA47_R1_val_1.fq.gz	ERR5236655	ftp://ftp.sra.ebi.ac.uk/vol1/fastq/ERR523/005/ERR5236655/ERR5236655_1.fastq.gz	P-MTAB-48450	RNA47.bam	ftp://ftp.ebi.ac.uk/pub/databases/microarray/data/experiment/MTAB/E-MTAB-4377/E-MTAB-4377.RNA47.bam	male	55	year	EFO	UO_0000036	Injury/Poisoning	23h
Sample 47	ERS5672570	SAMEA7985288	Homo sapiens	male	55	year	EFO	UO_0000036	Injury/Poisoning	23h	post-mortem donor	retina	organism part	P-MTAB-48446	P-MTAB-48447	P-MTAB-48448	P-MTAB-48449	Sample 47	PAIRED	cDNA	TRANSCRIPTOMIC	not applicable	RNA-Seq	350	100	5'-3'-3'-5'	P-MTAB-48445	TIGEM NGS core	Sample 47	sequencing assay	ERX5039806	RNA47_R2_val_2.fq.gz	RNA47_R2_val_2.fq.gz	ERR5236655	ftp://ftp.sra.ebi.ac.uk/vol1/fastq/ERR523/005/ERR5236655/ERR5236655_2.fastq.gz	P-MTAB-48450	RNA47.bam	ftp://ftp.ebi.ac.uk/pub/databases/microarray/data/experiment/MTAB/E-MTAB-4377/E-MTAB-4377.RNA47.bam	male	55	year	EFO	UO_0000036	Injury/Poisoning	23h
Sample 40	ERS5672563	SAMEA7985281	Homo sapiens	male	57	year	EFO	UO_0000036	Neoplastic Disease	21h 50min	post-mortem donor	retina	organism part	P-MTAB-48446	P-MTAB-48447	P-MTAB-48448	P-MTAB-48449	Sample 40	PAIRED	cDNA	TRANSCRIPTOMIC	not applicable	RNA-Seq	350	100	5'-3'-3'-5'	P-MTAB-48445	TIGEM NGS core	Sample 40	sequencing assay	ERX5039799	RNA40_R1_val_1.fq.gz	RNA40_R1_val_1.fq.gz	ERR5236648	ftp://ftp.sra.ebi.ac.uk/vol1/fastq/ERR523/008/ERR5236648/ERR5236648_1.fastq.gz	P-MTAB-48450	RNA40.bam	ftp://ftp.ebi.ac.uk/pub/databases/microarray/data/experiment/MTAB/E-MTAB-4377/E-MTAB-4377.RNA40.bam	male	57	year	EFO	UO_0000036	Neoplastic Disease	21h 50min
Sample 40	ERS5672563	SAMEA7985281	Homo sapiens	male	57	year	EFO	UO_0000036	Neoplastic Disease	21h 50min	post-mortem donor	retina	organism part	P-MTAB-48446	P-MTAB-48447	P-MTAB-48448	P-MTAB-48449	Sample 40	PAIRED	cDNA	TRANSCRIPTOMIC	not applicable	RNA-Seq	350	100	5'-3'-3'-5'	P-MTAB-48445	TIGEM NGS core	Sample 40	sequencing assay	ERX5039799	RNA40_R2_val_2.fq.gz	RNA40_R2_val_2.fq.gz	ERR5236648	ftp://ftp.sra.ebi.ac.uk/vol1/fastq/ERR523/008/ERR5236648/ERR5236648_2.fastq.gz	P-MTAB-48450	RNA40.bam	ftp://ftp.ebi.ac.uk/pub/databases/microarray/data/experiment/MTAB/E-MTAB-4377/E-MTAB-4377.RNA40.bam	male	57	year	EFO	UO_0000036	Neoplastic Disease	21h 50min
Sample 46	ERS5672569	SAMEA7985287	Homo sapiens	female	57	year	EFO	UO_0000036	Neoplastic Disease	6h 6min	post-mortem donor	retina	organism part	P-MTAB-48446	P-MTAB-48447	P-MTAB-48448	P-MTAB-48449	Sample 46	PAIRED	cDNA	TRANSCRIPTOMIC	not applicable	RNA-Seq	350	100	5'-3'-3'-5'	P-MTAB-48445	TIGEM NGS core	Sample 46	sequencing assay	ERX5039805	RNA46_R1_val_1.fq.gz	RNA46_R1_val_1.fq.gz	ERR5236654	ftp://ftp.sra.ebi.ac.uk/vol1/fastq/ERR523/004/ERR5236654/ERR5236654_1.fastq.gz	P-MTAB-48450	RNA46.bam	ftp://ftp.ebi.ac.uk/pub/databases/microarray/data/experiment/MTAB/E-MTAB-4377/E-MTAB-4377.RNA46.bam	female	57	year	EFO	UO_0000036	Neoplastic Disease	6h 6min
Sample 46	ERS5672569	SAMEA7985287	Homo sapiens	female	57	year	EFO	UO_0000036	Neoplastic Disease	6h 6min	post-mortem donor	retina	organism part	P-MTAB-48446	P-MTAB-48447	P-MTAB-48448	P-MTAB-48449	Sample 46	PAIRED	cDNA	TRANSCRIPTOMIC	not applicable	RNA-Seq	350	100	5'-3'-3'-5'	P-MTAB-48445	TIGEM NGS core	Sample 46	sequencing assay	ERX5039805	RNA46_R2_val_2.fq.gz	RNA46_R2_val_2.fq.gz	ERR5236654	ftp://ftp.sra.ebi.ac.uk/vol1/fastq/ERR523/004/ERR5236654/ERR5236654_2.fastq.gz	P-MTAB-48450	RNA46.bam	ftp://ftp.ebi.ac.uk/pub/databases/microarray/data/experiment/MTAB/E-MTAB-4377/E-MTAB-4377.RNA46.bam	female	57	year	EFO	UO_0000036	Neoplastic Disease	6h 6min
Sample 45	ERS5672568	SAMEA7985286	Homo sapiens	female	58	year	EFO	UO_0000036	Neoplastic Disease	11h 45min	post-mortem donor	retina	organism part	P-MTAB-48446	P-MTAB-48447	P-MTAB-48448	P-MTAB-48449	Sample 45	PAIRED	cDNA	TRANSCRIPTOMIC	not applicable	RNA-Seq	350	100	5'-3'-3'-5'	P-MTAB-48445	TIGEM NGS core	Sample 45	sequencing assay	ERX5039804	RNA45_R1_val_1.fq.gz	RNA45_R1_val_1.fq.gz	ERR5236653	ftp://ftp.sra.ebi.ac.uk/vol1/fastq/ERR523/003/ERR5236653/ERR5236653_1.fastq.gz	P-MTAB-48450	RNA45.bam	ftp://ftp.ebi.ac.uk/pub/databases/microarray/data/experiment/MTAB/E-MTAB-4377/E-MTAB-4377.RNA45.bam	female	58	year	EFO	UO_0000036	Neoplastic Disease	11h 45min
Sample 45	ERS5672568	SAMEA7985286	Homo sapiens	female	58	year	EFO	UO_0000036	Neoplastic Disease	11h 45min	post-mortem donor	retina	organism part	P-MTAB-48446	P-MTAB-48447	P-MTAB-48448	P-MTAB-48449	Sample 45	PAIRED	cDNA	TRANSCRIPTOMIC	not applicable	RNA-Seq	350	100	5'-3'-3'-5'	P-MTAB-48445	TIGEM NGS core	Sample 45	sequencing assay	ERX5039804	RNA45_R2_val_2.fq.gz	RNA45_R2_val_2.fq.gz	ERR5236653	ftp://ftp.sra.ebi.ac.uk/vol1/fastq/ERR523/003/ERR5236653/ERR5236653_2.fastq.gz	P-MTAB-48450	RNA45.bam	ftp://ftp.ebi.ac.uk/pub/databases/microarray/data/experiment/MTAB/E-MTAB-4377/E-MTAB-4377.RNA45.bam	female	58	year	EFO	UO_0000036	Neoplastic Disease	11h 45min
Sample 13	ERS5672533	SAMEA7985251	Homo sapiens	female	59	year	EFO	UO_0000036	Neoplastic Disease	24h 40min	post-mortem donor	retina	organism part	P-MTAB-48446	P-MTAB-48447	P-MTAB-48448	P-MTAB-48449	Sample 13	PAIRED	cDNA	TRANSCRIPTOMIC	not applicable	RNA-Seq	350	100	5'-3'-3'-5'	P-MTAB-48445	TIGEM NGS core	Sample 13	sequencing assay	ERX5039769	RNA13_R1_val_1.fq.gz	RNA13_R1_val_1.fq.gz	ERR5236618	ftp://ftp.sra.ebi.ac.uk/vol1/fastq/ERR523/008/ERR5236618/ERR5236618_1.fastq.gz	P-MTAB-48450	RNA13.bam	ftp://ftp.ebi.ac.uk/pub/databases/microarray/data/experiment/MTAB/E-MTAB-4377/E-MTAB-4377.RNA13.bam	female	59	year	EFO	UO_0000036	Neoplastic Disease	24h 40min
Sample 13	ERS5672533	SAMEA7985251	Homo sapiens	female	59	year	EFO	UO_0000036	Neoplastic Disease	24h 40min	post-mortem donor	retina	organism part	P-MTAB-48446	P-MTAB-48447	P-MTAB-48448	P-MTAB-48449	Sample 13	PAIRED	cDNA	TRANSCRIPTOMIC	not applicable	RNA-Seq	350	100	5'-3'-3'-5'	P-MTAB-48445	TIGEM NGS core	Sample 13	sequencing assay	ERX5039769	RNA13_R2_val_2.fq.gz	RNA13_R2_val_2.fq.gz	ERR5236618	ftp://ftp.sra.ebi.ac.uk/vol1/fastq/ERR523/008/ERR5236618/ERR5236618_2.fastq.gz	P-MTAB-48450	RNA13.bam	ftp://ftp.ebi.ac.uk/pub/databases/microarray/data/experiment/MTAB/E-MTAB-4377/E-MTAB-4377.RNA13.bam	female	59	year	EFO	UO_0000036	Neoplastic Disease	24h 40min
Sample 34	ERS5672556	SAMEA7985274	Homo sapiens	male	59	year	EFO	UO_0000036	Neoplastic Disease	22h 45min	post-mortem donor	retina	organism part	P-MTAB-48446	P-MTAB-48447	P-MTAB-48448	P-MTAB-48449	Sample 34	PAIRED	cDNA	TRANSCRIPTOMIC	not applicable	RNA-Seq	350	100	5'-3'-3'-5'	P-MTAB-48445	TIGEM NGS core	Sample 34	sequencing assay	ERX5039792	RNA34_R1_val_1.fq.gz	RNA34_R1_val_1.fq.gz	ERR5236641	ftp://ftp.sra.ebi.ac.uk/vol1/fastq/ERR523/001/ERR5236641/ERR5236641_1.fastq.gz	P-MTAB-48450	RNA34.bam	ftp://ftp.ebi.ac.uk/pub/databases/microarray/data/experiment/MTAB/E-MTAB-4377/E-MTAB-4377.RNA34.bam	male	59	year	EFO	UO_0000036	Neoplastic Disease	22h 45min
Sample 34	ERS5672556	SAMEA7985274	Homo sapiens	male	59	year	EFO	UO_0000036	Neoplastic Disease	22h 45min	post-mortem donor	retina	organism part	P-MTAB-48446	P-MTAB-48447	P-MTAB-48448	P-MTAB-48449	Sample 34	PAIRED	cDNA	TRANSCRIPTOMIC	not applicable	RNA-Seq	350	100	5'-3'-3'-5'	P-MTAB-48445	TIGEM NGS core	Sample 34	sequencing assay	ERX5039792	RNA34_R2_val_2.fq.gz	RNA34_R2_val_2.fq.gz	ERR5236641	ftp://ftp.sra.ebi.ac.uk/vol1/fastq/ERR523/001/ERR5236641/ERR5236641_2.fastq.gz	P-MTAB-48450	RNA34.bam	ftp://ftp.ebi.ac.uk/pub/databases/microarray/data/experiment/MTAB/E-MTAB-4377/E-MTAB-4377.RNA34.bam	male	59	year	EFO	UO_0000036	Neoplastic Disease	22h 45min
Sample 35	ERS5672557	SAMEA7985275	Homo sapiens	male	59	year	EFO	UO_0000036	Neoplastic Disease	15h 10min	post-mortem donor	retina	organism part	P-MTAB-48446	P-MTAB-48447	P-MTAB-48448	P-MTAB-48449	Sample 35	PAIRED	cDNA	TRANSCRIPTOMIC	not applicable	RNA-Seq	350	100	5'-3'-3'-5'	P-MTAB-48445	TIGEM NGS core	Sample 35	sequencing assay	ERX5039793	RNA35_R1_val_1.fq.gz	RNA35_R1_val_1.fq.gz	ERR5236642	ftp://ftp.sra.ebi.ac.uk/vol1/fastq/ERR523/002/ERR5236642/ERR5236642_1.fastq.gz	P-MTAB-48450	RNA35.bam	ftp://ftp.ebi.ac.uk/pub/databases/microarray/data/experiment/MTAB/E-MTAB-4377/E-MTAB-4377.RNA35.bam	male	59	year	EFO	UO_0000036	Neoplastic Disease	15h 10min
Sample 35	ERS5672557	SAMEA7985275	Homo sapiens	male	59	year	EFO	UO_0000036	Neoplastic Disease	15h 10min	post-mortem donor	retina	organism part	P-MTAB-48446	P-MTAB-48447	P-MTAB-48448	P-MTAB-48449	Sample 35	PAIRED	cDNA	TRANSCRIPTOMIC	not applicable	RNA-Seq	350	100	5'-3'-3'-5'	P-MTAB-48445	TIGEM NGS core	Sample 35	sequencing assay	ERX5039793	RNA35_R2_val_2.fq.gz	RNA35_R2_val_2.fq.gz	ERR5236642	ftp://ftp.sra.ebi.ac.uk/vol1/fastq/ERR523/002/ERR5236642/ERR5236642_2.fastq.gz	P-MTAB-48450	RNA35.bam	ftp://ftp.ebi.ac.uk/pub/databases/microarray/data/experiment/MTAB/E-MTAB-4377/E-MTAB-4377.RNA35.bam	male	59	year	EFO	UO_0000036	Neoplastic Disease	15h 10min

## Sheet: Normalized data (deseq2VST)
Gene	ERR5236650_f_Aligned.sortedByCoord.out.tsv	ERR5236654_f_Aligned.sortedByCoord.out.tsv	ERR5236653_f_Aligned.sortedByCoord.out.tsv	ERR5236624_f_Aligned.sortedByCoord.out.tsv	ERR5236633_f_Aligned.sortedByCoord.out.tsv	ERR5236639_f_Aligned.sortedByCoord.out.tsv	ERR5236618_f_Aligned.sortedByCoord.out.tsv	ERR5236622_m_Aligned.sortedByCoord.out.tsv	ERR5236635_m_Aligned.sortedByCoord.out.tsv	ERR5236655_m_Aligned.sortedByCoord.out.tsv	ERR5236616_m_Aligned.sortedByCoord.out.tsv	ERR5236625_m_Aligned.sortedByCoord.out.tsv	ERR5236641_m_Aligned.sortedByCoord.out.tsv	ERR5236631_m_Aligned.sortedByCoord.out.tsv	ERR5236648_m_Aligned.sortedByCoord.out.tsv	ERR5236642_m_Aligned.sortedByCoord.out.tsv	ERR5236652_m_Aligned.sortedByCoord.out.tsv
A1BG	4.139	4.53915	4.12932	4.06073	4.30486	4.41617	4.29898	5.10019	3.77683	4.33399	4.03791	4.48837	4.49353	4.16295	4.10077	4.38998	3.82692
A1BG-AS1	4.31779	4.92758	4.62656	5.03464	4.63973	4.94901	4.29898	4.53551	3.77683	4.99397	4.93797	5.0085	4.49353	4.86977	4.64747	4.38998	4.3677
A1CF	3.65987	4.48118	4.50376	3.65091	3.92916	4.1726	4.16357	2.58774	3.56741	3.92216	3.93778	4.02528	4.08357	4.24007	4.40448	3.63085	4.50387
A2M	13.0458	12.0924	12.6838	12.0129	12.4627	13.5861	11.9871	12.0123	13.1315	12.3489	13.7074	13.0638	12.5072	12.5221	13.2633	12.7027	12.7782
A2M-AS1	6.14153	5.86461	5.72307	5.81925	6.20435	5.59519	4.63299	5.10019	5.60657	5.50635	6.42834	7.26988	5.82754	5.59021	6.1913	5.34599	5.18949
A2ML1	5.69043	5.38661	5.5571	5.76527	5.09131	4.89947	5.42078	5.68996	6.01679	5.35581	6.68891	5.47681	5.6032	4.91429	6.55462	4.93223	5.79938
A2MP1	4.6116	4.79509	4.7912	4.72039	4.4268	4.94901	4.63299	4.66963	5.02296	4.94111	4.89098	5.0085	4.95595	4.62133	5.14734	5.18855	4.84189
A3GALT2	3.27501	4.05936	4.56665	3.65091	3.73246	4.34034	3.32014	3.43257	3.94893	4.24401	3.55912	3.69273	3.86701	4.16295	4.943	4.03395	3.82692
A4GALT	5.89185	5.63339	6.54937	6.00119	6.86029	6.84414	6.6709	7.22546	6.38537	5.47021	5.49767	6.46661	6.06556	7.23462	5.59649	6.81538	6.34616
A4GNT	4.85017	4.84074	6.25935	4.18888	4.30486	4.25944	2.58774	2.58774	3.28699	5.57591	4.62702	4.91966	4.08357	4.16295	5.10887	5.34599	4.79132
AA06	2.58774	3.12773	3.38552	2.58774	2.58774	2.58774	2.58774	2.58774	2.58774	2.58774	2.58774	3.15026	3.17472	2.58774	2.58774	2.58774	3.15544
AAAS	11.2584	10.6318	10.6221	11.3329	11.5612	11.0194	11.7377	11.5952	11.6447	10.7305	10.9078	11.1762	10.6602	11.2231	10.6426	10.6765	10.8648
AACS	10.1629	10.1256	10.0606	10.5674	10.3157	9.8667	10.224	11.0268	10.3453	10.286	10.12	10.8147	10.0197	10.4845	9.88714	10.054	9.91761
AACSP1	4.139	4.35641	3.1554	3.4185	3.73246	2.58774	4.16357	4.53551	4.64255	4.63959	4.36801	3.81613	3.73902	4.38071	4.59096	4.6145	3.70254
AADACP1	3.07598	2.58774	3.1554	2.58774	3.61673	3.40946	2.58774	3.76659	3.56741	2.58774	3.38573	3.37839	3.5911	2.58774	3.68098	3.63085	3.38557
AADAT	8.81781	8.68496	8.6721	8.95485	8.65931	9.15723	8.78431	8.88978	8.29615	8.92689	8.95927	9.11467	8.89806	8.29935	9.14665	8.90333	9.17421
AAGAB	10.1881	10.1996	10.0695	10.2137	10.3093	9.9755	10.4979	10.746	10.7201	10.3691	10.2508	10.1292	9.95078	9.98028	10.1349	9.99954	10.2724
AAK1	12.5433	12.8446	13.1402	12.3936	12.5325	12.8406	12.4243	12.2583	12.4362	12.6444	12.3861	12.4673	13.3607	12.5043	13.1243	12.6141	12.6186
AAMDC	6.7214	6.15301	6.06845	6.41562	7.11443	6.67	7.12905	7.52069	7.97945	6.36185	6.55004	6.4817	6.56031	6.85033	6.32841	6.65965	6.45925
AAMP	11.5542	11.0637	10.8134	11.5617	11.6619	11.1668	11.5395	11.403	11.7013	11.2823	11.2131	11.2042	10.9376	11.5248	10.9211	10.9232	11.4154
AANAT	10.0633	9.67604	9.88615	11.0511	10.7873	9.78714	11.5256	12.6497	12.4177	9.81146	10.4133	10.5123	9.53222	10.7237	9.70981	9.52772	10.8721
AAR2	9.14989	9.11343	7.99505	9.21742	9.06157	8.8225	9.2231	9.03687	9.13833	9.12535	8.80044	8.65629	8.38706	9.07918	8.26618	8.28639	8.85086
AARD	3.42562	3.34707	3.82684	4.24797	3.92916	3.17266	3.83112	4.66963	3.56741	3.63544	3.38573	3.81613	3.86701	3.89369	3.68098	3.63085	4.03765
AARS	13.0633	12.7726	12.8496	12.9672	13.0335	12.5816	12.9139	13.1029	12.5421	12.5938	12.5414	12.7072	12.8306	12.8977	12.4317	12.9861	12.549
AARS2	10.0903	9.67001	9.17166	9.94744	9.58349	9.7507	9.61257	9.57121	9.75818	10.0555	9.7764	9.52678	9.48222	9.14111	9.848	9.2471	9.83065
AARSD1	6.93371	6.585	6.79038	7.11694	6.91866	6.55127	7.58708	7.0282	7.94612	7.25841	7.47443	6.45136	6.9272	6.53084	8.156	7.34673	8.28427
AASDH	9.29426	9.48339	9.28285	9.28374	9.28091	9.24561	9.29757	8.6288	9.24492	9.40221	9.15341	9.16672	9.57675	9.3064	9.35842	9.27221	9.25436
AASDHPPT	9.56178	9.78037	9.601	9.84829	9.74775	9.94503	8.94122	9.19666	8.91117	10.0298	9.92659	10.0979	9.83442	9.4762	9.69256	9.86891	9.69936
AASS	6.31635	8.23654	8.51362	7.19986	6.39518	8.03525	6.06357	6.31184	6.55035	8.44568	8.043	8.00656	8.95197	6.06254	9.53073	8.79288	8.2667
AATBC	3.75714	5.52906	5.84781	4.358	4.4268	4.34034	4.72724	5.27286	5.08755	6.01029	5.06979	5.84991	6.62095	4.50679	7.00561	5.77745	4.68391
AATF	10.1889	10.4799	10.2887	9.92633	10.393	9.88669	10.6732	10.5959	10.4245	9.71241	9.71295	9.63655	9.55949	10.3148	9.3078	10.5022	9.90915
AATK	10.0549	10.1463	10.799	10.6464	10.2272	10.397	9.35101	9.9479	9.38514	10.3882	10.5959	11.3205	10.2439	10.6083	10.6087	11.0004	11.0999
AB015752.1	2.58774	2.58774	3.1554	3.07176	3.11035	3.40946	2.58774	2.58774	3.28699	2.58774	2.58774	2.58774	2.58774	2.58774	2.58774	2.58774	2.58774
ABALON	3.65987	4.28889	4.3676	4.30425	3.48343	4.73866	3.61296	2.58774	3.28699	4.24401	3.15555	4.2007	3.98073	3.89369	4.70159	4.6145	4.3677
ABAT	11.1062	11.5996	11.7604	11.4432	11.1488	11.6196	9.99698	10.208	10.2716	11.4431	11.6406	12.0293	11.4163	10.7622	11.6571	11.3605	11.4298
ABBA01000935.2	3.27501	3.51258	2.58774	2.58774	3.11035	2.58774	2.58774	2.58774	2.58774	2.58774	2.58774	2.58774	2.58774	2.58774	2.58774	2.58774	2.58774
ABCA1	7.44687	8.74923	8.093	7.62163	7.50536	9.06309	7.6567	6.56014	7.56199	8.53	8.25839	7.43353	10.0056	7.02635	9.79165	8.01142	8.18489
ABCA10	7.64545	7.94866	8.33554	8.0365	7.9723	7.97904	7.8274	8.12489	8.05955	8.0722	8.01169	7.76994	8.3827	7.91404	7.98091	8.53008	8.40961
ABCA11P	5.95851	5.9674	5.5571	5.90486	5.72272	5.89485	6.47863	6.05807	6.0488	6.23996	6.77869	5.77788	5.95155	5.56322	5.95714	5.88264	6.14807
ABCA12	4.95496	5.38661	4.12932	4.97094	5.15925	4.84802	4.53127	4.38538	5.14921	5.43312	5.61523	5.38202	5.00381	4.38071	5.4823	4.93223	4.73872
ABCA13	4.69608	5.75374	5.74891	4.50638	4.68782	4.1726	4.81511	4.01332	4.34525	5.57591	4.89098	4.48837	6.28819	5.07886	5.06927	4.11447	6.27727
ABCA17P	7.13302	6.585	7.42701	7.044	7.48622	6.97659	7.32722	8.16811	7.24294	6.93233	6.92061	7.78819	6.95098	7.2005	6.60935	7.25658	6.71463
ABCA2	11.5263	11.7528	12.077	11.9037	11.418	11.9248	11.3583	12.5384	11.3004	11.5151	11.8677	11.9914	11.7019	11.7395	11.97	11.9187	12.0402
ABCA3	11.3969	11.3944	11.3077	11.6289	11.3093	11.1973	11.7148	13.2091	11.5715	11.3643	11.4417	11.6562	11.2831	11.5278	11.4705	10.9653	11.2262
ABCA4	16.418	15.9592	15.8082	15.8526	16.3078	15.9933	16.814	14.6546	16.4818	15.796	15.7549	14.8568	16.1111	16.0264	15.482	14.8477	16.0959
ABCA5	11.3902	11.7963	12.3193	11.4587	11.4163	11.7296	11.2042	11.0573	11.4068	11.957	11.8431	11.8807	12.16	11.2151	12.3133	12.3927	12.0013
ABCA6	5.20004	5.92718	6.00579	5.9377	5.34489	5.68345	5.75736	5.9623	5.56259	5.82406	5.96305	5.38202	6.06556	5.61669	6.58225	6.58736	6.10889
ABCA7	15.2183	14.829	14.9256	14.8821	15.0721	15.6463	15.2343	15.7351	15.7646	14.4225	14.7843	13.9904	14.9032	15.7065	14.8844	15.276	14.8791
ABCA8	9.28946	9.57328	10.3262	9.62313	9.7343	10.1523	8.71534	9.62646	9.47839	9.75727	10.4682	10.7062	9.78743	9.70149	10.2347	10.4498	10.4098
ABCA9	8.70937	9.08654	9.06649	9.08576	8.53452	9.28089	8.28109	8.18924	8.38587	8.84265	9.18883	9.17368	8.79694	8.27908	9.66548	8.83497	9.28085
ABCB1	7.54152	7.30699	7.51152	7.68051	7.13918	8.6425	7.20853	7.07443	6.86842	7.54127	8.15232	8.87688	7.61077	7.70501	8.23617	8.42376	8.01114
ABCB10	8.60504	8.88285	8.07292	8.46811	8.1929	8.67469	8.27373	8.21006	8.21454	9.11963	8.74441	8.52103	8.72651	8.27908	8.6544	8.41684	8.4799
ABCB10P1	3.42562	3.64989	3.1554	3.4185	2.58774	3.17266	2.58774	2.58774	2.58774	3.63544	3.70275	3.37839	3.17472	2.58774	4.01046	2.58774	3.55894
ABCB10P4	3.07598	3.12773	3.1554	2.58774	2.58774	3.17266	2.58774	3.43257	2.58774	3.20137	2.58774	3.15026	2.58774	2.58774	3.14408	3.33318	2.58774
ABCB11	5.89185	5.12284	5.15049	5.38878	5.63153	6.05698	5.18408	6.05807	6.17005	5.14113	5.72367	6.12553	6.12981	6.15506	6.37661	6.61186	5.02688
ABCB4	4.88602	5.08599	5.58616	5.31479	5.22396	5.29094	5.11792	5.00488	5.26474	5.31548	5.77491	5.13166	5.13797	5.5357	5.45223	5.4873	5.11062
ABCB5	2.58774	2.58774	2.58774	3.07176	2.58774	2.58774	2.58774	3.43257	2.58774	2.58774	2.58774	2.58774	2.58774	2.58774	3.14408	3.33318	3.15544
ABCB6	6.68275	6.69626	8.17061	6.99064	6.65802	7.72251	5.30751	4.66963	5.60657	6.7808	6.64864	7.75146	6.66481	7.63014	7.06545	7.89185	7.25059
ABCB7	9.11233	8.85657	9.30237	8.92879	9.10192	9.18233	9.3012	8.88332	9.25175	8.9464	9.03905	9.26984	9.03201	9.04358	9.03656	9.55787	9.15285
ABCB8	10.9728	11.0499	11.2175	11.1072	10.6665	11.0173	10.8921	11.4529	11.1766	11.1713	11.1564	11.0048	11.2649	10.4433	11.4299	11.0823	11.2319
ABCB9	9.63802	9.35223	9.44776	9.71511	9.7343	9.0978	10.0625	11.1136	10.4351	9.26395	9.78876	9.59225	9.16476	9.52175	9.41881	9.35046	9.44404
ABCC1	10.1489	10.2469	10.4931	9.88836	9.90483	10.397	9.86607	9.58323	9.6944	10.1636	9.70319	9.56607	10.2946	10.1281	9.9741	10.1623	10.184
ABCC10	9.696	9.65026	9.39013	10.1886	9.83095	9.96252	9.21543	9.81493	9.8077	9.91078	9.86517	9.98906	9.74055	9.78433	9.85224	9.58279	9.58001
ABCC11	4.52114	4.69871	5.06926	4.40947	4.30486	4.55514	4.81511	3.43257	4.45242	4.82866	5.06979	4.61044	4.56124	4.31245	4.80352	6.08974	4.79132
ABCC12	2.58774	2.58774	2.58774	3.07176	2.58774	2.58774	3.32014	2.58774	2.58774	3.20137	2.58774	2.58774	2.58774	2.58774	3.14408	3.49584	2.58774
ABCC2	9.12496	8.33503	8.60381	7.50157	7.79703	8.15676	8.15051	5.49698	7.44749	7.98053	8.67284	7.24365	8.62323	8.55334	7.79339	7.11833	8.33572
ABCC3	7.20287	7.62015	9.08665	7.65137	8.10783	9.48427	8.29571	6.05807	6.61562	6.23996	7.06002	6.87323	8.37395	8.20367	9.01905	10.5754	7.76429
ABCC4	6.42594	5.63339	6.02698	5.38878	6.59967	6.61187	6.16326	4.90228	5.42165	5.87982	5.61523	6.16355	6.56031	6.02377	6.1913	6.68296	5.61478
ABCC5	12.8201	13.2659	13.1122	12.2899	12.7368	12.7614	12.7588	12.1996	12.9911	12.7564	12.7645	12.4054	13.1176	12.5808	12.8678	12.6421	12.7494
ABCC5-AS1	3.07598	3.12773	3.38552	2.58774	2.58774	2.58774	2.58774	2.58774	3.28699	2.58774	3.15555	2.58774	2.58774	2.58774	2.58774	3.11774	2.58774
ABCC6	5.72926	5.9674	5.72307	6.43864	5.78743	5.79311	5.99301	7.26585	6.38537	5.60944	6.86317	6.00494	5.47594	5.90068	6.55462	6.14134	4.84189
ABCC6P1	4.6116	5.52906	4.7386	5.45902	5.34489	4.61928	5.11792	5.49698	5.6906	5.23107	4.89098	5.44592	5.44222	4.77599	4.59096	4.56202	4.84189
ABCC6P2	4.26115	4.6477	4.43755	4.59633	4.30486	3.86274	4.89749	5.91187	4.8081	4.14659	4.62702	4.72185	3.73902	4.62133	4.40448	3.74802	4.43766
ABCC8	10.0755	10.2058	10.4578	10.7947	9.96132	10.3457	10.1495	10.3969	10.2358	10.1099	10.4986	11.1962	10.0489	10.2927	10.1418	10.8352	10.5065
ABCC9	5.85731	7.03384	7.38688	6.92713	6.29561	7.84079	6.79986	7.11923	6.93802	7.32956	7.47443	8.4692	6.70736	7.72314	8.52918	8.89589	7.72623
ABCD1	7.685	7.62639	7.49652	8.29689	8.1691	7.85336	8.44082	9.82845	8.26946	7.54127	7.79581	7.9043	7.21914	8.08259	7.564	7.94087	7.64693
ABCD2	7.85935	8.49695	9.00692	8.39092	8.42827	7.84079	8.45391	8.59753	8.01203	8.689	9.08489	9.34364	8.62691	8.28723	9.16269	8.47457	7.95739
ABCD3	10.1898	10.6707	10.2047	10.2004	10.2444	10.5202	10.1374	10.1473	9.9405	10.8169	10.5941	10.4217	10.5036	9.77568	10.627	10.6384	10.4971
ABCD4	11.1216	10.8971	11.2221	11.3314	11.2515	11.4034	11.5264	11.5097	11.7001	10.9669	11.005	11.2019	11.2941	11.3298	11.0136	11.4756	11.1294
ABCE1	9.21209	9.27098	9.37587	9.093	8.87809	8.8225	8.67679	8.11388	8.4467	9.50005	9.22794	9.15506	9.14175	8.93898	9.43588	9.73501	9.24318
ABCF1	11.7378	11.4455	11.4291	11.5798	11.6775	11.348	11.9724	11.7001	11.7908	11.6964	11.3128	10.9792	11.253	11.6209	11.0572	10.7094	11.7789
ABCF2	9.37804	8.48671	7.94622	9.15309	9.44343	8.69227	10.1005	10.2787	10.1136	8.84611	8.60454	8.62956	8.18173	9.20049	8.00145	7.96003	8.4875
ABCF2P1	3.27501	3.12773	3.38552	2.58774	3.11035	2.58774	2.58774	2.58774	3.28699	2.58774	3.15555	2.58774	3.17472	3.13598	2.58774	2.58774	2.58774
ABCF3	11.4311	11.4591	11.1383	11.6799	11.5424	11.3787	11.4752	11.3802	11.6395	11.5648	11.4402	11.1499	11.2332	11.3509	11.3774	11.0067	11.5652
ABCG1	10.3467	11.0033	10.2276	10.5084	10.3084	10.6383	10.6421	9.6834	10.714	11.1484	10.3973	9.35184	11.5573	10.0501	11.2056	9.94173	10.9185
ABCG2	7.17534	7.15114	6.71446	7.36461	6.98389	8.01861	6.86024	8.13582	7.50588	7.06938	8.43791	7.74524	7.59579	7.78196	8.34864	7.76144	7.27718
ABCG4	13.393	13.2528	13.0726	13.1703	13.2017	13.4797	13.1425	11.4518	12.9258	13.357	13.219	12.1785	13.528	12.8354	13.3415	11.5226	13.3367
ABCG5	5.20004	5.22778	4.50376	5.1249	5.65489	5.2526	6.16326	5.9623	6.38537	5.60944	5.15103	4.87291	5.05002	4.77599	5.18476	4.32685	5.72321
ABCG8	4.139	3.97116	4.03756	4.12661	4.23892	3.58767	3.83112	5.18925	3.77683	3.63544	3.82715	4.66735	3.73902	3.78627	4.40448	3.74802	3.55894
ABHD1	6.99803	6.06324	5.3687	7.1311	6.78904	6.7121	6.93698	7.0515	7.60535	7.37831	7.00799	6.58309	6.37893	5.69324	6.82112	5.92262	6.54953
ABHD10	10.4727	10.413	10.0733	10.4763	10.4882	10.0673	11.0415	11.5793	10.7015	10.4211	10.1646	10.3732	10.1028	10.6244	9.81359	10.0019	9.90348
ABHD11	9.36289	9.00034	8.67543	9.57355	9.44178	8.71996	10.6263	10.3578	10.475	8.97517	9.31812	8.73989	8.57441	8.57677	8.63153	8.14294	9.119
ABHD11-AS1	3.42562	3.51258	3.55888	2.58774	3.11035	3.17266	3.32014	3.43257	3.56741	3.20137	2.58774	4.11639	3.17472	3.5264	4.01046	3.63085	3.15544
ABHD12	10.999	10.5603	10.4006	10.8865	11.169	10.5485	11.819	12.6957	12.0421	10.5253	10.6771	10.6129	10.3975	11.028	10.2679	10.368	10.8174
ABHD12B	10.8565	10.708	10.9176	10.8106	11.1129	10.8768	11.3487	11.6685	11.7737	10.5531	10.9191	10.6853	10.7676	10.8959	10.8987	11.1365	11.1529
ABHD13	8.31181	8.97614	8.33132	8.32483	7.99052	8.74376	7.98001	7.86084	7.70837	9.27684	8.49562	8.51008	9.065	8.43377	8.86512	8.94236	8.7279
ABHD14A	10.4158	9.72915	9.57982	9.99843	10.6336	9.55323	11.9442	12.0182	11.8905	9.49784	9.70971	9.1433	9.44302	10.4231	8.97561	8.75502	9.81714
ABHD14A-ACY1	4.20168	3.87505	4.84177	3.91581	4.01507	4.34034	3.83112	2.58774	3.28699	4.33399	4.43798	4.02528	4.49353	4.86977	4.10077	3.94706	4.12941
ABHD14B	11.6566	10.7691	11.4247	11.1293	12.0098	11.4209	12.0605	11.5863	12.1607	10.9306	11.2108	10.8192	11.4614	11.6793	11.0312	10.9195	11.4273
ABHD15	7.11863	6.37787	6.62048	6.83494	6.61153	7.64514	7.43686	6.59233	6.93802	6.79525	6.71514	6.10613	7.02005	7.07426	6.88897	5.99934	6.20488
ABHD16A	5.85731	6.15301	6.22317	6.09139	5.65489	6.33447	5.11792	4.01332	4.8081	6.54438	6.34665	6.06651	6.26933	5.87908	6.83265	6.15814	6.64814
ABHD17A	10.8939	10.4504	10.2128	11.0905	11.0841	10.7381	11.3328	12.0101	11.349	10.8414	10.5728	10.7779	10.0392	11.1452	10.2325	10.0562	10.9044
ABHD17AP1	3.65987	4.05936	3.70247	3.26912	2.58774	3.40946	3.61296	3.76659	2.58774	3.78926	3.15555	3.15026	3.17472	2.58774	3.53995	3.33318	3.93753
ABHD17AP3	2.58774	2.58774	2.58774	3.5428	3.11035	2.58774	2.58774	3.76659	2.58774	2.58774	3.15555	2.58774	2.58774	3.35854	3.14408	3.49584	3.15544
ABHD17AP4	3.07598	3.34707	2.58774	3.07176	2.58774	2.58774	2.58774	3.43257	2.58774	2.58774	2.58774	3.15026	3.41232	3.13598	3.68098	3.11774	2.58774
ABHD17AP5	3.07598	2.58774	2.58774	3.26912	3.11035	3.17266	2.58774	2.58774	2.58774	3.44925	3.38573	3.37839	3.73902	2.58774	3.36979	2.58774	3.15544
ABHD17AP6	3.84548	3.34707	4.29337	3.65091	3.73246	3.73513	4.29898	4.21415	3.94893	4.14659	3.55912	4.2007	4.42193	3.66558	3.8032	4.38998	3.70254
ABHD17B	10.2683	10.0394	9.38404	9.51145	9.81316	9.54551	10.2144	8.71872	9.94893	10.6346	9.86663	9.10985	10.0543	9.71664	9.15125	8.82456	9.74763
ABHD17C	9.63802	9.35034	9.55291	8.84768	8.98643	9.43709	9.344	8.74035	9.02723	9.2717	8.6391	8.45785	9.35239	9.49565	8.58807	8.35309	8.8241
ABHD18	8.65317	8.96388	8.91972	8.57794	8.28434	8.8225	8.15051	8.12489	8.36711	8.87014	8.84847	8.64298	9.19488	8.39662	9.16724	9.04678	8.98311
ABHD2	9.85822	10.5917	10.9049	10.2659	9.88062	10.2034	9.63284	10.0234	9.63815	10.5296	10.4547	10.7549	10.8684	9.89098	11.4426	11.2608	10.5251
ABHD3	7.92276	7.40467	7.49652	7.93943	7.89702	7.93835	7.2542	7.09701	6.95491	7.48897	7.57788	8.75542	7.7794	7.92973	7.19609	7.75597	7.6264
ABHD4	10.0234	9.95773	9.91883	10.0439	9.8794	10.0592	9.96763	9.21737	9.84206	10.0114	9.88546	9.64325	9.68858	10.0187	9.67029	9.80153	10.1255
ABHD5	8.61275	9.09781	8.76884	8.72261	8.63056	8.50601	8.51138	9.07142	8.61516	9.07602	8.76646	8.88255	8.6882	8.90236	8.91738	10.0507	9.01502
ABHD6	8.89358	9.4327	8.87407	9.51684	9.26416	9.07654	8.66558	9.89103	8.67231	8.93992	9.12931	9.90937	8.87344	9.57757	8.86792	8.93995	8.68556
ABHD8	10.9956	10.4713	10.0958	10.7689	11.0611	10.5866	11.4744	11.8344	11.3688	10.2745	10.1479	10.2882	10.2547	11.2331	9.76338	9.73223	10.3136
ABI1	9.67652	9.98467	9.95628	9.90181	9.58649	9.98836	8.79463	8.94671	9.45785	10.0359	10.3217	10.2382	10.2499	9.51484	10.2615	10.4549	10.0972
ABI1P1	3.07598	3.12773	3.38552	3.07176	2.58774	2.58774	2.58774	2.58774	2.58774	2.58774	3.15555	2.58774	3.17472	2.58774	2.58774	3.11774	2.58774
ABI2	11.1746	11.4773	11.8006	11.1018	11.1468	11.4199	11.1113	11.2853	11.2139	11.486	11.3766	11.4925	11.7793	11.1827	11.7045	11.7916	11.374
ABI3	5.60938	5.5822	5.33465	5.9698	6.76802	5.76649	6.84039	6.62382	6.61562	5.18684	5.72367	5.62172	5.82754	6.33963	5.91406	6.40295	5.33479
ABI3BP	10.4224	10.9973	11.556	10.7891	9.87696	11.5212	9.30842	10.12	10.2202	11.3307	11.9245	11.571	11.6321	10.5895	12.3463	12.2223	11.8235
ABL1	10.3195	10.7831	11.0148	10.5465	10.3853	11.0374	9.87825	9.63803	9.65629	10.4914	10.7735	10.7292	10.8281	10.496	11.0887	12.1009	12.1237
ABL2	10.4607	10.3015	10.3027	10.0799	10.0638	10.1408	10.0475	10.6155	9.62242	10.3631	10.0664	10.0369	10.8257	10.496	10.5894	10.2992	10.3211
ABLIM1	12.9745	13.4139	13.8123	12.8546	12.8319	13.1468	12.7943	12.7085	12.838	12.9211	13.0574	13.0418	13.3956	12.9846	13.5059	13.6593	13.0044
ABLIM2	9.92577	9.77477	10.2865	10.2826	10.1903	9.91241	10.3518	11.2252	10.6662	9.64835	10.1322	10.4305	9.53419	10.4387	9.70825	10.0551	10.0972
ABLIM3	12.0056	11.6842	11.1377	11.6314	11.7584	11.4045	11.5981	11.4928	11.8164	11.6451	11.5622	11.0433	12.1105	11.3229	11.0511	11.2666	11.3106
ABO	5.52336	5.77663	5.46609	6.13442	6.02013	5.21316	6.1308	7.0282	5.20819	5.27392	5.77491	6.9182	4.95595	6.11877	6.40786	5.98054	5.06939
ABR	12.1258	12.2066	12.8742	12.5306	12.1508	12.4623	11.432	12.9492	11.8302	12.3683	12.1912	12.9973	12.3034	12.5182	12.2827	13.0707	12.5785
ABRA	3.92673	4.14107	3.38552	3.07176	3.61673	3.86274	4.4206	3.43257	3.28699	4.04008	3.38573	3.5503	3.17472	3.78627	3.36979	3.33318	3.38557
ABRACL	6.63291	6.22096	6.39556	6.64057	7.07222	7.17	7.07916	7.34338	7.27016	6.035	6.4752	6.81496	5.95155	7.34024	6.39232	6.84666	6.27727
ABRAXAS1	6.58128	6.87495	6.67494	6.52716	6.44911	6.55127	6.22603	5.35167	6.45842	7.03328	6.4752	6.37257	7.28605	6.61114	7.20498	6.89732	6.76569
ABRAXAS2	8.18655	8.25276	8.088	8.28429	7.97688	8.15168	8.10974	7.86084	7.72812	8.41334	8.07869	7.88747	8.20659	8.31138	8.09997	8.29772	8.11297
ABT1	9.13213	9.05684	8.18471	9.33805	8.87809	8.95656	9.71394	8.83722	9.35689	9.36886	8.90919	8.58851	8.42991	9.22824	8.42663	8.50748	9.26766
ABTB1	11.9879	11.4825	11.3432	12.0337	12.0383	11.6491	12.3745	12.912	12.5518	11.4264	11.4712	11.4569	11.5727	12.1666	11.6116	11.1568	11.5976
ABTB2	8.51468	8.73776	9.13826	8.69434	8.66216	9.26688	7.83743	8.08034	8.30275	8.68513	9.27483	9.83966	8.99255	9.00462	9.0661	10.1214	9.54401
AC000032.1	3.84548	2.58774	2.58774	2.58774	2.58774	2.58774	2.58774	3.43257	2.58774	2.58774	2.58774	2.58774	2.58774	2.58774	2.58774	2.58774	2.58774
AC000036.1	3.27501	2.58774	2.58774	2.58774	2.58774	3.40946	2.58774	2.58774	2.58774	3.20137	3.38573	2.58774	3.41232	3.13598	2.58774	2.58774	3.15544
AC000058.1	2.58774	3.12773	2.58774	2.58774	2.58774	2.58774	2.58774	2.58774	2.58774	2.58774	3.15555	3.15026	3.17472	2.58774	3.14408	3.33318	2.58774
AC000068.1	5.43167	5.8213	6.29464	5.45902	5.1257	5.39994	4.97505	4.38538	4.55106	5.43312	5.82434	5.17035	5.77472	4.91429	5.45223	5.01056	5.46623
AC000068.2	5.78557	4.05936	4.7912	5.0654	5.88908	4.48759	6.31529	6.45896	6.17005	4.14659	4.84227	4.77416	4.74517	5.59021	4.40448	4.71343	4.21432
AC000078.1	3.42562	4.35641	4.12932	3.4185	3.11035	4.34034	2.58774	2.58774	2.58774	4.41772	3.93778	4.2007	4.56124	3.35854	4.85166	4.45001	4.12941
AC000089.1	3.07598	3.34707	3.38552	3.5428	3.11035	3.73513	4.16357	4.01332	4.09692	3.20137	3.38573	3.37839	3.5911	3.35854	3.68098	3.11774	3.15544
AC000120.1	3.42562	5.29353	5.02675	3.74744	3.61673	4.68035	3.61296	3.43257	3.28699	5.04482	4.62702	4.42258	5.85323	3.35854	6.07904	5.01056	4.50387
AC000123.1	4.26115	4.6477	4.7912	4.83363	4.53775	4.48759	4.16357	2.58774	3.56741	4.24401	4.93797	4.27932	5.6032	4.56535	4.89811	4.26024	4.3677
AC000123.2	3.92673	3.87505	4.50376	3.91581	4.30486	3.86274	5.30751	5.27286	4.64255	4.04008	3.82715	3.5503	4.49353	3.66558	4.40448	4.11447	3.38557
AC000123.3	4.73634	5.75374	5.43438	5.03464	5.22396	5.59519	4.89749	4.38538	4.45242	5.60944	5.2277	4.96482	6.02105	4.56535	5.89201	5.12013	4.8906
AC000124.1	8.41828	8.04495	7.37052	7.47963	7.86775	7.61594	7.78659	6.5272	7.3231	8.43191	7.66099	6.37257	7.71152	7.43129	7.26573	6.01788	7.43507
AC000403.1	4.56718	4.88487	4.89048	4.75924	4.58976	4.34034	4.72724	4.79111	4.22765	4.76863	4.73908	5.20797	3.73902	4.16295	4.26235	4.03395	3.93753
AC001226.1	4.07267	3.97116	3.38552	4.30425	4.16907	3.86274	4.29898	4.21415	4.09692	3.63544	3.70275	4.27932	4.08357	4.31245	3.36979	4.32685	3.93753
AC001226.2	4.00215	4.35641	4.98285	4.12661	3.48343	4.61928	4.01002	2.58774	3.28699	4.49611	4.29377	4.61044	4.90631	3.78627	4.75355	4.93223	4.3677
AC002044.1	3.07598	2.58774	2.58774	2.58774	3.11035	3.58767	3.61296	5.00488	4.09692	2.58774	2.58774	2.58774	2.58774	2.58774	2.58774	3.33318	2.58774
AC002044.2	3.42562	3.12773	3.38552	3.65091	3.61673	3.17266	4.29898	6.10364	5.20819	3.20137	3.15555	3.15026	2.58774	3.13598	2.58774	3.11774	3.70254
AC002056.1	3.42562	3.76899	3.38552	3.4185	3.11035	3.17266	2.58774	2.58774	3.28699	3.63544	3.15555	3.37839	3.17472	2.58774	3.53995	3.33318	3.15544
AC002056.2	2.58774	2.58774	2.58774	2.58774	2.58774	2.58774	2.58774	2.58774	3.28699	2.58774	3.15555	2.58774	2.58774	2.58774	2.58774	3.49584	3.15544
AC002059.1	6.5601	5.92718	5.79923	6.4946	6.9091	6.24145	7.53873	7.18391	7.55094	6.12975	6.16774	5.62172	5.85323	6.44575	5.4215	5.15477	6.27727
AC002059.2	3.07598	3.51258	3.82684	2.58774	3.11035	2.58774	2.58774	2.58774	2.58774	3.44925	3.38573	2.58774	3.5911	2.58774	3.14408	2.58774	3.55894
AC002064.1	4.00215	4.69871	4.12932	4.358	4.48351	4.48759	4.89749	3.43257	4.22765	4.04008	4.5671	3.69273	4.74517	3.35854	4.64747	4.6145	4.43766
AC002064.2	3.27501	3.64989	4.43755	3.07176	2.58774	3.58767	3.32014	2.58774	3.28699	3.78926	3.55912	3.37839	4.68673	2.58774	5.06927	4.26024	3.55894
AC002064.3	3.27501	3.12773	3.1554	2.58774	3.11035	2.58774	2.58774	2.58774	4.09692	2.58774	2.58774	2.58774	2.58774	2.58774	2.58774	2.58774	3.38557
AC002066.1	2.58774	3.12773	2.58774	2.58774	2.58774	3.17266	2.58774	2.58774	2.58774	2.58774	3.15555	2.58774	3.41232	2.58774	2.58774	3.11774	3.15544
AC002070.1	6.7775	5.60803	5.33465	5.70914	6.51378	5.91918	7.2691	6.93101	7.82299	6.19689	5.84843	4.96482	5.82754	6.72374	5.3579	4.71343	5.89493
AC002074.1	3.27501	2.58774	3.1554	2.58774	3.32289	3.17266	3.32014	3.43257	3.28699	3.44925	2.58774	2.58774	3.17472	2.58774	3.14408	3.11774	2.58774
AC002075.1	2.58774	2.58774	3.82684	2.58774	3.48343	2.58774	2.58774	2.58774	2.58774	2.58774	2.58774	3.69273	2.58774	3.66558	2.58774	2.58774	2.58774
AC002075.2	2.58774	2.58774	2.58774	2.58774	2.58774	2.58774	3.61296	2.58774	2.58774	2.58774	3.15555	2.58774	2.58774	3.35854	2.58774	2.58774	3.15544
AC002076.1	5.50099	5.38661	4.21422	4.45887	5.76619	4.61928	7.11261	4.01332	6.52792	5.79533	5.4025	4.11639	5.71984	4.62133	5.14734	3.85242	5.11062
AC002076.2	7.94736	3.97116	6.5199	6.35641	7.20315	6.97659	5.79947	7.95021	8.54456	4.49611	3.38573	3.69273	5.90324	8.17324	5.3579	3.94706	5.89493
AC002090.1	4.07267	3.97116	4.21422	3.07176	3.11035	3.40946	2.58774	3.43257	3.56741	3.20137	3.82715	3.15026	4.26481	3.13598	3.53995	3.74802	3.15544
AC002094.4	4.26115	3.87505	3.55888	3.07176	3.32289	3.40946	3.61296	4.79111	4.8081	3.78926	3.70275	3.15026	3.86701	4.24007	4.10077	3.74802	4.12941
AC002094.5	4.37187	4.14107	4.3676	4.24797	3.83561	3.86274	4.72724	6.49348	6.73785	4.04008	3.82715	4.11639	3.73902	4.31245	3.8032	4.38998	4.43766
AC002116.2	3.84548	3.12773	3.70247	4.24797	4.30486	3.73513	4.4206	3.76659	4.55106	3.63544	3.93778	3.81613	3.5911	3.66558	3.68098	3.11774	4.03765
AC002128.1	6.09794	5.77663	6.48982	5.63063	5.94674	6.10009	5.66916	5.7488	5.80791	6.08317	6.27776	5.56555	5.9751	5.03957	5.89201	5.25371	5.94038
AC002128.2	3.55091	3.97116	4.93746	3.4185	3.61673	3.97613	3.61296	2.58774	4.72796	3.92216	4.12969	3.5503	3.98073	3.99101	4.53182	3.63085	3.82692
AC002306.1	3.07598	2.58774	3.1554	3.07176	3.11035	2.58774	2.58774	2.58774	2.58774	2.58774	3.15555	3.15026	3.41232	2.58774	2.58774	3.74802	2.58774
AC002310.1	5.22779	5.29353	4.50376	5.26317	6.10684	5.17255	6.45267	6.74328	6.36017	4.76863	4.62702	5.34892	4.68673	6.02377	4.85166	5.18855	5.11062
AC002310.2	3.07598	2.58774	2.58774	2.58774	3.11035	3.17266	3.32014	2.58774	3.77683	3.20137	2.58774	3.15026	3.17472	3.35854	3.36979	2.58774	3.15544
AC002310.3	3.07598	3.64989	3.93745	3.4185	3.83561	2.58774	3.32014	3.76659	3.28699	3.44925	3.55912	3.5503	3.86701	3.99101	3.36979	3.49584	3.15544
AC002310.6	7.47536	6.7659	6.75293	6.87758	6.59967	7.33149	7.22392	6.82676	7.36156	6.83777	6.81551	6.72919	6.66481	7.20911	6.80949	6.30097	6.72756
AC002347.1	3.07598	3.76899	3.70247	3.26912	3.11035	3.58767	3.32014	4.01332	3.28699	3.92216	2.58774	3.37839	3.98073	3.13598	3.8032	3.63085	3.15544
AC002347.2	2.58774	3.64989	3.55888	2.58774	3.11035	2.58774	2.58774	2.58774	2.58774	3.44925	2.58774	3.37839	3.41232	2.58774	3.36979	3.33318	3.55894
AC002350.1	4.95496	4.74779	4.62656	4.30425	4.90482	4.48759	5.57504	5.42622	5.56259	4.82866	4.62702	4.42258	5.1799	4.86977	4.943	4.26024	4.62667
AC002351.1	3.27501	3.87505	3.93745	3.4185	2.58774	2.58774	2.58774	2.58774	3.28699	3.20137	3.55912	4.02528	3.5911	3.78627	3.68098	3.85242	3.82692
AC002368.1	3.27501	3.12773	3.38552	2.58774	3.11035	2.58774	2.58774	2.58774	2.58774	3.44925	2.58774	2.58774	3.5911	3.13598	3.68098	3.11774	3.38557
AC002383.1	3.07598	3.34707	3.38552	3.26912	2.58774	3.17266	2.58774	2.58774	2.58774	3.63544	2.58774	2.58774	3.17472	2.58774	2.58774	2.58774	2.58774
AC002386.1	3.27501	2.58774	3.1554	3.07176	3.11035	2.58774	3.83112	2.58774	3.94893	2.58774	3.15555	2.58774	2.58774	3.13598	2.58774	2.58774	2.58774
AC002398.1	4.81331	5.00911	4.50376	5.436	5.01979	4.55514	6.37184	6.05807	6.0488	5.18684	4.79169	4.66735	4.62552	4.95736	3.91197	4.56202	5.18949
AC002400.1	3.07598	3.87505	5.15049	3.4185	3.32289	3.73513	2.58774	2.58774	3.56741	3.92216	3.15555	3.5503	4.56124	3.35854	4.64747	4.03395	3.55894
AC002401.1	3.07598	3.12773	3.1554	3.07176	2.58774	3.17266	2.58774	2.58774	2.58774	2.58774	2.58774	2.58774	3.17472	3.35854	3.53995	2.58774	3.15544
AC002401.2	3.27501	3.76899	3.70247	3.5428	3.11035	3.97613	3.61296	3.76659	2.58774	3.63544	3.55912	3.37839	4.17774	3.35854	3.8032	4.03395	4.12941
AC002401.3	4.00215	4.42037	3.82684	4.45887	3.73246	4.07868	3.83112	3.76659	4.45242	3.78926	3.93778	4.27932	3.5911	4.16295	3.91197	4.38998	4.56676
AC002401.4	3.27501	3.51258	3.38552	3.4185	3.83561	3.17266	3.83112	4.66963	3.94893	3.20137	3.15555	3.37839	3.5911	3.66558	3.36979	2.58774	2.58774
AC002407.1	2.58774	2.58774	2.58774	2.58774	3.11035	2.58774	2.58774	3.76659	3.77683	2.58774	3.38573	2.58774	2.58774	2.58774	2.58774	2.58774	2.58774
AC002429.2	2.58774	3.64989	3.38552	3.07176	3.11035	2.58774	3.32014	2.58774	3.28699	2.58774	3.38573	3.15026	3.41232	2.58774	3.68098	3.11774	3.15544
AC002451.1	3.55091	3.34707	3.70247	3.26912	3.11035	3.58767	4.01002	4.01332	4.34525	3.92216	2.58774	2.58774	3.41232	3.5264	4.18438	3.49584	3.15544
AC002456.1	4.20168	3.87505	3.70247	3.74744	4.4268	3.86274	4.72724	5.35167	4.45242	4.04008	4.03791	4.02528	3.98073	4.16295	4.01046	3.33318	4.84189
AC002463.1	2.58774	3.12773	3.1554	2.58774	2.58774	2.58774	2.58774	2.58774	2.58774	3.20137	3.15555	2.58774	2.58774	3.13598	3.14408	3.11774	2.58774
AC002467.1	6.99015	5.88578	5.74891	5.58966	6.39518	5.29094	6.79986	6.85354	6.79527	5.87982	5.1899	6.16355	5.77472	7.07426	5.10887	5.12013	4.8906
AC002470.1	5.60938	4.79509	4.7386	5.52587	5.76619	5.2526	6.71519	6.59233	6.48196	4.76863	5.11102	5.20797	5.05002	5.96356	4.98642	4.6145	4.93758
AC002470.2	3.65987	2.58774	3.1554	3.74744	3.32289	3.17266	3.83112	2.58774	3.56741	2.58774	3.15555	3.5503	3.41232	3.35854	3.14408	3.11774	2.58774
AC002472.1	3.07598	2.58774	3.38552	3.26912	2.58774	3.58767	3.32014	4.38538	2.58774	3.20137	3.38573	3.15026	3.41232	3.5264	2.58774	2.58774	3.15544
AC002472.3	3.07598	3.34707	3.55888	2.58774	2.58774	2.58774	2.58774	2.58774	2.58774	2.58774	3.38573	2.58774	2.58774	3.13598	3.14408	3.11774	3.15544
AC002480.1	3.42562	3.12773	2.58774	3.07176	4.0947	4.25944	3.32014	3.76659	3.28699	3.78926	3.55912	4.27932	3.5911	3.66558	3.36979	4.26024	3.55894
AC002480.2	3.07598	3.12773	2.58774	2.58774	3.11035	3.40946	2.58774	2.58774	2.58774	3.20137	2.58774	3.37839	3.17472	3.13598	3.14408	3.33318	3.15544
AC002511.1	3.07598	2.58774	3.38552	3.26912	2.58774	3.17266	2.58774	3.43257	2.58774	3.63544	3.38573	3.15026	3.41232	3.13598	3.14408	3.33318	2.58774
AC002511.2	2.58774	3.12773	2.58774	2.58774	2.58774	3.17266	3.32014	4.21415	3.77683	2.58774	3.70275	3.9259	2.58774	3.89369	2.58774	3.33318	2.58774
AC002519.1	2.58774	3.34707	3.55888	2.58774	2.58774	3.73513	2.58774	2.58774	2.58774	2.58774	3.15555	3.15026	4.34592	2.58774	3.53995	3.74802	2.58774
AC002519.2	2.58774	3.12773	3.38552	2.58774	2.58774	3.40946	2.58774	2.58774	2.58774	3.20137	2.58774	3.15026	2.58774	3.35854	3.14408	3.11774	2.58774
AC002524.1	4.00215	3.51258	3.1554	3.26912	2.58774	2.58774	2.58774	2.58774	2.58774	3.63544	3.38573	3.37839	3.17472	3.35854	3.36979	3.11774	3.38557
AC002525.1	3.55091	3.51258	3.1554	3.9907	4.16907	4.1726	3.61296	3.76659	3.28699	3.44925	4.12969	4.42258	3.98073	3.5264	3.36979	4.03395	3.38557
AC002540.1	4.139	4.28889	3.38552	4.18888	4.01507	4.25944	2.58774	3.76659	3.94893	3.92216	4.03791	4.2007	4.49353	4.08028	4.01046	3.33318	3.82692
AC002542.1	2.58774	2.58774	3.1554	2.58774	2.58774	2.58774	2.58774	2.58774	2.58774	3.44925	2.58774	3.15026	3.17472	2.58774	3.14408	3.11774	2.58774
AC002543.1	3.07598	2.58774	2.58774	2.58774	2.58774	3.17266	2.58774	2.58774	3.28699	2.58774	3.55912	2.58774	2.58774	2.58774	2.58774	3.11774	2.58774
AC002545.1	2.58774	2.58774	2.58774	2.58774	3.11035	2.58774	3.32014	4.21415	2.58774	2.58774	3.38573	2.58774	2.58774	2.58774	3.14408	2.58774	2.58774
AC002546.1	2.58774	3.34707	3.38552	3.07176	3.83561	3.58767	3.61296	2.58774	2.58774	3.44925	2.58774	2.58774	3.17472	3.5264	3.8032	3.33318	3.82692
AC002550.2	4.42365	4.69871	5.26392	4.45887	4.30486	4.89947	4.72724	5.10019	5.14921	4.76863	4.84227	4.42258	5.26008	4.24007	4.943	5.01056	4.21432
AC002551.1	3.27501	2.58774	2.58774	3.4185	2.58774	2.58774	3.32014	3.76659	4.09692	2.58774	3.15555	2.58774	2.58774	2.58774	3.14408	2.58774	2.58774
AC002553.1	6.00653	6.08165	7.05932	5.87123	5.5085	6.29799	5.75736	6.42357	6.83231	6.01029	6.10937	5.8023	6.36123	5.64267	5.91406	6.97483	6.22332
AC002553.2	5.70998	5.70683	6.1671	5.1249	5.70047	5.98976	5.88009	5.85958	6.0488	5.35581	6.00642	5.72773	5.95155	5.69324	7.37217	6.62396	5.94038
AC002558.1	3.92673	3.64989	4.21422	3.9907	4.4268	4.1726	4.29898	3.43257	3.56741	3.92216	3.15555	3.5503	4.08357	3.13598	4.18438	3.85242	3.38557
AC002558.2	2.58774	3.51258	3.70247	2.58774	3.11035	2.58774	2.58774	2.58774	3.28699	2.58774	3.15555	3.15026	3.17472	2.58774	3.91197	3.33318	2.58774
AC002558.3	3.42562	3.51258	3.93745	3.5428	3.32289	4.41617	3.83112	4.38538	3.77683	3.92216	3.15555	3.37839	3.86701	3.35854	3.91197	3.74802	3.15544
AC002563.1	3.27501	3.12773	3.38552	3.26912	2.58774	3.58767	2.58774	2.58774	2.58774	3.20137	3.55912	3.15026	3.98073	3.13598	4.01046	3.63085	3.70254
AC002984.1	4.95496	4.84074	4.12932	4.72039	5.05602	4.07868	5.04838	2.58774	5.88102	4.70571	3.82715	3.9259	5.00381	4.50679	4.26235	3.94706	4.3677
AC003001.1	3.07598	2.58774	2.58774	2.58774	2.58774	3.17266	3.32014	2.58774	2.58774	2.58774	3.55912	3.15026	2.58774	2.58774	3.36979	3.11774	2.58774
AC003002.2	3.84548	3.97116	4.29337	4.45887	3.48343	4.55514	3.32014	4.01332	3.28699	5.04482	4.84227	4.66735	4.17774	4.44535	4.3355	4.18964	4.03765
AC003002.3	3.42562	4.48118	4.7912	3.91581	3.48343	3.73513	2.58774	2.58774	2.58774	4.76863	4.21461	4.02528	4.62552	3.66558	4.3355	4.38998	4.43766
AC003005.2	3.84548	3.51258	3.55888	3.26912	3.32289	3.73513	2.58774	2.58774	2.58774	4.04008	2.58774	3.5503	3.5911	3.66558	2.58774	3.94706	3.38557
AC003035.1	7.43532	6.47827	6.25935	5.50394	6.57566	5.79311	7.98903	6.56014	7.89463	5.93346	5.96305	4.42258	5.44222	5.59021	5.62363	5.22152	6.08889
AC003035.2	3.65987	3.34707	3.93745	3.26912	4.0947	3.86274	3.83112	2.58774	3.28699	3.44925	3.38573	2.58774	3.41232	3.35854	2.58774	3.11774	3.38557
AC003043.2	3.75714	4.42037	4.21422	4.24797	4.30486	4.34034	3.61296	5.27286	4.55106	3.63544	4.03791	4.82446	3.86701	4.95736	3.91197	4.11447	3.82692
AC003070.1	3.07598	2.58774	3.1554	3.26912	2.58774	3.40946	2.58774	2.58774	2.58774	3.44925	3.38573	3.5503	3.17472	3.13598	3.14408	3.11774	3.38557
AC003072.1	7.85503	6.37787	6.42768	7.63161	8.13265	7.571	8.25889	8.13582	8.24911	6.72147	6.83954	7.42577	6.87842	8.06848	6.22684	6.64785	7.03891
AC003080.1	2.58774	2.58774	2.58774	2.58774	3.32289	2.58774	3.32014	2.58774	2.58774	3.20137	2.58774	3.15026	2.58774	2.58774	3.14408	3.11774	2.58774
AC003084.1	2.58774	2.58774	3.38552	2.58774	2.58774	2.58774	2.58774	4.01332	2.58774	2.58774	3.38573	2.58774	2.58774	3.13598	3.36979	2.58774	2.58774
AC003092.2	3.27501	2.58774	3.1554	3.74744	3.11035	2.58774	2.58774	2.58774	3.77683	2.58774	2.58774	2.58774	3.5911	3.13598	2.58774	3.33318	3.38557
AC003101.2	2.58774	2.58774	2.58774	3.26912	2.58774	2.58774	3.83112	4.38538	2.58774	2.58774	2.58774	2.58774	2.58774	2.58774	3.14408	3.33318	2.58774
AC003102.1	8.61018	8.07718	8.27093	8.60604	8.48398	8.6676	9.09113	9.45393	9.10098	7.99309	8.90919	8.27157	8.21642	9.27605	8.3406	7.76144	8.61096
AC003666.1	2.58774	3.12773	2.58774	2.58774	3.11035	2.58774	2.58774	2.58774	3.28699	2.58774	2.58774	2.58774	3.17472	2.58774	2.58774	3.11774	3.15544
AC003681.1	6.84903	7.93365	8.27533	7.09545	6.69191	7.73615	6.47863	7.91259	7.62655	7.64049	7.72677	7.76381	8.45086	6.47468	8.84822	8.69057	8.02688
AC003682.1	2.58774	3.34707	4.29337	3.07176	2.58774	3.17266	2.58774	2.58774	3.28699	3.20137	2.58774	3.5503	3.98073	3.13598	3.53995	3.33318	3.82692
AC003956.1	4.00215	4.69871	5.22715	4.40947	4.01507	4.61928	4.01002	4.21415	3.28699	4.24401	5.1899	4.55088	4.49353	3.89369	4.943	4.66492	4.79132
AC003957.1	3.42562	3.34707	2.58774	2.58774	2.58774	3.17266	2.58774	2.58774	2.58774	2.58774	3.15555	3.37839	3.41232	2.58774	2.58774	3.33318	2.58774
AC003965.1	5.1428	4.28889	4.7386	5.26317	4.68782	4.48759	5.30751	5.35167	5.51718	4.76863	4.5042	5.17035	4.8011	4.16295	4.18438	3.94706	4.3677
AC003973.2	3.27501	3.12773	2.58774	2.58774	2.58774	2.58774	2.58774	2.58774	2.58774	2.58774	2.58774	3.15026	2.58774	2.58774	2.58774	3.33318	2.58774
AC003973.3	4.42365	4.14107	5.29974	5.436	4.77897	5.08752	4.53127	3.76659	3.56741	5.35581	3.93778	4.91966	5.44222	4.50679	5.29124	4.50726	4.84189
AC003982.1	3.92673	3.51258	2.58774	3.83514	3.83561	3.40946	4.16357	3.43257	4.64255	3.44925	3.55912	3.37839	3.73902	3.66558	3.36979	3.33318	3.15544
AC003986.1	2.58774	2.58774	2.58774	3.07176	2.58774	2.58774	2.58774	3.43257	2.58774	2.58774	3.70275	3.81613	2.58774	3.13598	2.58774	3.49584	3.15544
AC003991.1	2.58774	3.51258	3.1554	3.4185	3.11035	2.58774	2.58774	3.43257	2.58774	3.78926	3.55912	3.69273	3.17472	3.35854	3.36979	2.58774	2.58774
AC003991.2	2.58774	2.58774	3.55888	2.58774	2.58774	3.17266	2.58774	2.58774	3.28699	3.44925	2.58774	2.58774	3.17472	3.13598	2.58774	2.58774	2.58774
AC003992.1	3.27501	2.58774	2.58774	2.58774	3.11035	3.17266	3.83112	3.43257	3.28699	3.20137	3.70275	3.15026	3.17472	2.58774	3.14408	3.11774	3.55894
AC004000.1	3.07598	2.58774	2.58774	2.58774	2.58774	2.58774	3.83112	4.90228	3.77683	2.58774	2.58774	2.58774	2.58774	2.58774	3.36979	3.11774	3.15544
AC004012.1	3.07598	2.58774	3.38552	2.58774	2.58774	3.17266	3.61296	3.43257	3.94893	2.58774	2.58774	2.58774	2.58774	2.58774	2.58774	2.58774	2.58774
AC004023.1	3.42562	3.64989	3.55888	3.4185	3.11035	2.58774	3.32014	3.76659	2.58774	3.44925	3.38573	3.37839	2.58774	3.78627	3.36979	3.11774	3.38557
AC004024.1	3.55091	3.34707	3.82684	2.58774	2.58774	2.58774	2.58774	3.43257	3.28699	3.63544	2.58774	3.15026	4.08357	2.58774	3.53995	3.94706	2.58774
AC004034.1	5.3587	4.96897	5.82373	4.83363	5.65489	5.32824	5.95636	4.79111	5.47023	5.43312	5.77491	4.61044	5.22058	4.62133	5.3579	4.93223	5.67004
AC004039.1	5.6706	5.41629	5.96242	4.97094	5.58361	5.43444	5.57504	4.21415	4.34525	5.395	4.84227	4.42258	5.82754	5.35808	5.45223	5.71034	4.79132
AC004052.1	2.58774	2.58774	2.58774	3.07176	3.11035	2.58774	3.32014	2.58774	3.28699	3.20137	3.15555	3.15026	2.58774	3.5264	3.14408	3.11774	2.58774
AC004054.1	2.58774	2.58774	3.1554	2.58774	2.58774	3.17266	2.58774	2.58774	2.58774	3.20137	2.58774	2.58774	3.17472	2.58774	3.14408	2.58774	3.15544
AC004057.1	4.65454	3.64989	3.55888	3.5428	3.61673	3.58767	4.01002	3.43257	4.34525	3.92216	3.38573	3.15026	3.41232	3.5264	3.36979	3.11774	4.50387
AC004067.1	4.26115	5.29353	4.62656	5.15369	5.53399	4.94901	5.36531	5.80528	5.84494	5.18684	5.6705	5.09184	4.95595	5.15419	4.98642	4.80536	5.29988
AC004069.1	5.22779	5.84312	7.35396	5.15369	5.72272	6.05698	6.16326	6.59233	6.57244	5.09383	5.69734	5.9838	5.44222	6.06254	5.75199	7.18505	6.12861
AC004076.1	4.88602	4.69871	4.93746	4.24797	4.01507	4.55514	3.32014	2.58774	3.28699	3.92216	4.62702	4.11639	4.49353	4.50679	4.10077	4.38998	4.03765
AC004076.2	6.31635	6.08165	6.75293	6.48358	6.59967	6.83147	7.46301	7.48693	7.94612	6.59489	6.52057	6.40461	6.529	7.17437	6.20918	6.25493	6.24153
AC004112.1	3.65987	3.97116	3.82684	3.5428	3.61673	3.73513	3.83112	2.58774	3.28699	4.24401	4.21461	3.37839	4.56124	4.16295	4.46978	3.74802	3.55894
AC004130.1	4.42365	3.64989	3.38552	3.91581	4.16907	3.40946	4.16357	5.18925	4.64255	3.63544	4.36801	4.27932	3.73902	3.5264	3.8032	3.63085	3.55894
AC004134.1	2.58774	3.34707	3.93745	2.58774	2.58774	3.17266	2.58774	2.58774	2.58774	2.58774	2.58774	3.37839	3.41232	2.58774	3.36979	4.11447	2.58774
AC004147.1	3.27501	3.12773	2.58774	3.26912	2.58774	3.17266	2.58774	3.43257	3.28699	3.20137	3.15555	3.37839	3.17472	3.13598	3.36979	3.11774	3.15544
AC004147.2	6.47207	7.00536	6.96427	6.85215	7.01988	7.23871	6.60179	6.59233	6.38537	6.47414	7.31242	7.28711	7.50244	6.66228	6.93249	6.9366	6.42784
AC004147.4	3.27501	3.12773	2.58774	3.07176	2.58774	2.58774	2.58774	2.58774	2.58774	3.78926	3.38573	2.58774	2.58774	3.13598	2.58774	3.11774	2.58774
AC004147.5	3.42562	2.58774	2.58774	2.58774	2.58774	2.58774	2.58774	2.58774	2.58774	2.58774	2.58774	2.58774	3.17472	2.58774	2.58774	3.11774	3.15544
AC004148.2	8.13751	8.01197	7.8194	8.61109	8.24315	8.41152	8.06778	6.74328	7.62655	8.54714	8.41017	8.27157	8.20659	7.99084	7.98091	8.06105	8.78762
AC004156.1	5.54536	5.86461	5.46609	5.6103	5.90856	5.08752	5.24718	7.46975	6.08009	5.23107	5.87211	5.67573	5.00381	5.87908	5.51174	5.25371	4.98297
AC004158.1	4.69608	5.12284	4.43755	4.75924	5.01979	4.41617	4.01002	4.53551	3.94893	4.76863	4.5671	4.82446	4.26481	4.67496	4.59096	4.03395	3.70254
AC004160.1	4.52114	4.79509	4.7912	4.06073	4.77897	4.48759	4.89749	4.38538	5.02296	4.33399	4.43798	4.61044	4.17774	4.62133	4.85166	4.93223	4.3677
AC004160.2	3.55091	3.34707	2.58774	2.58774	3.61673	3.40946	4.16357	3.43257	3.56741	3.44925	3.15555	3.37839	2.58774	3.35854	3.36979	3.74802	3.55894
AC004221.1	4.47335	4.59458	4.62656	4.63903	5.1257	4.48759	4.81511	5.62854	5.7308	5.31548	5.02727	4.48837	4.62552	4.99909	4.64747	4.32685	5.02688
AC004223.1	2.58774	2.58774	2.58774	3.07176	2.58774	3.17266	2.58774	2.58774	2.58774	3.20137	2.58774	3.5503	3.17472	2.58774	3.53995	3.11774	3.15544
AC004223.2	4.26115	4.28889	3.70247	4.55215	3.83561	3.97613	4.29898	3.76659	4.22765	2.58774	3.70275	4.02528	3.5911	3.35854	4.10077	3.63085	4.12941
AC004223.3	4.73634	4.35641	4.68379	4.68035	5.09131	4.73866	5.24718	5.42622	6.11072	4.56988	4.89098	4.42258	3.98073	5.38931	4.53182	4.11447	4.62667
AC004224.1	2.58774	3.12773	3.1554	3.26912	3.32289	3.40946	2.58774	3.76659	3.77683	3.44925	3.38573	3.81613	2.58774	3.13598	3.14408	3.33318	3.93753
AC004231.1	4.20168	3.34707	4.43755	4.18888	3.92916	4.68035	4.53127	4.38538	4.45242	4.82866	3.38573	4.11639	3.5911	3.66558	4.01046	3.85242	5.02688
AC004232.3	5.6706	5.26105	5.33465	5.36456	5.60777	5.08752	6.19499	5.35167	6.11072	4.70571	4.68427	5.34892	5.13797	5.44973	4.10077	4.7602	4.8906
AC004233.1	5.20004	4.69871	5.22715	5.31479	5.22396	5.04291	4.89749	4.66963	4.64255	4.88607	5.11102	5.28025	5.40766	4.95736	5.51174	4.50726	4.68391
AC004233.2	4.56718	4.6477	4.98285	4.97094	4.63973	4.61928	5.5255	6.011	5.95053	4.24401	4.68427	4.77416	4.95595	4.95736	4.89811	4.50726	4.62667
AC004233.3	7.36396	7.18538	7.44275	7.45173	7.67838	7.04399	7.73388	7.89982	8.05174	7.15025	7.03943	7.49411	7.12826	6.99681	7.05565	5.71034	6.6751
AC004233.4	5.08304	5.12284	5.22715	5.0654	5.01979	5.36455	5.42078	6.45896	5.64922	5.18684	4.68427	4.66735	5.40766	4.62133	4.89811	3.74802	4.79132
AC004241.1	5.28166	5.15873	4.43755	6.20338	5.84929	5.2526	6.25641	6.31184	5.98405	4.70571	4.73908	5.31502	5.00381	5.59021	4.40448	4.56202	5.06939
AC004241.2	3.84548	3.12773	3.1554	3.4185	3.11035	3.73513	4.16357	4.38538	2.58774	3.44925	3.38573	3.5503	3.17472	2.58774	3.68098	3.49584	2.58774
AC004241.3	4.37187	4.48118	4.03756	4.68035	4.63973	3.97613	5.36531	5.85958	5.80791	4.24401	4.03791	4.2007	3.86701	4.16295	3.53995	4.11447	4.73872
AC004241.4	3.27501	3.34707	3.1554	3.07176	3.11035	3.17266	3.83112	2.58774	2.58774	2.58774	3.55912	3.15026	2.58774	2.58774	3.14408	3.11774	3.15544
AC004241.5	4.26115	4.21731	4.03756	4.30425	4.16907	4.73866	3.83112	4.21415	3.77683	4.41772	4.29377	4.42258	4.34592	3.89369	4.40448	4.38998	4.73872
AC004253.1	5.47827	5.0481	5.29974	5.9698	5.19199	5.62523	4.89749	3.76659	3.77683	5.87982	5.87211	5.31502	4.95595	5.11705	5.25665	5.40426	5.89493
AC004257.1	3.07598	2.58774	2.58774	2.58774	2.58774	3.17266	3.32014	2.58774	3.56741	3.20137	2.58774	2.58774	2.58774	2.58774	2.58774	3.11774	2.58774
AC004263.1	4.69608	4.21731	4.98285	4.75924	4.58976	5.29094	5.91874	6.87983	6.38537	4.63959	4.73908	4.55088	4.8011	4.82372	5.14734	4.56202	5.22728
AC004264.1	3.27501	3.34707	5.91769	3.07176	4.36736	4.34034	3.61296	4.90228	3.94893	3.63544	3.55912	4.77416	4.17774	4.44535	5.72724	7.45877	6.39572
AC004264.2	4.42365	5.00911	6.14791	4.24797	4.0947	4.89947	3.32014	2.58774	4.22765	5.70546	5.1899	4.87291	6.26933	4.24007	5.75199	4.50726	5.06939
AC004381.2	3.42562	3.87505	3.70247	3.26912	3.32289	3.73513	3.32014	2.58774	2.58774	3.92216	3.70275	3.69273	4.56124	3.5264	4.26235	3.49584	3.15544
AC004381.3	3.07598	3.12773	2.58774	2.58774	2.58774	2.58774	2.58774	2.58774	2.58774	2.58774	3.15555	3.15026	3.5911	2.58774	3.36979	3.11774	3.38557
AC004383.1	5.63009	6.5459	7.25933	5.15369	5.25521	6.58189	3.32014	3.76659	3.94893	5.90689	5.6705	5.50702	6.63572	6.55811	6.26151	6.85693	5.40207
AC004408.1	3.42562	2.58774	3.1554	3.26912	2.58774	3.17266	3.61296	2.58774	3.56741	2.58774	3.15555	2.58774	2.58774	2.58774	2.58774	2.58774	2.58774
AC004408.2	3.65987	3.34707	3.1554	3.65091	3.61673	3.73513	3.83112	4.21415	3.94893	3.44925	3.70275	4.42258	3.41232	3.13598	3.8032	3.33318	3.15544
AC004448.2	4.52114	4.14107	4.21422	4.40947	3.92916	4.48759	3.83112	4.53551	4.22765	4.70571	4.29377	5.20797	4.08357	5.69324	4.59096	5.86222	4.12941
AC004449.1	5.3587	4.59458	3.82684	3.9907	4.53775	4.79448	4.72724	5.00488	4.88364	4.14659	4.93797	5.05081	3.73902	4.99909	3.91197	3.85242	3.82692
AC004453.1	6.00653	5.68278	5.6699	4.45887	4.98255	4.48759	6.22603	6.62382	6.11072	5.31548	4.98336	4.77416	4.49353	4.99909	4.40448	4.71343	5.94038
AC004453.2	4.56718	4.96897	5.06926	4.86931	3.92916	5.04291	3.83112	4.01332	3.56741	5.09383	4.68427	5.34892	5.26008	4.62133	4.943	5.28516	4.79132
AC004461.1	3.27501	3.34707	3.38552	3.26912	3.11035	3.17266	2.58774	3.76659	2.58774	2.58774	3.15555	3.37839	3.17472	3.13598	2.58774	3.11774	2.58774
AC004461.2	3.75714	4.59458	4.7912	3.74744	3.32289	4.34034	2.58774	3.43257	3.28699	4.33399	3.82715	3.5503	4.85475	3.5264	5.18476	3.49584	4.21432
AC004466.1	2.58774	3.12773	2.58774	3.07176	3.32289	3.40946	2.58774	2.58774	2.58774	2.58774	2.58774	2.58774	3.17472	3.13598	2.58774	3.11774	2.58774
AC004466.2	3.07598	3.51258	3.38552	3.4185	2.58774	3.17266	3.83112	4.01332	3.56741	3.20137	3.55912	3.5503	3.86701	3.13598	3.53995	3.49584	2.58774
AC004466.3	3.92673	4.28889	4.62656	5.20953	3.61673	4.25944	3.83112	3.76659	3.77683	4.04008	4.43798	4.77416	5.57245	3.66558	4.80352	4.45001	3.93753
AC004471.1	4.92094	4.59458	4.29337	5.09547	4.90482	4.55514	5.47412	4.53551	5.42165	4.88607	4.21461	4.02528	4.17774	4.72646	4.10077	4.03395	5.06939
AC004471.2	3.75714	3.51258	3.38552	3.65091	3.73246	3.86274	3.61296	5.18925	3.94893	3.78926	3.70275	3.69273	3.17472	3.66558	3.36979	3.74802	3.55894
AC004477.1	6.85773	5.9674	5.5571	6.62061	6.38138	5.73935	6.97387	6.35007	6.73785	6.08317	5.74952	6.40461	6.28819	6.66228	5.86962	5.71034	6.24153
AC004477.3	4.65454	4.74779	4.68379	5.0654	4.58976	4.34034	5.30751	5.49698	4.88364	4.63959	4.29377	4.61044	4.62552	4.38071	4.64747	4.45001	4.56676
AC004486.1	3.42562	2.58774	2.58774	2.58774	2.58774	2.58774	3.32014	2.58774	2.58774	2.58774	2.58774	3.15026	2.58774	2.58774	3.14408	3.11774	3.15544
AC004490.1	2.58774	3.51258	3.82684	3.5428	3.48343	3.58767	3.32014	4.01332	3.94893	3.44925	2.58774	3.5503	3.98073	3.99101	4.01046	3.63085	3.55894
AC004491.1	3.27501	3.12773	3.1554	3.26912	3.11035	3.17266	3.32014	3.43257	2.58774	2.58774	3.15555	3.15026	2.58774	3.13598	3.36979	3.11774	2.58774
AC004492.1	4.77539	4.74779	5.6699	4.45887	5.09131	5.2526	5.5255	5.27286	5.08755	4.99397	4.5042	4.82446	5.90324	4.67496	5.82374	5.43249	4.73872
AC004494.1	4.00215	5.12284	5.06926	4.18888	4.4268	4.68035	3.83112	3.43257	4.34525	4.82866	4.5042	4.27932	4.62552	3.78627	4.80352	4.89127	4.3677
AC004522.2	3.75714	3.97116	3.70247	3.9907	3.61673	3.86274	3.32014	4.21415	4.09692	4.63959	4.5671	3.81613	4.17774	3.35854	4.75355	3.85242	4.12941
AC004528.1	3.65987	3.51258	3.55888	3.91581	3.83561	3.73513	4.81511	5.00488	4.55106	3.44925	3.70275	3.81613	3.17472	3.5264	3.53995	3.33318	3.55894
AC004540.1	8.6331	9.87636	9.30667	7.82233	7.89702	8.44923	7.59892	7.28563	7.29687	8.72709	8.34886	7.55934	9.81839	8.44108	9.38795	8.70766	8.58285
AC004540.2	5.05214	5.26105	5.29974	5.0654	5.1257	5.08752	4.89749	5.42622	4.55106	4.76863	4.98336	5.05081	4.8011	5.38931	4.85166	5.66376	4.29347
AC004552.1	3.07598	2.58774	2.58774	3.65091	3.11035	2.58774	3.32014	4.01332	3.77683	3.20137	2.58774	2.58774	3.17472	3.13598	2.58774	2.58774	3.15544
AC004554.2	3.27501	3.34707	3.55888	3.07176	2.58774	2.58774	2.58774	3.43257	2.58774	3.63544	3.38573	3.37839	4.17774	3.5264	3.68098	3.49584	3.15544
AC004584.1	3.75714	3.97116	3.93745	3.26912	3.11035	3.58767	2.58774	2.58774	2.58774	3.63544	3.70275	4.11639	3.73902	2.58774	3.36979	3.63085	3.70254
AC004584.3	3.42562	4.14107	4.3676	3.74744	3.48343	3.86274	3.32014	3.43257	4.34525	4.14659	3.93778	4.11639	4.68673	3.89369	4.75355	5.01056	3.82692
AC004590.1	2.58774	2.58774	2.58774	2.58774	2.58774	3.40946	2.58774	3.76659	2.58774	2.58774	3.38573	2.58774	2.58774	2.58774	2.58774	2.58774	2.58774
AC004593.2	3.07598	3.12773	3.70247	3.5428	3.48343	3.40946	3.32014	3.43257	3.28699	2.58774	3.93778	3.5503	2.58774	3.5264	3.36979	2.58774	2.58774
AC004594.1	3.65987	3.12773	3.70247	3.5428	3.73246	4.07868	3.83112	4.21415	3.77683	3.44925	3.38573	4.11639	3.86701	3.35854	4.18438	4.26024	3.55894
AC004596.1	3.07598	3.34707	3.1554	3.5428	3.11035	3.17266	2.58774	2.58774	2.58774	3.20137	3.38573	3.5503	3.5911	3.35854	2.58774	3.33318	2.58774
AC004597.1	3.65987	3.64989	2.58774	3.91581	4.16907	3.86274	4.72724	2.58774	4.22765	4.24401	4.12969	2.58774	3.17472	3.13598	3.8032	3.74802	2.58774
AC004623.1	4.65454	4.59458	5.3687	4.59633	4.36736	4.55514	3.32014	3.43257	3.94893	4.33399	4.73908	5.13166	5.71984	4.82372	4.80352	5.04808	4.84189
AC004637.1	3.42562	3.97116	5.11048	3.26912	3.92916	4.25944	4.01002	4.01332	4.09692	4.04008	4.03791	3.9259	4.34592	3.99101	4.3355	4.56202	3.70254
AC004656.1	9.12675	9.37091	9.99945	9.09119	8.99322	9.71503	9.17649	9.91341	9.51292	9.11389	8.97558	9.41385	9.42407	9.66292	9.10219	10.0065	9.45958
AC004672.1	3.07598	3.34707	3.1554	2.58774	2.58774	3.17266	2.58774	2.58774	2.58774	3.20137	3.15555	2.58774	3.41232	2.58774	3.14408	3.74802	3.38557
AC004678.1	4.52114	4.48118	4.29337	4.59633	4.23892	4.48759	5.36531	6.10364	5.31905	4.63959	4.93797	4.66735	4.08357	4.31245	4.75355	4.38998	3.93753
AC004678.2	3.92673	3.97116	4.03756	4.06073	4.01507	3.97613	4.16357	4.53551	5.14921	4.41772	4.03791	4.61044	3.5911	3.5264	3.8032	4.26024	3.70254
AC004687.1	3.27501	3.87505	3.55888	3.74744	4.30486	3.58767	4.53127	5.18925	4.88364	3.78926	4.03791	3.5503	3.86701	3.78627	4.01046	3.49584	3.82692
AC004687.2	4.31779	3.87505	4.03756	4.18888	3.61673	4.1726	2.58774	2.58774	3.56741	4.49611	4.29377	3.5503	3.5911	3.66558	4.46978	3.74802	3.70254
AC004691.1	3.27501	3.12773	3.70247	3.5428	2.58774	3.40946	2.58774	3.76659	2.58774	3.44925	3.15555	3.15026	3.5911	2.58774	3.14408	3.33318	3.15544
AC004692.2	3.07598	3.12773	3.1554	2.58774	2.58774	2.58774	2.58774	2.58774	3.28699	2.58774	2.58774	2.58774	2.58774	3.35854	3.14408	3.11774	3.38557
AC004696.1	4.65454	4.53915	5.06926	4.30425	4.58976	4.34034	4.16357	2.58774	4.64255	5.27392	5.11102	4.27932	5.13797	3.89369	5.32497	4.97197	4.68391
AC004696.2	2.58774	3.51258	3.55888	3.4185	3.48343	3.17266	3.61296	4.79111	4.34525	3.63544	3.15555	3.15026	3.73902	2.58774	4.10077	2.58774	3.38557
AC004706.1	5.25499	5.73048	5.3687	5.78349	5.63153	5.39994	4.97505	4.21415	5.08755	6.035	4.93797	5.70197	5.77472	4.62133	5.82374	5.4873	5.84796
AC004706.3	5.6706	5.75374	5.49709	5.58966	5.63153	5.5331	5.91874	6.31184	6.33451	5.79533	5.528	5.53659	5.9751	5.59021	6.48312	5.82047	5.94038
AC004754.1	5.80385	4.88487	5.40192	6.01663	6.14009	5.5331	7.1453	8.17871	7.52858	5.23107	5.1899	5.28025	4.85475	5.38931	5.10887	5.28516	5.84796
AC004765.1	3.07598	3.87505	4.12932	3.4185	3.61673	3.17266	3.61296	2.58774	2.58774	3.20137	2.58774	3.5503	3.41232	2.58774	3.53995	4.45001	2.58774
AC004771.1	4.20168	3.87505	3.55888	4.06073	3.83561	3.97613	3.61296	3.76659	3.94893	3.44925	3.93778	4.02528	3.86701	3.5264	4.01046	3.33318	3.55894
AC004771.2	3.55091	3.51258	3.70247	3.4185	3.11035	3.40946	2.58774	2.58774	2.58774	4.04008	3.38573	3.15026	3.17472	2.58774	3.68098	3.11774	3.38557
AC004771.3	3.42562	3.34707	4.21422	3.74744	3.61673	3.73513	2.58774	2.58774	2.58774	4.04008	4.03791	3.81613	4.74517	3.13598	4.70159	4.50726	3.82692
AC004771.5	3.55091	4.53915	5.06926	3.74744	3.61673	3.97613	4.01002	2.58774	3.28699	3.92216	4.21461	3.9259	5.40766	3.66558	4.80352	4.89127	4.12941
AC004775.1	3.84548	3.87505	3.82684	3.4185	3.48343	3.97613	3.83112	3.76659	3.56741	4.14659	4.12969	3.5503	4.08357	4.31245	3.68098	3.74802	4.56676
AC004777.1	3.42562	2.58774	3.70247	3.07176	3.73246	3.17266	2.58774	3.76659	3.94893	2.58774	3.15555	3.15026	3.17472	3.35854	3.36979	3.63085	3.38557
AC004784.1	5.02052	4.21731	4.56665	3.9907	4.30486	3.86274	4.72724	5.35167	5.3713	3.78926	4.5671	4.77416	3.73902	4.24007	3.36979	4.6145	4.43766
AC004801.2	3.84548	3.12773	3.55888	3.91581	4.01507	3.58767	3.32014	2.58774	4.72796	4.04008	3.38573	3.15026	3.73902	3.35854	4.3355	3.94706	3.82692
AC004801.5	3.55091	3.76899	2.58774	2.58774	3.32289	2.58774	3.32014	3.43257	2.58774	2.58774	3.38573	3.15026	3.41232	3.13598	2.58774	3.11774	3.82692
AC004801.6	4.73634	3.64989	4.12932	4.59633	4.58976	4.79448	5.04838	5.18925	5.20819	3.92216	3.93778	3.81613	4.42193	5.11705	4.46978	3.74802	4.12941
AC004803.1	7.38214	7.1769	7.31172	6.69885	6.82001	6.79277	7.16137	7.38063	7.37415	7.1046	7.0702	7.00413	7.25776	6.92544	7.17814	7.272	6.93131
AC004805.2	2.58774	3.51258	2.58774	2.58774	3.11035	3.17266	2.58774	2.58774	3.28699	3.44925	2.58774	2.58774	3.5911	2.58774	2.58774	3.11774	3.15544
AC004805.3	3.42562	3.87505	4.29337	3.07176	3.11035	3.97613	2.58774	2.58774	2.58774	3.44925	2.58774	3.15026	3.98073	3.13598	3.91197	3.49584	3.15544
AC004812.2	8.10509	7.56923	7.75784	7.8048	7.94453	7.3582	8.27373	7.73712	7.96288	7.40678	7.59207	7.40225	7.65482	8.059	7.24864	6.92688	7.33739
AC004816.1	7.97554	7.49613	7.8194	7.21986	7.76563	7.34935	8.64861	7.8476	8.21454	7.23742	7.44346	7.14314	7.52635	7.86047	6.68772	6.99357	7.37069
AC004816.2	2.58774	2.58774	2.58774	2.58774	3.11035	2.58774	2.58774	4.01332	2.58774	2.58774	3.15555	3.15026	3.86701	3.13598	3.36979	3.63085	3.15544
AC004817.4	3.07598	2.58774	3.1554	2.58774	3.11035	2.58774	2.58774	3.43257	3.28699	3.44925	3.15555	2.58774	3.17472	3.13598	2.58774	2.58774	3.15544
AC004825.2	4.69608	5.00911	4.62656	4.72039	4.82227	4.84802	5.30751	5.00488	5.02296	4.63959	4.93797	3.81613	4.17774	4.86977	4.40448	4.6145	4.73872
AC004828.1	2.58774	2.58774	3.82684	3.07176	3.11035	3.40946	3.32014	2.58774	2.58774	2.58774	3.15555	2.58774	3.17472	2.58774	2.58774	2.58774	3.38557
AC004830.1	6.7022	6.23745	6.60654	5.6103	5.65489	6.05698	5.36531	2.58774	4.64255	5.09383	5.3003	5.44592	6.25022	4.67496	6.59586	5.04808	6.2948
AC004832.1	4.56718	3.76899	4.12932	3.91581	4.36736	5.04291	4.29898	5.10019	5.3713	4.04008	4.21461	4.91966	4.26481	4.67496	4.26235	3.85242	4.21432
AC004832.2	3.65987	3.12773	3.93745	3.5428	2.58774	3.73513	3.32014	3.43257	3.77683	2.58774	3.38573	3.5503	3.86701	2.58774	4.01046	4.11447	4.12941
AC004832.4	4.07267	4.05936	4.12932	4.24797	4.82227	3.86274	4.81511	4.38538	4.95511	4.49611	4.36801	4.55088	3.98073	3.89369	4.59096	4.89127	4.68391
AC004832.5	4.65454	4.6477	5.11048	5.28922	4.63973	4.68035	5.11792	5.18925	5.3713	4.76863	4.62702	4.91966	4.42193	4.24007	5.72724	5.08459	5.11062
AC004832.6	5.63009	5.08599	5.15049	6.3072	6.17258	5.98976	6.93698	8.49097	7.20113	6.10665	6.39622	6.32312	5.33584	5.66818	5.84687	5.12013	6.16726
AC004834.1	4.52114	4.48118	4.89048	3.91581	3.92916	3.97613	4.81511	4.21415	4.8081	4.04008	4.5671	4.2007	5.26008	4.31245	5.02848	4.84901	4.43766
AC004835.1	3.27501	3.34707	3.55888	3.65091	3.32289	3.17266	3.61296	3.43257	2.58774	2.58774	3.82715	3.69273	3.17472	2.58774	3.53995	3.11774	3.55894
AC004836.1	5.56703	5.00911	4.56665	6.18985	6.07279	5.98976	5.42078	6.93101	6.30839	5.57591	6.1291	6.38868	5.50886	6.35528	5.02848	5.90277	5.91784
AC004837.2	3.65987	3.51258	3.82684	3.4185	3.11035	3.86274	4.16357	2.58774	3.77683	3.20137	3.38573	3.81613	4.68673	3.5264	4.01046	3.94706	3.55894
AC004839.1	3.55091	3.64989	3.70247	3.83514	3.48343	3.86274	3.83112	4.21415	4.34525	3.44925	3.70275	4.2007	2.58774	3.99101	4.26235	3.63085	3.15544
AC004840.1	3.07598	3.12773	2.58774	3.07176	3.11035	3.17266	3.61296	2.58774	3.56741	2.58774	3.15555	2.58774	2.58774	3.13598	3.14408	3.11774	2.58774
AC004846.1	4.37187	3.51258	4.84177	4.30425	3.48343	6.45527	4.01002	3.43257	3.56741	3.44925	3.15555	4.02528	4.49353	3.78627	5.18476	4.45001	3.70254
AC004846.2	5.3587	4.92758	4.7912	5.23661	5.88908	5.32824	6.60179	5.91187	6.52792	5.09383	5.55768	5.0085	5.44222	5.71785	5.5688	4.71343	5.52756
AC004847.1	4.6116	3.97116	4.62656	4.18888	4.4268	4.61928	3.61296	4.21415	3.77683	4.33399	4.43798	4.61044	3.73902	4.08028	4.01046	3.94706	4.50387
AC004852.2	2.58774	3.64989	3.55888	2.58774	3.11035	3.86274	3.32014	3.76659	3.77683	3.63544	3.70275	3.37839	3.73902	3.35854	3.36979	4.11447	3.55894
AC004854.1	3.07598	3.64989	3.1554	3.4185	2.58774	3.40946	2.58774	2.58774	3.28699	3.63544	3.15555	3.37839	3.17472	2.58774	3.14408	2.58774	3.15544
AC004854.2	5.20004	4.48118	4.29337	5.0654	5.72272	4.79448	5.95636	5.91187	6.0488	4.56988	4.68427	5.59391	4.68673	5.15419	4.26235	4.18964	4.68391
AC004862.1	5.05214	4.96897	4.29337	5.23661	5.19199	4.94901	5.30751	6.14779	5.60657	5.23107	5.72367	4.27932	4.62552	5.32613	5.02848	4.56202	5.15062
AC004865.1	2.58774	3.12773	2.58774	3.07176	2.58774	2.58774	3.32014	2.58774	2.58774	2.58774	2.58774	2.58774	3.41232	2.58774	3.36979	2.58774	3.38557
AC004865.2	5.30782	5.70683	6.68823	5.70914	5.4016	6.20248	5.36531	5.85958	6.11072	6.035	5.91831	6.38868	6.72127	6.00399	6.51215	6.12435	5.67004
AC004870.1	3.27501	3.34707	2.58774	3.4185	2.58774	2.58774	3.32014	2.58774	2.58774	3.63544	2.58774	3.37839	3.41232	3.13598	3.68098	2.58774	3.38557
AC004870.4	2.58774	2.58774	2.58774	2.58774	2.58774	2.58774	2.58774	2.58774	3.77683	2.58774	3.38573	2.58774	2.58774	3.13598	2.58774	3.11774	3.15544
AC004877.1	6.14153	5.84312	6.08873	5.41259	6.00214	6.1624	6.06357	6.62382	5.76989	5.35581	6.36337	5.72773	5.77472	6.71166	5.65026	5.9615	6.02714
AC004877.2	5.45516	5.00911	5.52741	4.97094	5.37353	5.17255	5.84035	6.10364	5.91621	5.09383	5.2277	5.20797	5.54102	5.59021	5.72724	5.73307	5.52756
AC004882.1	3.07598	2.58774	2.58774	3.5428	2.58774	3.40946	2.58774	2.58774	3.77683	3.20137	3.38573	3.37839	2.58774	3.13598	3.14408	2.58774	3.15544
AC004884.1	2.58774	2.58774	2.58774	2.58774	3.11035	3.17266	2.58774	2.58774	2.58774	2.58774	3.15555	3.15026	3.17472	2.58774	2.58774	3.11774	2.58774
AC004884.2	3.07598	3.64989	3.1554	3.07176	3.32289	3.86274	3.32014	2.58774	2.58774	2.58774	3.38573	3.15026	3.41232	3.35854	3.36979	3.74802	3.15544
AC004888.1	2.58774	3.12773	2.58774	3.07176	2.58774	2.58774	2.58774	2.58774	2.58774	2.58774	3.15555	3.15026	2.58774	3.13598	2.58774	2.58774	3.15544
AC004889.1	4.56718	4.53915	3.93745	4.06073	4.30486	4.25944	4.16357	3.43257	3.28699	4.49611	3.82715	4.02528	3.98073	3.99101	3.8032	4.6145	4.84189
AC004890.1	3.07598	3.34707	2.58774	3.65091	3.73246	3.40946	3.61296	3.43257	4.09692	3.44925	3.15555	3.15026	3.41232	3.5264	2.58774	3.33318	2.58774
AC004890.2	7.19604	7.2992	8.1468	7.56546	6.64654	7.3582	6.1308	6.19061	6.17005	8.20774	7.80193	7.38636	8.41292	6.98683	8.01161	7.90673	7.70681
AC004890.3	4.07267	4.59458	3.93745	4.06073	3.11035	4.1726	4.29898	3.76659	3.94893	4.41772	4.5042	3.81613	4.17774	3.13598	3.53995	4.03395	4.21432
AC004893.1	3.84548	3.51258	3.82684	3.26912	2.58774	3.58767	2.58774	2.58774	2.58774	2.58774	3.15555	3.15026	4.08357	3.13598	4.10077	3.49584	3.55894
AC004895.1	4.88602	4.42037	4.29337	4.79696	4.77897	4.25944	5.04838	4.79111	4.8081	4.24401	4.12969	4.66735	4.8011	4.82372	4.3355	4.03395	4.12941
AC004898.1	3.07598	2.58774	2.58774	2.58774	2.58774	2.58774	2.58774	2.58774	3.56741	2.58774	3.15555	2.58774	3.17472	3.13598	2.58774	3.49584	3.15544
AC004900.1	4.56718	4.21731	4.03756	4.06073	3.92916	4.89947	4.01002	3.43257	4.09692	3.63544	4.12969	4.35306	4.26481	4.38071	3.68098	4.56202	4.03765
AC004908.1	5.52336	6.4503	6.70141	5.92138	5.4016	5.5331	4.4206	5.7488	3.94893	6.21859	4.84227	5.41434	6.80199	5.85714	6.76202	7.01207	5.82388
AC004908.2	5.45516	5.32526	6.34599	5.31479	5.1257	5.50098	4.63299	4.66963	5.20819	5.14113	5.58675	5.8023	6.1506	5.38931	5.99895	6.22339	5.11062
AC004908.3	5.54536	5.47382	5.43438	5.31479	4.98255	5.1307	4.97505	5.10019	5.56259	4.63959	4.62702	4.91966	6.04348	5.19035	5.65026	5.99934	5.11062
AC004917.1	2.58774	2.58774	2.58774	2.58774	2.58774	2.58774	2.58774	2.58774	2.58774	2.58774	2.58774	2.58774	3.17472	2.58774	3.14408	3.63085	2.58774
AC004918.1	5.02052	5.68278	5.64254	5.50394	4.68782	5.56449	3.83112	3.43257	3.77683	5.23107	6.02761	5.72773	6.1506	5.29342	5.82374	5.4873	5.55724
AC004918.3	4.37187	5.75374	5.89478	4.45887	4.68782	4.84802	4.4206	4.53551	5.02296	4.94111	5.3003	5.24459	6.04348	4.50679	7.23133	5.86222	5.40207
AC004921.1	3.07598	3.12773	3.1554	3.07176	2.58774	3.17266	3.83112	2.58774	3.56741	3.20137	3.70275	2.58774	2.58774	2.58774	3.14408	2.58774	3.55894
AC004922.1	2.58774	3.12773	3.1554	3.07176	2.58774	2.58774	2.58774	2.58774	2.58774	2.58774	2.58774	2.58774	3.17472	2.58774	3.36979	2.58774	2.58774
AC004923.1	3.75714	3.97116	3.82684	3.91581	3.92916	3.86274	3.83112	4.01332	4.45242	4.41772	3.70275	4.35306	3.73902	3.89369	4.18438	4.71343	3.38557
AC004923.2	2.58774	3.12773	3.1554	2.58774	2.58774	2.58774	2.58774	3.43257	2.58774	2.58774	2.58774	3.15026	3.17472	3.13598	3.14408	2.58774	2.58774
AC004923.4	4.95496	3.87505	3.38552	4.06073	3.92916	4.61928	3.83112	4.21415	5.08755	3.92216	4.12969	3.69273	4.17774	3.78627	3.8032	4.03395	4.29347
AC004925.1	6.99015	6.4361	6.70141	7.54448	7.38648	7.02187	7.17727	6.74328	6.93802	6.80956	7.73957	7.5451	6.4807	7.29245	6.46838	6.99357	7.00747
AC004930.1	2.58774	2.58774	2.58774	2.58774	2.58774	3.17266	3.32014	3.43257	4.09692	3.44925	2.58774	2.58774	2.58774	3.5264	3.53995	2.58774	2.58774
AC004941.1	3.55091	3.12773	3.1554	3.07176	2.58774	3.17266	3.83112	3.76659	4.34525	2.58774	3.82715	2.58774	3.17472	3.13598	4.18438	3.74802	3.15544
AC004943.1	5.20004	5.73048	5.64254	5.31479	5.4016	5.59519	5.11792	4.79111	4.8081	5.82406	5.36926	4.87291	6.17109	5.50763	5.25665	5.08459	5.89493
AC004943.2	8.43286	7.91847	7.66028	7.8904	7.80735	7.93835	7.62231	7.14111	7.84124	7.73332	7.86754	7.8299	8.03399	7.6928	7.97053	7.3173	7.4739
AC004943.3	3.42562	3.34707	3.1554	3.07176	2.58774	3.40946	3.83112	2.58774	3.28699	2.58774	3.55912	2.58774	2.58774	2.58774	3.14408	3.49584	3.38557
AC004945.1	3.07598	3.34707	3.82684	2.58774	2.58774	3.17266	2.58774	2.58774	3.28699	2.58774	2.58774	3.37839	3.73902	2.58774	2.58774	3.11774	2.58774
AC004947.1	4.98814	4.79509	5.5571	5.3399	4.63973	5.81924	5.36531	5.68996	5.6906	5.23107	5.84843	4.87291	5.50886	5.38931	5.25665	5.15477	4.98297
AC004947.2	9.36137	10.3131	9.93421	9.44937	8.945	8.76717	9.23452	8.85054	8.88504	9.09071	9.66347	8.96236	9.69912	10.7237	9.40153	10.3151	9.26987
AC004948.1	3.42562	3.34707	3.1554	3.5428	3.61673	3.58767	4.01002	3.76659	3.28699	2.58774	3.70275	3.37839	2.58774	4.08028	2.58774	3.33318	3.70254
AC004951.1	4.20168	4.35641	3.70247	3.74744	4.53775	4.34034	4.63299	5.68996	5.56259	4.41772	4.21461	3.5503	4.42193	4.16295	4.40448	3.63085	3.15544
AC004951.2	4.73634	4.6477	4.3676	4.90406	4.63973	5.04291	6.06357	5.18925	6.14069	4.99397	4.5042	4.96482	4.49353	4.86977	4.75355	4.7602	4.12941
AC004951.3	4.81331	4.84074	4.62656	5.18189	5.25521	5.21316	5.36531	4.38538	5.47023	4.04008	5.02727	5.64898	4.34592	4.99909	4.75355	4.50726	5.29988
AC004951.4	6.27787	4.92758	5.11048	5.67043	6.38138	5.50098	6.50412	6.38729	7.08328	5.18684	5.61523	5.94056	5.13797	5.92195	4.85166	5.63987	5.49723
AC004967.1	4.26115	3.51258	3.55888	3.5428	4.0947	3.86274	4.16357	4.38538	4.34525	4.24401	3.93778	2.58774	3.41232	3.13598	4.01046	3.63085	3.55894
AC004967.2	4.65454	4.42037	4.56665	4.12661	3.32289	3.97613	4.01002	3.43257	4.09692	4.63959	4.84227	3.37839	4.85475	3.35854	4.89811	4.38998	5.06939
AC004969.1	3.65987	5.0481	5.5571	4.18888	3.92916	4.48759	2.58774	2.58774	3.28699	5.50635	4.93797	5.70197	5.1799	3.89369	5.54056	5.12013	4.73872
AC004974.1	2.58774	2.58774	3.38552	2.58774	2.58774	2.58774	2.58774	2.58774	2.58774	2.58774	3.15555	3.15026	3.17472	2.58774	2.58774	3.11774	3.15544
AC004975.1	3.55091	4.48118	3.93745	3.26912	3.32289	2.58774	3.32014	3.76659	3.28699	4.49611	4.03791	3.5503	4.95595	3.13598	5.06927	4.03395	4.3677
AC004980.1	7.81102	7.4893	7.67367	7.44608	7.39335	7.65952	7.28385	6.62382	7.20113	7.58345	7.15874	7.20791	7.44506	7.35582	7.31584	7.3173	7.59857
AC004980.2	3.75714	4.42037	3.1554	3.4185	3.11035	4.34034	2.58774	2.58774	3.28699	3.78926	3.82715	3.15026	3.73902	3.35854	4.3355	4.11447	4.12941
AC004980.3	4.92094	2.58774	2.58774	2.58774	4.36736	4.34034	4.97505	5.49698	5.14921	5.09383	5.15103	3.5503	3.41232	4.31245	3.53995	3.85242	4.50387
AC004980.4	3.42562	2.58774	2.58774	2.58774	3.48343	3.73513	3.32014	2.58774	3.56741	3.63544	3.70275	2.58774	2.58774	3.13598	2.58774	3.85242	3.55894
AC004982.1	8.38865	8.12643	8.46054	8.13799	8.06549	8.07332	8.95969	8.13582	8.482	8.271	8.615	7.95364	8.29733	8.14664	8.45668	7.79383	8.8858
AC004982.2	8.48419	8.57963	9.40626	8.48746	7.82269	8.60586	7.92466	6.59233	7.61599	8.73833	8.91766	8.86547	9.10521	8.11497	9.54654	8.65576	9.30255
AC004987.2	5.50099	5.63339	5.84781	5.80148	5.45607	5.89485	4.72724	4.01332	4.72796	5.60944	5.77491	5.87312	5.66273	5.56322	5.39006	5.79912	6.37939
AC004987.3	3.07598	2.58774	2.58774	3.07176	2.58774	3.73513	2.58774	2.58774	2.58774	2.58774	3.38573	2.58774	2.58774	3.35854	3.14408	3.11774	3.15544
AC004987.4	2.58774	3.34707	2.58774	2.58774	2.58774	3.17266	2.58774	2.58774	2.58774	2.58774	3.38573	2.58774	3.17472	2.58774	3.36979	3.11774	2.58774
AC004990.1	2.58774	3.34707	3.1554	2.58774	2.58774	2.58774	3.32014	2.58774	2.58774	3.20137	2.58774	2.58774	3.17472	2.58774	3.14408	3.33318	2.58774
AC005000.1	4.139	3.87505	4.62656	3.74744	3.73246	3.97613	3.32014	4.01332	2.58774	4.14659	3.55912	3.5503	4.08357	2.58774	4.46978	3.63085	4.29347
AC005005.2	3.07598	3.12773	2.58774	3.07176	3.11035	2.58774	2.58774	2.58774	2.58774	3.20137	2.58774	3.15026	2.58774	3.13598	3.14408	3.11774	2.58774
AC005005.3	4.00215	3.97116	4.03756	3.9907	3.48343	4.89947	4.72724	4.38538	4.88364	4.24401	4.79169	4.02528	4.62552	3.99101	4.85166	4.7602	3.82692
AC005005.4	2.58774	2.58774	2.58774	3.07176	3.48343	2.58774	4.16357	4.01332	5.08755	2.58774	3.38573	3.37839	3.41232	3.5264	3.91197	3.33318	3.82692
AC005006.1	3.75714	3.12773	3.70247	3.4185	3.48343	3.73513	4.01002	2.58774	4.8081	3.78926	3.55912	3.5503	3.5911	3.89369	3.8032	3.63085	3.15544
AC005009.1	4.20168	3.64989	3.82684	3.91581	4.36736	3.86274	4.01002	5.35167	4.22765	3.44925	3.38573	4.27932	3.5911	3.99101	3.8032	4.03395	3.15544
AC005009.2	3.65987	3.64989	3.38552	3.5428	3.73246	3.58767	3.61296	4.53551	4.22765	3.44925	3.15555	3.5503	3.41232	3.5264	3.53995	3.11774	2.58774
AC005013.1	3.27501	3.12773	3.1554	3.07176	3.32289	3.97613	3.32014	2.58774	3.28699	3.78926	2.58774	4.02528	3.41232	3.5264	3.53995	3.11774	3.55894
AC005014.1	4.26115	4.42037	3.55888	3.07176	3.11035	4.07868	4.29898	4.01332	3.56741	4.24401	3.38573	3.69273	3.98073	3.99101	3.53995	3.33318	3.70254
AC005014.2	6.15576	5.84312	4.50376	5.45902	6.20435	5.71168	5.84035	6.14779	5.84494	5.64218	5.3003	5.0085	5.40766	6.24193	5.18476	4.66492	5.02688
AC005014.3	2.58774	3.76899	3.1554	3.26912	3.48343	3.17266	4.29898	4.01332	4.45242	3.78926	3.55912	3.15026	3.73902	3.35854	3.36979	3.11774	2.58774
AC005020.1	2.58774	3.12773	2.58774	3.07176	2.58774	3.17266	3.32014	2.58774	2.58774	3.44925	2.58774	3.15026	2.58774	2.58774	3.14408	2.58774	2.58774
AC005034.2	3.65987	3.97116	3.38552	4.55215	4.30486	4.25944	5.24718	5.9623	5.14921	4.14659	4.03791	4.35306	4.08357	3.99101	4.01046	3.63085	4.12941
AC005034.3	5.9747	6.00652	5.98427	6.00119	5.58361	6.0787	5.71395	5.42622	5.26474	5.87982	5.74952	6.35627	5.6032	5.83486	6.42323	6.01788	6.0686
AC005034.4	6.65305	5.35627	5.5571	5.52587	5.74462	5.79311	6.16326	3.76659	5.7308	5.54156	5.8954	5.53659	5.33584	5.96356	5.54056	4.71343	4.93758
AC005034.5	4.65454	4.79509	4.7912	3.91581	4.23892	4.48759	4.01002	3.43257	3.77683	4.41772	4.5042	4.2007	4.56124	3.89369	4.70159	4.50726	4.12941
AC005041.1	5.30782	6.23745	6.27711	5.68992	4.58976	5.2526	3.61296	4.01332	3.77683	5.93346	6.02761	6.33979	6.06556	4.99909	6.43844	5.37543	5.58631
AC005041.2	3.27501	3.76899	3.55888	3.07176	2.58774	3.73513	3.61296	3.43257	3.28699	3.63544	2.58774	2.58774	3.73902	2.58774	3.36979	3.33318	3.15544
AC005041.3	4.85017	3.64989	5.11048	4.18888	4.0947	4.84802	4.16357	4.66963	3.94893	3.44925	4.29377	4.48837	3.73902	5.69324	3.8032	4.26024	3.70254
AC005042.1	3.42562	3.64989	3.1554	3.5428	3.32289	3.58767	2.58774	2.58774	2.58774	3.63544	2.58774	2.58774	3.73902	2.58774	3.14408	3.33318	2.58774
AC005046.1	5.1428	3.87505	5.06926	4.86931	5.45607	4.55514	5.11792	4.90228	5.02296	4.24401	4.68427	4.72185	4.85475	4.86977	3.91197	4.7602	4.21432
AC005050.1	2.58774	2.58774	3.1554	2.58774	2.58774	2.58774	3.61296	2.58774	2.58774	3.20137	3.15555	3.15026	3.17472	3.13598	2.58774	3.11774	2.58774
AC005052.1	5.9747	5.6583	5.74891	5.65067	6.23542	5.21316	5.91874	6.10364	5.84494	5.50635	5.58675	5.94056	6.0873	6.3238	5.29124	5.28516	5.40207
AC005062.1	2.58774	3.12773	3.38552	3.26912	3.48343	3.58767	2.58774	2.58774	3.28699	3.20137	3.15555	3.37839	3.17472	3.5264	3.53995	3.49584	3.15544
AC005064.1	3.42562	3.12773	2.58774	3.26912	2.58774	3.86274	2.58774	2.58774	2.58774	3.44925	3.55912	3.37839	3.17472	3.35854	3.14408	3.49584	3.55894
AC005070.2	3.07598	3.12773	3.1554	2.58774	2.58774	2.58774	2.58774	2.58774	3.28699	3.20137	2.58774	2.58774	3.5911	2.58774	3.53995	3.49584	3.15544
AC005070.3	5.90882	6.22096	6.71446	5.45902	6.05545	6.18258	5.99301	6.35007	5.91621	6.38118	6.57891	6.06651	7.15919	6.55811	6.55462	6.45811	5.91784
AC005072.1	3.55091	3.34707	2.58774	2.58774	3.32289	2.58774	3.32014	4.53551	4.55106	2.58774	3.38573	3.37839	2.58774	3.35854	3.36979	2.58774	3.55894
AC005076.1	6.15576	5.52906	5.18936	5.80148	5.94674	5.17255	6.89912	6.68479	6.93802	5.70546	5.87211	5.13166	5.54102	6.37076	5.62363	5.90277	5.11062
AC005077.2	2.58774	3.12773	3.38552	3.07176	2.58774	2.58774	2.58774	2.58774	2.58774	3.63544	2.58774	3.5503	3.73902	2.58774	3.36979	3.11774	3.38557
AC005077.3	2.58774	2.58774	2.58774	3.07176	3.11035	2.58774	2.58774	2.58774	3.28699	2.58774	3.55912	2.58774	2.58774	2.58774	2.58774	3.11774	3.15544
AC005077.4	4.6116	5.60803	4.43755	4.358	4.36736	5.29094	4.53127	3.76659	3.56741	5.50635	4.36801	4.35306	5.57245	3.89369	4.75355	4.6145	3.93753
AC005082.1	4.20168	4.35641	3.1554	3.9907	3.48343	4.07868	4.29898	4.79111	4.22765	4.04008	4.29377	3.69273	3.41232	3.35854	3.53995	3.49584	3.82692
AC005083.1	2.58774	3.12773	3.38552	3.26912	2.58774	2.58774	3.32014	2.58774	2.58774	2.58774	3.55912	3.37839	3.41232	3.66558	3.14408	4.45001	3.70254
AC005086.1	3.07598	3.12773	3.55888	3.26912	3.11035	3.17266	4.16357	3.43257	3.56741	2.58774	3.38573	2.58774	3.41232	3.13598	3.14408	3.11774	2.58774
AC005086.2	2.58774	2.58774	2.58774	3.07176	3.11035	2.58774	3.32014	3.76659	3.56741	2.58774	2.58774	2.58774	2.58774	3.13598	2.58774	3.33318	3.15544
AC005089.1	4.20168	4.59458	4.68379	4.24797	4.23892	4.1726	4.97505	5.85958	5.26474	3.63544	4.03791	4.27932	4.08357	3.99101	4.10077	4.80536	4.56676
AC005091.1	4.139	3.64989	3.1554	3.65091	3.48343	3.58767	3.61296	2.58774	2.58774	2.58774	3.38573	3.37839	3.5911	3.35854	4.01046	3.49584	3.70254
AC005096.1	3.84548	3.64989	3.1554	3.4185	3.73246	3.97613	4.53127	3.76659	4.22765	2.58774	3.15555	3.5503	3.5911	3.5264	3.53995	3.49584	3.55894
AC005104.1	4.6116	5.08599	5.29974	4.18888	4.16907	4.94901	3.32014	2.58774	3.56741	5.35581	4.43798	4.87291	5.50886	4.16295	4.75355	5.46017	5.36883
AC005104.2	3.42562	3.64989	4.12932	4.18888	4.23892	4.07868	4.16357	4.90228	4.72796	4.04008	4.12969	4.27932	3.41232	3.66558	3.53995	3.49584	3.70254
AC005150.1	2.58774	2.58774	2.58774	3.07176	2.58774	2.58774	2.58774	3.43257	2.58774	2.58774	2.58774	3.37839	3.17472	2.58774	2.58774	3.11774	3.15544
AC005154.1	3.75714	3.51258	2.58774	2.58774	2.58774	3.86274	3.61296	2.58774	3.28699	3.63544	3.70275	3.15026	3.73902	3.5264	3.53995	3.11774	4.12941
AC005154.2	7.00588	6.99574	7.395	6.18985	6.33914	6.96504	6.16326	5.49698	5.02296	6.82373	7.19641	6.80302	7.22889	6.3238	7.3563	7.11833	6.71463
AC005154.4	3.65987	4.05936	4.3676	3.26912	3.11035	4.41617	2.58774	2.58774	2.58774	4.04008	3.70275	3.69273	4.42193	3.5264	4.75355	4.18964	3.15544
AC005156.1	3.07598	3.12773	2.58774	2.58774	3.73246	2.58774	3.61296	2.58774	3.77683	2.58774	2.58774	3.15026	2.58774	3.5264	2.58774	2.58774	2.58774
AC005162.3	4.95496	4.74779	4.43755	5.80148	4.82227	5.21316	5.62289	5.27286	6.69825	5.60944	5.2277	5.38202	5.26008	4.50679	5.25665	3.94706	4.03765
AC005165.1	4.20168	4.6477	5.26392	4.93792	4.58976	3.97613	5.11792	4.21415	3.56741	4.63959	3.70275	3.81613	3.98073	5.41985	3.91197	3.74802	4.79132
AC005176.1	4.85017	4.28889	4.7386	4.40947	4.4268	3.40946	4.53127	4.38538	4.09692	4.04008	3.93778	4.77416	3.5911	4.50679	3.8032	4.03395	3.15544
AC005180.1	3.27501	2.58774	2.58774	2.58774	3.11035	3.17266	3.32014	2.58774	2.58774	3.20137	3.70275	3.15026	3.17472	2.58774	3.53995	3.11774	2.58774
AC005180.2	4.56718	3.87505	4.21422	4.93792	4.90482	4.34034	5.30751	6.42357	6.0488	4.41772	4.73908	4.55088	4.08357	4.38071	3.53995	4.56202	4.73872
AC005183.1	3.07598	3.12773	3.55888	2.58774	3.32289	3.17266	3.32014	2.58774	2.58774	2.58774	2.58774	3.15026	3.17472	3.13598	2.58774	2.58774	3.15544
AC005186.1	3.07598	3.34707	3.55888	3.4185	2.58774	3.40946	3.61296	3.76659	3.28699	2.58774	3.38573	3.37839	2.58774	3.99101	3.14408	3.49584	2.58774
AC005189.1	3.27501	3.12773	3.38552	3.07176	3.11035	3.73513	2.58774	3.76659	3.56741	3.20137	3.15555	3.15026	2.58774	2.58774	3.14408	3.33318	2.58774
AC005197.1	4.139	4.14107	4.98285	3.9907	4.16907	4.25944	3.83112	4.79111	3.77683	4.41772	4.21461	4.96482	4.49353	4.67496	4.18438	4.97197	3.70254
AC005208.1	3.07598	3.12773	3.1554	3.07176	2.58774	2.58774	2.58774	2.58774	2.58774	3.63544	3.15555	3.5503	3.17472	3.35854	3.36979	2.58774	2.58774
AC005224.1	6.11262	5.77663	4.89048	5.70914	5.4291	5.5331	5.04838	4.79111	5.6906	5.04482	5.2277	5.44592	5.40766	5.41985	4.70159	5.18855	5.02688
AC005224.2	3.07598	3.34707	2.58774	3.26912	3.32289	2.58774	3.32014	2.58774	3.28699	2.58774	3.70275	3.37839	3.5911	3.35854	3.14408	2.58774	2.58774
AC005224.3	5.22779	3.87505	4.12932	4.83363	5.53399	5.76649	7.83743	9.51376	9.31183	4.94111	5.9849	5.34892	4.08357	5.90068	4.18438	5.56567	5.36883
AC005225.1	4.26115	4.05936	4.50376	3.91581	3.32289	3.97613	4.16357	3.76659	3.56741	3.78926	4.29377	4.11639	4.26481	4.44535	4.18438	4.45001	4.62667
AC005225.2	3.42562	3.12773	2.58774	3.26912	3.32289	3.40946	2.58774	3.76659	3.77683	3.20137	3.15555	2.58774	3.17472	3.35854	3.14408	3.49584	2.58774
AC005225.3	3.84548	3.76899	4.50376	3.65091	2.58774	3.97613	3.61296	2.58774	3.94893	2.58774	3.93778	3.5503	3.73902	4.16295	3.68098	3.33318	3.70254
AC005225.4	7.68987	6.5978	7.56283	6.791	7.46029	7.70875	7.2542	6.45896	6.45842	6.59489	6.82757	6.86177	7.1178	7.62372	6.48312	5.94219	6.37939
AC005229.1	5.28166	5.00911	6.10873	4.55215	4.94425	5.1307	5.18408	2.58774	4.64255	4.04008	4.03791	4.35306	4.68673	4.56535	4.89811	4.66492	4.98297
AC005229.3	4.139	4.59458	5.18936	3.4185	3.61673	3.97613	3.32014	2.58774	3.56741	4.63959	3.55912	3.15026	4.68673	3.89369	4.64747	4.66492	5.02688
AC005229.4	7.20968	6.74306	7.08966	6.51639	7.02874	6.69821	7.38308	6.59233	7.55094	6.47414	6.77869	6.33979	7.04235	6.88301	6.39232	6.54979	7.16772
AC005230.1	2.58774	3.76899	3.70247	2.58774	3.11035	3.17266	3.32014	2.58774	2.58774	3.20137	2.58774	2.58774	3.17472	2.58774	3.14408	3.85242	2.58774
AC005234.1	2.58774	2.58774	3.55888	3.07176	2.58774	2.58774	2.58774	3.43257	2.58774	2.58774	2.58774	2.58774	2.58774	2.58774	2.58774	3.11774	3.15544
AC005237.1	3.07598	2.58774	3.38552	2.58774	3.11035	2.58774	2.58774	3.43257	2.58774	3.44925	3.70275	3.15026	2.58774	3.35854	3.8032	3.85242	2.58774
AC005237.2	2.58774	3.12773	3.38552	3.07176	3.11035	2.58774	2.58774	2.58774	2.58774	2.58774	2.58774	2.58774	3.41232	2.58774	3.14408	2.58774	2.58774
AC005244.1	4.31779	3.87505	3.82684	3.5428	3.61673	3.58767	4.01002	3.43257	3.56741	3.20137	3.15555	3.5503	3.41232	3.35854	3.14408	4.11447	4.21432
AC005252.3	4.00215	4.35641	3.82684	3.9907	4.36736	2.58774	4.97505	3.76659	4.34525	4.41772	3.55912	3.37839	3.73902	3.66558	3.36979	3.33318	4.3677
AC005253.1	5.38345	5.70683	7.07961	5.26317	5.05602	5.36455	4.97505	4.21415	4.8081	5.67418	5.43495	5.87312	6.02105	5.90068	6.22684	6.62396	6.80282
AC005261.1	9.79189	9.78456	10.0127	9.70806	9.769	10.0726	10.3128	10.5719	10.285	10.0734	9.96795	10.3732	9.96396	10.1594	9.60472	10.3253	9.93022
AC005261.2	5.11325	4.88487	4.7912	5.31479	5.45607	4.41617	6.09758	6.59233	6.52792	4.82866	4.29377	4.61044	5.00381	5.32613	4.80352	4.97197	4.93758
AC005261.3	8.04177	7.4476	6.90862	7.87788	8.06119	7.56337	8.33161	7.6934	8.03599	7.2995	7.37943	7.41014	7.17945	8.20796	6.1732	6.92688	7.59857
AC005261.5	4.56718	4.28889	4.43755	4.30425	4.48351	4.07868	4.81511	3.43257	4.55106	3.63544	3.82715	5.05081	3.41232	3.89369	4.18438	5.22152	4.79132
AC005264.1	3.07598	3.12773	3.38552	2.58774	3.32289	3.40946	2.58774	2.58774	2.58774	2.58774	3.15555	3.37839	2.58774	3.13598	2.58774	3.11774	3.55894
AC005274.1	3.75714	4.48118	4.03756	4.06073	3.61673	4.1726	2.58774	2.58774	2.58774	4.76863	4.68427	4.27932	4.17774	3.35854	4.59096	4.11447	3.70254
AC005277.2	4.47335	4.21731	4.56665	3.5428	4.01507	4.48759	4.4206	3.76659	4.55106	4.24401	4.12969	4.2007	3.98073	3.5264	4.26235	4.26024	3.93753
AC005280.1	3.07598	3.12773	2.58774	2.58774	3.11035	3.17266	2.58774	2.58774	3.28699	2.58774	2.58774	2.58774	2.58774	3.13598	2.58774	3.33318	2.58774
AC005280.2	4.65454	3.12773	3.55888	3.9907	4.58976	4.1726	5.75736	5.35167	4.95511	4.41772	4.89098	2.58774	3.73902	4.72646	4.18438	3.11774	4.12941
AC005281.1	3.42562	3.12773	3.1554	3.07176	3.48343	3.58767	2.58774	2.58774	2.58774	3.20137	2.58774	2.58774	3.17472	2.58774	2.58774	3.85242	3.38557
AC005288.1	6.65305	7.2022	6.85072	7.08093	6.71407	7.22909	5.5255	5.00488	5.08755	7.73332	7.51224	7.41014	7.15919	6.85033	7.18714	7.14372	7.15821
AC005293.1	2.58774	2.58774	3.1554	2.58774	2.58774	2.58774	2.58774	2.58774	3.28699	3.20137	2.58774	2.58774	3.17472	2.58774	3.14408	2.58774	3.15544
AC005300.1	3.55091	3.87505	3.38552	3.26912	3.48343	3.97613	4.29898	4.21415	5.42165	4.14659	4.12969	3.5503	4.17774	3.35854	4.18438	3.49584	4.29347
AC005304.1	3.27501	3.12773	3.38552	3.26912	2.58774	2.58774	2.58774	2.58774	2.58774	2.58774	2.58774	2.58774	3.17472	3.13598	2.58774	3.11774	2.58774
AC005304.2	3.07598	2.58774	2.58774	2.58774	3.11035	3.17266	2.58774	2.58774	3.28699	2.58774	2.58774	3.15026	2.58774	3.13598	2.58774	2.58774	3.38557
AC005306.1	4.00215	3.76899	3.55888	3.4185	4.36736	3.73513	3.83112	2.58774	3.94893	4.14659	3.82715	3.5503	4.08357	3.78627	4.01046	3.74802	3.82692
AC005307.1	3.07598	3.12773	3.1554	3.4185	3.61673	3.17266	2.58774	2.58774	3.28699	3.44925	3.15555	3.37839	2.58774	3.78627	3.14408	3.63085	3.15544
AC005324.1	3.27501	3.12773	2.58774	3.07176	2.58774	3.17266	3.32014	2.58774	2.58774	2.58774	2.58774	2.58774	3.17472	2.58774	2.58774	2.58774	3.15544
AC005324.3	3.07598	3.34707	2.58774	3.26912	3.32289	3.17266	2.58774	2.58774	2.58774	3.20137	3.38573	2.58774	2.58774	3.13598	3.14408	3.11774	2.58774
AC005324.5	3.75714	2.58774	3.38552	3.83514	3.48343	3.58767	4.01002	5.35167	4.72796	3.44925	3.38573	3.15026	3.86701	3.35854	3.53995	2.58774	3.15544
AC005326.1	2.58774	3.34707	3.38552	3.07176	3.32289	3.17266	2.58774	2.58774	2.58774	3.78926	3.38573	3.15026	2.58774	3.5264	2.58774	3.49584	3.38557
AC005329.1	7.75172	7.86143	8.2079	7.75088	7.39335	8.19673	4.72724	5.9623	4.64255	8.02404	7.83809	7.89871	8.56675	7.39405	7.99121	7.48547	7.9464
AC005329.3	4.6116	4.21731	4.93746	4.18888	4.36736	4.89947	2.58774	3.43257	3.28699	4.88607	4.12969	3.81613	4.42193	3.78627	4.59096	4.45001	4.03765
AC005330.1	6.00653	5.47382	5.61463	5.50394	5.4016	5.56449	5.66916	6.10364	6.11072	5.50635	5.61523	5.89596	5.13797	5.35808	4.85166	5.08459	5.49723
AC005332.1	5.87469	6.02568	6.12846	6.00119	6.26583	6.56666	6.99196	6.31184	7.44749	5.73606	6.20537	6.23669	6.4807	5.61669	6.85545	6.48491	6.76569
AC005332.2	5.54536	6.47827	7.75784	5.15369	4.90482	6.24145	4.29898	3.76659	4.45242	6.26101	6.31262	6.14467	7.61821	5.85714	7.62486	7.50517	6.6884
AC005332.3	7.9103	7.4476	7.25042	7.40592	8.05254	7.78287	9.15262	8.817	9.03121	7.7703	7.53445	7.37834	7.70455	7.64923	7.05565	7.0925	7.08983
AC005332.4	9.28625	8.75208	10.1826	8.84982	9.17341	9.50033	8.77912	8.31952	8.89816	8.05433	9.122	9.71967	9.42619	9.9965	9.26387	10.3671	9.19292
AC005332.5	8.02646	7.4893	7.57716	7.99846	7.99052	8.4779	7.84739	8.439	8.23538	7.88262	7.64747	7.78819	8.02284	8.62253	7.55012	7.43157	7.55579
AC005332.6	9.30857	9.10452	8.49865	9.20578	9.42681	8.96815	9.58607	9.09958	9.17833	9.41159	8.95653	8.72418	9.25806	8.8206	8.99621	8.60801	9.05393
AC005332.7	4.98814	5.55588	5.87149	4.90406	4.86419	5.21316	5.30751	5.56431	4.95511	4.63959	4.98336	4.77416	5.74755	5.87908	6.13628	6.40295	6.34616
AC005336.1	3.27501	3.97116	4.12932	3.07176	3.48343	4.48759	2.58774	2.58774	3.28699	4.41772	3.38573	4.2007	4.95595	3.5264	5.25665	4.45001	3.55894
AC005342.1	3.55091	3.12773	3.55888	2.58774	3.73246	3.40946	3.83112	4.01332	4.22765	3.78926	2.58774	3.37839	3.73902	3.89369	3.36979	3.11774	3.38557
AC005342.2	5.1428	4.28889	4.50376	4.12661	4.30486	4.34034	4.29898	4.21415	4.34525	4.04008	3.55912	4.11639	4.68673	4.50679	4.3355	3.74802	4.03765
AC005343.1	3.55091	3.76899	3.55888	3.07176	3.48343	3.40946	4.01002	2.58774	3.94893	3.44925	2.58774	3.15026	3.41232	3.35854	3.53995	3.11774	2.58774
AC005355.1	6.67292	6.62305	6.56388	5.63063	5.34489	6.40475	5.71395	4.01332	5.60657	7.0087	6.32974	5.20797	7.20932	5.90068	6.58225	5.37543	6.27727
AC005355.2	4.69608	3.76899	4.29337	4.40947	4.0947	4.1726	5.5255	5.9623	5.98405	4.41772	4.21461	4.11639	4.08357	4.56535	3.14408	4.03395	4.73872
AC005357.2	3.65987	3.12773	3.1554	4.06073	3.11035	2.58774	3.83112	4.01332	3.94893	3.44925	3.55912	3.5503	3.41232	2.58774	3.68098	3.63085	3.15544
AC005358.2	3.27501	3.34707	2.58774	3.4185	3.32289	3.40946	3.83112	2.58774	3.56741	3.92216	3.93778	3.69273	2.58774	2.58774	3.91197	3.49584	3.55894
AC005363.2	4.07267	3.76899	3.55888	4.24797	3.73246	3.86274	3.83112	4.90228	4.34525	3.44925	3.55912	3.37839	3.5911	3.89369	3.53995	3.63085	3.38557
AC005377.1	2.58774	2.58774	3.38552	2.58774	3.11035	2.58774	2.58774	3.43257	2.58774	2.58774	2.58774	2.58774	3.17472	2.58774	3.36979	2.58774	2.58774
AC005379.1	2.58774	2.58774	3.1554	3.07176	2.58774	2.58774	2.58774	2.58774	2.58774	3.20137	3.15555	2.58774	3.17472	2.58774	3.14408	2.58774	2.58774
AC005383.1	2.58774	2.58774	2.58774	2.58774	2.58774	3.73513	3.32014	4.53551	3.94893	2.58774	3.15555	2.58774	3.17472	3.13598	3.36979	3.33318	3.38557
AC005387.1	5.05214	4.6477	4.12932	5.03464	5.53399	5.17255	5.91874	5.68996	6.01679	4.04008	5.06979	4.42258	4.56124	5.25992	4.70159	4.97197	5.46623
AC005387.2	4.85017	4.21731	5.3687	4.63903	5.09131	5.04291	4.16357	4.21415	4.34525	4.14659	4.5042	4.35306	4.85475	4.91429	3.91197	4.71343	4.03765
AC005391.1	3.27501	3.12773	3.1554	3.26912	3.32289	3.17266	3.32014	3.76659	3.94893	2.58774	3.15555	3.5503	3.41232	2.58774	3.36979	3.63085	3.38557
AC005392.1	3.65987	3.34707	3.38552	3.4185	3.11035	3.17266	3.32014	3.43257	3.77683	3.63544	3.15555	3.15026	3.5911	2.58774	3.36979	2.58774	4.12941
AC005392.2	3.42562	3.64989	3.1554	3.4185	2.58774	3.40946	2.58774	2.58774	3.28699	3.92216	3.38573	3.69273	3.17472	3.35854	2.58774	3.63085	3.82692
AC005392.3	4.00215	3.87505	3.82684	3.26912	4.0947	3.17266	2.58774	2.58774	3.28699	3.44925	2.58774	3.15026	3.5911	2.58774	3.36979	3.11774	3.15544
AC005393.1	8.73078	7.59491	7.85511	8.31866	8.37727	8.20165	9.09113	8.22037	9.00718	8.10151	7.64066	8.47297	7.7794	9.12076	6.94317	6.99357	7.27718
AC005394.2	3.42562	3.87505	3.82684	4.06073	4.16907	2.58774	4.01002	5.27286	3.28699	3.92216	4.36801	4.02528	3.17472	4.31245	3.68098	3.74802	3.55894
AC005410.1	3.27501	3.51258	3.1554	3.26912	3.32289	3.73513	3.61296	4.01332	3.94893	2.58774	3.15555	3.37839	2.58774	3.35854	3.36979	3.63085	3.15544
AC005410.2	3.65987	3.64989	3.70247	3.65091	3.32289	3.40946	4.16357	4.66963	4.09692	3.78926	3.38573	3.5503	3.41232	2.58774	3.36979	3.11774	3.38557
AC005414.1	3.42562	3.64989	3.93745	3.26912	3.11035	3.40946	3.32014	3.43257	2.58774	2.58774	2.58774	3.37839	3.5911	2.58774	3.68098	4.03395	3.38557
AC005476.2	6.25163	5.60803	6.31197	5.48166	5.90856	5.39994	7.35542	6.5272	7.22914	5.73606	6.37989	5.72773	5.63328	5.98392	5.91406	6.47157	6.37939
AC005479.1	4.139	4.69871	6.41171	4.12661	4.4268	4.61928	2.58774	3.76659	3.56741	4.04008	4.29377	4.48837	5.1799	4.72646	5.02848	5.88264	4.43766
AC005479.2	5.30782	4.59458	6.04787	4.83363	5.63153	4.41617	4.81511	5.18925	5.47023	3.92216	4.43798	4.77416	4.68673	5.78922	4.64747	5.34599	4.03765
AC005480.1	4.95496	4.69871	5.02675	4.50638	4.90482	4.79448	4.29898	4.21415	4.55106	4.41772	4.29377	4.72185	5.00381	4.44535	5.3579	5.56567	4.84189
AC005481.1	3.42562	3.34707	3.1554	2.58774	3.32289	3.97613	3.61296	2.58774	3.77683	2.58774	3.70275	2.58774	3.17472	3.5264	4.01046	4.03395	3.15544
AC005486.1	3.42562	3.51258	3.70247	2.58774	2.58774	3.17266	3.32014	2.58774	2.58774	3.44925	3.38573	3.37839	2.58774	2.58774	3.53995	3.49584	3.15544
AC005487.1	3.75714	3.51258	3.1554	3.07176	3.48343	3.40946	3.32014	2.58774	4.09692	4.04008	3.70275	3.15026	3.5911	3.35854	3.8032	3.33318	3.38557
AC005495.1	5.11325	4.48118	5.18936	4.68035	4.94425	5.17255	4.63299	3.43257	4.72796	4.24401	4.98336	5.17035	5.29848	4.67496	4.59096	4.6145	5.36883
AC005498.1	4.77539	3.87505	4.03756	4.72039	4.23892	4.25944	4.01002	4.21415	4.22765	3.63544	3.82715	4.61044	3.73902	4.50679	3.36979	4.11447	3.82692
AC005498.2	5.52336	4.53915	4.43755	4.79696	4.98255	4.34034	5.91874	5.7488	5.91621	4.49611	4.62702	4.27932	4.56124	4.62133	4.98642	4.71343	4.73872
AC005498.3	8.24062	7.57569	7.46604	7.82668	8.42158	7.4521	8.042	7.0515	7.93767	7.1046	7.14917	7.58742	7.39399	7.66181	7.06545	7.70578	7.32894
AC005514.1	3.42562	3.12773	3.70247	3.4185	3.61673	2.58774	4.29898	3.43257	4.55106	3.20137	3.82715	3.5503	2.58774	3.13598	3.36979	3.11774	3.15544
AC005519.1	5.92558	6.26987	7.09963	6.29463	5.67786	6.91789	4.4206	2.58774	4.22765	6.3022	6.5056	6.66462	7.49439	5.64267	6.94317	7.272	6.32924
AC005520.1	3.65987	3.64989	3.70247	3.74744	3.61673	4.1726	3.32014	2.58774	3.28699	3.20137	3.38573	3.81613	3.5911	3.13598	3.53995	3.49584	3.70254
AC005520.2	8.39164	7.96844	7.53374	7.98684	7.13098	6.20248	8.61987	8.29048	9.24149	7.84845	7.08031	6.18219	6.82792	6.43107	6.07904	6.34557	7.46621
AC005520.3	3.65987	3.51258	4.29337	3.4185	3.83561	3.86274	3.61296	4.38538	3.56741	3.44925	3.82715	3.9259	3.98073	3.13598	4.01046	3.94706	3.15544
AC005520.5	5.22779	4.6477	5.26392	4.75924	4.94425	4.41617	5.62289	4.21415	4.45242	4.49611	5.02727	4.77416	4.85475	4.95736	4.3355	4.7602	4.50387
AC005522.1	3.27501	3.12773	3.1554	3.07176	3.11035	3.17266	3.61296	2.58774	2.58774	2.58774	2.58774	2.58774	3.17472	2.58774	2.58774	2.58774	3.15544
AC005523.1	4.6116	4.53915	4.56665	4.30425	5.01979	4.79448	5.47412	5.42622	5.84494	4.99397	4.12969	4.55088	5.05002	4.62133	4.26235	4.38998	5.11062
AC005529.1	3.55091	3.12773	2.58774	3.07176	3.32289	3.17266	3.32014	4.01332	3.28699	3.44925	2.58774	3.15026	3.5911	3.13598	3.14408	3.33318	2.58774
AC005532.1	4.00215	4.35641	3.82684	3.9907	4.77897	4.48759	4.4206	3.43257	4.34525	3.78926	4.03791	4.55088	3.86701	4.38071	4.10077	4.11447	4.12941
AC005534.1	4.31779	3.76899	4.29337	3.65091	4.0947	3.86274	3.61296	4.38538	4.09692	2.58774	3.70275	3.5503	4.49353	3.99101	4.3355	3.33318	4.21432
AC005534.2	4.20168	3.76899	4.50376	3.9907	4.01507	3.97613	3.32014	2.58774	2.58774	3.78926	4.03791	3.9259	4.08357	4.24007	4.46978	4.32685	3.55894
AC005537.1	4.81331	4.05936	3.55888	4.79696	4.53775	4.68035	5.5255	5.27286	4.22765	4.41772	4.03791	4.35306	4.17774	4.95736	4.01046	4.03395	3.70254
AC005539.1	3.07598	3.12773	2.58774	3.07176	2.58774	3.40946	2.58774	3.43257	2.58774	2.58774	3.15555	3.15026	2.58774	3.13598	3.36979	2.58774	2.58774
AC005540.1	2.58774	2.58774	3.93745	2.58774	2.58774	2.58774	2.58774	2.58774	2.58774	3.20137	2.58774	2.58774	3.17472	3.35854	2.58774	3.33318	3.15544
AC005544.1	2.58774	3.51258	3.38552	2.58774	3.48343	2.58774	4.16357	3.76659	3.94893	3.44925	2.58774	2.58774	3.17472	3.13598	3.36979	2.58774	3.70254
AC005546.1	3.42562	3.64989	3.1554	3.4185	3.11035	3.40946	2.58774	2.58774	3.28699	3.63544	3.55912	2.58774	3.5911	2.58774	3.36979	3.74802	3.38557
AC005548.1	2.58774	2.58774	2.58774	3.26912	3.48343	3.40946	2.58774	2.58774	2.58774	3.20137	2.58774	2.58774	2.58774	2.58774	2.58774	3.11774	2.58774
AC005550.1	4.00215	3.51258	3.55888	3.4185	4.16907	3.40946	2.58774	2.58774	3.28699	3.78926	3.70275	2.58774	3.73902	3.66558	3.91197	3.11774	2.58774
AC005550.2	11.1694	10.929	10.6436	9.86107	10.4083	10.051	10.9715	8.71872	10.2631	11.322	10.3174	9.32294	11.3709	10.3326	10.7159	8.92784	10.4512
AC005551.1	7.49219	6.30157	8.43718	5.67043	6.58772	6.1624	5.42078	3.43257	4.72796	7.08122	7.75856	6.04628	7.04235	6.66228	6.5406	4.7602	6.25951
AC005559.1	3.27501	3.87505	3.38552	3.83514	3.61673	3.17266	3.83112	4.53551	3.56741	3.63544	3.55912	4.11639	3.86701	3.35854	3.68098	3.94706	4.62667
AC005578.1	3.42562	2.58774	3.38552	3.4185	3.73246	3.40946	3.83112	3.76659	4.09692	2.58774	3.38573	3.15026	3.41232	3.5264	3.36979	3.11774	3.15544
AC005586.1	5.63009	5.35627	5.40192	5.76527	5.15925	5.81924	3.32014	2.58774	3.56741	5.70546	5.58675	5.91844	5.74755	5.29342	5.84687	5.61557	5.49723
AC005586.2	7.4295	7.88244	6.86249	7.34046	7.01097	6.97659	7.66798	7.38063	7.03648	7.34926	6.80334	7.70097	7.33201	6.66228	7.30761	6.49812	7.15821
AC005592.1	5.11325	5.5822	5.74891	4.79696	4.73419	5.04291	4.97505	2.58774	4.64255	5.14113	4.68427	4.82446	7.00876	4.24007	7.17814	4.97197	5.26406
AC005593.1	4.07267	3.76899	3.55888	3.65091	3.48343	2.58774	3.32014	2.58774	4.22765	4.24401	3.82715	3.81613	3.73902	3.13598	3.91197	3.63085	3.55894
AC005597.1	3.42562	3.12773	3.1554	2.58774	2.58774	3.17266	2.58774	3.76659	3.56741	2.58774	3.38573	2.58774	3.17472	3.35854	3.14408	3.11774	3.38557
AC005606.2	2.58774	3.12773	2.58774	2.58774	3.11035	3.17266	2.58774	2.58774	2.58774	3.20137	3.15555	2.58774	3.41232	3.13598	3.14408	3.11774	2.58774
AC005614.1	3.65987	4.14107	3.38552	3.4185	3.11035	3.17266	4.16357	2.58774	2.58774	3.63544	3.55912	3.5503	3.17472	3.13598	3.68098	3.33318	3.93753
AC005616.1	2.58774	3.12773	2.58774	3.4185	3.11035	2.58774	3.32014	2.58774	2.58774	3.20137	3.38573	3.15026	2.58774	3.13598	2.58774	3.11774	2.58774
AC005618.1	5.90882	5.63339	6.08873	5.45902	5.92778	6.18258	5.24718	4.66963	5.20819	5.85221	6.22381	6.40461	5.99826	4.99909	6.27853	5.98054	5.82388
AC005622.1	3.07598	3.12773	4.21422	3.26912	3.32289	3.40946	2.58774	4.21415	2.58774	2.58774	3.38573	3.15026	2.58774	3.5264	3.14408	3.11774	2.58774
AC005632.2	4.37187	4.28889	4.21422	4.30425	4.36736	4.25944	4.81511	4.38538	4.72796	3.44925	3.15555	4.61044	3.17472	4.16295	3.53995	4.32685	3.70254
AC005670.1	5.1428	4.28889	4.43755	5.28922	5.80835	4.68035	5.99301	5.80528	5.95053	4.49611	5.4025	5.28025	4.34592	5.44973	4.70159	4.38998	4.43766
AC005674.1	4.37187	3.64989	3.38552	3.4185	3.61673	3.97613	2.58774	2.58774	3.56741	3.63544	3.55912	3.37839	4.08357	3.66558	4.01046	4.18964	3.93753
AC005674.2	9.45294	9.12007	8.66542	9.28374	9.52535	10.0793	9.16062	7.93778	9.01523	9.20848	9.60175	9.41776	9.51442	10.089	9.03656	9.28175	9.23417
AC005682.1	3.42562	3.64989	4.21422	3.74744	3.48343	3.73513	3.32014	4.53551	3.94893	4.04008	4.12969	3.69273	3.5911	4.08028	4.40448	4.66492	4.21432
AC005692.1	3.07598	3.51258	2.58774	3.26912	2.58774	3.40946	3.32014	3.43257	2.58774	3.44925	2.58774	3.15026	3.41232	3.13598	2.58774	3.11774	2.58774
AC005692.3	2.58774	3.12773	2.58774	3.07176	3.11035	2.58774	2.58774	2.58774	2.58774	2.58774	3.15555	3.15026	2.58774	2.58774	2.58774	3.11774	2.58774
AC005695.1	4.139	4.53915	4.93746	4.18888	3.32289	3.40946	4.29898	5.68996	4.55106	4.49611	3.82715	3.81613	4.34592	4.08028	4.53182	5.01056	4.12941
AC005695.3	3.07598	2.58774	3.1554	3.5428	3.48343	2.58774	3.32014	3.76659	4.22765	2.58774	2.58774	3.15026	2.58774	2.58774	2.58774	2.58774	3.15544
AC005696.1	5.05214	4.48118	4.50376	4.75924	4.73419	4.61928	4.97505	4.66963	4.88364	4.99397	4.79169	4.96482	5.1799	4.82372	4.53182	4.18964	4.3677
AC005696.3	5.80385	3.76899	3.1554	4.90406	4.98255	5.04291	6.75815	4.21415	7.14341	4.24401	5.1899	3.81613	3.41232	5.22557	4.46978	4.56202	4.29347
AC005696.4	10.2009	9.62557	9.63561	10.2104	10.0841	10.0726	10.6968	10.7513	10.8972	9.09362	9.7764	9.60088	9.70437	10.3857	9.64115	9.54684	9.17421
AC005697.1	2.58774	2.58774	3.55888	2.58774	2.58774	2.58774	2.58774	3.43257	2.58774	2.58774	3.15555	2.58774	2.58774	2.58774	3.36979	2.58774	3.15544
AC005697.2	3.27501	2.58774	2.58774	2.58774	3.32289	3.17266	2.58774	2.58774	3.56741	3.20137	2.58774	3.15026	3.41232	3.13598	2.58774	3.11774	3.15544
AC005699.1	3.55091	3.34707	3.38552	3.26912	3.32289	3.40946	2.58774	2.58774	3.28699	3.20137	2.58774	3.37839	2.58774	3.35854	3.53995	3.33318	2.58774
AC005703.3	3.42562	3.34707	2.58774	2.58774	3.11035	2.58774	3.61296	4.21415	3.28699	2.58774	3.38573	3.5503	3.17472	2.58774	2.58774	2.58774	2.58774
AC005703.4	3.27501	3.51258	3.55888	3.26912	3.48343	2.58774	3.32014	2.58774	3.56741	2.58774	2.58774	3.37839	3.17472	2.58774	3.14408	3.85242	3.55894
AC005703.6	3.84548	3.12773	3.55888	3.83514	3.61673	3.40946	3.61296	4.38538	3.77683	3.44925	3.70275	3.37839	3.5911	3.13598	3.36979	3.33318	3.38557
AC005722.2	3.84548	4.14107	4.56665	3.65091	4.01507	3.97613	3.32014	4.21415	3.77683	4.04008	4.12969	4.11639	4.17774	4.56535	3.68098	3.94706	4.21432
AC005725.1	3.27501	3.12773	3.1554	3.07176	3.32289	3.17266	3.32014	2.58774	3.94893	3.20137	3.15555	3.15026	2.58774	2.58774	2.58774	2.58774	2.58774
AC005726.1	8.8659	8.77752	9.14067	8.88151	9.01117	9.49633	9.04432	10.0056	9.88225	8.69285	9.0723	9.49382	9.19239	9.63609	8.86792	9.25681	9.06159
AC005726.2	3.07598	3.12773	4.03756	3.07176	2.58774	3.17266	2.58774	2.58774	2.58774	3.78926	3.55912	3.9259	4.56124	3.35854	4.10077	3.33318	3.38557
AC005726.3	7.05205	6.42177	6.56388	6.99064	7.33746	7.21941	7.46301	7.77955	7.80451	6.15249	7.01855	7.41014	6.74868	7.99582	6.1913	7.24099	6.87433
AC005730.2	5.20004	4.74779	5.11048	5.3399	5.37353	4.61928	5.30751	7.41694	5.02296	4.63959	4.79169	5.62172	4.08357	6.06254	4.64747	5.04808	4.29347
AC005730.3	3.27501	3.12773	3.38552	3.07176	3.92916	2.58774	3.83112	2.58774	3.77683	2.58774	2.58774	2.58774	3.5911	3.13598	3.14408	2.58774	2.58774
AC005736.1	3.84548	3.97116	4.12932	3.9907	3.83561	4.1726	3.83112	4.01332	4.22765	4.24401	3.82715	4.11639	4.49353	3.99101	4.26235	4.32685	3.70254
AC005740.1	3.65987	3.97116	3.55888	3.4185	3.73246	3.40946	3.32014	2.58774	2.58774	3.20137	3.82715	4.2007	3.73902	3.89369	3.68098	4.11447	3.93753
AC005740.3	3.07598	3.76899	3.38552	3.07176	3.11035	3.17266	3.32014	3.76659	3.28699	3.20137	2.58774	3.69273	3.86701	2.58774	3.53995	3.74802	3.70254
AC005740.4	5.05214	4.53915	4.50376	4.90406	5.48253	5.36455	5.99301	5.80528	5.20819	5.04482	5.2277	5.09184	4.74517	5.61669	5.18476	4.11447	5.26406
AC005746.1	3.92673	4.6477	4.29337	3.9907	3.48343	3.86274	3.32014	3.76659	3.94893	4.70571	4.43798	3.9259	4.90631	3.13598	5.18476	4.38998	3.93753
AC005746.2	4.52114	4.28889	4.12932	4.72039	3.92916	3.86274	3.61296	5.00488	4.64255	3.78926	4.79169	4.42258	4.85475	3.99101	3.8032	4.80536	4.50387
AC005746.3	3.27501	3.64989	3.38552	3.5428	3.32289	3.17266	3.83112	4.79111	3.77683	3.20137	3.38573	3.15026	3.17472	3.35854	3.14408	3.11774	3.38557
AC005753.1	4.92094	4.48118	4.7386	4.93792	5.25521	4.07868	4.97505	4.79111	5.31905	4.56988	4.79169	5.05081	3.98073	4.44535	4.40448	4.18964	4.43766
AC005757.1	3.55091	3.64989	3.93745	3.07176	3.48343	3.86274	3.61296	3.76659	3.94893	3.78926	3.82715	3.69273	3.86701	2.58774	3.53995	3.49584	4.21432
AC005759.1	4.07267	3.76899	3.1554	3.65091	4.01507	3.40946	4.89749	5.80528	5.47023	4.24401	3.70275	3.15026	3.41232	4.08028	3.68098	3.63085	4.12941
AC005772.1	3.84548	3.51258	2.58774	2.58774	3.48343	3.17266	3.61296	2.58774	3.28699	3.44925	3.82715	2.58774	2.58774	3.13598	4.01046	3.33318	3.38557
AC005775.1	4.37187	4.53915	4.89048	5.03464	5.22396	4.99678	6.64823	7.48693	6.08009	4.63959	4.29377	4.61044	4.49353	4.77599	4.75355	4.18964	4.50387
AC005776.1	3.65987	3.51258	3.82684	3.4185	3.61673	3.58767	4.72724	3.76659	5.14921	3.20137	2.58774	3.15026	3.73902	4.16295	3.68098	4.03395	3.55894
AC005776.2	5.60938	5.15873	5.43438	4.97094	5.55902	4.99678	7.28385	7.82077	7.84124	5.31548	4.79169	4.82446	5.40766	5.87908	5.3579	5.12013	5.64268
AC005777.1	3.27501	2.58774	3.38552	3.5428	2.58774	2.58774	2.58774	2.58774	3.77683	3.20137	3.15555	3.15026	2.58774	3.13598	2.58774	3.33318	2.58774
AC005779.1	3.07598	3.12773	2.58774	2.58774	3.32289	2.58774	3.61296	2.58774	2.58774	2.58774	2.58774	2.58774	3.17472	2.58774	2.58774	3.11774	3.15544
AC005785.1	7.68987	6.91636	7.07961	7.69009	7.79703	7.69486	8.40083	7.28563	8.09039	7.23742	7.83212	6.97251	6.69332	7.89818	6.5406	7.07501	7.6264
AC005785.2	6.14153	5.68278	6.44347	5.6103	5.67786	6.31634	5.84035	5.10019	5.80791	6.43768	6.10937	5.56555	6.2112	5.92195	5.72724	5.63987	6.18619
AC005786.1	3.75714	3.12773	2.58774	2.58774	2.58774	2.58774	3.61296	4.38538	3.77683	3.44925	2.58774	3.37839	3.41232	3.13598	2.58774	3.33318	3.38557
AC005786.4	3.27501	3.34707	3.1554	2.58774	3.11035	3.17266	3.32014	2.58774	3.56741	2.58774	3.38573	3.15026	3.17472	2.58774	2.58774	3.11774	3.15544
AC005790.1	3.07598	3.12773	3.1554	3.26912	3.48343	3.40946	4.01002	2.58774	3.28699	3.20137	3.15555	3.69273	2.58774	3.35854	3.14408	3.11774	2.58774
AC005822.1	3.84548	3.97116	4.21422	3.91581	3.61673	3.17266	2.58774	2.58774	2.58774	4.24401	4.12969	3.5503	4.26481	3.5264	3.68098	3.94706	3.93753
AC005828.3	2.58774	2.58774	3.38552	3.26912	2.58774	2.58774	2.58774	2.58774	2.58774	3.20137	2.58774	2.58774	3.17472	2.58774	3.36979	2.58774	2.58774
AC005828.4	3.65987	3.76899	3.55888	3.4185	3.61673	4.34034	3.83112	4.53551	3.28699	3.92216	3.82715	3.5503	4.34592	3.35854	4.53182	3.49584	3.38557
AC005828.5	2.58774	3.51258	3.1554	3.65091	3.73246	3.40946	3.83112	4.01332	3.77683	3.78926	3.55912	3.69273	2.58774	3.13598	3.36979	2.58774	3.70254
AC005829.1	4.6116	4.74779	5.02675	3.91581	4.63973	3.97613	4.63299	4.66963	3.77683	4.14659	4.84227	4.48837	4.90631	3.13598	4.70159	4.56202	4.21432
AC005829.2	3.65987	6.66012	6.24137	2.58774	3.61673	2.58774	3.61296	4.01332	6.08009	7.16144	6.92061	6.62444	3.41232	3.13598	3.14408	2.58774	6.54953
AC005831.1	3.27501	3.64989	3.38552	3.07176	3.48343	3.97613	3.32014	2.58774	3.28699	3.20137	3.70275	3.15026	3.86701	3.13598	3.36979	3.94706	3.70254
AC005832.1	3.42562	3.51258	3.38552	3.07176	3.32289	3.17266	2.58774	2.58774	2.58774	3.20137	3.55912	3.15026	3.5911	3.35854	3.14408	2.58774	2.58774
AC005833.1	3.92673	3.97116	4.21422	3.83514	3.48343	3.73513	2.58774	2.58774	2.58774	3.78926	4.43798	4.02528	3.73902	3.5264	4.10077	4.6145	3.38557
AC005837.1	4.6116	5.26105	3.82684	5.18189	5.01979	4.48759	5.04838	4.53551	4.8081	5.50635	4.98336	5.05081	5.05002	4.77599	5.02848	3.63085	4.93758
AC005837.3	4.47335	4.59458	4.89048	4.45887	5.05602	4.55514	5.04838	5.9623	6.22701	4.24401	4.62702	4.2007	4.49353	4.72646	4.98642	4.66492	4.43766
AC005838.2	2.58774	3.64989	3.82684	3.26912	3.48343	2.58774	2.58774	3.76659	3.28699	3.92216	3.15555	3.15026	3.5911	3.78627	4.64747	3.63085	3.15544
AC005839.1	5.17172	6.26987	6.89722	5.92138	5.72272	5.9431	5.71395	6.38729	6.38537	6.035	5.77491	5.75303	6.99739	5.50763	7.16908	6.96537	6.10889
AC005840.1	2.58774	2.58774	2.58774	3.07176	3.32289	2.58774	3.32014	2.58774	2.58774	3.20137	2.58774	3.37839	3.17472	2.58774	3.14408	3.11774	2.58774
AC005840.2	4.00215	4.92758	4.29337	4.68035	5.1257	4.73866	4.01002	3.76659	4.45242	4.70571	5.15103	5.17035	4.68673	4.16295	4.3355	4.56202	4.29347
AC005840.3	3.27501	3.34707	2.58774	3.4185	3.32289	3.73513	2.58774	2.58774	3.56741	3.63544	3.70275	3.37839	3.41232	2.58774	3.68098	3.49584	3.38557
AC005840.4	4.6116	4.69871	5.40192	4.63903	4.53775	4.84802	4.72724	5.49698	5.98405	4.70571	4.73908	5.17035	4.8011	4.50679	5.25665	5.56567	5.02688
AC005841.1	2.58774	2.58774	3.1554	2.58774	2.58774	3.40946	2.58774	2.58774	2.58774	3.20137	2.58774	3.15026	3.41232	3.13598	2.58774	3.33318	2.58774
AC005842.1	3.65987	4.05936	3.93745	3.26912	3.61673	3.86274	4.16357	2.58774	3.77683	4.49611	4.29377	3.69273	4.56124	3.13598	4.40448	4.56202	3.93753
AC005845.1	3.07598	2.58774	3.38552	3.26912	3.32289	3.40946	2.58774	3.76659	2.58774	3.44925	3.38573	3.37839	3.17472	3.13598	3.14408	2.58774	3.93753
AC005856.1	3.84548	4.42037	3.38552	4.12661	4.01507	3.58767	4.4206	4.01332	3.77683	3.63544	4.29377	3.69273	3.17472	3.66558	3.53995	3.49584	3.15544
AC005863.1	9.78167	9.51398	9.44581	8.67035	9.02006	9.06848	9.37184	7.52069	8.77075	9.11963	8.962	7.98034	9.77253	9.73609	9.16041	8.36032	8.84496
AC005865.1	4.139	4.69871	5.06926	4.55215	4.30486	4.34034	4.89749	4.01332	4.55106	4.41772	5.84843	5.53659	5.00381	4.95736	6.05944	5.31591	5.96258
AC005865.2	5.28166	5.70683	7.00729	5.70914	5.82897	5.98976	5.42078	7.46975	5.95053	5.73606	6.57891	6.46661	6.51308	6.02377	7.27421	7.13531	6.24153
AC005884.1	2.58774	3.64989	3.38552	3.07176	2.58774	3.17266	2.58774	2.58774	3.56741	3.20137	3.55912	3.15026	3.17472	2.58774	3.14408	3.63085	2.58774
AC005899.1	4.73634	4.96897	5.06926	4.63903	4.4268	4.89947	5.04838	4.38538	5.20819	4.76863	5.2277	4.61044	5.33584	4.50679	5.14734	5.34599	4.93758
AC005899.2	3.07598	4.05936	3.55888	3.26912	3.11035	3.86274	2.58774	2.58774	2.58774	3.20137	3.55912	3.5503	3.73902	2.58774	4.10077	4.11447	4.03765
AC005899.5	3.55091	3.87505	3.93745	3.74744	3.32289	3.73513	4.16357	2.58774	4.09692	3.92216	3.38573	3.5503	5.00381	3.5264	4.26235	4.11447	3.55894
AC005899.6	5.63009	5.60803	5.06926	5.54746	5.84929	5.08752	6.77916	6.74328	6.69825	5.09383	5.49767	5.34892	5.47594	5.32613	4.75355	5.4873	5.64268
AC005899.7	4.77539	5.19369	4.68379	4.63903	5.1257	5.1307	5.71395	5.18925	5.84494	4.76863	5.3003	4.35306	4.95595	4.91429	4.70159	4.80536	5.02688
AC005899.8	5.11325	5.38661	5.18936	4.358	4.36736	5.08752	5.11792	5.56431	5.3713	4.56988	4.43798	4.2007	5.66273	4.91429	5.02848	5.28516	5.36883
AC005906.1	3.27501	3.34707	3.55888	3.07176	2.58774	2.58774	2.58774	2.58774	2.58774	3.20137	3.70275	3.5503	3.5911	2.58774	3.14408	3.63085	3.38557
AC005906.2	5.74828	5.77663	6.02698	6.53785	5.31564	5.71168	5.99301	6.79947	6.08009	5.67418	6.37989	6.94017	5.71984	6.3078	6.05944	5.99934	5.49723
AC005906.3	4.26115	4.05936	4.21422	3.83514	4.30486	3.17266	4.16357	4.90228	4.72796	3.92216	4.03791	3.5503	4.17774	4.24007	4.01046	4.03395	4.12941
AC005911.1	4.85017	4.42037	4.21422	4.50638	4.30486	4.07868	6.19499	5.00488	5.6906	5.14113	4.89098	4.11639	4.42193	4.50679	4.53182	3.94706	5.40207
AC005912.1	6.3661	5.68278	5.91769	6.26915	6.91866	6.29799	8.34572	9.25793	8.25592	5.31548	6.1291	6.12553	5.69158	6.46029	5.99895	6.03619	6.12861
AC005912.2	3.42562	3.51258	3.1554	3.4185	3.11035	3.40946	2.58774	3.76659	2.58774	2.58774	3.93778	3.69273	3.17472	2.58774	3.14408	3.11774	3.38557
AC005915.1	3.07598	3.34707	2.58774	3.07176	3.32289	3.17266	2.58774	2.58774	2.58774	3.20137	3.15555	3.15026	2.58774	3.13598	2.58774	2.58774	3.15544
AC005920.1	4.95496	5.77663	5.69673	4.79696	4.53775	5.50098	4.63299	4.66963	5.76989	5.98514	4.98336	5.05081	6.17109	4.62133	6.07904	4.6145	5.52756
AC005920.2	3.07598	3.12773	2.58774	2.58774	2.58774	2.58774	2.58774	2.58774	2.58774	2.58774	2.58774	3.15026	2.58774	2.58774	2.58774	3.33318	3.15544
AC005920.3	3.92673	3.12773	3.82684	3.65091	4.01507	4.07868	4.29898	5.00488	4.22765	4.04008	3.82715	3.69273	3.98073	3.35854	3.91197	3.33318	3.15544
AC005920.4	4.6116	3.87505	3.70247	3.83514	3.73246	3.97613	3.83112	4.53551	4.45242	3.92216	3.15555	4.11639	4.08357	4.16295	4.80352	4.80536	3.93753
AC005921.3	3.42562	3.64989	4.12932	3.26912	3.48343	3.58767	4.01002	4.38538	3.56741	3.20137	3.82715	3.81613	3.5911	3.66558	4.18438	4.38998	3.55894
AC005921.4	3.27501	3.12773	3.38552	2.58774	3.11035	3.17266	2.58774	4.01332	3.28699	3.63544	2.58774	2.58774	2.58774	3.5264	2.58774	3.33318	3.55894
AC005954.1	3.65987	4.48118	4.62656	4.06073	3.32289	3.40946	2.58774	2.58774	3.28699	4.04008	4.21461	3.9259	4.26481	3.89369	4.18438	3.49584	4.21432
AC005954.2	2.58774	3.34707	2.58774	3.07176	2.58774	3.17266	3.32014	2.58774	2.58774	3.44925	3.38573	2.58774	3.41232	2.58774	2.58774	2.58774	2.58774
AC005962.1	6.37827	6.31716	5.89478	5.63063	6.18856	5.76649	5.84035	5.91187	5.51718	6.08317	6.42834	6.43595	5.6032	5.92195	5.86962	5.77745	5.94038
AC005972.3	3.27501	3.87505	3.38552	3.74744	3.48343	3.73513	3.61296	4.53551	3.94893	4.04008	3.82715	4.02528	3.5911	3.66558	3.36979	3.49584	3.82692
AC005996.1	3.07598	2.58774	2.58774	3.07176	2.58774	2.58774	3.32014	2.58774	3.56741	3.44925	3.82715	3.15026	3.5911	2.58774	3.14408	3.63085	2.58774
AC006001.1	3.65987	3.12773	3.82684	3.4185	3.11035	3.73513	2.58774	2.58774	2.58774	3.63544	2.58774	3.5503	2.58774	2.58774	3.14408	3.11774	3.38557
AC006001.2	8.883	8.86451	10.5007	7.34653	8.41147	8.08402	8.05065	4.38538	7.41129	7.9742	8.03783	6.6908	8.90111	7.98584	8.00145	7.37557	8.73749
AC006001.3	10.8148	10.7124	10.7579	10.5654	10.7631	10.7633	10.9521	10.5578	10.805	10.443	10.6341	9.9943	10.8249	10.6017	10.5164	10.4225	10.8015
AC006011.2	3.84548	3.64989	3.38552	3.5428	3.32289	3.40946	3.83112	3.76659	3.28699	3.20137	3.15555	3.37839	2.58774	3.66558	3.14408	3.49584	3.15544
AC006012.1	4.37187	4.21731	4.43755	3.65091	3.11035	4.1726	3.32014	4.21415	4.09692	3.20137	3.93778	3.37839	4.62552	4.31245	4.10077	4.38998	4.21432
AC006017.1	5.22779	5.70683	6.02698	4.59633	5.01979	5.62523	3.32014	3.43257	2.58774	5.35581	5.11102	5.75303	5.66273	4.91429	5.4823	5.82047	6.04802
AC006019.1	4.00215	3.76899	4.03756	3.26912	3.11035	3.97613	2.58774	3.43257	2.58774	3.63544	3.15555	3.5503	3.17472	3.13598	3.8032	3.63085	4.03765
AC006019.2	3.07598	3.12773	3.38552	2.58774	3.11035	3.58767	2.58774	3.43257	2.58774	3.20137	3.38573	3.37839	3.17472	3.35854	3.14408	3.11774	3.15544
AC006020.1	3.75714	3.76899	4.03756	4.06073	3.92916	3.58767	3.83112	2.58774	4.09692	4.04008	4.12969	4.66735	4.49353	3.35854	4.3355	4.56202	4.03765
AC006023.1	2.58774	3.34707	2.58774	2.58774	3.32289	3.17266	2.58774	2.58774	2.58774	2.58774	2.58774	3.15026	3.17472	3.35854	3.14408	2.58774	3.15544
AC006023.2	3.75714	3.64989	3.70247	3.26912	3.73246	4.07868	3.32014	2.58774	2.58774	4.04008	3.38573	3.9259	3.41232	4.38071	3.53995	3.33318	3.15544
AC006026.3	3.42562	2.58774	3.1554	3.5428	3.11035	2.58774	2.58774	2.58774	2.58774	3.44925	3.38573	3.15026	2.58774	2.58774	2.58774	3.33318	3.15544
AC006030.1	3.27501	4.05936	3.38552	3.4185	3.32289	4.07868	3.83112	4.01332	4.22765	3.63544	3.55912	3.37839	3.86701	3.35854	4.18438	3.33318	3.55894
AC006033.1	4.47335	4.14107	3.38552	3.91581	4.98255	2.58774	5.57504	4.79111	6.22701	3.20137	4.03791	3.81613	3.86701	4.50679	3.68098	3.33318	4.29347
AC006041.1	2.58774	3.34707	3.55888	2.58774	3.32289	3.17266	2.58774	2.58774	2.58774	2.58774	3.82715	2.58774	2.58774	2.58774	3.36979	3.11774	3.38557
AC006042.1	4.56718	4.59458	5.18936	5.09547	4.73419	4.61928	4.4206	4.01332	3.94893	4.76863	6.37989	5.13166	5.13797	4.08028	4.75355	4.50726	4.98297
AC006042.2	3.07598	3.34707	3.55888	3.07176	3.32289	2.58774	2.58774	2.58774	2.58774	2.58774	3.15555	3.15026	3.17472	2.58774	3.36979	3.33318	2.58774
AC006042.3	4.69608	5.32526	6.97515	4.18888	4.16907	5.46811	2.58774	2.58774	3.94893	4.56988	4.79169	4.61044	5.54102	4.16295	5.22118	5.98054	5.29988
AC006042.4	3.84548	3.34707	3.93745	3.4185	3.32289	3.97613	4.53127	2.58774	4.45242	4.41772	2.58774	3.9259	2.58774	3.66558	3.91197	3.49584	3.82692
AC006043.1	3.42562	2.58774	3.38552	3.65091	4.16907	3.17266	2.58774	2.58774	3.56741	2.58774	2.58774	3.37839	3.17472	3.35854	2.58774	3.74802	2.58774
AC006058.1	9.20701	8.98101	8.79358	9.34867	8.83842	9.77729	7.90572	8.40328	8.77075	8.80039	9.9252	9.73386	8.50397	9.61199	9.34241	9.74471	9.0359
AC006058.2	3.07598	3.12773	3.1554	3.5428	3.32289	2.58774	2.58774	5.18925	3.94893	2.58774	3.55912	3.5503	2.58774	3.13598	3.14408	3.33318	3.38557
AC006058.3	4.98814	4.53915	4.84177	4.79696	5.31564	5.04291	4.89749	7.61745	5.7308	4.56988	5.11102	5.44592	4.26481	6.35528	4.85166	4.89127	4.43766
AC006058.4	5.05214	6.42177	6.29464	5.03464	4.23892	6.31634	4.16357	4.21415	4.45242	5.95953	6.42834	5.67573	6.49698	4.82372	7.43396	7.20929	5.18949
AC006059.1	4.56718	4.69871	4.98285	5.18189	5.55902	5.1307	4.72724	6.14779	5.98405	4.63959	5.69734	5.13166	6.02105	5.11705	5.72724	5.59084	5.61478
AC006059.2	7.26297	8.19518	9.25862	8.62862	7.55521	7.60855	6.55379	6.90565	7.44749	8.70817	8.86316	9.25243	9.55175	7.64923	10.061	8.9897	8.20808
AC006063.1	2.58774	3.12773	2.58774	3.07176	3.11035	3.17266	2.58774	2.58774	2.58774	2.58774	3.38573	3.15026	2.58774	2.58774	2.58774	2.58774	3.15544
AC006064.1	3.84548	4.14107	3.93745	4.24797	3.83561	3.73513	4.01002	3.76659	2.58774	4.56988	4.43798	3.81613	4.17774	3.99101	4.53182	3.74802	3.93753
AC006064.2	3.27501	3.87505	4.03756	3.26912	3.32289	4.07868	4.01002	4.01332	3.56741	4.14659	3.82715	4.66735	3.17472	3.5264	4.3355	4.26024	3.55894
AC006064.3	5.47827	5.75374	6.75293	5.81925	5.63153	6.59696	3.61296	4.53551	3.94893	5.64218	5.74952	6.83856	5.9751	6.04329	6.13628	5.99934	5.89493
AC006065.1	2.58774	2.58774	2.58774	2.58774	2.58774	3.40946	2.58774	2.58774	2.58774	2.58774	2.58774	3.15026	2.58774	2.58774	3.53995	2.58774	2.58774
AC006077.2	6.79572	5.70683	5.69673	6.45001	6.92816	6.43863	8.06778	7.96254	8.35446	5.85221	5.82434	5.70197	5.69158	6.59807	5.39006	4.93223	5.91784
AC006111.2	5.02052	4.42037	3.82684	4.79696	5.34489	4.68035	5.24718	6.35007	6.22701	4.82866	5.15103	4.42258	4.26481	5.29342	4.46978	4.26024	4.50387
AC006111.3	4.26115	3.76899	4.12932	4.40947	4.58976	4.34034	5.47412	5.85958	6.41014	4.14659	4.5042	3.81613	3.98073	4.38071	3.91197	4.11447	4.3677
AC006115.1	4.47335	4.28889	4.12932	4.24797	4.16907	3.97613	5.24718	5.68996	5.3713	4.14659	4.12969	3.69273	3.86701	4.56535	4.18438	3.74802	4.43766
AC006116.1	5.43167	5.84312	5.49709	5.41259	4.94425	5.68345	4.16357	2.58774	4.09692	6.52714	5.79984	5.50702	6.12981	5.19035	6.24428	5.51392	5.55724
AC006116.10	4.42365	3.97116	4.21422	4.24797	4.4268	4.48759	4.01002	2.58774	3.56741	4.56988	4.68427	4.55088	4.62552	4.44535	4.53182	4.26024	4.43766
AC006116.2	3.65987	3.51258	3.38552	3.26912	3.11035	3.58767	2.58774	2.58774	2.58774	2.58774	3.70275	3.37839	3.41232	2.58774	3.8032	3.33318	3.82692
AC006116.3	3.07598	3.12773	2.58774	3.4185	3.11035	3.40946	2.58774	2.58774	2.58774	3.20137	3.15555	2.58774	3.17472	2.58774	3.14408	2.58774	3.15544
AC006116.4	4.07267	3.87505	4.03756	3.5428	4.23892	3.86274	4.29898	5.10019	4.34525	4.33399	3.93778	3.9259	3.73902	4.38071	4.53182	4.03395	4.03765
AC006116.5	3.42562	3.12773	3.38552	3.26912	3.32289	3.40946	3.32014	4.21415	3.56741	3.78926	3.55912	3.15026	3.17472	2.58774	3.68098	3.11774	3.38557
AC006116.6	4.139	3.97116	3.93745	3.83514	3.73246	3.97613	4.16357	4.21415	3.56741	4.04008	3.93778	3.5503	3.98073	3.5264	4.10077	3.74802	3.55894
AC006116.8	5.54536	5.00911	4.68379	5.09547	4.98255	4.41617	5.24718	4.53551	5.47023	5.31548	4.79169	4.42258	4.85475	4.82372	4.85166	4.32685	4.56676
AC006116.9	3.42562	3.34707	3.55888	3.26912	3.32289	2.58774	3.61296	2.58774	3.28699	3.63544	3.70275	3.15026	3.73902	3.13598	3.36979	2.58774	3.38557
AC006122.1	2.58774	3.12773	3.1554	3.07176	2.58774	3.17266	3.32014	2.58774	3.28699	2.58774	2.58774	2.58774	3.17472	3.13598	2.58774	3.49584	2.58774
AC006128.1	7.22989	7.03384	7.48896	7.51242	7.2341	7.32248	6.31529	5.00488	6.19881	7.33944	7.36297	6.71651	7.77275	6.69947	7.47863	7.45202	7.73903
AC006141.1	3.07598	3.51258	2.58774	3.4185	3.32289	3.73513	2.58774	3.43257	3.56741	2.58774	2.58774	3.69273	2.58774	3.35854	3.14408	3.74802	2.58774
AC006148.1	4.07267	4.88487	4.03756	4.90406	5.1257	4.1726	4.72724	6.05807	5.3713	4.49611	4.43798	4.02528	4.68673	4.56535	4.70159	4.89127	4.21432
AC006148.2	2.58774	3.97116	3.1554	3.5428	3.48343	3.40946	3.32014	4.38538	3.56741	2.58774	3.15555	3.37839	2.58774	3.66558	3.36979	2.58774	3.55894
AC006157.1	2.58774	2.58774	2.58774	2.58774	2.58774	2.58774	2.58774	6.31184	6.67804	5.27392	5.49767	5.84991	5.44222	6.3078	5.39006	4.71343	5.52756
AC006160.1	4.37187	4.28889	3.93745	4.06073	4.01507	4.61928	4.89749	4.38538	4.45242	4.41772	4.29377	4.2007	4.26481	3.5264	4.98642	3.63085	4.3677
AC006195.1	3.55091	3.76899	3.93745	3.5428	3.83561	3.17266	2.58774	2.58774	2.58774	3.20137	3.15555	3.15026	3.5911	2.58774	2.58774	3.33318	3.15544
AC006213.1	4.65454	4.6477	4.62656	4.63903	4.86419	4.41617	4.01002	4.21415	4.22765	4.88607	4.73908	4.48837	4.49353	4.44535	4.46978	4.18964	4.73872
AC006213.2	4.92094	5.75374	6.20472	5.03464	4.30486	5.2526	3.83112	3.76659	3.56741	5.70546	5.55768	5.44592	6.54474	4.72646	6.48312	6.19114	5.11062
AC006213.3	5.28166	4.84074	5.3687	4.97094	4.98255	4.79448	5.66916	5.35167	6.28177	4.88607	4.84227	5.31502	5.33584	5.15419	5.25665	4.93223	4.93758
AC006213.4	5.1428	5.00911	4.68379	5.7281	5.05602	5.46811	6.19499	5.62854	5.7308	5.95953	4.79169	5.20797	5.44222	5.50763	5.45223	5.01056	5.43452
AC006213.5	3.75714	4.14107	3.93745	4.50638	4.01507	4.55514	4.16357	4.53551	4.34525	4.33399	4.12969	4.02528	4.08357	3.66558	3.68098	3.49584	4.03765
AC006213.6	6.88351	6.71985	7.49652	6.40397	6.43582	6.43863	6.57799	5.62854	6.33451	6.85166	6.80334	6.28917	7.33201	6.63694	7.06545	7.10116	6.93131
AC006237.1	4.69608	4.48118	3.82684	4.45887	4.4268	4.41617	5.04838	5.35167	4.45242	4.41772	4.5042	4.82446	4.26481	4.77599	4.40448	3.74802	4.73872
AC006238.1	3.42562	3.51258	3.38552	3.9907	4.0947	3.40946	4.01002	5.56431	4.45242	3.44925	3.93778	3.9259	2.58774	3.13598	3.53995	3.33318	3.82692
AC006238.2	2.58774	3.12773	3.1554	3.4185	2.58774	3.17266	2.58774	2.58774	2.58774	3.20137	3.55912	3.15026	2.58774	2.58774	3.8032	3.49584	3.15544
AC006249.1	4.07267	3.97116	3.93745	4.24797	4.53775	4.1726	5.18408	4.21415	5.14921	4.04008	4.29377	4.11639	3.41232	3.99101	3.91197	4.32685	3.82692
AC006252.1	4.52114	3.97116	4.3676	4.40947	4.4268	3.86274	4.16357	3.43257	3.56741	4.14659	4.12969	4.02528	4.42193	4.38071	3.91197	4.03395	3.82692
AC006254.1	6.98222	6.26987	7.18638	6.86068	6.46228	6.98804	6.06357	5.62854	5.80791	6.87906	6.71514	6.81496	7.14896	6.85033	7.36426	6.85693	6.53488
AC006254.2	3.65987	3.64989	3.38552	2.58774	2.58774	3.58767	3.32014	2.58774	2.58774	2.58774	3.38573	4.02528	3.5911	3.13598	3.36979	2.58774	3.15544
AC006254.3	2.58774	3.64989	3.1554	3.07176	2.58774	3.40946	2.58774	2.58774	2.58774	3.20137	3.15555	3.15026	3.41232	2.58774	2.58774	3.33318	3.38557
AC006262.1	9.10141	8.63943	9.3656	8.57536	8.54071	8.93605	10.0103	7.98689	8.84493	9.07011	9.50016	8.5355	9.15202	8.83732	9.55871	9.26453	9.6528
AC006262.2	3.07598	3.51258	4.29337	3.5428	3.11035	3.58767	3.32014	3.43257	3.77683	4.04008	3.93778	3.81613	4.17774	3.35854	4.75355	3.74802	4.03765
AC006262.3	3.42562	2.58774	2.58774	3.07176	3.11035	3.17266	2.58774	2.58774	2.58774	2.58774	3.15555	3.15026	2.58774	2.58774	2.58774	3.11774	3.38557
AC006270.1	2.58774	3.12773	3.38552	2.58774	2.58774	3.17266	4.01002	4.66963	4.34525	2.58774	2.58774	2.58774	3.17472	2.58774	2.58774	3.49584	2.58774
AC006270.2	3.07598	3.12773	3.38552	2.58774	3.32289	3.40946	2.58774	3.43257	2.58774	2.58774	3.15555	3.5503	2.58774	3.35854	2.58774	3.33318	2.58774
AC006272.1	3.07598	3.12773	2.58774	2.58774	2.58774	3.17266	2.58774	3.43257	3.28699	2.58774	3.15555	3.15026	3.17472	3.35854	2.58774	3.11774	3.15544
AC006273.1	3.07598	3.12773	3.1554	2.58774	3.61673	3.58767	4.01002	2.58774	3.94893	2.58774	3.38573	3.37839	3.73902	3.13598	3.53995	4.11447	2.58774
AC006277.1	6.30364	5.79914	5.49709	6.20338	6.2808	6.01252	6.69321	6.49348	6.93802	5.76601	5.87211	5.84991	6.06556	5.90068	5.32497	5.37543	5.67004
AC006299.1	2.58774	3.64989	3.70247	3.4185	3.11035	3.73513	3.32014	2.58774	3.77683	3.20137	3.15555	4.02528	3.41232	2.58774	3.8032	3.63085	2.58774
AC006305.1	2.58774	3.12773	3.1554	3.4185	3.11035	3.40946	3.61296	3.76659	2.58774	2.58774	3.38573	2.58774	2.58774	2.58774	2.58774	3.85242	3.38557
AC006329.1	4.56718	3.87505	4.12932	4.72039	5.45607	4.61928	6.06357	6.90565	6.67804	4.41772	5.1899	4.35306	4.08357	5.32613	3.91197	4.66492	4.29347
AC006329.2	2.58774	2.58774	2.58774	2.58774	3.11035	3.17266	2.58774	2.58774	2.58774	3.44925	3.55912	3.37839	3.17472	3.5264	2.58774	3.11774	2.58774
AC006330.1	4.56718	4.28889	4.50376	5.3399	4.16907	4.68035	5.04838	4.79111	4.95511	5.23107	4.73908	4.77416	4.62552	4.86977	5.06927	4.11447	5.33479
AC006333.1	3.07598	3.12773	3.55888	2.58774	2.58774	3.17266	2.58774	2.58774	3.56741	3.20137	3.38573	2.58774	2.58774	3.13598	2.58774	3.49584	2.58774
AC006333.2	7.83319	7.39738	7.67367	7.50701	7.92097	7.4521	7.88654	7.48693	7.84124	7.54981	7.71385	7.87614	7.63296	7.79915	7.68325	7.59983	7.57019
AC006349.1	2.58774	2.58774	3.38552	3.74744	2.58774	3.58767	2.58774	2.58774	2.58774	3.44925	3.38573	2.58774	3.86701	3.35854	3.8032	3.33318	2.58774
AC006355.2	3.07598	3.12773	3.1554	3.07176	2.58774	2.58774	2.58774	2.58774	2.58774	2.58774	2.58774	2.58774	3.17472	3.13598	3.53995	3.11774	2.58774
AC006372.1	2.58774	2.58774	3.38552	2.58774	2.58774	3.17266	2.58774	2.58774	2.58774	2.58774	3.15555	2.58774	2.58774	2.58774	3.14408	3.63085	3.38557
AC006372.2	4.37187	4.42037	4.29337	3.83514	3.73246	4.55514	4.01002	3.76659	4.34525	4.49611	5.15103	4.42258	4.49353	4.95736	4.10077	4.18964	4.43766
AC006372.3	3.07598	3.51258	3.38552	3.07176	3.32289	3.17266	3.32014	3.43257	3.56741	3.20137	3.55912	2.58774	3.5911	2.58774	3.53995	3.49584	3.38557
AC006372.4	3.55091	3.12773	4.3676	3.5428	3.48343	3.40946	2.58774	4.01332	3.77683	3.63544	3.15555	3.69273	4.26481	3.89369	4.01046	3.94706	2.58774
AC006378.1	4.92094	4.53915	4.43755	4.55215	4.48351	4.61928	4.29898	3.43257	3.94893	4.49611	4.5042	4.11639	4.42193	4.86977	4.26235	4.38998	4.3677
AC006378.2	4.77539	4.14107	5.43438	4.90406	5.01979	5.17255	4.89749	5.27286	4.55106	4.63959	4.84227	5.34892	5.26008	5.92195	4.943	5.77745	4.12941
AC006387.1	3.55091	3.12773	3.1554	2.58774	3.11035	2.58774	4.16357	5.49698	4.09692	2.58774	2.58774	2.58774	3.17472	2.58774	2.58774	3.11774	3.15544
AC006427.1	3.07598	3.51258	2.58774	3.26912	2.58774	2.58774	2.58774	2.58774	2.58774	3.20137	3.15555	3.15026	3.17472	2.58774	3.36979	2.58774	3.15544
AC006435.2	8.4559	8.22836	8.64177	8.24909	7.85786	8.60957	5.79947	5.62854	6.01679	8.42729	8.50314	8.12135	8.83251	7.89818	8.46779	8.31641	8.49129
AC006435.4	3.07598	2.58774	2.58774	2.58774	3.11035	2.58774	2.58774	3.76659	3.94893	2.58774	2.58774	2.58774	2.58774	2.58774	2.58774	2.58774	2.58774
AC006441.1	3.07598	3.12773	3.55888	3.4185	3.11035	2.58774	3.32014	4.38538	4.34525	3.78926	3.15555	3.15026	3.73902	3.13598	3.36979	3.33318	2.58774
AC006441.4	3.07598	3.87505	3.55888	3.74744	3.83561	3.58767	3.61296	4.21415	4.09692	4.14659	3.93778	4.2007	3.86701	4.16295	3.8032	3.63085	3.38557
AC006445.2	2.58774	3.34707	3.55888	3.07176	3.48343	3.17266	2.58774	2.58774	2.58774	3.78926	3.82715	3.5503	3.98073	2.58774	4.10077	3.49584	3.70254
AC006449.1	3.07598	3.12773	3.1554	2.58774	3.48343	2.58774	2.58774	2.58774	3.56741	2.58774	3.15555	2.58774	2.58774	3.13598	3.14408	3.49584	2.58774
AC006449.2	5.08304	5.94743	6.99666	5.56872	5.01979	6.26055	5.62289	5.35167	6.01679	6.76619	6.32974	5.56555	7.72535	4.67496	7.7576	6.56242	6.18619
AC006449.3	3.55091	4.05936	4.62656	3.65091	3.11035	4.25944	4.01002	3.76659	3.28699	4.04008	3.55912	3.5503	4.56124	3.78627	4.10077	4.18964	3.93753
AC006449.5	6.86637	6.585	6.48982	6.57983	6.77857	6.45527	6.84039	6.31184	6.50512	6.3022	6.66219	6.99367	6.60603	6.89373	5.91406	6.49812	6.45925
AC006449.6	8.64317	8.04495	7.45832	7.69009	8.78464	8.18684	9.10778	8.62104	9.33454	7.6799	7.8617	7.44891	8.05056	8.9338	7.21382	7.63602	7.71331
AC006450.1	4.07267	4.59458	4.12932	3.9907	3.61673	4.55514	3.32014	3.76659	3.28699	4.14659	4.84227	4.35306	3.98073	3.78627	4.943	4.66492	4.56676
AC006450.2	6.22489	6.04458	5.61463	6.74566	6.17258	6.76638	5.30751	2.58774	4.95511	6.19689	7.32097	6.46661	6.28819	5.98392	6.32841	6.08974	6.22332
AC006450.3	5.70998	5.68278	5.18936	5.45902	6.18856	5.68345	6.22603	7.91259	8.583	5.09383	6.44413	5.38202	5.05002	5.85714	6.45349	6.62396	7.25951
AC006452.1	5.05214	4.96897	4.7386	5.41259	5.19199	5.43444	4.81511	4.53551	5.14921	4.76863	5.26448	5.67573	5.40766	4.67496	5.4823	5.37543	4.68391
AC006453.2	7.27598	6.7659	6.22317	6.98285	6.9563	6.61187	7.72311	8.48244	7.03648	6.45603	6.53538	7.39433	5.74755	7.19184	6.5406	6.14134	6.52007
AC006453.4	2.58774	2.58774	3.1554	2.58774	2.58774	3.17266	2.58774	2.58774	2.58774	2.58774	3.38573	3.81613	2.58774	2.58774	3.53995	2.58774	2.58774
AC006460.1	2.58774	2.58774	2.58774	3.26912	3.11035	2.58774	2.58774	2.58774	2.58774	2.58774	2.58774	3.15026	2.58774	3.13598	3.14408	3.11774	2.58774
AC006460.2	7.62525	7.44054	8.72771	6.83494	7.35867	7.92651	8.36663	9.11622	8.3481	7.26879	7.25112	7.21693	7.79915	7.63014	7.91747	7.38269	7.41924
AC006466.1	3.07598	3.12773	3.70247	3.5428	2.58774	3.58767	2.58774	2.58774	2.58774	2.58774	3.55912	3.15026	3.41232	3.13598	3.14408	4.50726	3.38557
AC006480.1	3.07598	2.58774	2.58774	2.58774	2.58774	3.17266	2.58774	2.58774	3.28699	3.20137	3.15555	2.58774	3.41232	3.13598	3.36979	3.63085	2.58774
AC006480.2	5.74828	5.60803	6.12846	5.45902	5.74462	5.9431	6.19499	7.14111	6.97159	6.10665	6.72808	6.2544	5.95155	5.78922	6.45349	5.94219	7.31189
AC006486.2	4.56718	4.48118	4.12932	4.40947	4.36736	4.07868	4.89749	4.66963	5.14921	4.33399	4.12969	4.27932	4.74517	4.38071	4.01046	3.74802	4.21432
AC006487.1	3.84548	4.42037	5.3687	4.40947	4.01507	4.61928	4.63299	3.76659	3.56741	4.04008	4.89098	4.87291	4.74517	4.24007	4.18438	4.45001	3.82692
AC006487.2	3.42562	2.58774	3.55888	3.4185	3.48343	3.17266	3.61296	3.43257	3.28699	2.58774	3.38573	3.69273	3.41232	2.58774	3.53995	3.33318	3.55894
AC006504.1	5.38345	6.20427	5.79923	5.03464	7.63269	5.2526	6.37184	6.79947	5.42165	5.43312	6.00642	6.2544	5.50886	5.47898	5.51174	6.76168	6.88591
AC006504.2	3.07598	2.58774	2.58774	2.58774	2.58774	3.17266	3.32014	2.58774	2.58774	2.58774	3.38573	3.15026	2.58774	2.58774	2.58774	2.58774	3.15544
AC006504.3	4.92094	4.28889	4.21422	4.59633	4.01507	4.48759	4.4206	2.58774	3.28699	4.33399	4.73908	4.66735	4.8011	4.31245	4.26235	3.94706	4.29347
AC006504.5	7.35785	6.92652	6.34599	7.42901	7.02874	6.58189	7.38308	8.22037	7.28358	7.0087	6.75361	7.06536	6.77559	7.43129	6.95376	6.31599	6.64814
AC006504.7	3.07598	3.12773	2.58774	3.07176	2.58774	2.58774	2.58774	2.58774	2.58774	2.58774	3.15555	3.15026	3.41232	2.58774	3.36979	2.58774	3.15544
AC006504.8	6.52772	5.29353	5.46609	5.90486	6.10684	5.89485	6.42623	6.05807	6.55035	5.395	5.79984	5.70197	5.44222	6.3078	5.29124	4.45001	5.18949
AC006509.2	2.58774	3.12773	3.1554	2.58774	2.58774	2.58774	3.32014	2.58774	2.58774	2.58774	2.58774	2.58774	3.41232	3.35854	2.58774	2.58774	2.58774
AC006511.1	3.27501	2.58774	3.1554	3.07176	2.58774	2.58774	3.83112	4.21415	3.28699	2.58774	3.38573	2.58774	3.17472	2.58774	2.58774	3.11774	2.58774
AC006511.2	3.75714	3.12773	3.82684	3.26912	3.83561	3.86274	3.32014	5.10019	4.22765	3.78926	2.58774	3.5503	3.17472	2.58774	3.53995	3.11774	2.58774
AC006511.3	6.19764	5.75374	5.46609	5.58966	6.44911	5.32824	6.82027	4.66963	6.17005	6.40027	5.69734	5.94056	5.66273	5.90068	5.70205	5.08459	5.52756
AC006511.4	3.27501	2.58774	3.1554	2.58774	3.83561	3.17266	3.32014	2.58774	3.77683	3.44925	2.58774	3.15026	2.58774	3.66558	3.53995	3.11774	3.38557
AC006511.5	3.07598	3.64989	3.55888	2.58774	3.32289	3.40946	3.32014	2.58774	3.56741	3.63544	3.55912	3.5503	3.73902	3.66558	3.68098	3.11774	3.15544
AC006512.1	3.27501	3.12773	3.70247	3.5428	3.92916	3.58767	3.83112	3.76659	2.58774	3.44925	3.38573	3.15026	3.17472	3.89369	3.14408	3.33318	3.15544
AC006518.1	3.65987	3.64989	3.1554	3.65091	4.01507	3.73513	4.29898	3.43257	3.28699	2.58774	3.82715	4.2007	3.86701	4.44535	4.01046	3.11774	3.15544
AC006518.2	3.84548	3.51258	3.55888	3.5428	3.48343	3.58767	3.61296	2.58774	2.58774	3.63544	3.93778	3.5503	3.41232	2.58774	4.26235	3.11774	3.38557
AC006538.1	7.38814	6.78839	6.47453	7.63658	8.08258	7.41018	8.28842	9.91658	8.17193	6.69086	6.75361	7.64864	6.41366	8.40413	6.11745	6.22339	6.74039
AC006538.3	5.47827	5.29353	4.84177	4.45887	4.73419	4.55514	6.09758	6.19061	7.12862	3.20137	5.4025	5.41434	4.49353	4.77599	5.06927	5.31591	5.98443
AC006539.2	2.58774	2.58774	2.58774	2.58774	3.11035	3.17266	2.58774	2.58774	2.58774	2.58774	2.58774	3.15026	2.58774	2.58774	3.14408	2.58774	3.38557
AC006547.1	7.26949	7.01492	7.12913	7.88624	7.36567	7.08723	7.2542	8.87029	7.38664	7.16144	7.08031	7.99088	7.00876	8.13766	7.70847	8.11758	7.3789
AC006557.1	4.00215	3.87505	3.55888	3.9907	3.48343	4.41617	3.61296	3.43257	4.09692	3.92216	4.43798	3.9259	4.08357	4.31245	3.8032	3.85242	4.43766
AC006557.5	3.42562	2.58774	3.1554	3.65091	3.32289	3.58767	2.58774	4.01332	3.56741	4.04008	3.15555	3.5503	3.73902	3.66558	3.14408	3.33318	3.15544
AC006557.6	4.07267	3.12773	3.38552	2.58774	4.36736	2.58774	2.58774	6.27256	5.64922	4.14659	2.58774	4.91966	2.58774	5.25992	2.58774	4.45001	4.12941
AC006566.1	3.07598	2.58774	3.38552	3.07176	3.11035	2.58774	3.61296	2.58774	2.58774	3.20137	2.58774	3.5503	2.58774	2.58774	2.58774	3.33318	3.15544
AC006581.2	6.15576	7.93365	8.84773	6.26915	5.4291	7.65952	4.29898	4.79111	5.26474	7.6799	7.41978	7.26119	8.79367	5.41985	9.02908	7.7283	7.31189
AC006927.5	3.07598	2.58774	2.58774	2.58774	3.11035	2.58774	2.58774	2.58774	2.58774	3.63544	2.58774	2.58774	3.17472	2.58774	2.58774	2.58774	3.15544
AC006942.1	3.42562	3.64989	3.38552	4.24797	3.48343	3.73513	3.32014	3.76659	4.09692	3.78926	4.12969	3.9259	3.73902	4.62133	4.01046	3.33318	3.82692
AC006946.1	2.58774	2.58774	3.38552	2.58774	2.58774	2.58774	2.58774	2.58774	2.58774	2.58774	2.58774	3.15026	3.41232	2.58774	3.53995	2.58774	2.58774
AC006946.2	6.46068	6.30157	6.10873	6.13442	6.36744	5.98976	5.62289	5.56431	5.98405	6.54438	6.68891	5.94056	6.84072	5.92195	6.20918	6.33086	6.5784
AC006946.3	5.45516	5.00911	4.89048	5.23661	5.70047	5.08752	5.42078	4.66963	5.42165	5.395	5.55768	5.20797	5.57245	5.38931	4.70159	5.12013	5.33479
AC006947.1	3.27501	2.58774	3.1554	2.58774	2.58774	3.17266	2.58774	2.58774	3.77683	2.58774	2.58774	3.15026	2.58774	2.58774	2.58774	2.58774	2.58774
AC006960.1	2.58774	3.12773	3.38552	2.58774	2.58774	3.17266	3.83112	3.43257	3.56741	3.44925	3.15555	3.15026	3.73902	3.13598	3.53995	3.63085	3.15544
AC006960.3	5.02052	3.76899	3.70247	5.52587	5.1257	5.65464	5.66916	6.45896	5.64922	4.33399	4.29377	5.09184	4.90631	5.15419	4.10077	4.26024	3.93753
AC006963.1	3.65987	3.51258	3.38552	4.30425	3.92916	3.58767	2.58774	5.10019	3.28699	3.20137	3.38573	4.35306	3.5911	3.78627	3.36979	2.58774	2.58774
AC006965.1	3.27501	2.58774	3.70247	3.07176	3.11035	3.17266	3.32014	3.43257	3.28699	3.44925	3.38573	3.5503	2.58774	2.58774	3.36979	3.33318	3.38557
AC006970.2	3.65987	2.58774	3.55888	3.4185	3.11035	3.73513	2.58774	2.58774	2.58774	3.44925	3.55912	3.69273	4.08357	3.5264	3.36979	3.94706	3.55894
AC006972.1	3.07598	3.34707	3.55888	3.07176	3.11035	3.17266	2.58774	3.76659	2.58774	3.20137	2.58774	2.58774	3.17472	2.58774	2.58774	3.11774	2.58774
AC006974.1	3.92673	2.58774	3.1554	2.58774	3.11035	3.73513	3.61296	3.43257	2.58774	3.20137	3.38573	2.58774	3.17472	3.13598	2.58774	2.58774	2.58774
AC006974.2	3.55091	3.12773	4.03756	2.58774	3.32289	2.58774	2.58774	2.58774	2.58774	3.92216	3.15555	3.37839	3.41232	3.13598	3.53995	3.74802	3.55894
AC006978.1	8.16923	7.95858	8.2621	7.92733	8.63925	8.19179	8.49247	7.67853	8.20047	7.95506	8.01169	7.66849	7.91834	8.24187	7.9336	7.73943	7.82559
AC006994.1	3.42562	3.64989	3.82684	3.26912	3.11035	3.17266	2.58774	2.58774	3.28699	3.63544	3.70275	3.37839	3.98073	2.58774	3.68098	3.85242	3.15544
AC006994.2	4.52114	4.14107	4.62656	3.91581	4.16907	3.86274	4.16357	3.76659	4.72796	3.78926	4.43798	4.72185	4.42193	4.56535	3.91197	4.97197	4.56676
AC007000.1	6.91717	6.75453	6.00579	7.044	7.2341	6.47173	7.96179	6.98043	7.20113	6.40027	6.10937	6.20059	5.9751	6.97678	6.0194	5.88264	6.32924
AC007000.2	4.52114	3.97116	4.68379	3.74744	2.58774	3.17266	2.58774	3.43257	3.77683	4.04008	2.58774	4.2007	4.26481	3.89369	4.85166	2.58774	4.03765
AC007000.3	2.58774	3.51258	2.58774	3.26912	3.48343	3.17266	2.58774	2.58774	2.58774	3.44925	3.15555	3.15026	3.17472	3.13598	3.36979	2.58774	3.15544
AC007001.1	3.55091	3.34707	3.1554	3.07176	3.11035	3.58767	2.58774	3.43257	2.58774	3.63544	3.82715	3.5503	3.73902	2.58774	3.68098	3.94706	4.03765
AC007014.1	3.27501	3.34707	2.58774	3.26912	3.61673	3.17266	3.32014	3.43257	3.28699	2.58774	2.58774	2.58774	2.58774	3.35854	2.58774	3.11774	3.15544
AC007014.2	3.65987	3.12773	3.55888	3.26912	3.48343	3.40946	3.61296	3.43257	4.09692	2.58774	3.55912	2.58774	2.58774	3.13598	3.14408	4.03395	3.55894
AC007016.1	2.58774	3.12773	3.38552	2.58774	2.58774	3.17266	2.58774	2.58774	3.28699	2.58774	2.58774	2.58774	3.17472	2.58774	2.58774	2.58774	2.58774
AC007029.1	4.07267	3.64989	3.38552	3.5428	4.30486	3.73513	4.01002	4.38538	4.22765	3.44925	3.70275	4.11639	3.17472	3.78627	3.68098	3.85242	4.03765
AC007032.1	3.75714	3.51258	3.70247	3.07176	3.48343	3.17266	3.61296	2.58774	3.28699	2.58774	3.38573	3.37839	3.41232	3.78627	3.68098	3.33318	3.15544
AC007036.1	2.58774	3.12773	3.1554	2.58774	2.58774	3.17266	2.58774	3.76659	3.28699	3.20137	2.58774	2.58774	3.41232	2.58774	3.14408	3.11774	3.15544
AC007036.2	2.58774	3.12773	2.58774	2.58774	3.32289	3.40946	2.58774	5.18925	4.8081	2.58774	3.38573	2.58774	3.41232	3.13598	2.58774	3.49584	2.58774
AC007038.1	6.15576	6.81052	6.44347	6.10588	6.08992	6.14193	6.06357	6.011	6.45842	6.61134	6.55004	6.21875	6.93914	6.04329	6.73767	6.56242	6.80282
AC007038.2	6.44919	6.28581	6.42768	6.33201	6.35336	6.3875	6.6252	6.05807	6.73785	6.23996	6.39622	6.52604	6.36123	6.73572	5.9782	6.48491	6.37939
AC007040.1	4.77539	4.21731	4.3676	4.06073	4.01507	4.1726	4.16357	2.58774	2.58774	5.395	3.93778	4.35306	5.00381	3.78627	4.53182	3.74802	3.82692
AC007040.2	6.892	5.79914	5.84781	5.31479	5.92778	6.35236	7.44999	6.74328	7.63704	6.19689	5.46666	5.77788	6.2112	6.20782	5.32497	5.63987	6.04802
AC007041.1	2.58774	3.12773	2.58774	3.07176	3.11035	2.58774	2.58774	3.43257	2.58774	3.20137	3.15555	3.37839	2.58774	2.58774	2.58774	3.11774	2.58774
AC007066.2	8.49257	8.42006	8.08299	8.37913	8.39447	8.226	8.44082	7.70812	8.24911	8.418	8.31078	8.27157	8.57059	8.24187	8.45668	7.75597	8.0731
AC007098.1	5.80385	5.50171	6.14791	5.74681	5.45607	6.45527	3.61296	2.58774	3.28699	5.67418	6.06908	6.21875	5.9276	5.5357	6.22684	6.37455	5.52756
AC007114.1	6.00653	5.77663	6.08873	5.52587	6.29561	5.73935	7.41022	6.77165	7.50588	5.70546	5.96305	5.28025	6.02105	5.59021	6.1732	5.51392	6.16726
AC007114.2	4.20168	5.55588	5.87149	3.74744	4.48351	4.48759	4.4206	4.38538	4.8081	5.18684	4.98336	4.11639	6.30681	4.24007	5.99895	4.11447	5.06939
AC007126.1	3.07598	3.12773	3.1554	2.58774	3.11035	3.17266	2.58774	3.76659	2.58774	2.58774	3.38573	3.37839	2.58774	2.58774	3.36979	3.74802	3.15544
AC007128.1	2.58774	3.12773	2.58774	2.58774	2.58774	2.58774	2.58774	2.58774	2.58774	3.20137	3.38573	3.15026	2.58774	2.58774	3.14408	3.11774	3.15544
AC007161.1	3.27501	3.34707	3.1554	3.07176	2.58774	3.86274	2.58774	2.58774	3.28699	3.20137	3.15555	3.15026	3.41232	2.58774	2.58774	3.11774	2.58774
AC007182.2	3.42562	3.12773	2.58774	3.4185	3.73246	3.40946	4.29898	4.90228	4.55106	3.20137	3.15555	3.15026	2.58774	3.13598	3.14408	3.49584	3.38557
AC007191.1	7.11863	7.0801	6.99666	6.48358	6.17258	7.32248	6.39929	5.18925	6.71819	7.15025	6.8514	6.45136	7.34999	6.53084	7.52194	7.49206	7.20514
AC007192.1	3.07598	3.12773	3.1554	3.65091	3.32289	3.40946	2.58774	2.58774	2.58774	2.58774	3.15555	3.15026	3.17472	3.5264	2.58774	2.58774	2.58774
AC007193.2	3.75714	3.64989	4.84177	4.40947	4.16907	4.48759	3.61296	2.58774	3.28699	4.49611	4.03791	3.81613	4.34592	3.13598	4.64747	4.11447	4.21432
AC007204.1	2.58774	3.34707	3.55888	3.07176	3.11035	3.58767	2.58774	3.76659	3.28699	2.58774	3.15555	2.58774	3.5911	2.58774	3.14408	2.58774	3.55894
AC007216.1	4.47335	3.64989	5.11048	4.50638	3.73246	3.17266	4.01002	3.76659	3.28699	3.78926	3.55912	3.69273	3.41232	3.78627	3.53995	3.49584	3.38557
AC007216.2	3.65987	3.51258	2.58774	3.83514	3.32289	3.73513	3.83112	2.58774	3.94893	3.92216	3.82715	3.81613	3.5911	3.5264	3.91197	2.58774	2.58774
AC007216.3	4.07267	4.35641	4.7386	3.91581	4.01507	3.97613	4.4206	6.38729	5.14921	4.14659	4.21461	3.69273	4.85475	3.89369	4.10077	4.66492	4.03765
AC007216.4	3.84548	4.84074	4.98285	3.65091	4.01507	4.55514	3.32014	2.58774	2.58774	4.63959	3.93778	4.42258	4.68673	3.66558	4.98642	5.12013	4.62667
AC007218.1	4.139	3.76899	4.12932	3.4185	3.48343	3.40946	3.83112	4.21415	4.09692	2.58774	4.03791	3.15026	2.58774	4.16295	3.68098	2.58774	3.38557
AC007218.2	4.07267	4.35641	4.29337	3.83514	2.58774	3.17266	3.61296	2.58774	3.28699	3.44925	4.73908	3.37839	4.26481	3.78627	4.75355	3.33318	4.12941
AC007220.1	6.85773	5.75374	6.41171	6.14848	5.94674	6.29799	7.69029	8.12489	7.31004	5.70546	6.18668	5.94056	6.30681	6.93586	5.93576	6.63596	6.16726
AC007221.1	6.87497	4.74779	5.22715	5.0654	4.4268	4.99678	4.72724	3.43257	5.02296	5.09383	6.32974	4.77416	5.1799	5.81223	5.39006	3.94706	4.56676
AC007221.2	4.26115	4.21731	4.89048	3.91581	3.11035	3.97613	3.32014	2.58774	4.22765	3.78926	4.21461	3.81613	4.42193	3.89369	4.10077	3.33318	3.15544
AC007224.2	3.92673	3.12773	4.03756	4.45887	4.16907	3.58767	4.89749	4.79111	4.88364	3.78926	3.82715	3.37839	3.5911	4.31245	3.68098	3.49584	3.82692
AC007225.1	3.07598	2.58774	2.58774	3.07176	2.58774	2.58774	3.61296	3.76659	3.28699	2.58774	2.58774	2.58774	2.58774	2.58774	3.36979	3.33318	3.15544
AC007228.1	6.75904	5.35627	6.53471	4.06073	6.97475	6.56666	7.64533	7.96254	7.90334	7.05745	5.77491	5.87312	5.26008	7.08366	5.4215	5.66376	6.31213
AC007229.1	3.27501	2.58774	3.1554	3.4185	3.11035	3.40946	3.32014	4.01332	3.77683	3.20137	3.70275	3.37839	3.41232	3.5264	2.58774	3.33318	3.15544
AC007238.1	3.65987	4.05936	4.12932	3.4185	3.83561	4.1726	3.32014	3.76659	3.77683	3.78926	3.55912	3.15026	3.41232	3.5264	3.36979	3.49584	3.55894
AC007240.2	4.26115	4.35641	4.21422	4.68035	5.05602	3.86274	5.18408	4.01332	4.72796	4.24401	4.73908	4.2007	3.86701	4.38071	4.3355	4.50726	4.3677
AC007249.1	4.31779	3.87505	3.70247	3.5428	3.92916	3.58767	3.83112	2.58774	3.77683	3.20137	4.03791	3.69273	4.26481	3.13598	4.10077	4.11447	3.55894
AC007249.2	5.05214	5.26105	5.33465	4.72039	5.01979	4.48759	6.06357	5.27286	5.91621	4.41772	5.02727	4.77416	5.05002	4.38071	4.70159	5.04808	5.29988
AC007250.1	3.27501	3.12773	2.58774	3.4185	3.32289	2.58774	4.01002	4.01332	4.95511	2.58774	2.58774	2.58774	3.41232	3.5264	2.58774	3.33318	3.38557
AC007255.1	3.07598	3.87505	4.12932	3.65091	2.58774	3.97613	2.58774	4.38538	3.56741	3.78926	3.82715	4.02528	3.98073	3.35854	3.91197	3.94706	3.38557
AC007256.1	3.07598	4.35641	3.93745	3.4185	3.32289	3.17266	3.32014	2.58774	3.77683	3.44925	3.70275	3.37839	3.98073	3.13598	3.91197	5.18855	4.50387
AC007262.1	3.07598	2.58774	2.58774	2.58774	3.11035	2.58774	2.58774	2.58774	2.58774	2.58774	2.58774	2.58774	3.17472	3.5264	2.58774	2.58774	2.58774
AC007262.2	6.68275	6.5978	6.64797	6.31966	6.7359	6.9534	5.42078	4.79111	5.56259	5.79533	6.56455	7.31257	6.80199	6.54454	6.11745	5.66376	5.55724
AC007272.1	3.07598	2.58774	3.55888	3.26912	3.32289	2.58774	2.58774	2.58774	3.28699	3.44925	3.15555	3.15026	3.41232	3.13598	3.14408	3.11774	3.15544
AC007277.1	4.52114	5.00911	5.49709	3.65091	4.36736	5.1307	4.29898	3.76659	4.64255	5.35581	5.11102	4.02528	6.12981	4.44535	6.15486	4.56202	4.12941
AC007278.1	3.27501	2.58774	3.1554	3.4185	2.58774	2.58774	3.32014	2.58774	2.58774	2.58774	3.15555	2.58774	2.58774	3.35854	3.14408	3.74802	2.58774
AC007279.1	2.58774	3.34707	2.58774	2.58774	3.11035	3.17266	2.58774	2.58774	2.58774	3.63544	2.58774	2.58774	3.73902	2.58774	3.36979	3.94706	3.93753
AC007283.2	3.07598	2.58774	3.1554	3.4185	2.58774	3.17266	2.58774	2.58774	2.58774	3.20137	2.58774	3.81613	2.58774	3.35854	3.14408	3.49584	2.58774
AC007285.1	5.85731	5.6583	6.18603	5.56872	6.00214	5.62523	6.19499	5.49698	5.51718	5.85221	5.33521	5.75303	5.90324	5.59021	5.82374	5.61557	5.43452
AC007285.2	3.75714	3.97116	4.50376	3.4185	3.73246	3.58767	2.58774	2.58774	3.28699	3.44925	3.82715	4.02528	3.41232	3.5264	3.53995	4.18964	3.93753
AC007292.1	6.16986	5.47382	5.84781	6.10588	6.15643	5.96662	7.73388	9.01929	8.24911	5.54156	6.24202	6.23669	5.40766	6.19045	5.29124	5.56567	6.14807
AC007292.2	4.42365	4.28889	4.50376	4.86931	4.4268	4.48759	4.53127	5.49698	4.8081	4.56988	4.5042	4.77416	4.49353	4.31245	4.53182	4.03395	4.12941
AC007292.3	3.27501	3.34707	3.1554	3.26912	3.11035	2.58774	3.32014	3.76659	2.58774	2.58774	3.15555	3.15026	3.41232	2.58774	3.14408	3.33318	3.15544
AC007312.1	3.27501	2.58774	2.58774	3.07176	2.58774	2.58774	3.32014	2.58774	2.58774	2.58774	2.58774	2.58774	3.17472	2.58774	3.14408	3.11774	2.58774
AC007314.1	3.27501	2.58774	3.38552	2.58774	2.58774	2.58774	3.32014	2.58774	2.58774	2.58774	3.38573	2.58774	2.58774	2.58774	2.58774	3.11774	2.58774
AC007317.1	2.58774	2.58774	2.58774	3.4185	2.58774	3.40946	2.58774	2.58774	2.58774	3.20137	3.55912	3.15026	2.58774	2.58774	3.36979	3.63085	2.58774
AC007318.1	5.56703	5.35627	5.5571	4.90406	5.19199	4.84802	4.81511	3.76659	4.09692	5.35581	4.5671	4.72185	4.42193	5.35808	4.70159	5.01056	5.43452
AC007318.2	4.95496	4.6477	4.62656	4.90406	4.90482	4.48759	5.47412	5.10019	5.51718	4.41772	4.79169	4.72185	4.90631	4.77599	5.02848	4.38998	4.03765
AC007319.1	3.27501	3.34707	3.38552	2.58774	3.32289	2.58774	3.32014	3.43257	3.56741	3.44925	3.38573	2.58774	3.5911	3.13598	3.36979	3.11774	2.58774
AC007326.1	3.84548	2.58774	4.03756	3.26912	3.83561	3.97613	3.32014	3.43257	3.56741	3.20137	3.70275	3.5503	3.73902	3.66558	3.14408	4.18964	2.58774
AC007326.2	3.07598	2.58774	3.38552	3.07176	2.58774	3.17266	3.32014	3.76659	3.56741	2.58774	2.58774	2.58774	2.58774	2.58774	2.58774	3.33318	2.58774
AC007326.3	2.58774	2.58774	3.1554	2.58774	3.32289	3.17266	2.58774	2.58774	3.28699	3.63544	3.55912	3.15026	3.17472	3.13598	3.14408	3.33318	2.58774
AC007336.1	4.07267	4.84074	5.02675	4.06073	3.92916	4.41617	3.61296	2.58774	4.22765	4.99397	5.2277	4.66735	5.40766	4.16295	5.51174	5.75543	4.8906
AC007336.2	5.43167	8.1655	6.70141	4.18888	5.37353	5.62523	5.57504	6.19061	4.88364	3.20137	6.20537	5.05081	6.17109	8.22502	8.08561	7.00285	5.74906
AC007336.3	3.07598	4.21731	5.15049	3.74744	3.48343	4.25944	2.58774	3.76659	2.58774	4.14659	4.36801	4.02528	4.08357	3.13598	4.89811	5.12013	3.55894
AC007342.1	3.55091	2.58774	2.58774	3.26912	3.11035	3.17266	3.61296	2.58774	2.58774	2.58774	3.38573	3.5503	3.17472	2.58774	2.58774	3.11774	2.58774
AC007342.3	2.58774	2.58774	3.1554	3.26912	2.58774	3.17266	2.58774	2.58774	3.28699	2.58774	2.58774	3.5503	2.58774	2.58774	2.58774	3.11774	3.15544
AC007342.4	3.75714	4.21731	3.55888	3.4185	3.61673	3.73513	2.58774	3.76659	2.58774	4.04008	3.15555	3.15026	4.08357	3.5264	3.14408	2.58774	3.70254
AC007342.5	3.27501	3.97116	3.38552	3.65091	3.73246	2.58774	3.61296	2.58774	3.56741	4.04008	3.15555	3.15026	4.08357	3.13598	2.58774	3.63085	2.58774
AC007342.6	4.47335	4.59458	5.29974	3.83514	3.61673	4.73866	2.58774	3.43257	2.58774	4.82866	3.93778	4.61044	5.00381	3.89369	4.75355	4.26024	4.50387
AC007342.7	7.17534	7.40467	7.33721	7.53918	7.17152	7.53245	6.6709	6.05807	6.65753	7.75562	7.43561	7.72011	7.71152	7.16555	7.3563	7.22522	7.06967
AC007342.8	3.07598	3.97116	3.93745	3.4185	3.11035	3.58767	2.58774	2.58774	2.58774	3.92216	2.58774	2.58774	4.17774	2.58774	2.58774	3.33318	3.15544
AC007342.9	4.85017	4.21731	4.21422	4.63903	5.09131	4.84802	3.83112	4.21415	3.28699	4.56988	4.62702	3.5503	4.34592	4.82372	2.58774	3.63085	3.93753
AC007344.1	3.07598	2.58774	2.58774	3.4185	3.11035	3.17266	2.58774	2.58774	2.58774	2.58774	3.38573	3.15026	3.5911	3.35854	3.14408	2.58774	3.38557
AC007347.1	3.42562	3.34707	3.1554	3.26912	3.11035	3.58767	3.32014	2.58774	2.58774	3.20137	2.58774	2.58774	3.41232	2.58774	3.53995	3.74802	2.58774
AC007349.2	5.22779	6.00652	5.49709	4.24797	3.92916	5.04291	3.61296	2.58774	3.56741	4.99397	5.26448	4.27932	5.74755	4.16295	6.46838	5.22152	5.36883
AC007349.4	3.75714	3.76899	3.55888	3.4185	3.48343	3.17266	3.32014	2.58774	3.56741	3.44925	2.58774	3.15026	2.58774	3.89369	2.58774	3.49584	3.38557
AC007364.1	3.65987	3.12773	3.70247	3.5428	3.32289	3.97613	3.61296	3.76659	3.28699	3.44925	3.38573	3.69273	3.41232	3.5264	3.14408	3.74802	3.38557
AC007365.1	2.58774	3.12773	3.38552	2.58774	2.58774	2.58774	3.32014	2.58774	2.58774	2.58774	3.15555	3.15026	2.58774	2.58774	3.68098	3.11774	2.58774
AC007368.1	4.92094	4.59458	4.93746	4.358	4.58976	4.1726	4.72724	5.00488	4.34525	4.14659	4.62702	4.11639	4.62552	3.78627	4.46978	4.66492	4.62667
AC007370.2	3.55091	3.64989	3.1554	3.26912	3.73246	3.73513	2.58774	2.58774	3.28699	3.20137	3.70275	3.37839	4.08357	3.78627	3.14408	3.11774	2.58774
AC007375.2	3.42562	3.87505	4.29337	3.5428	3.73246	3.86274	3.32014	2.58774	2.58774	3.78926	3.15555	4.11639	4.26481	3.5264	3.68098	4.11447	3.55894
AC007376.1	4.65454	3.34707	4.29337	3.83514	4.36736	4.07868	3.61296	3.43257	3.28699	3.63544	2.58774	3.15026	4.34592	3.66558	3.36979	2.58774	3.55894
AC007376.2	5.74828	5.94743	6.56388	5.15369	4.90482	4.94901	5.88009	4.01332	4.72796	5.395	5.1899	4.48837	5.85323	5.19035	5.51174	4.6145	5.15062
AC007378.1	2.58774	3.34707	3.1554	3.07176	3.11035	2.58774	3.32014	3.43257	3.56741	3.20137	2.58774	2.58774	3.17472	2.58774	2.58774	3.11774	2.58774
AC007382.1	5.74828	7.19382	7.36226	5.92138	5.67786	6.96504	4.01002	4.01332	4.95511	7.06938	6.86317	6.83856	8.02842	6.06254	7.92824	7.2488	6.66168
AC007383.2	6.35383	6.00652	5.3687	6.23005	6.61153	6.45527	6.47863	6.35007	6.59419	6.38118	6.34665	6.4817	5.6032	6.517	5.32497	6.10715	6.24153
AC007384.1	2.58774	2.58774	2.58774	3.07176	2.58774	3.17266	2.58774	2.58774	2.58774	2.58774	2.58774	2.58774	2.58774	2.58774	3.53995	3.11774	3.15544
AC007386.1	3.07598	3.34707	3.70247	2.58774	3.32289	3.17266	2.58774	2.58774	2.58774	2.58774	3.55912	3.15026	3.86701	3.5264	4.3355	3.74802	3.15544
AC007387.1	4.20168	3.87505	4.7912	3.4185	4.23892	4.48759	4.63299	4.21415	4.95511	3.20137	3.82715	3.9259	4.26481	4.31245	4.01046	4.11447	3.82692
AC007388.1	9.04367	8.83519	9.57805	8.64595	8.47431	8.6425	8.97792	8.03437	8.8938	9.19223	8.93444	8.53909	9.67261	8.62253	9.09504	8.84273	9.55852
AC007389.1	5.02052	5.12284	5.33465	4.75924	5.05602	4.48759	6.02873	5.27286	5.56259	5.18684	4.62702	4.2007	5.00381	4.86977	4.89811	4.56202	4.62667
AC007389.3	3.55091	3.12773	3.55888	2.58774	3.32289	2.58774	2.58774	3.43257	3.56741	3.20137	3.38573	3.15026	3.5911	3.13598	3.36979	3.33318	3.15544
AC007389.4	3.07598	3.12773	3.1554	3.07176	3.11035	2.58774	2.58774	2.58774	3.56741	2.58774	3.15555	3.15026	3.17472	3.5264	3.14408	2.58774	2.58774
AC007389.5	5.78557	5.26105	5.22715	5.1249	5.63153	4.41617	7.51393	7.11923	7.42346	5.14113	5.49767	4.91966	5.33584	5.47898	4.53182	3.63085	5.02688
AC007390.1	3.07598	3.12773	2.58774	3.07176	2.58774	2.58774	2.58774	2.58774	2.58774	3.20137	2.58774	2.58774	2.58774	3.13598	2.58774	2.58774	3.15544
AC007390.2	4.81331	5.63339	6.06845	5.3399	5.28575	5.76649	4.16357	4.38538	4.88364	5.54156	5.4025	5.44592	6.30681	5.29342	6.1732	5.99934	5.72321
AC007391.1	3.84548	3.34707	3.93745	3.9907	3.92916	3.73513	4.16357	2.58774	3.94893	3.20137	3.55912	3.37839	3.41232	3.13598	3.53995	3.49584	3.55894
AC007391.2	3.27501	3.12773	3.1554	2.58774	3.32289	2.58774	3.83112	2.58774	2.58774	3.20137	3.38573	2.58774	2.58774	3.13598	3.14408	2.58774	3.15544
AC007394.1	3.07598	2.58774	3.1554	3.26912	2.58774	2.58774	2.58774	3.43257	3.28699	2.58774	2.58774	3.15026	2.58774	2.58774	2.58774	2.58774	2.58774
AC007395.1	4.65454	4.79509	4.93746	4.24797	4.58976	5.50098	4.97505	3.76659	4.64255	5.31548	4.89098	4.48837	3.98073	3.13598	4.59096	3.33318	4.98297
AC007403.1	2.58774	2.58774	2.58774	2.58774	2.58774	2.58774	2.58774	2.58774	2.58774	3.44925	2.58774	2.58774	3.41232	2.58774	3.14408	2.58774	3.15544
AC007405.1	4.31779	4.59458	5.11048	3.9907	4.58976	4.25944	4.53127	4.38538	4.88364	4.70571	4.12969	5.05081	5.00381	4.24007	4.59096	5.12013	4.3677
AC007405.2	3.07598	3.64989	2.58774	3.4185	3.32289	3.58767	2.58774	2.58774	2.58774	3.20137	3.55912	3.15026	3.73902	2.58774	3.14408	3.49584	3.55894
AC007405.3	6.7309	7.19382	6.99666	6.67001	7.03754	7.07655	5.91874	5.91187	5.80791	6.26101	6.70209	7.11446	6.82792	7.00673	6.71291	7.33943	6.90879
AC007406.1	3.07598	2.58774	4.03756	3.07176	2.58774	3.73513	2.58774	2.58774	2.58774	3.20137	3.38573	2.58774	3.17472	3.13598	4.18438	4.18964	4.50387
AC007406.2	3.42562	3.12773	2.58774	3.07176	3.11035	2.58774	2.58774	2.58774	3.28699	2.58774	2.58774	2.58774	3.41232	2.58774	3.91197	3.63085	3.82692
AC007406.3	4.00215	6.06324	6.10873	4.83363	4.77897	5.1307	4.89749	7.14111	5.47023	5.27392	5.528	5.72773	5.80138	4.38071	5.65026	5.40426	5.40207
AC007406.4	4.20168	3.34707	3.55888	3.74744	4.01507	4.84802	4.16357	4.38538	5.02296	4.14659	4.36801	4.42258	4.34592	3.78627	4.40448	5.79912	4.43766
AC007406.5	8.32438	8.55695	7.86097	8.14148	7.99955	8.27816	7.28385	6.05807	7.25662	8.93342	8.62537	8.49904	8.49592	8.06375	8.35663	7.95048	8.19421
AC007423.1	4.81331	4.05936	3.38552	4.06073	4.58976	5.1307	3.83112	4.38538	4.34525	3.63544	4.73908	4.55088	3.86701	4.31245	4.3355	3.63085	4.21432
AC007424.1	3.07598	3.34707	3.1554	3.4185	3.92916	3.73513	3.32014	2.58774	4.09692	2.58774	2.58774	2.58774	2.58774	3.35854	2.58774	2.58774	2.58774
AC007431.1	3.55091	3.76899	4.12932	3.07176	3.92916	3.40946	3.32014	3.43257	4.09692	3.44925	3.38573	3.69273	3.41232	3.13598	3.36979	3.94706	3.93753
AC007431.2	2.58774	3.34707	3.1554	2.58774	2.58774	2.58774	2.58774	2.58774	3.28699	2.58774	2.58774	2.58774	3.17472	2.58774	3.36979	2.58774	3.38557
AC007431.3	3.27501	3.12773	2.58774	2.58774	2.58774	3.17266	3.32014	3.76659	3.77683	3.20137	3.15555	2.58774	3.17472	2.58774	3.36979	3.11774	3.38557
AC007448.1	2.58774	3.12773	2.58774	2.58774	2.58774	2.58774	2.58774	3.43257	2.58774	2.58774	2.58774	3.37839	2.58774	2.58774	2.58774	3.11774	3.15544
AC007448.2	3.42562	3.12773	3.1554	3.4185	2.58774	3.73513	3.32014	3.76659	3.56741	3.44925	3.15555	3.15026	3.5911	2.58774	3.36979	2.58774	2.58774
AC007448.3	4.42365	4.05936	3.93745	3.83514	4.0947	4.61928	5.42078	5.9623	6.36017	3.78926	3.70275	4.66735	3.5911	4.72646	4.18438	4.38998	4.12941
AC007448.4	5.47827	5.60803	6.36271	5.52587	5.74462	6.03493	5.47412	5.62854	5.91621	4.82866	5.84843	4.87291	5.33584	5.71785	5.59649	6.61186	5.61478
AC007485.1	3.27501	3.34707	3.1554	3.26912	3.83561	3.40946	3.32014	4.21415	4.09692	3.44925	3.38573	3.15026	3.73902	3.5264	3.36979	3.33318	3.38557
AC007485.2	9.57235	9.95278	9.39216	9.27741	9.52378	9.54551	10.1535	9.6187	10.0425	9.79542	9.84903	8.95968	9.99994	9.44016	9.79165	9.05793	9.5924
AC007490.1	6.09794	5.12284	5.26392	5.54746	5.76619	5.5331	5.62289	5.62854	6.83231	5.09383	6.57891	5.96235	5.74755	6.13703	4.85166	6.07212	5.11062
AC007493.1	2.58774	3.12773	3.1554	3.07176	2.58774	3.17266	2.58774	2.58774	3.77683	3.20137	3.38573	2.58774	2.58774	2.58774	2.58774	2.58774	2.58774
AC007494.1	3.07598	3.51258	4.98285	2.58774	2.58774	3.17266	2.58774	2.58774	2.58774	3.20137	3.55912	3.9259	4.90631	2.58774	4.53182	3.85242	3.15544
AC007494.2	2.58774	3.64989	3.38552	2.58774	3.11035	3.86274	2.58774	3.43257	2.58774	2.58774	3.70275	3.37839	2.58774	2.58774	3.14408	3.11774	3.15544
AC007494.3	2.58774	3.51258	2.58774	3.07176	2.58774	3.73513	3.32014	2.58774	3.28699	3.44925	3.55912	2.58774	3.5911	3.35854	3.53995	3.74802	4.29347
AC007495.1	4.65454	4.53915	5.06926	4.68035	4.63973	4.89947	4.4206	5.35167	5.51718	4.99397	5.36926	5.56555	5.22058	5.07886	5.4215	5.18855	5.36883
AC007496.1	2.58774	2.58774	2.58774	3.26912	2.58774	2.58774	2.58774	3.43257	2.58774	2.58774	2.58774	3.15026	2.58774	3.13598	3.14408	3.11774	3.38557
AC007496.2	3.42562	3.34707	2.58774	2.58774	2.58774	3.17266	2.58774	3.43257	3.28699	3.20137	2.58774	2.58774	3.41232	2.58774	2.58774	2.58774	3.15544
AC007496.3	2.58774	3.51258	3.55888	3.26912	3.48343	3.40946	3.61296	2.58774	2.58774	3.78926	2.58774	3.15026	2.58774	2.58774	3.14408	3.49584	3.38557
AC007497.1	3.75714	3.87505	3.38552	3.4185	3.32289	3.40946	4.4206	4.01332	4.34525	3.63544	4.36801	3.15026	3.5911	3.13598	3.68098	3.63085	3.70254
AC007513.1	3.07598	2.58774	2.58774	2.58774	2.58774	3.17266	2.58774	2.58774	2.58774	2.58774	3.15555	3.15026	2.58774	2.58774	3.14408	2.58774	3.15544
AC007533.1	2.58774	2.58774	3.38552	2.58774	2.58774	2.58774	2.58774	2.58774	3.28699	2.58774	2.58774	3.15026	3.5911	2.58774	3.14408	2.58774	2.58774
AC007537.1	4.26115	4.42037	4.3676	4.79696	4.58976	4.99678	5.11792	2.58774	4.72796	4.14659	4.79169	4.77416	4.42193	4.86977	4.75355	4.71343	4.84189
AC007537.2	3.07598	2.58774	2.58774	3.07176	2.58774	2.58774	2.58774	3.43257	3.28699	2.58774	2.58774	2.58774	3.17472	2.58774	2.58774	2.58774	3.15544
AC007541.1	7.98745	7.05252	7.2682	7.49612	7.60929	7.20966	7.20853	6.35007	7.05225	7.45302	7.37943	7.56641	7.3853	7.90349	6.95376	7.22522	7.25951
AC007546.1	3.27501	4.21731	5.49709	3.65091	3.92916	4.1726	2.58774	3.76659	3.94893	3.92216	4.03791	4.11639	3.98073	3.13598	4.10077	4.11447	4.12941
AC007546.2	3.07598	2.58774	2.58774	3.07176	3.11035	2.58774	3.32014	2.58774	3.28699	2.58774	3.15555	2.58774	2.58774	3.13598	2.58774	2.58774	2.58774
AC007551.1	3.07598	3.51258	3.1554	3.26912	2.58774	3.17266	3.32014	2.58774	3.28699	3.20137	2.58774	3.15026	3.5911	2.58774	3.68098	2.58774	2.58774
AC007557.3	2.58774	2.58774	2.58774	3.07176	2.58774	3.17266	3.32014	2.58774	2.58774	3.20137	2.58774	2.58774	2.58774	2.58774	3.36979	2.58774	2.58774
AC007559.1	3.27501	3.12773	2.58774	2.58774	2.58774	3.17266	3.32014	2.58774	2.58774	2.58774	3.15555	2.58774	2.58774	2.58774	2.58774	2.58774	3.15544
AC007560.1	2.58774	3.12773	3.82684	2.58774	2.58774	2.58774	2.58774	2.58774	2.58774	2.58774	2.58774	2.58774	3.17472	2.58774	2.58774	2.58774	3.15544
AC007563.1	3.07598	3.12773	3.1554	3.07176	3.32289	2.58774	2.58774	2.58774	3.56741	3.44925	3.15555	2.58774	2.58774	2.58774	3.14408	2.58774	2.58774
AC007566.1	4.31779	5.22778	5.3687	4.24797	4.48351	4.73866	4.16357	4.01332	4.64255	5.09383	5.36926	4.87291	5.54102	4.08028	5.89201	5.34599	5.26406
AC007598.1	3.27501	2.58774	3.55888	2.58774	3.11035	3.58767	3.61296	2.58774	3.28699	3.20137	2.58774	3.37839	3.17472	2.58774	3.14408	2.58774	3.15544
AC007598.2	3.42562	3.64989	3.38552	3.07176	3.61673	3.40946	4.29898	3.43257	3.77683	2.58774	3.15555	3.15026	3.17472	3.13598	2.58774	2.58774	2.58774
AC007598.3	4.42365	3.76899	3.82684	3.74744	4.0947	3.58767	4.4206	4.79111	5.31905	3.20137	3.38573	3.15026	3.73902	3.5264	2.58774	3.49584	4.12941
AC007601.1	4.52114	3.64989	3.82684	3.4185	4.0947	3.97613	3.61296	4.01332	3.77683	3.20137	3.38573	3.15026	4.08357	4.16295	3.36979	3.33318	4.21432
AC007601.2	3.07598	2.58774	2.58774	3.26912	3.11035	3.17266	2.58774	2.58774	2.58774	2.58774	3.15555	2.58774	2.58774	2.58774	2.58774	2.58774	2.58774
AC007608.1	4.81331	5.22778	4.03756	5.15369	4.86419	3.73513	4.89749	4.38538	5.56259	5.64218	6.02761	5.91844	5.33584	5.29342	6.15486	4.38998	5.69688
AC007608.3	5.20004	5.19369	4.7386	5.48166	5.5085	5.2526	5.62289	6.62382	6.17005	4.70571	5.33521	5.75303	4.56124	5.22557	4.40448	4.26024	5.69688
AC007608.4	3.07598	3.12773	2.58774	3.07176	3.11035	3.17266	3.61296	5.56431	4.45242	2.58774	2.58774	3.15026	2.58774	3.13598	3.14408	2.58774	2.58774
AC007610.1	2.58774	2.58774	2.58774	3.07176	2.58774	2.58774	2.58774	2.58774	3.28699	2.58774	2.58774	3.37839	2.58774	3.35854	3.14408	3.33318	2.58774
AC007610.2	3.55091	4.79509	3.82684	4.06073	3.83561	4.07868	2.58774	2.58774	3.28699	4.56988	4.03791	4.2007	4.42193	3.78627	4.59096	4.45001	3.93753
AC007610.4	3.84548	4.59458	4.12932	3.5428	3.61673	3.97613	3.61296	3.43257	3.56741	4.33399	4.73908	3.81613	4.56124	2.58774	5.14734	4.50726	4.68391
AC007611.1	3.75714	4.05936	4.3676	3.65091	4.30486	4.07868	4.4206	4.66963	4.8081	4.33399	4.36801	4.42258	3.73902	4.44535	4.18438	5.54003	4.29347
AC007613.1	4.26115	4.28889	4.3676	4.18888	4.23892	4.41617	4.01002	4.38538	3.94893	4.24401	4.29377	4.35306	4.42193	4.24007	4.53182	3.85242	4.21432
AC007614.1	6.67292	6.5459	6.39556	6.1762	6.6233	6.42179	6.09758	6.90565	6.57244	5.93346	6.7662	6.61079	6.70736	6.37076	6.05944	5.4873	6.24153
AC007614.2	2.58774	3.12773	2.58774	2.58774	2.58774	3.17266	3.32014	2.58774	2.58774	2.58774	3.15555	2.58774	2.58774	2.58774	2.58774	3.33318	2.58774
AC007619.1	3.42562	4.14107	4.56665	3.5428	3.73246	3.86274	3.83112	2.58774	2.58774	4.04008	3.82715	4.02528	4.42193	2.58774	5.02848	4.03395	3.55894
AC007620.3	3.55091	3.34707	3.1554	3.4185	3.48343	3.40946	3.32014	4.01332	3.56741	3.44925	3.55912	3.69273	3.41232	3.78627	3.14408	3.74802	3.38557
AC007621.1	3.07598	2.58774	2.58774	3.07176	2.58774	3.17266	2.58774	3.43257	2.58774	2.58774	3.38573	2.58774	2.58774	2.58774	3.14408	2.58774	2.58774
AC007622.1	3.75714	3.97116	3.70247	3.83514	3.73246	3.17266	2.58774	2.58774	2.58774	3.44925	3.82715	3.37839	3.98073	3.78627	3.36979	4.11447	3.70254
AC007622.2	3.65987	4.69871	4.12932	3.65091	2.58774	4.68035	3.61296	4.01332	3.28699	4.82866	4.62702	4.35306	4.8011	3.5264	5.65026	4.45001	4.56676
AC007637.1	3.84548	3.64989	3.70247	3.4185	3.11035	3.73513	2.58774	4.53551	3.28699	4.56988	3.70275	3.15026	4.42193	3.35854	4.85166	4.80536	4.03765
AC007638.2	3.65987	3.51258	4.03756	3.26912	3.83561	3.86274	3.83112	4.01332	3.28699	3.92216	3.82715	4.11639	3.98073	3.78627	4.18438	3.85242	3.93753
AC007639.1	3.27501	3.34707	4.21422	2.58774	2.58774	3.40946	2.58774	4.21415	4.64255	2.58774	3.15555	3.37839	3.5911	3.13598	3.8032	3.74802	4.03765
AC007655.1	2.58774	2.58774	3.55888	3.26912	3.11035	3.17266	2.58774	2.58774	3.56741	2.58774	3.15555	2.58774	2.58774	2.58774	3.14408	3.33318	3.15544
AC007656.1	3.07598	2.58774	2.58774	3.07176	3.11035	2.58774	2.58774	2.58774	2.58774	2.58774	2.58774	2.58774	2.58774	2.58774	3.14408	3.49584	3.15544
AC007663.1	5.90882	5.79914	5.40192	5.98558	5.78743	6.10009	5.36531	5.10019	5.56259	5.67418	5.96305	6.20059	5.22058	6.19045	5.67639	5.61557	5.87164
AC007663.2	5.08304	5.00911	4.98285	5.48166	5.58361	4.41617	4.89749	6.011	4.09692	5.23107	4.93797	6.06651	4.95595	5.50763	4.98642	4.93223	4.12941
AC007663.3	4.85017	4.48118	4.68379	5.00317	4.48351	4.41617	6.02873	6.05807	6.52792	4.04008	4.5671	3.81613	4.62552	4.56535	4.3355	4.18964	4.21432
AC007663.4	4.77539	5.86461	5.29974	5.50394	4.23892	5.17255	4.16357	4.79111	4.34525	6.08317	5.4025	5.17035	5.47594	5.19035	5.77632	5.59084	5.46623
AC007666.1	4.69608	4.21731	4.56665	3.9907	4.36736	5.04291	4.63299	6.38729	5.56259	4.14659	4.73908	4.02528	4.62552	4.62133	4.46978	4.7602	4.84189
AC007671.1	3.55091	3.76899	4.03756	3.65091	3.92916	4.1726	4.53127	4.01332	3.94893	3.92216	3.70275	3.5503	3.5911	4.08028	3.68098	4.18964	3.70254
AC007681.1	6.23832	5.26105	5.89478	5.6103	5.74462	5.5331	5.99301	5.68996	6.08009	6.57825	6.45975	5.77788	6.41366	5.11705	6.29535	4.50726	5.91784
AC007683.1	3.65987	3.12773	3.82684	3.83514	3.11035	3.17266	4.53127	4.38538	3.77683	2.58774	3.15555	3.15026	2.58774	2.58774	2.58774	3.63085	3.38557
AC007684.1	3.92673	3.87505	4.03756	3.91581	3.83561	3.97613	4.53127	4.90228	4.8081	3.78926	3.82715	3.81613	3.5911	3.78627	3.68098	3.85242	4.43766
AC007686.3	8.46728	8.4485	9.00163	8.35223	8.10783	8.3285	8.12618	7.2458	7.97119	8.084	8.78509	8.15455	8.85469	7.81613	8.7147	8.74125	8.58285
AC007686.4	3.55091	3.34707	3.38552	3.26912	3.48343	3.40946	4.4206	4.21415	3.56741	2.58774	3.38573	2.58774	3.5911	2.58774	3.68098	3.11774	3.55894
AC007687.1	4.20168	4.05936	4.50376	3.65091	4.16907	4.25944	4.53127	4.21415	4.72796	4.14659	4.03791	3.37839	4.68673	4.16295	4.26235	3.74802	3.93753
AC007688.1	3.07598	2.58774	3.1554	3.4185	3.48343	3.58767	2.58774	2.58774	3.56741	2.58774	3.55912	3.15026	3.41232	3.13598	3.14408	2.58774	3.15544
AC007690.1	2.58774	2.58774	2.58774	3.4185	2.58774	3.17266	2.58774	2.58774	2.58774	2.58774	3.15555	2.58774	2.58774	3.13598	3.14408	3.11774	2.58774
AC007728.1	2.58774	3.51258	3.93745	2.58774	2.58774	2.58774	2.58774	2.58774	2.58774	3.63544	3.15555	3.15026	3.98073	2.58774	3.53995	3.49584	3.15544
AC007728.2	3.42562	3.64989	3.70247	3.5428	3.32289	3.40946	3.32014	2.58774	3.28699	3.78926	3.70275	3.15026	3.17472	3.5264	4.18438	4.93223	4.03765
AC007731.2	4.6116	5.41629	6.32908	5.03464	4.58976	5.56449	4.01002	2.58774	3.77683	5.395	4.79169	5.50702	6.49698	4.16295	6.36072	6.14134	4.8906
AC007731.4	3.55091	3.12773	3.1554	3.07176	3.11035	2.58774	2.58774	3.43257	2.58774	2.58774	2.58774	2.58774	2.58774	2.58774	2.58774	2.58774	3.15544
AC007741.1	3.75714	3.34707	3.70247	3.07176	2.58774	3.17266	3.61296	2.58774	2.58774	3.63544	3.38573	3.37839	3.17472	3.13598	3.36979	2.58774	3.70254
AC007743.1	5.25499	6.51923	6.10873	5.63063	5.70047	5.29094	4.29898	5.35167	4.88364	6.035	6.45975	6.43595	5.90324	5.22557	5.99895	5.43249	5.91784
AC007750.1	4.81331	4.88487	4.43755	5.20953	5.01979	5.5331	4.29898	2.58774	4.34525	4.63959	5.69734	6.16355	5.26008	5.11705	4.10077	4.38998	3.93753
AC007751.1	2.58774	2.58774	3.55888	3.07176	2.58774	2.58774	2.58774	2.58774	2.58774	3.20137	2.58774	3.37839	3.41232	2.58774	2.58774	3.11774	2.58774
AC007751.2	3.27501	3.51258	2.58774	3.4185	3.32289	3.17266	4.53127	4.01332	4.45242	2.58774	3.15555	3.37839	2.58774	2.58774	2.58774	2.58774	3.38557
AC007773.1	5.47827	4.53915	4.7912	4.45887	5.1257	4.25944	5.95636	6.38729	6.28177	4.82866	4.84227	5.59391	4.56124	5.15419	4.01046	4.45001	4.3677
AC007780.1	4.73634	4.21731	4.3676	3.74744	4.4268	4.48759	4.63299	4.38538	4.88364	4.49611	4.21461	4.35306	4.62552	4.24007	4.59096	3.85242	4.43766
AC007785.1	4.6116	4.6477	5.18936	4.06073	4.0947	4.68035	4.16357	2.58774	3.77683	5.04482	5.2277	4.77416	5.47594	4.16295	5.32497	4.56202	4.73872
AC007785.2	3.27501	3.76899	3.55888	2.58774	3.83561	3.58767	3.83112	3.76659	3.56741	3.20137	3.15555	3.81613	3.73902	2.58774	3.91197	3.49584	3.38557
AC007785.3	4.95496	4.74779	5.02675	5.48166	5.22396	4.84802	5.66916	5.80528	5.95053	5.60944	4.89098	5.24459	4.85475	4.44535	5.02848	5.08459	4.79132
AC007786.1	6.21133	5.15873	5.6699	5.03464	5.53399	5.08752	5.42078	4.01332	5.26474	4.56988	5.43495	4.72185	5.09471	5.25992	5.14734	5.15477	5.18949
AC007786.2	4.77539	4.21731	4.12932	4.18888	4.30486	4.34034	5.71395	4.66963	5.7308	4.24401	4.43798	4.02528	4.26481	4.62133	4.26235	4.45001	3.38557
AC007786.3	3.65987	2.58774	3.1554	2.58774	3.32289	2.58774	2.58774	2.58774	4.34525	3.44925	3.15555	2.58774	3.17472	3.35854	3.14408	3.33318	3.15544
AC007787.1	2.58774	2.58774	3.1554	2.58774	2.58774	3.17266	2.58774	2.58774	2.58774	2.58774	2.58774	2.58774	3.17472	3.13598	3.14408	2.58774	3.15544
AC007787.2	2.58774	3.12773	3.82684	3.26912	3.11035	3.40946	2.58774	3.43257	2.58774	3.63544	3.38573	3.15026	3.5911	2.58774	3.68098	3.63085	2.58774
AC007790.1	3.42562	3.64989	3.1554	3.07176	3.32289	3.17266	2.58774	3.43257	3.28699	3.44925	3.15555	2.58774	2.58774	2.58774	3.68098	3.63085	3.55894
AC007792.1	3.65987	3.97116	4.29337	3.91581	3.48343	3.58767	3.61296	2.58774	3.28699	3.92216	4.03791	3.9259	4.26481	3.13598	4.01046	4.18964	2.58774
AC007823.1	4.98814	4.48118	4.93746	4.55215	4.94425	5.08752	4.63299	4.21415	5.08755	4.63959	4.21461	4.82446	5.40766	5.64267	3.53995	4.45001	4.3677
AC007834.1	3.27501	2.58774	2.58774	3.07176	2.58774	2.58774	3.32014	2.58774	3.28699	2.58774	3.15555	2.58774	3.17472	3.13598	2.58774	2.58774	3.15544
AC007834.2	3.07598	3.64989	2.58774	3.07176	2.58774	2.58774	2.58774	2.58774	2.58774	3.92216	2.58774	3.15026	3.17472	2.58774	3.68098	3.49584	3.38557
AC007842.1	7.30168	7.33776	8.13233	7.08821	6.63496	7.22909	6.52917	4.90228	5.80791	7.69537	7.51224	6.67777	7.74586	7.14775	8.308	7.7001	7.97373
AC007846.1	2.58774	3.12773	3.1554	2.58774	2.58774	2.58774	2.58774	3.76659	2.58774	3.44925	3.82715	2.58774	3.41232	3.13598	2.58774	3.11774	2.58774
AC007878.1	3.92673	4.48118	4.43755	3.5428	4.0947	3.73513	4.72724	3.43257	3.94893	4.04008	3.82715	4.11639	3.73902	3.13598	4.53182	3.63085	4.03765
AC007879.2	3.27501	3.34707	3.1554	3.07176	3.48343	3.17266	2.58774	4.38538	3.77683	3.44925	3.55912	3.69273	3.41232	3.35854	3.36979	3.33318	2.58774
AC007879.3	3.42562	2.58774	2.58774	2.58774	2.58774	2.58774	2.58774	3.76659	3.28699	2.58774	2.58774	3.37839	3.17472	3.13598	3.14408	3.11774	3.38557
AC007879.4	2.58774	3.12773	2.58774	2.58774	3.11035	2.58774	2.58774	2.58774	2.58774	2.58774	3.38573	2.58774	2.58774	2.58774	2.58774	3.11774	3.38557
AC007881.1	3.42562	3.12773	3.1554	3.4185	3.73246	3.73513	3.32014	2.58774	4.09692	3.44925	2.58774	3.15026	3.86701	3.35854	3.14408	2.58774	3.15544
AC007881.2	2.58774	2.58774	3.1554	2.58774	2.58774	2.58774	2.58774	2.58774	2.58774	3.20137	3.15555	2.58774	2.58774	2.58774	3.14408	3.49584	3.15544
AC007881.3	5.47827	4.14107	5.18936	4.72039	5.19199	4.07868	5.62289	4.21415	5.31905	4.24401	4.84227	3.81613	5.00381	4.82372	4.98642	3.85242	4.03765
AC007899.1	3.42562	3.12773	2.58774	2.58774	2.58774	2.58774	3.32014	2.58774	2.58774	2.58774	2.58774	3.15026	2.58774	2.58774	2.58774	3.11774	2.58774
AC007906.1	3.07598	3.34707	3.38552	2.58774	3.11035	3.17266	2.58774	2.58774	3.28699	2.58774	2.58774	2.58774	3.41232	3.13598	3.14408	3.33318	2.58774
AC007906.2	3.55091	2.58774	2.58774	2.58774	2.58774	2.58774	3.61296	2.58774	2.58774	2.58774	3.15555	2.58774	3.17472	3.13598	2.58774	3.11774	2.58774
AC007919.2	3.27501	3.34707	3.55888	2.58774	2.58774	2.58774	2.58774	2.58774	3.28699	2.58774	3.15555	3.15026	2.58774	2.58774	2.58774	3.11774	2.58774
AC007920.1	3.27501	2.58774	2.58774	2.58774	2.58774	3.73513	2.58774	2.58774	2.58774	3.20137	2.58774	2.58774	2.58774	2.58774	3.14408	2.58774	2.58774
AC007920.2	3.42562	2.58774	2.58774	2.58774	2.58774	2.58774	2.58774	2.58774	2.58774	2.58774	3.15555	3.15026	3.17472	2.58774	2.58774	2.58774	2.58774
AC007922.1	2.58774	2.58774	2.58774	2.58774	2.58774	3.17266	3.32014	3.43257	3.56741	3.20137	3.38573	3.15026	2.58774	3.13598	2.58774	3.11774	2.58774
AC007922.2	3.07598	3.12773	3.1554	2.58774	3.11035	3.17266	3.32014	3.43257	3.28699	2.58774	3.55912	2.58774	3.17472	3.13598	2.58774	3.11774	2.58774
AC007938.1	4.47335	4.14107	3.70247	4.59633	4.16907	4.34034	4.53127	2.58774	4.34525	4.14659	3.93778	4.66735	4.08357	4.16295	4.10077	3.63085	3.93753
AC007938.2	3.65987	3.87505	4.56665	3.5428	3.83561	3.86274	2.58774	3.76659	3.77683	4.49611	4.03791	3.37839	4.62552	3.35854	4.98642	4.32685	4.29347
AC007938.3	6.79572	6.42177	6.29464	6.25623	7.002	6.3875	6.73683	6.27256	6.61562	6.17486	6.08937	5.91844	6.23084	6.69947	5.80023	6.17473	6.34616
AC007950.1	3.27501	2.58774	2.58774	2.58774	2.58774	2.58774	2.58774	2.58774	3.56741	2.58774	3.15555	2.58774	2.58774	2.58774	2.58774	2.58774	3.15544
AC007950.2	4.20168	3.64989	3.38552	3.9907	4.16907	3.97613	4.01002	4.21415	4.09692	3.44925	3.93778	3.37839	3.73902	3.78627	3.91197	2.58774	3.82692
AC007952.2	3.07598	3.64989	3.1554	2.58774	2.58774	3.17266	2.58774	2.58774	2.58774	3.20137	3.15555	2.58774	3.17472	3.13598	3.14408	3.11774	2.58774
AC007952.4	4.139	4.42037	2.58774	3.26912	3.92916	3.40946	4.81511	3.76659	4.8081	3.20137	4.12969	3.15026	4.17774	3.35854	3.53995	2.58774	3.15544
AC007952.6	3.75714	3.12773	3.55888	2.58774	3.48343	2.58774	2.58774	2.58774	2.58774	2.58774	3.70275	2.58774	3.5911	3.35854	3.53995	3.49584	2.58774
AC007953.2	4.139	4.48118	4.03756	4.18888	4.36736	4.07868	5.11792	5.35167	5.14921	4.04008	3.70275	4.11639	3.98073	4.99909	4.10077	3.49584	3.82692
AC007954.1	2.58774	3.34707	3.38552	2.58774	2.58774	3.17266	2.58774	3.43257	2.58774	2.58774	3.15555	2.58774	3.41232	2.58774	3.14408	3.49584	2.58774
AC007956.1	3.07598	3.51258	3.55888	2.58774	2.58774	3.17266	3.61296	2.58774	2.58774	3.44925	3.38573	3.15026	3.17472	2.58774	3.8032	3.11774	3.15544
AC007966.1	5.9747	5.12284	6.20472	6.10588	5.4291	6.24145	6.19499	4.90228	5.56259	5.90689	5.96305	5.56555	5.9751	5.94291	6.0194	5.34599	5.98443
AC007969.1	7.17534	6.62305	6.54937	6.98285	7.46029	6.75301	8.95049	9.57121	8.76598	6.57825	6.75361	6.79098	6.44758	7.01657	6.43844	6.56242	6.93131
AC007991.3	3.27501	2.58774	2.58774	2.58774	2.58774	3.17266	3.32014	2.58774	3.77683	3.20137	3.55912	2.58774	3.17472	2.58774	2.58774	2.58774	2.58774
AC007996.1	7.06711	7.16836	5.6699	7.00609	6.88001	6.48799	6.97387	6.71433	7.24294	7.44389	6.7662	6.71651	6.74868	6.19045	6.96428	5.94219	7.41924
AC007998.3	3.55091	3.51258	3.38552	3.5428	2.58774	3.40946	3.32014	2.58774	3.28699	2.58774	3.70275	3.37839	2.58774	3.35854	2.58774	3.11774	3.55894
AC007998.4	2.58774	2.58774	3.55888	2.58774	2.58774	3.40946	2.58774	2.58774	2.58774	3.92216	3.15555	2.58774	3.41232	2.58774	2.58774	3.33318	3.15544
AC007998.5	3.27501	3.34707	3.38552	2.58774	3.11035	3.40946	2.58774	2.58774	3.56741	3.44925	3.38573	2.58774	3.41232	2.58774	3.8032	3.63085	3.38557
AC008012.1	3.07598	2.58774	2.58774	2.58774	2.58774	3.17266	3.32014	2.58774	2.58774	2.58774	3.15555	3.15026	3.17472	2.58774	2.58774	3.11774	2.58774
AC008013.1	3.42562	4.28889	3.70247	3.74744	4.16907	3.86274	4.01002	4.79111	4.55106	4.04008	3.70275	4.11639	3.86701	3.99101	4.01046	4.03395	3.70254
AC008013.2	2.58774	3.51258	3.1554	3.07176	2.58774	2.58774	2.58774	2.58774	3.56741	2.58774	2.58774	2.58774	3.5911	3.13598	3.14408	3.11774	3.38557
AC008013.3	3.75714	3.51258	4.12932	3.4185	2.58774	3.97613	3.32014	3.43257	3.56741	3.63544	4.21461	3.15026	3.86701	3.35854	4.75355	2.58774	3.93753
AC008014.1	5.70998	5.55588	5.61463	4.86931	5.22396	5.17255	5.75736	4.21415	6.38537	5.18684	5.33521	4.77416	5.44222	4.82372	5.39006	5.59084	6.48998
AC008026.1	3.42562	2.58774	2.58774	3.5428	3.48343	3.40946	3.32014	4.01332	4.22765	3.63544	3.38573	3.15026	3.17472	3.66558	3.14408	3.11774	3.38557
AC008026.3	3.27501	3.64989	3.55888	3.07176	3.61673	3.58767	4.16357	4.21415	3.56741	3.44925	3.38573	2.58774	3.73902	3.78627	3.8032	3.85242	3.38557
AC008033.2	3.55091	4.05936	4.56665	3.4185	3.73246	3.40946	3.83112	2.58774	3.28699	3.44925	2.58774	3.15026	4.08357	3.5264	3.53995	4.66492	3.55894
AC008033.3	2.58774	2.58774	3.1554	3.07176	2.58774	2.58774	2.58774	3.43257	2.58774	3.20137	2.58774	3.15026	2.58774	2.58774	3.53995	3.33318	2.58774
AC008035.1	4.47335	3.87505	3.82684	3.5428	3.83561	3.97613	5.30751	3.76659	5.88102	3.20137	3.82715	3.5503	3.86701	3.99101	3.8032	3.33318	4.68391
AC008038.1	8.17618	7.2022	7.40307	7.07362	7.9631	7.22909	9.31918	10.3055	9.32485	7.20535	6.96496	6.98313	7.16936	7.79344	6.79777	6.88733	7.55579
AC008040.1	10.3922	10.0922	8.45667	10.0109	10.0605	9.9064	10.9941	8.50788	10.8753	10.346	10.0816	8.58155	9.62732	9.25753	9.33838	7.83072	10.3846
AC008040.2	3.42562	3.76899	3.93745	4.12661	3.61673	4.48759	2.58774	2.58774	2.58774	3.92216	3.70275	3.15026	4.26481	3.5264	3.53995	3.11774	3.15544
AC008040.3	6.81371	8.58924	7.38688	6.70833	6.02013	8.2735	6.97387	5.27286	6.65753	8.39925	7.24214	6.52604	9.19736	5.90068	8.83398	6.22339	7.6195
AC008050.1	5.3587	5.88578	6.74022	5.3399	4.86419	5.98976	5.88009	4.01332	5.42165	5.50635	5.84843	5.20797	6.49698	5.64267	5.86962	5.54003	5.61478
AC008056.1	2.58774	2.58774	2.58774	2.58774	2.58774	2.58774	3.32014	3.43257	3.56741	2.58774	2.58774	3.37839	3.5911	3.13598	2.58774	3.33318	3.55894
AC008056.2	4.00215	3.87505	3.55888	3.74744	3.61673	3.40946	4.29898	3.43257	3.56741	2.58774	3.15555	3.69273	3.73902	3.66558	3.53995	4.45001	3.82692
AC008060.1	4.00215	3.87505	2.58774	3.26912	4.0947	3.73513	3.83112	3.76659	3.28699	3.78926	3.70275	3.15026	3.86701	2.58774	3.68098	3.49584	3.55894
AC008060.4	4.95496	4.05936	3.93745	3.91581	5.55902	4.34034	4.81511	4.38538	4.55106	4.76863	3.70275	3.15026	3.86701	4.24007	3.68098	3.63085	4.29347
AC008063.1	3.27501	2.58774	3.1554	3.26912	3.48343	2.58774	2.58774	3.43257	2.58774	3.78926	2.58774	2.58774	2.58774	3.13598	2.58774	3.33318	2.58774
AC008066.1	2.58774	3.34707	3.1554	2.58774	2.58774	3.58767	2.58774	2.58774	3.28699	2.58774	3.82715	3.37839	3.41232	3.35854	3.36979	3.94706	3.15544
AC008067.1	3.07598	3.87505	4.21422	3.65091	3.92916	3.58767	3.61296	3.76659	4.09692	4.04008	4.29377	4.02528	4.17774	3.5264	4.3355	4.66492	4.03765
AC008073.1	3.65987	3.34707	3.70247	3.5428	3.11035	2.58774	3.32014	2.58774	2.58774	3.44925	3.70275	3.37839	3.5911	3.66558	3.68098	3.85242	3.70254
AC008073.2	3.92673	4.35641	4.12932	3.74744	4.01507	4.1726	3.32014	2.58774	3.56741	4.56988	4.03791	3.81613	3.5911	3.66558	3.91197	3.94706	3.82692
AC008073.3	3.27501	2.58774	3.38552	2.58774	3.11035	2.58774	2.58774	3.76659	3.56741	3.44925	3.55912	3.37839	2.58774	3.13598	3.36979	3.49584	3.70254
AC008074.1	5.22779	4.48118	5.15049	4.79696	5.05602	5.1307	4.72724	2.58774	3.28699	4.63959	4.98336	4.66735	5.05002	4.50679	4.70159	3.94706	4.68391
AC008074.2	5.28166	5.0481	5.22715	4.90406	5.31564	5.36455	5.47412	5.27286	5.14921	5.43312	5.26448	4.82446	5.26008	5.22557	5.39006	4.84901	4.73872
AC008079.1	5.90882	6.36293	6.27711	6.14848	5.70047	6.37004	5.5255	5.49698	6.19881	6.76619	6.14855	5.91844	6.37893	5.32613	6.52645	6.12435	6.24153
AC008080.1	4.37187	4.6477	3.82684	4.55215	4.30486	4.1726	4.29898	2.58774	3.77683	5.14113	4.89098	3.9259	4.34592	3.66558	4.59096	3.94706	4.8906
AC008080.2	2.58774	3.34707	3.1554	3.07176	3.11035	3.40946	2.58774	2.58774	2.58774	3.20137	2.58774	2.58774	3.17472	2.58774	3.36979	2.58774	3.15544
AC008080.3	3.27501	3.12773	3.38552	2.58774	2.58774	3.58767	3.32014	2.58774	2.58774	2.58774	2.58774	2.58774	3.17472	3.13598	3.14408	3.11774	2.58774
AC008080.4	4.69608	4.35641	4.12932	4.358	4.48351	4.89947	4.53127	2.58774	4.09692	4.41772	4.5042	4.02528	4.26481	3.99101	4.01046	4.11447	4.93758
AC008083.2	3.27501	3.51258	4.29337	3.26912	3.32289	2.58774	3.83112	3.76659	3.56741	3.44925	2.58774	2.58774	3.17472	3.35854	4.10077	3.85242	3.70254
AC008083.3	3.55091	2.58774	2.58774	3.07176	3.32289	3.17266	3.83112	2.58774	4.09692	2.58774	3.38573	3.37839	3.41232	3.35854	3.14408	3.63085	3.70254
AC008105.1	6.49459	6.31716	6.62048	6.55899	6.57566	6.35236	6.47863	7.0282	6.0488	5.85221	6.02761	7.05533	6.26933	6.46029	6.03956	6.34557	6.39572
AC008105.2	5.08304	4.35641	4.56665	4.90406	5.31564	4.73866	6.16326	7.34338	6.48196	4.76863	4.5042	4.2007	4.85475	4.44535	4.89811	4.18964	4.56676
AC008105.3	5.9747	5.75374	6.1671	6.01663	6.32478	5.89485	6.16326	8.22037	6.81391	5.90689	6.1291	6.95103	6.06556	5.98392	5.99895	6.14134	5.84796
AC008115.1	3.42562	2.58774	2.58774	3.07176	2.58774	2.58774	3.32014	3.43257	3.28699	2.58774	2.58774	3.15026	3.17472	2.58774	2.58774	2.58774	2.58774
AC008115.2	2.58774	3.34707	3.70247	3.65091	3.61673	3.40946	3.61296	4.01332	3.28699	2.58774	3.15555	3.69273	2.58774	3.66558	3.14408	3.49584	3.38557
AC008115.3	4.37187	4.74779	4.93746	3.91581	3.83561	4.73866	3.83112	4.01332	3.94893	5.395	4.43798	4.77416	4.8011	3.99101	4.98642	4.18964	4.43766
AC008115.4	4.95496	5.08599	4.50376	4.93792	5.31564	4.94901	5.91874	6.31184	6.14069	4.70571	5.2277	4.61044	4.90631	5.25992	4.89811	4.7602	5.15062
AC008121.1	3.27501	3.34707	3.1554	3.07176	3.48343	2.58774	3.83112	3.76659	3.28699	2.58774	2.58774	3.37839	2.58774	3.5264	2.58774	2.58774	2.58774
AC008121.2	3.84548	3.51258	3.38552	3.91581	3.83561	3.73513	4.16357	3.43257	4.09692	2.58774	3.38573	3.81613	3.17472	4.16295	3.53995	3.11774	3.15544
AC008121.3	3.07598	2.58774	3.1554	3.26912	3.11035	2.58774	3.32014	2.58774	2.58774	3.44925	3.38573	3.15026	2.58774	2.58774	2.58774	3.33318	2.58774
AC008124.1	10.4993	10.1179	10.5739	10.0042	10.2614	10.0713	10.6605	9.11622	10.2168	10.3977	10.2385	10.356	10.3823	10.1782	10.2594	9.99142	10.1852
AC008125.1	3.07598	2.58774	2.58774	3.07176	3.11035	2.58774	3.61296	4.21415	3.56741	2.58774	3.38573	3.15026	2.58774	2.58774	3.14408	2.58774	3.55894
AC008126.1	3.42562	3.12773	2.58774	3.07176	2.58774	2.58774	2.58774	3.76659	2.58774	2.58774	2.58774	2.58774	2.58774	2.58774	2.58774	2.58774	2.58774
AC008147.1	3.27501	2.58774	3.1554	2.58774	3.11035	3.40946	3.61296	3.43257	3.28699	2.58774	3.15555	2.58774	3.5911	2.58774	2.58774	2.58774	3.38557
AC008147.2	4.81331	5.29353	5.46609	4.40947	4.23892	4.79448	4.4206	4.21415	4.88364	5.54156	4.5042	4.96482	5.80138	4.82372	6.03956	5.08459	4.8906
AC008147.3	3.42562	3.12773	3.1554	3.26912	3.11035	3.58767	4.16357	4.79111	4.09692	2.58774	3.15555	3.15026	3.41232	2.58774	3.14408	2.58774	3.38557
AC008147.4	3.75714	3.76899	3.70247	3.5428	3.32289	3.40946	2.58774	2.58774	3.56741	4.14659	3.15555	3.9259	4.49353	3.35854	3.91197	3.49584	3.15544
AC008154.2	3.07598	2.58774	2.58774	3.26912	2.58774	2.58774	2.58774	2.58774	2.58774	3.44925	2.58774	3.15026	3.17472	3.13598	3.14408	2.58774	3.15544
AC008155.1	3.07598	3.12773	2.58774	2.58774	2.58774	3.17266	2.58774	3.43257	3.28699	2.58774	2.58774	2.58774	2.58774	2.58774	2.58774	3.49584	2.58774
AC008163.1	2.58774	2.58774	2.58774	3.5428	2.58774	2.58774	2.58774	3.43257	2.58774	2.58774	2.58774	2.58774	2.58774	3.13598	2.58774	2.58774	2.58774
AC008171.1	3.42562	2.58774	2.58774	2.58774	2.58774	2.58774	3.61296	3.76659	3.56741	2.58774	3.15555	2.58774	2.58774	2.58774	2.58774	3.11774	3.15544
AC008243.1	4.52114	3.76899	3.82684	4.24797	4.16907	3.58767	3.61296	2.58774	3.77683	3.44925	3.93778	3.69273	3.98073	3.89369	3.36979	3.49584	3.82692
AC008250.1	2.58774	2.58774	2.58774	2.58774	2.58774	2.58774	2.58774	2.58774	2.58774	2.58774	2.58774	2.58774	3.17472	2.58774	3.36979	3.33318	3.38557
AC008250.2	2.58774	2.58774	2.58774	2.58774	3.11035	3.40946	3.32014	3.43257	3.56741	2.58774	3.15555	2.58774	2.58774	3.13598	2.58774	3.11774	2.58774
AC008264.1	4.6116	4.35641	3.38552	3.4185	3.73246	3.97613	4.89749	3.43257	4.09692	3.44925	3.38573	3.15026	3.41232	3.13598	2.58774	3.33318	3.70254
AC008264.2	5.02052	6.585	7.11936	4.55215	4.58976	6.0787	4.29898	3.43257	3.94893	6.75144	4.79169	5.31502	7.59579	4.56535	6.37661	5.98054	4.8906
AC008267.1	3.75714	3.34707	3.70247	3.26912	3.92916	4.61928	2.58774	3.76659	2.58774	3.20137	3.70275	4.48837	3.5911	4.08028	3.14408	3.85242	3.82692
AC008267.2	3.07598	3.12773	3.38552	3.07176	2.58774	2.58774	3.61296	2.58774	3.56741	3.20137	3.15555	3.15026	3.73902	2.58774	3.8032	3.11774	2.58774
AC008267.3	6.0831	6.18739	6.24137	5.85412	6.29561	6.27939	6.09758	5.85958	6.55035	6.21859	6.1291	5.82631	6.32518	5.92195	6.58225	6.40295	6.41187
AC008267.7	3.65987	3.12773	3.38552	3.5428	3.11035	3.40946	3.61296	3.76659	4.09692	3.44925	2.58774	3.15026	2.58774	3.89369	3.14408	3.33318	2.58774
AC008269.1	2.58774	3.64989	3.38552	3.26912	3.11035	3.17266	2.58774	2.58774	2.58774	3.44925	4.12969	4.02528	3.17472	2.58774	3.53995	3.33318	2.58774
AC008269.2	3.27501	3.12773	2.58774	3.07176	2.58774	3.17266	2.58774	2.58774	2.58774	3.20137	2.58774	3.15026	2.58774	3.13598	3.36979	2.58774	2.58774
AC008277.1	3.27501	3.51258	3.55888	3.07176	4.01507	3.40946	3.83112	2.58774	3.28699	3.20137	3.70275	2.58774	3.5911	3.13598	4.26235	3.11774	3.38557
AC008277.2	2.58774	2.58774	3.1554	2.58774	2.58774	3.17266	2.58774	2.58774	3.56741	2.58774	2.58774	3.15026	3.41232	2.58774	2.58774	3.33318	2.58774
AC008278.1	3.07598	3.12773	2.58774	3.26912	3.11035	2.58774	2.58774	2.58774	2.58774	3.20137	3.15555	2.58774	3.17472	3.5264	2.58774	3.11774	3.38557
AC008278.2	3.55091	3.51258	3.1554	3.07176	2.58774	3.40946	3.83112	3.43257	4.09692	3.20137	3.38573	3.15026	3.5911	3.5264	3.36979	3.11774	3.15544
AC008280.1	3.07598	3.12773	3.1554	3.07176	2.58774	3.17266	2.58774	2.58774	2.58774	2.58774	2.58774	3.15026	3.41232	2.58774	3.53995	3.11774	2.58774
AC008280.3	6.79572	6.02568	5.96242	6.14848	7.1953	6.53571	7.17727	6.31184	6.90364	5.54156	6.22381	5.47681	5.50886	6.6241	5.10887	5.51392	5.26406
AC008393.1	7.52526	6.34784	6.1671	6.13442	6.52637	6.31634	6.34384	5.62854	5.64922	6.01029	6.32974	6.20059	7.12826	6.46029	6.49771	6.14134	6.59263
AC008397.2	3.27501	3.12773	3.1554	3.4185	4.0947	2.58774	3.83112	4.90228	4.45242	2.58774	3.15555	3.9259	2.58774	3.5264	3.36979	3.33318	3.15544
AC008403.2	3.42562	2.58774	2.58774	2.58774	2.58774	3.40946	3.32014	2.58774	3.28699	3.20137	3.15555	3.15026	3.17472	2.58774	3.14408	2.58774	2.58774
AC008403.3	4.37187	3.34707	4.29337	4.50638	4.53775	4.07868	5.04838	6.5272	5.60657	4.14659	4.29377	4.48837	3.86701	5.22557	3.91197	4.03395	3.93753
AC008427.1	7.41192	6.33258	6.02698	6.1762	7.17949	6.8567	7.48869	4.66963	5.60657	4.63959	4.29377	4.02528	6.529	5.94291	4.40448	4.66492	6.0686
AC008429.1	6.02218	5.9674	6.20472	5.7281	5.5085	6.1624	6.25641	5.80528	5.42165	6.08317	5.82434	5.75303	6.12981	5.38931	6.63595	6.41694	5.96258
AC008429.2	4.00215	4.35641	4.21422	3.83514	3.61673	3.40946	2.58774	2.58774	3.28699	4.14659	3.38573	3.15026	3.41232	3.89369	3.53995	3.63085	4.29347
AC008429.3	3.07598	3.12773	2.58774	2.58774	2.58774	2.58774	2.58774	2.58774	3.28699	3.20137	2.58774	2.58774	2.58774	2.58774	3.14408	3.11774	2.58774
AC008434.1	2.58774	3.51258	3.1554	2.58774	2.58774	3.58767	2.58774	3.43257	2.58774	3.63544	3.38573	3.37839	3.86701	3.5264	4.18438	3.33318	3.38557
AC008438.1	7.48099	6.92652	6.74022	6.86915	7.10609	6.62662	7.36932	5.7488	6.98809	6.93233	6.82757	6.51141	6.73504	7.19184	6.5685	6.08974	6.5784
AC008438.2	3.42562	3.97116	4.21422	3.65091	3.48343	3.58767	3.32014	4.01332	3.28699	4.14659	3.55912	4.2007	3.98073	3.35854	4.70159	3.85242	3.93753
AC008440.1	3.75714	3.34707	3.1554	2.58774	2.58774	3.40946	2.58774	2.58774	3.77683	3.20137	3.15555	2.58774	3.17472	3.13598	3.68098	3.11774	3.15544
AC008440.3	3.42562	3.34707	3.1554	2.58774	3.83561	3.73513	3.32014	4.01332	3.28699	2.58774	3.38573	3.69273	3.41232	3.5264	3.53995	3.33318	3.70254
AC008443.2	3.27501	3.51258	3.1554	2.58774	3.48343	3.58767	2.58774	3.43257	3.56741	3.20137	3.38573	2.58774	3.73902	3.66558	4.01046	2.58774	3.15544
AC008443.3	4.31779	4.92758	5.89478	4.59633	4.23892	4.73866	4.4206	6.011	4.95511	4.88607	5.06979	5.47681	5.33584	4.95736	4.85166	5.61557	4.68391
AC008443.4	5.89185	5.08599	5.46609	5.28922	5.86933	5.04291	6.02873	5.7488	6.48196	5.14113	5.26448	5.67573	4.56124	5.66818	5.25665	5.08459	5.22728
AC008443.5	4.81331	4.48118	4.7386	4.90406	4.53775	4.73866	5.5255	6.38729	6.01679	5.23107	4.36801	4.82446	4.8011	4.82372	4.40448	4.84901	4.8906
AC008443.6	3.07598	3.87505	5.02675	3.26912	3.11035	3.86274	2.58774	2.58774	3.77683	4.49611	3.55912	4.42258	4.49353	3.5264	4.59096	3.94706	4.3677
AC008467.1	4.47335	4.74779	5.64254	4.55215	4.98255	5.04291	4.29898	5.56431	4.72796	4.94111	4.89098	5.20797	4.85475	5.76583	4.53182	4.93223	4.68391
AC008474.1	3.07598	3.51258	2.58774	2.58774	2.58774	2.58774	2.58774	2.58774	3.56741	3.20137	3.15555	2.58774	2.58774	3.13598	3.36979	3.11774	3.15544
AC008481.1	3.07598	3.12773	3.1554	3.5428	3.48343	2.58774	3.61296	2.58774	3.28699	2.58774	3.38573	3.15026	3.5911	3.66558	3.68098	3.49584	3.38557
AC008481.2	3.92673	4.05936	3.82684	3.74744	3.92916	4.07868	4.01002	3.43257	3.56741	3.78926	3.93778	3.37839	4.17774	3.13598	4.26235	3.74802	4.29347
AC008494.1	3.07598	3.51258	3.38552	3.74744	3.73246	3.58767	3.83112	3.43257	3.77683	3.63544	3.38573	3.37839	4.17774	3.5264	3.8032	2.58774	4.12941
AC008494.2	4.95496	3.76899	5.15049	3.5428	3.83561	4.07868	4.4206	2.58774	4.55106	3.92216	4.29377	4.02528	4.68673	4.86977	4.64747	4.11447	4.21432
AC008494.3	3.84548	3.12773	2.58774	2.58774	3.32289	3.40946	4.29898	4.21415	3.94893	3.78926	3.15555	3.9259	3.86701	3.66558	3.14408	3.49584	3.55894
AC008496.2	2.58774	2.58774	2.58774	2.58774	2.58774	2.58774	2.58774	3.76659	2.58774	2.58774	2.58774	3.37839	2.58774	2.58774	3.36979	2.58774	2.58774
AC008498.1	3.27501	3.12773	2.58774	3.07176	3.32289	2.58774	2.58774	2.58774	2.58774	3.20137	3.38573	3.37839	3.17472	2.58774	3.91197	3.11774	3.82692
AC008507.1	5.56703	5.60803	4.98285	5.15369	5.78743	5.29094	6.39929	5.27286	5.80791	5.70546	5.61523	5.44592	5.6032	5.50763	5.4823	5.25371	5.87164
AC008507.2	2.58774	2.58774	2.58774	3.26912	3.48343	2.58774	3.61296	2.58774	2.58774	2.58774	3.38573	3.37839	3.5911	3.35854	3.36979	3.11774	2.58774
AC008507.3	2.58774	3.12773	3.1554	2.58774	2.58774	3.40946	2.58774	2.58774	3.28699	2.58774	2.58774	2.58774	2.58774	2.58774	3.36979	2.58774	2.58774
AC008514.2	3.07598	3.76899	3.70247	3.26912	3.32289	3.40946	2.58774	2.58774	2.58774	4.04008	3.15555	2.58774	3.17472	2.58774	3.68098	3.11774	3.55894
AC008522.1	2.58774	3.12773	3.1554	2.58774	2.58774	3.40946	2.58774	2.58774	3.28699	3.44925	3.15555	3.15026	2.58774	2.58774	3.14408	3.11774	2.58774
AC008525.1	4.20168	4.42037	5.02675	3.65091	4.23892	4.61928	3.83112	3.43257	3.28699	3.92216	3.82715	3.9259	3.5911	4.44535	4.70159	4.11447	3.70254
AC008526.1	2.58774	2.58774	2.58774	3.26912	2.58774	3.17266	3.32014	2.58774	2.58774	2.58774	3.15555	2.58774	2.58774	3.13598	2.58774	3.11774	2.58774
AC008533.1	3.42562	2.58774	2.58774	2.58774	2.58774	2.58774	4.63299	2.58774	3.77683	2.58774	2.58774	2.58774	3.17472	2.58774	2.58774	2.58774	2.58774
AC008537.2	3.92673	4.84074	5.15049	4.18888	4.0947	4.89947	4.16357	4.53551	4.55106	4.76863	4.03791	3.69273	5.40766	4.24007	5.62363	5.51392	4.68391
AC008537.3	6.64302	6.585	7.04907	6.89429	6.88001	7.12921	7.07916	6.68479	7.50588	6.10665	6.56455	6.65135	6.36123	7.15668	6.45349	7.17688	7.3789
AC008537.4	5.54536	4.6477	4.50376	5.68992	5.78743	5.2526	6.22603	5.35167	5.42165	5.27392	5.3003	5.09184	4.08357	4.77599	4.3355	4.26024	4.73872
AC008543.1	4.95496	5.15873	4.84177	6.23005	4.23892	5.04291	4.72724	3.43257	4.55106	5.31548	4.68427	4.61044	5.66273	4.44535	5.3579	5.12013	4.93758
AC008543.3	3.07598	2.58774	2.58774	3.26912	3.11035	2.58774	2.58774	2.58774	2.58774	2.58774	3.38573	3.69273	2.58774	2.58774	3.36979	2.58774	2.58774
AC008543.4	4.00215	3.12773	3.1554	3.83514	3.48343	3.58767	3.83112	4.53551	4.64255	2.58774	3.70275	3.15026	3.86701	4.31245	3.14408	3.49584	3.38557
AC008543.5	4.07267	4.28889	4.29337	3.9907	4.01507	4.07868	3.61296	2.58774	3.94893	4.14659	3.93778	3.81613	4.8011	3.99101	4.64747	3.85242	3.70254
AC008551.1	3.65987	3.76899	2.58774	3.26912	3.11035	3.40946	4.16357	4.38538	3.77683	3.63544	2.58774	3.37839	3.17472	3.5264	3.36979	3.63085	2.58774
AC008554.1	3.07598	2.58774	2.58774	3.26912	2.58774	3.17266	2.58774	3.43257	2.58774	2.58774	2.58774	3.15026	3.17472	3.13598	2.58774	2.58774	3.15544
AC008555.1	5.33349	5.86461	5.18936	5.3399	5.1257	6.01252	4.63299	4.38538	4.22765	5.27392	5.96305	5.62172	5.47594	4.72646	5.4215	5.01056	5.26406
AC008555.2	7.22989	6.37787	6.85072	6.53785	6.78904	6.7121	5.71395	5.7488	6.11072	6.83777	6.34665	6.30624	7.04235	6.33963	6.99539	5.56567	5.94038
AC008555.3	3.27501	3.12773	3.82684	3.5428	3.48343	3.17266	2.58774	3.76659	3.28699	2.58774	3.15555	3.15026	3.17472	3.66558	3.68098	3.11774	3.70254
AC008555.4	6.95817	6.09983	4.84177	6.14848	6.57566	6.0787	7.48869	5.80528	7.17256	6.17486	5.77491	5.64898	5.54102	6.22497	5.18476	4.32685	5.55724
AC008555.5	6.53859	5.47382	5.18936	5.52587	6.05545	5.65464	6.42623	5.35167	6.69825	5.50635	5.61523	4.87291	5.82754	5.81223	5.32497	4.38998	5.11062
AC008555.6	3.07598	3.12773	3.38552	3.07176	2.58774	3.40946	2.58774	2.58774	2.58774	3.20137	3.55912	3.37839	3.5911	3.13598	2.58774	3.11774	2.58774
AC008555.8	5.52336	5.60803	4.7912	5.50394	5.65489	5.73935	5.75736	5.68996	5.51718	5.60944	5.87211	5.64898	5.33584	5.56322	5.06927	5.40426	5.87164
AC008556.1	4.65454	4.05936	3.82684	3.83514	4.23892	4.07868	4.81511	4.66963	3.56741	2.58774	4.03791	3.5503	3.86701	2.58774	3.68098	3.63085	3.55894
AC008567.1	3.27501	3.12773	3.38552	3.26912	2.58774	2.58774	3.32014	2.58774	3.28699	2.58774	2.58774	3.15026	3.41232	3.13598	2.58774	2.58774	3.15544
AC008567.2	3.55091	3.76899	3.82684	3.65091	3.61673	3.58767	3.32014	3.43257	3.56741	3.63544	3.82715	3.5503	3.41232	2.58774	3.8032	2.58774	3.70254
AC008569.2	3.65987	4.05936	4.03756	3.5428	3.73246	3.73513	4.97505	5.35167	5.88102	4.14659	3.38573	4.11639	4.42193	3.66558	4.80352	3.94706	3.82692
AC008581.2	2.58774	3.51258	2.58774	3.07176	2.58774	3.17266	3.61296	3.43257	3.56741	2.58774	2.58774	3.69273	3.17472	2.58774	3.36979	3.74802	3.15544
AC008592.3	3.07598	3.51258	3.38552	3.07176	2.58774	3.17266	3.32014	2.58774	2.58774	2.58774	2.58774	3.37839	3.17472	3.35854	3.14408	3.49584	3.15544
AC008592.4	2.58774	2.58774	2.58774	2.58774	3.11035	2.58774	3.32014	3.76659	3.28699	2.58774	2.58774	3.37839	2.58774	2.58774	2.58774	3.11774	3.15544
AC008592.5	2.58774	3.12773	2.58774	2.58774	3.11035	3.17266	3.32014	2.58774	2.58774	2.58774	3.70275	3.15026	2.58774	2.58774	3.36979	3.49584	3.38557
AC008608.2	6.0831	5.35627	5.74891	5.28922	6.20435	5.08752	7.43686	7.98689	7.66804	5.18684	5.55768	5.50702	4.90631	5.38931	5.18476	5.37543	5.64268
AC008609.1	3.07598	2.58774	3.1554	3.4185	2.58774	3.73513	2.58774	2.58774	2.58774	2.58774	3.38573	2.58774	3.41232	3.35854	3.14408	2.58774	3.15544
AC008610.1	8.46445	6.62305	7.51897	7.55501	8.02187	7.4521	9.592	10.0351	9.49576	6.73653	7.42772	7.73273	7.33201	8.33905	7.02583	7.11833	6.86266
AC008622.1	3.07598	2.58774	2.58774	2.58774	2.58774	3.17266	3.32014	2.58774	3.28699	2.58774	2.58774	3.15026	3.17472	3.13598	2.58774	3.11774	2.58774
AC008627.1	2.58774	3.12773	2.58774	2.58774	2.58774	3.40946	3.32014	2.58774	3.77683	2.58774	3.38573	2.58774	3.41232	3.13598	3.14408	3.11774	3.38557
AC008629.1	4.07267	3.97116	4.29337	4.358	4.23892	4.25944	4.01002	3.43257	3.94893	3.63544	4.12969	4.02528	3.86701	3.13598	4.3355	4.18964	3.82692
AC008629.2	3.27501	3.64989	3.70247	2.58774	2.58774	3.40946	3.32014	2.58774	2.58774	3.78926	2.58774	3.69273	3.86701	3.66558	2.58774	3.33318	3.15544
AC008632.1	3.07598	3.51258	3.1554	3.07176	3.11035	3.17266	2.58774	2.58774	2.58774	3.63544	3.15555	2.58774	3.17472	2.58774	3.14408	3.49584	3.15544
AC008635.1	3.55091	3.34707	3.82684	3.07176	3.11035	3.17266	3.32014	3.76659	3.28699	3.20137	3.55912	3.37839	3.41232	2.58774	3.14408	3.33318	3.15544
AC008641.1	3.75714	4.14107	3.1554	3.5428	3.73246	3.40946	3.83112	3.43257	4.55106	3.78926	3.55912	3.15026	3.41232	3.35854	3.14408	2.58774	3.70254
AC008649.1	3.75714	4.35641	4.12932	3.74744	3.92916	4.41617	3.32014	4.01332	4.34525	4.56988	3.38573	3.81613	4.17774	4.24007	4.10077	3.63085	4.21432
AC008649.2	2.58774	3.12773	2.58774	3.07176	3.11035	3.17266	3.32014	2.58774	2.58774	2.58774	2.58774	3.5503	3.17472	2.58774	3.36979	2.58774	3.15544
AC008655.2	4.73634	4.35641	4.56665	3.9907	4.53775	4.41617	4.53127	4.53551	4.45242	4.33399	4.5042	4.2007	4.17774	4.56535	4.46978	4.56202	4.3677
AC008659.1	3.84548	3.34707	3.1554	3.07176	3.61673	3.40946	3.83112	2.58774	3.28699	2.58774	3.38573	3.37839	3.5911	3.13598	3.14408	3.49584	3.15544
AC008663.1	2.58774	2.58774	3.1554	3.07176	2.58774	3.73513	2.58774	2.58774	2.58774	2.58774	2.58774	3.15026	3.17472	2.58774	2.58774	3.63085	3.15544
AC008663.2	4.00215	4.96897	5.02675	4.30425	4.23892	4.94901	4.16357	3.43257	4.09692	4.41772	5.02727	3.81613	5.05002	4.38071	5.10887	5.25371	5.18949
AC008663.3	3.07598	3.87505	4.03756	3.9907	3.83561	3.17266	3.61296	2.58774	3.77683	3.63544	4.03791	3.5503	3.41232	3.78627	3.68098	3.94706	3.70254
AC008667.1	4.07267	3.76899	3.93745	3.4185	3.92916	3.58767	4.53127	4.21415	4.72796	3.44925	3.55912	3.5503	3.5911	4.08028	3.91197	4.26024	3.70254
AC008667.2	4.139	4.28889	4.12932	4.75924	4.30486	5.08752	3.61296	2.58774	2.58774	4.04008	4.12969	4.48837	4.74517	3.99101	4.64747	3.94706	3.82692
AC008667.3	3.42562	3.51258	3.82684	3.4185	2.58774	3.17266	2.58774	2.58774	3.56741	3.20137	3.55912	2.58774	4.17774	3.35854	3.53995	3.33318	3.55894
AC008669.1	6.7309	6.96648	5.87149	6.66026	6.76802	6.53571	6.79986	6.95593	7.15806	6.98369	6.81551	6.8959	6.96272	6.68718	6.72535	6.49812	6.75309
AC008676.1	4.95496	5.19369	5.74891	4.79696	4.94425	4.55514	5.57504	5.80528	5.98405	4.49611	5.33521	4.02528	5.66273	5.61669	5.80023	5.18855	5.96258
AC008676.3	5.69043	5.5822	5.87149	5.65067	5.74462	5.08752	5.66916	5.10019	6.19881	5.64218	5.8954	4.66735	4.90631	6.85033	5.06927	5.22152	5.22728
AC008687.4	4.6116	4.53915	4.68379	4.45887	4.68782	5.04291	4.01002	3.76659	4.45242	4.63959	5.06979	4.96482	4.62552	4.31245	4.26235	3.85242	4.50387
AC008691.1	3.84548	3.34707	4.03756	3.74744	3.11035	3.73513	3.32014	2.58774	3.94893	3.44925	3.70275	3.37839	2.58774	3.35854	3.36979	3.94706	3.82692
AC008700.1	3.07598	3.34707	3.38552	2.58774	3.61673	3.58767	2.58774	2.58774	2.58774	2.58774	3.15555	3.37839	3.73902	3.66558	2.58774	3.94706	3.38557
AC008708.1	2.58774	2.58774	3.1554	2.58774	3.61673	3.40946	2.58774	3.76659	2.58774	2.58774	3.38573	2.58774	3.17472	2.58774	3.36979	2.58774	2.58774
AC008708.2	6.0831	5.38661	4.3676	5.52587	5.55902	5.5331	5.24718	6.49348	5.95053	4.56988	4.79169	5.41434	4.95595	4.99909	4.46978	5.61557	4.62667
AC008728.1	2.58774	2.58774	2.58774	2.58774	2.58774	3.40946	2.58774	2.58774	2.58774	2.58774	2.58774	3.15026	3.17472	2.58774	2.58774	3.11774	3.15544
AC008731.1	4.26115	5.15873	6.20472	3.83514	4.16907	4.61928	3.32014	3.43257	4.22765	4.94111	4.73908	4.77416	6.04348	3.66558	5.70205	5.75543	4.79132
AC008734.1	3.65987	3.34707	4.43755	3.65091	2.58774	3.86274	3.32014	3.76659	3.28699	3.44925	3.93778	3.9259	4.42193	3.35854	4.18438	3.94706	3.82692
AC008734.2	3.75714	3.51258	2.58774	3.07176	3.61673	3.40946	3.32014	3.76659	3.28699	3.44925	3.55912	3.15026	3.17472	3.5264	3.53995	3.11774	3.38557
AC008735.1	4.92094	5.0481	4.98285	5.20953	4.63973	5.43444	5.24718	5.27286	4.88364	5.60944	5.4025	4.61044	5.54102	4.72646	5.22118	4.7602	4.84189
AC008735.2	8.66311	8.34641	9.28066	8.93485	8.29171	8.79347	7.92466	7.53727	6.97159	8.22914	8.86608	8.64965	8.80673	8.77212	8.79629	8.71049	8.65551
AC008735.4	5.20004	5.12284	5.33465	5.23661	5.19199	5.71168	5.36531	5.68996	5.80791	5.54156	5.46666	5.50702	5.29848	5.03957	5.3579	5.01056	5.40207
AC008736.1	5.60938	6.22096	6.27711	5.88815	5.90856	5.68345	6.69321	7.2458	6.48196	5.54156	5.84843	5.47681	5.99826	6.25869	5.67639	5.54003	5.52756
AC008736.2	5.28166	3.51258	3.93745	4.83363	5.15925	5.29094	5.36531	4.38538	4.88364	4.41772	4.43798	4.27932	3.17472	5.32613	3.36979	3.33318	3.70254
AC008737.1	3.07598	3.51258	3.55888	3.65091	3.48343	3.40946	2.58774	2.58774	2.58774	3.92216	3.82715	3.15026	4.34592	3.13598	4.75355	3.94706	3.38557
AC008737.2	3.07598	3.34707	2.58774	3.4185	3.32289	3.17266	2.58774	2.58774	3.28699	3.20137	2.58774	3.37839	3.5911	2.58774	2.58774	2.58774	3.15544
AC008738.1	3.84548	4.42037	5.15049	3.74744	3.61673	3.86274	3.83112	2.58774	3.28699	4.04008	3.93778	4.2007	4.85475	4.08028	4.89811	4.56202	4.03765
AC008738.2	3.27501	3.12773	3.55888	2.58774	3.32289	3.17266	2.58774	4.38538	3.28699	3.63544	3.55912	3.81613	3.5911	3.35854	3.53995	3.49584	2.58774
AC008738.4	3.84548	3.34707	3.55888	3.91581	3.73246	3.73513	3.61296	4.21415	4.09692	3.63544	4.03791	4.11639	2.58774	3.13598	3.8032	3.33318	3.55894
AC008739.2	5.28166	4.21731	4.21422	4.63903	4.4268	4.41617	5.04838	4.21415	4.72796	3.92216	4.12969	4.42258	4.08357	4.95736	3.91197	3.74802	3.93753
AC008739.5	2.58774	2.58774	2.58774	3.26912	2.58774	2.58774	2.58774	2.58774	3.56741	3.20137	2.58774	3.37839	3.5911	2.58774	3.68098	2.58774	3.38557
AC008742.1	5.65049	5.35627	6.08873	5.00317	5.67786	6.50408	5.18408	5.10019	5.60657	6.15249	5.69734	6.20059	4.95595	5.11705	4.89811	5.15477	5.55724
AC008743.1	3.55091	3.87505	3.70247	3.5428	3.73246	3.97613	3.61296	3.43257	3.28699	3.92216	3.38573	3.69273	4.17774	3.5264	3.91197	3.49584	3.93753
AC008745.1	2.58774	2.58774	3.1554	3.07176	3.32289	3.58767	3.32014	2.58774	3.28699	2.58774	2.58774	2.58774	3.17472	3.13598	2.58774	2.58774	2.58774
AC008747.1	3.07598	2.58774	3.38552	3.26912	3.48343	2.58774	2.58774	4.21415	3.28699	3.20137	3.15555	3.15026	3.17472	3.13598	3.14408	2.58774	3.70254
AC008750.1	3.07598	2.58774	2.58774	2.58774	3.11035	2.58774	2.58774	2.58774	2.58774	3.20137	3.38573	3.37839	2.58774	2.58774	3.14408	3.33318	2.58774
AC008750.2	3.27501	3.12773	2.58774	2.58774	3.11035	2.58774	2.58774	2.58774	3.28699	3.63544	3.15555	2.58774	2.58774	3.35854	2.58774	3.33318	3.15544
AC008750.3	3.42562	3.34707	3.1554	3.07176	3.11035	3.58767	3.32014	3.76659	3.56741	2.58774	3.15555	3.15026	3.41232	3.13598	3.36979	3.49584	3.15544
AC008750.5	3.92673	3.87505	3.55888	3.65091	3.73246	3.86274	2.58774	2.58774	3.56741	3.92216	3.70275	3.69273	3.86701	3.35854	4.01046	3.63085	3.55894
AC008750.7	3.07598	2.58774	3.1554	2.58774	2.58774	3.17266	2.58774	2.58774	2.58774	2.58774	3.15555	2.58774	3.17472	2.58774	3.14408	2.58774	2.58774
AC008750.8	3.07598	3.12773	3.55888	3.07176	2.58774	2.58774	3.61296	3.43257	3.28699	2.58774	3.15555	2.58774	3.17472	2.58774	3.14408	2.58774	2.58774
AC008751.2	3.42562	3.34707	3.38552	3.4185	3.48343	3.40946	2.58774	3.76659	3.28699	2.58774	3.38573	3.9259	3.17472	3.99101	2.58774	3.49584	2.58774
AC008752.1	2.58774	2.58774	2.58774	2.58774	2.58774	2.58774	2.58774	3.76659	3.28699	3.20137	2.58774	2.58774	3.41232	2.58774	3.36979	2.58774	2.58774
AC008752.2	6.25163	6.18739	5.5571	5.81925	6.18856	5.59519	6.47863	5.56431	6.41014	5.47021	6.27776	6.04628	5.66273	6.02377	5.62363	5.68724	5.61478
AC008752.3	4.56718	5.38661	5.6699	4.86931	5.25521	5.29094	4.01002	4.21415	4.64255	5.23107	5.06979	5.34892	5.40766	4.72646	5.93576	5.63987	5.26406
AC008758.2	3.55091	3.51258	3.93745	3.07176	3.11035	3.86274	3.32014	2.58774	2.58774	3.78926	4.21461	3.81613	4.08357	3.5264	3.53995	3.74802	3.70254
AC008758.4	3.07598	3.64989	3.70247	3.74744	3.92916	3.40946	4.53127	4.79111	4.34525	3.20137	3.82715	2.58774	2.58774	3.78627	3.14408	3.11774	3.82692
AC008758.6	3.65987	4.74779	4.29337	3.74744	3.48343	4.34034	3.32014	3.43257	2.58774	3.20137	4.12969	4.02528	4.49353	4.38071	4.3355	4.6145	4.03765
AC008759.2	5.72926	4.74779	5.02675	5.9377	5.58361	5.36455	5.66916	5.10019	5.51718	4.82866	5.3003	4.77416	4.56124	5.96356	4.40448	4.84901	4.12941
AC008759.3	4.00215	2.58774	2.58774	3.4185	3.83561	2.58774	4.16357	2.58774	3.28699	3.63544	3.55912	3.37839	3.41232	3.35854	3.8032	2.58774	2.58774
AC008760.1	5.40777	5.6583	5.64254	4.86931	4.4268	5.17255	4.81511	2.58774	4.88364	5.50635	5.33521	5.05081	5.82754	4.77599	5.45223	5.34599	5.33479
AC008760.2	3.07598	3.76899	3.55888	3.26912	3.83561	3.86274	3.32014	2.58774	3.56741	3.44925	3.38573	3.37839	3.5911	3.99101	3.14408	3.94706	3.15544
AC008761.2	4.73634	4.92758	4.84177	4.45887	4.16907	4.34034	6.86024	8.01082	7.50588	4.63959	5.15103	4.27932	5.37222	5.32613	4.80352	4.18964	4.43766
AC008761.3	4.00215	4.59458	6.41171	4.24797	4.16907	4.68035	4.63299	4.53551	3.28699	4.33399	4.5671	4.27932	5.47594	3.99101	5.82374	5.46017	4.50387
AC008763.1	4.56718	3.97116	5.40192	4.63903	3.92916	4.89947	3.32014	3.43257	3.28699	4.24401	4.73908	4.72185	5.09471	4.31245	4.40448	5.12013	5.02688
AC008763.2	3.75714	4.05936	3.70247	4.18888	3.32289	3.40946	4.29898	5.42622	5.56259	3.92216	3.55912	3.81613	3.5911	3.89369	3.91197	3.63085	4.84189
AC008764.10	2.58774	2.58774	3.1554	3.07176	2.58774	2.58774	2.58774	4.01332	3.28699	3.44925	3.38573	2.58774	3.17472	3.13598	3.36979	3.11774	2.58774
AC008764.2	6.62273	7.33776	7.14847	6.4946	5.78743	6.83147	4.29898	2.58774	3.77683	7.2995	6.97584	6.23669	6.96272	5.64267	7.26573	6.69448	7.25059
AC008764.6	7.30168	6.34784	6.04787	7.35258	7.46682	7.03298	7.88654	8.39421	8.34171	6.91919	6.81551	7.02483	6.73504	7.40158	6.48312	6.33086	6.87433
AC008764.8	6.95817	6.51923	7.32876	7.10265	6.69191	6.89373	6.1308	4.38538	5.76989	7.05745	6.81551	6.90709	6.78885	6.44575	6.87789	6.65965	6.6751
AC008764.9	3.92673	4.53915	4.21422	4.358	4.36736	3.97613	2.58774	3.76659	3.28699	4.56988	4.62702	4.2007	4.56124	4.08028	4.59096	3.94706	4.56676
AC008770.2	3.27501	3.34707	3.38552	3.26912	3.32289	3.40946	3.32014	2.58774	3.28699	4.14659	3.15555	2.58774	2.58774	3.5264	3.53995	3.11774	3.15544
AC008770.3	4.20168	4.59458	5.11048	3.65091	3.83561	4.41617	2.58774	2.58774	2.58774	4.88607	4.84227	4.35306	4.95595	4.24007	4.64747	4.32685	4.03765
AC008771.1	6.92547	7.3529	7.0695	6.70833	6.83019	6.76638	7.48869	7.60177	7.65778	7.21612	6.7662	6.62444	7.41975	6.44575	7.29933	6.94625	6.74039
AC008781.1	3.55091	3.64989	3.55888	3.26912	3.32289	3.73513	2.58774	3.43257	3.56741	4.04008	4.12969	3.5503	2.58774	4.24007	3.68098	3.85242	4.03765
AC008781.2	2.58774	3.34707	3.1554	3.4185	3.11035	3.17266	3.32014	3.43257	3.28699	3.63544	3.15555	2.58774	2.58774	3.13598	2.58774	3.11774	3.38557
AC008781.3	3.55091	3.87505	3.82684	3.65091	3.92916	3.58767	3.32014	3.43257	3.28699	2.58774	3.70275	3.9259	3.86701	3.13598	3.68098	3.85242	3.70254
AC008799.1	3.42562	3.12773	3.1554	2.58774	2.58774	3.17266	3.83112	2.58774	3.56741	3.44925	3.38573	3.15026	3.17472	2.58774	3.14408	3.11774	2.58774
AC008799.2	2.58774	3.12773	3.1554	2.58774	3.11035	3.17266	2.58774	2.58774	2.58774	2.58774	3.38573	2.58774	2.58774	2.58774	3.14408	3.49584	3.15544
AC008805.1	2.58774	3.34707	3.1554	3.4185	3.32289	3.17266	2.58774	2.58774	2.58774	3.20137	3.15555	3.15026	3.17472	3.13598	3.36979	3.49584	3.15544
AC008805.2	3.84548	3.76899	2.58774	3.5428	3.61673	3.17266	3.61296	2.58774	2.58774	3.20137	2.58774	3.15026	2.58774	3.35854	3.14408	3.11774	3.38557
AC008806.1	4.47335	3.87505	4.43755	4.30425	4.0947	4.48759	4.01002	4.90228	4.22765	4.14659	4.12969	4.35306	4.68673	3.89369	4.85166	4.32685	4.43766
AC008808.1	3.65987	3.76899	4.21422	3.83514	3.61673	4.07868	5.36531	2.58774	4.09692	4.14659	3.93778	4.87291	4.26481	3.99101	4.3355	4.03395	3.55894
AC008808.2	5.78557	5.44535	5.46609	6.1762	6.20435	5.9431	5.42078	3.76659	5.20819	5.73606	6.22381	6.42036	5.90324	5.96356	5.93576	5.34599	6.25951
AC008813.1	3.07598	2.58774	2.58774	3.26912	3.32289	3.17266	3.32014	2.58774	2.58774	2.58774	2.58774	2.58774	3.73902	3.13598	2.58774	3.11774	2.58774
AC008817.1	2.58774	2.58774	2.58774	2.58774	3.11035	3.17266	2.58774	2.58774	3.56741	2.58774	2.58774	2.58774	2.58774	2.58774	3.14408	3.11774	2.58774
AC008840.1	3.07598	3.64989	3.55888	3.5428	2.58774	3.40946	3.32014	3.43257	3.56741	3.20137	3.55912	3.37839	3.41232	3.35854	3.14408	3.11774	3.38557
AC008852.1	2.58774	3.12773	3.1554	2.58774	2.58774	3.17266	2.58774	2.58774	2.58774	3.20137	2.58774	3.15026	3.17472	2.58774	3.36979	2.58774	2.58774
AC008870.2	5.05214	5.22778	5.72307	5.0654	4.90482	4.94901	5.5255	4.90228	5.64922	5.27392	5.43495	4.48837	5.66273	4.67496	5.51174	5.31591	5.52756
AC008870.3	2.58774	3.51258	3.1554	2.58774	3.11035	2.58774	2.58774	2.58774	2.58774	3.20137	3.15555	2.58774	2.58774	3.35854	3.36979	2.58774	3.15544
AC008870.4	3.92673	4.48118	4.3676	4.06073	4.01507	4.34034	4.16357	4.21415	4.22765	4.76863	4.03791	3.15026	4.49353	4.86977	4.46978	4.03395	4.29347
AC008875.1	3.42562	3.76899	2.58774	3.74744	4.16907	3.58767	4.29898	4.21415	3.77683	3.63544	3.70275	3.37839	3.17472	3.66558	2.58774	3.11774	2.58774
AC008878.1	3.65987	3.34707	3.55888	3.4185	2.58774	3.86274	3.61296	4.21415	4.64255	2.58774	3.15555	3.15026	3.86701	3.89369	2.58774	3.11774	3.38557
AC008892.1	2.58774	3.34707	3.38552	2.58774	2.58774	3.17266	2.58774	2.58774	2.58774	2.58774	2.58774	2.58774	3.17472	2.58774	2.58774	2.58774	3.15544
AC008894.2	3.07598	3.87505	3.93745	3.91581	2.58774	4.68035	3.32014	2.58774	2.58774	4.14659	3.70275	3.37839	3.98073	3.5264	4.18438	3.49584	3.55894
AC008894.3	5.9747	5.29353	6.62048	5.80148	6.12356	6.12117	6.06357	5.9623	6.11072	5.27392	6.0485	5.96235	6.10872	6.41623	5.72724	5.82047	5.67004
AC008895.1	3.55091	4.35641	3.82684	3.91581	4.01507	3.17266	3.83112	4.38538	4.22765	3.63544	4.68427	3.69273	3.41232	3.66558	5.39006	5.04808	4.43766
AC008897.2	3.07598	2.58774	2.58774	2.58774	2.58774	2.58774	2.58774	2.58774	2.58774	2.58774	3.15555	2.58774	2.58774	3.35854	2.58774	3.11774	3.15544
AC008897.3	5.20004	4.79509	4.50376	5.09547	5.25521	5.1307	5.88009	6.95593	5.88102	4.76863	4.98336	5.13166	4.34592	5.78922	4.10077	4.66492	4.68391
AC008906.1	3.55091	4.6477	4.89048	4.06073	3.48343	4.07868	3.32014	2.58774	3.56741	3.63544	3.70275	4.02528	4.49353	3.99101	4.70159	4.32685	3.15544
AC008906.2	3.55091	3.87505	3.38552	3.65091	3.11035	3.40946	3.32014	4.38538	3.94893	3.63544	3.55912	3.37839	3.86701	3.78627	3.14408	3.49584	3.70254
AC008915.1	2.58774	3.34707	3.38552	3.07176	3.32289	2.58774	3.83112	4.21415	4.22765	3.20137	3.70275	3.5503	3.17472	3.5264	3.36979	3.63085	3.15544
AC008915.2	4.6116	3.97116	4.21422	4.79696	4.63973	4.73866	6.02873	6.42357	6.28177	4.24401	4.12969	3.69273	3.86701	4.50679	4.40448	4.11447	4.3677
AC008937.1	3.07598	2.58774	2.58774	2.58774	2.58774	2.58774	2.58774	2.58774	2.58774	2.58774	2.58774	3.37839	3.41232	3.13598	3.14408	3.49584	2.58774
AC008937.2	2.58774	2.58774	3.1554	2.58774	2.58774	3.40946	2.58774	2.58774	3.28699	2.58774	2.58774	2.58774	3.17472	2.58774	3.36979	3.11774	2.58774
AC008937.3	3.65987	4.21731	4.21422	3.91581	4.16907	4.41617	3.61296	2.58774	4.22765	4.24401	3.70275	3.9259	4.85475	3.66558	4.943	4.11447	3.93753
AC008938.1	4.42365	3.97116	5.43438	3.26912	3.48343	4.73866	3.32014	2.58774	3.77683	4.24401	3.55912	2.58774	6.99739	3.66558	6.0194	4.80536	4.03765
AC008940.1	3.07598	2.58774	2.58774	2.58774	2.58774	3.17266	2.58774	2.58774	2.58774	3.20137	3.15555	3.15026	3.41232	2.58774	3.14408	3.11774	3.15544
AC008946.1	5.25499	5.12284	4.43755	5.1249	5.86933	5.08752	6.50412	5.35167	6.75725	5.47021	5.77491	4.66735	5.22058	5.83486	5.25665	4.56202	5.26406
AC008957.1	2.58774	3.87505	3.82684	3.07176	2.58774	3.17266	2.58774	3.76659	2.58774	3.20137	3.15555	3.5503	4.08357	2.58774	4.64747	3.74802	2.58774
AC008957.2	3.07598	3.12773	3.1554	3.07176	3.11035	2.58774	2.58774	4.21415	3.56741	3.20137	3.15555	3.5503	3.17472	3.35854	2.58774	2.58774	2.58774
AC008957.3	3.65987	5.6583	5.91769	4.30425	2.58774	5.1307	2.58774	2.58774	3.28699	5.73606	5.82434	5.82631	6.28819	2.58774	7.26573	6.90724	5.06939
AC008966.1	6.51676	6.40728	6.1671	6.67968	6.59967	6.18258	6.77916	6.19061	6.25465	6.26101	6.4752	6.56904	6.12981	6.19045	6.05944	5.79912	6.12861
AC008966.2	5.33349	5.12284	4.98285	4.97094	5.5085	5.2526	5.79947	5.56431	6.14069	4.24401	5.36926	5.28025	4.74517	5.41985	5.02848	5.12013	5.26406
AC008969.1	9.56972	9.51734	9.84681	9.40354	9.30839	9.44748	9.65	9.03104	9.35054	9.58546	9.53176	9.6779	9.93451	9.3044	9.88576	9.15873	9.2499
AC008972.1	3.27501	3.12773	3.1554	3.4185	2.58774	3.17266	3.83112	2.58774	2.58774	2.58774	2.58774	2.58774	3.17472	2.58774	3.53995	2.58774	3.70254
AC008972.2	3.42562	3.12773	3.1554	3.26912	3.11035	3.17266	3.61296	3.76659	3.28699	3.44925	3.38573	3.37839	3.41232	3.13598	3.91197	3.49584	3.38557
AC008982.2	3.75714	4.92758	4.84177	3.65091	3.61673	4.48759	4.29898	4.66963	4.22765	4.76863	4.73908	4.2007	4.90631	4.08028	5.4215	4.45001	4.73872
AC008985.1	3.65987	3.34707	3.70247	3.26912	3.48343	3.40946	3.32014	2.58774	3.56741	3.44925	3.15555	3.37839	3.41232	3.13598	3.36979	3.33318	3.82692
AC008991.1	3.27501	3.87505	3.93745	3.26912	3.11035	3.58767	3.32014	3.43257	2.58774	2.58774	3.70275	3.5503	3.5911	3.5264	3.36979	3.94706	3.15544
AC008991.2	3.42562	2.58774	2.58774	3.4185	3.73246	3.58767	2.58774	2.58774	2.58774	3.20137	3.82715	3.81613	3.17472	2.58774	3.68098	3.63085	3.55894
AC008992.1	4.37187	4.59458	4.3676	4.40947	4.30486	4.25944	3.61296	3.76659	3.77683	3.92216	4.36801	4.48837	4.68673	4.50679	4.3355	4.89127	4.84189
AC008993.1	3.07598	3.34707	3.82684	3.26912	2.58774	3.17266	2.58774	2.58774	2.58774	3.92216	3.82715	3.15026	3.73902	2.58774	4.10077	3.49584	2.58774
AC009005.1	4.69608	4.84074	5.06926	4.45887	4.4268	5.43444	4.72724	4.79111	5.31905	4.24401	2.58774	4.61044	4.62552	5.56322	5.18476	6.47157	4.79132
AC009019.1	4.20168	4.05936	3.38552	4.18888	3.83561	4.55514	3.83112	3.76659	3.77683	3.92216	4.12969	3.69273	3.98073	3.99101	4.01046	3.33318	4.21432
AC009021.2	2.58774	2.58774	3.38552	2.58774	2.58774	2.58774	2.58774	2.58774	2.58774	3.92216	2.58774	2.58774	2.58774	2.58774	2.58774	3.11774	2.58774
AC009032.1	3.27501	2.58774	2.58774	3.07176	3.11035	3.17266	3.32014	2.58774	2.58774	2.58774	2.58774	2.58774	3.41232	2.58774	3.14408	3.11774	2.58774
AC009041.1	3.27501	4.14107	4.12932	3.4185	5.34489	3.58767	3.61296	5.7488	7.11366	2.58774	5.61523	4.72185	4.08357	3.78627	5.86962	4.93223	4.3677
AC009041.2	11.4726	10.8005	10.6221	11.8315	11.6423	11.6768	12.1923	13.1725	12.8739	10.6712	11.5276	11.6579	10.7568	11.7091	11.0231	11.27	11.649
AC009041.4	3.27501	3.51258	3.38552	3.07176	3.32289	3.17266	2.58774	2.58774	2.58774	3.92216	3.55912	3.37839	3.86701	3.13598	3.68098	3.63085	3.70254
AC009053.1	6.83148	7.39738	6.93114	6.67968	6.51378	6.62662	4.97505	4.79111	5.14921	6.87906	7.0702	6.33979	7.56534	6.77108	7.38787	7.08378	7.24161
AC009053.2	3.84548	4.35641	3.82684	3.65091	3.48343	4.07868	4.53127	2.58774	3.56741	3.63544	3.82715	3.9259	4.42193	3.89369	3.8032	3.63085	3.82692
AC009053.3	3.84548	3.51258	3.55888	3.26912	3.83561	3.97613	3.61296	2.58774	3.77683	3.63544	3.70275	3.5503	4.26481	3.13598	4.26235	3.94706	3.15544
AC009053.4	3.42562	3.12773	3.55888	3.74744	3.32289	3.58767	4.16357	2.58774	3.56741	2.58774	3.55912	3.9259	3.73902	3.13598	3.53995	3.49584	3.38557
AC009054.1	2.58774	3.12773	3.38552	2.58774	2.58774	2.58774	2.58774	3.43257	3.56741	2.58774	3.38573	3.15026	2.58774	2.58774	3.14408	3.33318	2.58774
AC009054.2	4.00215	3.51258	3.38552	3.65091	4.48351	4.1726	3.83112	4.90228	4.45242	3.63544	3.15555	4.42258	3.73902	3.5264	3.36979	3.74802	3.70254
AC009060.1	3.27501	3.34707	2.58774	3.26912	2.58774	2.58774	3.32014	2.58774	2.58774	2.58774	3.15555	3.15026	3.73902	2.58774	2.58774	3.11774	3.15544
AC009060.2	3.07598	2.58774	3.1554	2.58774	2.58774	2.58774	2.58774	2.58774	2.58774	2.58774	3.15555	2.58774	3.17472	2.58774	3.14408	3.11774	2.58774
AC009061.2	7.6703	7.07096	7.2682	6.96715	6.86029	7.12921	6.52917	6.27256	6.50512	7.03328	7.13953	7.07531	7.58824	6.93586	6.88897	6.51122	6.6884
AC009063.2	3.07598	3.12773	3.1554	2.58774	3.11035	3.97613	2.58774	2.58774	2.58774	2.58774	2.58774	3.37839	2.58774	3.78627	2.58774	3.11774	2.58774
AC009065.2	5.22779	5.60803	6.42768	5.28922	4.94425	6.20248	3.61296	6.65463	3.94893	5.76601	6.02761	6.28917	6.0873	4.82372	6.37661	6.44451	6.10889
AC009065.3	3.65987	3.34707	4.21422	3.26912	3.11035	3.86274	3.32014	3.76659	3.28699	3.78926	3.38573	3.15026	3.41232	3.5264	3.68098	3.11774	3.70254
AC009065.4	6.74972	5.75374	4.84177	6.64057	6.98389	6.0787	8.29571	8.82377	8.52777	6.34224	6.39622	6.21875	5.66273	6.15506	5.84687	5.18855	6.0686
AC009065.5	5.08304	5.19369	6.27711	4.72039	4.30486	5.73935	4.72724	7.38063	4.55106	5.27392	6.18668	5.38202	5.40766	4.44535	5.93576	6.08974	5.74906
AC009065.6	2.58774	3.51258	4.12932	3.26912	3.32289	3.17266	3.32014	3.43257	3.28699	3.63544	3.15555	3.15026	3.86701	3.66558	3.68098	3.94706	3.15544
AC009065.8	7.28245	6.7659	6.88574	7.38836	7.59745	6.99941	7.88654	8.42125	7.94612	6.75144	7.08031	7.13364	6.46424	7.28433	6.58225	6.47157	7.15821
AC009075.1	3.07598	3.76899	2.58774	3.07176	3.11035	3.73513	2.58774	3.43257	3.56741	3.44925	3.70275	3.15026	3.73902	2.58774	3.53995	3.74802	2.58774
AC009078.1	2.58774	3.12773	3.38552	2.58774	2.58774	2.58774	2.58774	2.58774	2.58774	2.58774	3.15555	2.58774	2.58774	2.58774	2.58774	3.33318	3.15544
AC009078.2	3.27501	3.12773	3.1554	3.4185	3.48343	3.17266	3.32014	3.76659	3.56741	2.58774	3.15555	3.37839	3.41232	3.78627	3.14408	4.11447	2.58774
AC009078.3	5.70998	5.38661	5.40192	4.97094	4.23892	5.89485	5.95636	8.54113	8.05955	5.67418	5.06979	5.56555	5.85323	5.32613	6.22684	5.94219	4.98297
AC009084.2	7.11138	7.25958	7.68695	7.85677	7.40018	7.31341	5.62289	5.42622	5.47023	7.13897	7.50475	7.76994	7.50244	6.69947	7.43396	7.50517	7.27718
AC009086.3	3.65987	4.21731	4.7386	3.65091	3.73246	4.1726	3.32014	2.58774	4.34525	3.63544	5.15103	4.27932	4.08357	3.35854	5.02848	5.34599	4.73872
AC009087.1	4.00215	4.42037	3.70247	3.91581	3.48343	3.86274	3.61296	2.58774	2.58774	4.82866	4.03791	3.9259	3.73902	3.99101	4.10077	3.63085	3.93753
AC009088.1	5.70998	5.5822	4.84177	6.1762	6.17258	5.43444	7.78659	8.71872	8.15014	6.05929	5.91831	5.41434	5.29848	6.43107	5.14734	4.6145	5.98443
AC009090.1	4.26115	4.05936	4.62656	4.18888	3.83561	4.1726	4.81511	7.0515	6.22701	4.14659	4.36801	4.11639	4.56124	3.35854	5.02848	4.26024	4.79132
AC009090.3	3.65987	3.76899	4.3676	3.74744	3.61673	3.58767	2.58774	2.58774	3.28699	4.33399	3.55912	3.81613	4.42193	3.35854	4.64747	3.85242	3.93753
AC009090.4	3.42562	3.97116	4.21422	4.06073	3.32289	3.73513	3.32014	4.01332	4.09692	4.24401	3.93778	4.11639	4.62552	4.31245	4.18438	4.26024	3.82692
AC009090.5	3.07598	3.34707	3.38552	3.07176	3.48343	3.86274	3.32014	2.58774	2.58774	3.20137	3.55912	3.5503	3.17472	2.58774	2.58774	3.11774	3.15544
AC009090.6	4.73634	6.20427	6.02698	4.72039	4.01507	5.5331	3.83112	3.76659	3.77683	5.76601	5.2277	4.96482	6.62095	4.44535	6.9851	6.28579	5.67004
AC009093.1	3.75714	3.34707	3.38552	3.4185	4.01507	3.40946	2.58774	3.43257	3.28699	4.14659	3.82715	3.81613	3.17472	3.66558	3.53995	4.32685	3.15544
AC009093.10	3.65987	3.64989	4.56665	3.26912	3.11035	4.25944	2.58774	2.58774	2.58774	3.44925	3.70275	3.69273	4.34592	3.35854	4.01046	4.03395	3.15544
AC009093.2	4.00215	3.51258	3.38552	4.40947	4.63973	4.61928	3.83112	4.01332	4.22765	3.92216	4.29377	4.72185	3.86701	3.99101	4.3355	4.45001	3.70254
AC009093.3	3.42562	2.58774	3.1554	2.58774	3.11035	3.17266	2.58774	3.43257	2.58774	2.58774	3.15555	3.37839	2.58774	2.58774	3.36979	4.11447	3.15544
AC009093.4	3.42562	2.58774	4.43755	3.4185	3.73246	3.86274	4.01002	3.76659	3.56741	3.78926	3.38573	3.37839	3.5911	3.13598	4.53182	4.03395	3.93753
AC009093.5	3.27501	3.12773	3.38552	3.74744	2.58774	3.17266	4.29898	5.62854	2.58774	3.44925	3.55912	3.81613	3.17472	3.89369	3.36979	2.58774	3.15544
AC009093.6	3.92673	3.51258	4.7912	4.83363	4.77897	5.50098	5.42078	4.79111	4.64255	4.33399	3.38573	4.72185	3.73902	3.99101	4.10077	4.89127	4.56676
AC009093.7	3.07598	3.12773	3.1554	3.26912	3.11035	2.58774	3.32014	3.76659	3.28699	2.58774	3.55912	3.37839	3.17472	3.13598	3.53995	3.49584	3.15544
AC009093.8	3.27501	2.58774	3.38552	3.07176	3.48343	3.17266	2.58774	2.58774	3.28699	3.20137	2.58774	3.37839	3.17472	3.13598	2.58774	2.58774	2.58774
AC009097.1	2.58774	3.12773	2.58774	3.07176	2.58774	2.58774	2.58774	2.58774	2.58774	3.20137	3.15555	3.15026	3.41232	3.13598	3.36979	3.33318	3.38557
AC009097.2	5.40777	4.53915	4.93746	5.0654	5.45607	4.89947	6.82027	7.00451	6.67804	4.56988	5.15103	4.77416	4.49353	6.25869	4.53182	4.7602	4.21432
AC009097.3	2.58774	2.58774	2.58774	3.26912	3.61673	2.58774	2.58774	2.58774	3.28699	3.44925	2.58774	3.37839	3.5911	3.35854	3.36979	2.58774	2.58774
AC009097.4	3.42562	3.34707	3.70247	3.07176	3.61673	3.40946	4.16357	4.01332	4.22765	4.24401	3.38573	3.69273	3.5911	3.66558	3.68098	3.11774	3.93753
AC009102.1	3.55091	3.51258	3.55888	3.07176	3.48343	3.73513	3.32014	4.38538	3.77683	3.44925	2.58774	3.5503	3.17472	3.35854	3.91197	3.49584	2.58774
AC009102.2	4.47335	5.29353	5.98427	5.48166	4.36736	5.59519	3.32014	4.01332	4.09692	5.67418	5.77491	5.94056	6.06556	4.62133	6.40786	5.9615	5.55724
AC009102.3	3.42562	3.34707	3.1554	3.4185	3.48343	2.58774	2.58774	3.76659	4.09692	2.58774	3.38573	3.37839	3.17472	3.66558	3.53995	3.49584	2.58774
AC009107.2	5.22779	5.08599	4.89048	5.09547	5.01979	5.17255	4.01002	3.43257	3.28699	5.18684	5.43495	5.05081	5.40766	4.95736	5.02848	4.7602	4.98297
AC009108.1	3.42562	3.87505	3.55888	4.12661	3.92916	4.07868	3.32014	2.58774	3.28699	4.41772	3.38573	4.02528	4.26481	3.5264	4.46978	3.63085	3.70254
AC009108.3	5.33349	5.15873	4.43755	5.7281	5.96545	5.62523	5.79947	6.14779	6.25465	5.14113	4.84227	6.12553	4.90631	6.11877	5.06927	4.45001	5.22728
AC009113.1	9.14281	8.63015	8.75631	8.73423	8.89027	8.45748	9.13241	7.9989	8.3608	8.64987	8.90351	9.02009	9.02923	9.01691	8.77557	8.32752	8.61444
AC009117.1	2.58774	2.58774	2.58774	3.07176	2.58774	3.17266	2.58774	2.58774	2.58774	2.58774	2.58774	3.15026	2.58774	3.13598	3.14408	3.33318	2.58774
AC009118.1	2.58774	2.58774	3.38552	2.58774	2.58774	2.58774	2.58774	2.58774	2.58774	2.58774	3.15555	2.58774	3.73902	2.58774	3.14408	3.11774	3.15544
AC009118.3	6.90883	6.31716	5.58616	6.9108	6.9563	6.9534	7.66798	7.56988	7.33603	6.6276	6.71514	6.59701	6.06556	6.91495	6.07904	6.01788	6.83902
AC009119.1	2.58774	2.58774	3.38552	3.07176	3.32289	2.58774	2.58774	3.76659	2.58774	2.58774	3.15555	3.15026	2.58774	2.58774	2.58774	2.58774	2.58774
AC009119.2	4.37187	4.14107	5.40192	4.24797	4.4268	4.25944	4.53127	4.79111	4.95511	4.88607	4.36801	3.15026	5.26008	3.5264	4.64747	4.89127	5.72321
AC009119.3	3.07598	3.12773	4.29337	3.65091	2.58774	3.17266	3.83112	3.76659	3.56741	4.33399	4.03791	3.15026	4.08357	2.58774	3.91197	3.33318	4.29347
AC009120.1	5.25499	5.6583	5.49709	5.09547	4.73419	5.43444	5.24718	5.62854	5.80791	5.87982	5.43495	5.13166	5.85323	4.31245	6.13628	5.22152	5.29988
AC009120.2	7.85935	8.12643	7.9897	8.30314	7.35163	8.25469	6.60179	6.27256	6.65753	8.54287	8.36958	8.13092	8.1967	6.86131	8.46039	8.16786	8.59346
AC009120.3	5.28166	5.68278	5.79923	5.23661	5.15925	5.29094	4.89749	4.01332	4.88364	5.79533	5.55768	5.20797	6.26933	4.91429	6.45349	5.59084	5.94038
AC009120.4	3.27501	3.12773	2.58774	2.58774	3.11035	3.17266	3.61296	3.43257	3.28699	3.63544	3.15555	2.58774	3.17472	2.58774	3.36979	3.33318	2.58774
AC009120.5	4.65454	4.6477	4.29337	4.97094	4.73419	4.55514	5.99301	5.10019	6.11072	4.24401	4.43798	4.72185	4.34592	4.95736	3.8032	4.84901	4.21432
AC009121.1	3.07598	2.58774	3.38552	2.58774	2.58774	2.58774	2.58774	2.58774	2.58774	2.58774	2.58774	2.58774	3.17472	2.58774	2.58774	3.49584	2.58774
AC009121.2	2.58774	2.58774	2.58774	3.07176	2.58774	2.58774	2.58774	3.43257	2.58774	2.58774	2.58774	3.15026	3.41232	3.35854	3.14408	2.58774	2.58774
AC009123.1	2.58774	3.12773	2.58774	2.58774	2.58774	2.58774	2.58774	2.58774	2.58774	2.58774	2.58774	3.37839	3.17472	2.58774	3.14408	3.49584	2.58774
AC009126.1	6.68275	6.69626	6.97515	6.35641	6.56349	6.27939	7.06214	7.53727	6.77639	6.56142	6.39622	6.66462	6.0873	6.40123	6.89998	6.19114	6.34616
AC009127.1	3.42562	2.58774	3.38552	3.26912	3.11035	3.17266	3.32014	2.58774	3.77683	2.58774	2.58774	2.58774	2.58774	3.5264	3.14408	2.58774	2.58774
AC009127.2	3.07598	3.34707	2.58774	3.26912	3.32289	3.17266	2.58774	2.58774	2.58774	2.58774	2.58774	3.37839	2.58774	3.13598	3.36979	2.58774	3.15544
AC009132.1	3.07598	3.64989	2.58774	3.26912	3.32289	3.40946	2.58774	2.58774	3.77683	2.58774	3.38573	3.81613	3.17472	2.58774	3.36979	3.74802	2.58774
AC009133.1	7.49775	7.29136	7.32876	7.33436	7.08926	7.40164	6.6709	5.42622	6.08009	7.06938	7.28647	7.11446	7.46993	7.53072	6.87789	7.53103	7.32894
AC009135.2	2.58774	2.58774	3.1554	2.58774	2.58774	2.58774	3.83112	5.18925	4.22765	2.58774	3.15555	2.58774	2.58774	2.58774	2.58774	2.58774	2.58774
AC009137.2	3.27501	3.34707	2.58774	2.58774	2.58774	2.58774	2.58774	2.58774	3.28699	2.58774	2.58774	2.58774	3.17472	2.58774	3.36979	2.58774	3.38557
AC009139.1	4.52114	7.25152	6.18603	5.09547	4.01507	5.9431	4.72724	4.21415	4.8081	5.79533	5.11102	4.35306	6.44758	6.22497	6.62271	6.10715	5.33479
AC009145.4	3.55091	2.58774	2.58774	3.07176	3.32289	3.97613	4.16357	6.45896	6.11072	3.20137	3.15555	2.58774	3.17472	3.89369	2.58774	3.11774	3.15544
AC009148.1	6.84903	6.40728	6.02698	6.83494	6.96556	6.47173	8.07627	7.58591	7.90334	6.43768	6.42834	6.61079	6.34332	6.57155	5.91406	6.10715	6.32924
AC009152.1	3.27501	3.12773	3.38552	2.58774	3.48343	3.40946	3.83112	2.58774	3.77683	3.44925	2.58774	3.15026	3.17472	2.58774	3.53995	2.58774	3.38557
AC009152.3	3.27501	3.12773	3.82684	2.58774	2.58774	3.17266	2.58774	3.43257	3.56741	3.20137	2.58774	2.58774	3.17472	2.58774	3.36979	3.11774	2.58774
AC009159.1	3.07598	2.58774	3.1554	2.58774	3.83561	3.40946	2.58774	3.76659	3.94893	3.44925	3.38573	3.15026	2.58774	2.58774	3.53995	2.58774	3.38557
AC009159.2	3.07598	3.64989	2.58774	3.07176	3.11035	3.40946	3.32014	2.58774	2.58774	3.78926	3.55912	3.37839	3.5911	3.13598	3.68098	3.74802	3.15544
AC009159.3	5.43167	5.0481	4.56665	5.52587	5.4016	4.55514	5.62289	5.56431	6.36017	5.27392	5.94086	5.20797	5.26008	5.50763	5.4823	5.31591	4.93758
AC009159.4	3.42562	2.58774	3.1554	3.07176	3.48343	3.17266	3.32014	3.43257	3.56741	3.20137	3.15555	2.58774	2.58774	2.58774	2.58774	2.58774	3.38557
AC009163.3	4.6116	4.53915	4.29337	4.12661	3.11035	4.84802	3.32014	4.01332	3.94893	4.88607	3.82715	3.81613	4.08357	3.99101	4.26235	4.50726	3.55894
AC009163.5	4.139	3.64989	3.1554	3.83514	3.92916	3.73513	4.63299	3.76659	4.95511	3.44925	4.29377	4.02528	3.86701	3.99101	2.58774	3.63085	4.03765
AC009163.6	7.44687	7.44054	7.09963	6.9108	6.61153	6.96504	6.50412	5.68996	6.30839	7.76298	7.47443	7.20791	7.50244	7.36355	7.44151	6.7507	6.75309
AC009166.1	3.07598	2.58774	2.58774	3.26912	2.58774	3.17266	2.58774	2.58774	2.58774	3.20137	2.58774	2.58774	3.41232	2.58774	3.14408	2.58774	2.58774
AC009166.2	3.65987	3.51258	3.70247	3.07176	3.11035	3.40946	3.61296	3.43257	2.58774	3.92216	3.38573	3.37839	3.41232	2.58774	4.10077	3.49584	2.58774
AC009171.2	3.07598	3.12773	3.1554	3.07176	2.58774	2.58774	2.58774	2.58774	2.58774	2.58774	3.38573	3.5503	2.58774	2.58774	3.14408	3.11774	2.58774
AC009185.1	3.55091	3.12773	3.38552	3.65091	3.73246	3.40946	2.58774	3.43257	3.77683	2.58774	3.55912	3.15026	3.17472	3.13598	3.36979	3.49584	2.58774
AC009220.1	4.6116	4.28889	4.21422	4.18888	4.53775	3.97613	5.36531	4.53551	5.31905	4.14659	4.62702	3.81613	3.17472	4.08028	3.8032	3.49584	3.70254
AC009220.2	2.58774	3.12773	3.82684	2.58774	3.11035	3.17266	2.58774	2.58774	2.58774	3.20137	2.58774	2.58774	4.17774	2.58774	3.91197	3.85242	2.58774
AC009220.3	3.42562	4.05936	3.82684	3.74744	3.48343	4.25944	2.58774	2.58774	2.58774	4.49611	4.29377	3.69273	4.26481	3.5264	4.59096	3.63085	4.21432
AC009226.1	2.58774	3.12773	3.38552	2.58774	3.11035	3.40946	2.58774	2.58774	2.58774	2.58774	3.55912	3.37839	3.41232	3.13598	3.68098	3.49584	3.38557
AC009227.1	4.20168	4.84074	5.43438	4.30425	3.83561	4.55514	2.58774	2.58774	3.28699	4.94111	5.36926	5.05081	5.22058	3.99101	5.10887	5.22152	4.50387
AC009228.1	3.65987	3.51258	3.82684	3.83514	3.48343	3.58767	3.83112	4.21415	4.09692	3.92216	3.82715	3.5503	3.5911	3.66558	4.26235	3.85242	3.82692
AC009237.14	5.52336	5.5822	5.06926	5.45902	5.55902	5.21316	4.53127	4.01332	4.45242	5.70546	5.26448	5.59391	5.9276	5.59021	5.45223	5.12013	5.52756
AC009237.15	4.81331	5.00911	4.7912	4.75924	4.73419	5.1307	5.36531	4.53551	5.51718	5.14113	4.73908	4.87291	5.29848	4.67496	4.80352	4.32685	4.50387
AC009237.3	5.45516	6.20427	5.84781	5.74681	5.25521	5.79311	5.88009	6.23217	6.97159	5.73606	5.46666	5.34892	6.1506	5.76583	6.11745	5.51392	5.91784
AC009237.5	2.58774	3.34707	2.58774	2.58774	2.58774	2.58774	2.58774	2.58774	2.58774	2.58774	2.58774	2.58774	2.58774	2.58774	3.53995	3.33318	3.15544
AC009237.8	3.42562	4.42037	4.43755	3.65091	3.92916	3.97613	2.58774	2.58774	3.56741	4.56988	4.03791	4.02528	5.05002	3.89369	4.89811	4.32685	3.70254
AC009242.1	5.08304	5.63339	5.7743	5.36456	5.1257	5.43444	5.88009	5.85958	5.84494	5.64218	4.84227	5.31502	5.85323	5.59021	6.09838	5.51392	5.33479
AC009244.1	3.75714	4.74779	3.70247	4.63903	4.90482	3.97613	5.88009	4.79111	5.80791	4.41772	4.98336	4.11639	5.05002	4.95736	4.53182	4.66492	4.21432
AC009245.1	4.07267	3.12773	3.55888	3.5428	3.32289	3.17266	2.58774	2.58774	3.28699	2.58774	2.58774	3.37839	3.41232	2.58774	3.36979	3.49584	3.70254
AC009264.1	2.58774	3.34707	3.55888	3.26912	2.58774	2.58774	2.58774	3.43257	2.58774	2.58774	2.58774	3.15026	3.17472	2.58774	3.14408	3.11774	3.15544
AC009268.1	3.07598	2.58774	3.1554	2.58774	3.11035	3.17266	3.32014	2.58774	2.58774	2.58774	2.58774	3.15026	3.41232	2.58774	3.14408	3.11774	2.58774
AC009268.2	3.75714	3.34707	3.38552	3.74744	3.73246	3.40946	4.16357	3.76659	4.72796	3.44925	4.36801	3.9259	3.5911	3.78627	3.68098	3.49584	3.38557
AC009269.4	3.07598	3.34707	2.58774	3.26912	3.11035	3.58767	2.58774	2.58774	3.56741	3.78926	3.55912	2.58774	2.58774	2.58774	3.68098	4.18964	3.70254
AC009269.5	3.27501	3.12773	3.38552	3.07176	2.58774	3.17266	3.61296	3.43257	3.56741	2.58774	2.58774	2.58774	3.17472	3.13598	2.58774	3.33318	3.38557
AC009271.1	2.58774	2.58774	2.58774	3.07176	2.58774	3.17266	2.58774	2.58774	2.58774	2.58774	3.15555	2.58774	3.41232	2.58774	3.14408	2.58774	2.58774
AC009275.1	6.11262	6.34784	4.98285	5.54746	5.88908	5.68345	6.28615	6.87983	6.0488	5.90689	5.82434	5.38202	5.9751	5.5357	5.91406	5.37543	5.89493
AC009283.1	8.22394	7.4893	7.88995	8.06991	8.26202	8.07332	8.86979	8.05754	8.96206	7.68765	7.96341	7.92644	7.39399	8.19936	7.50765	7.82551	8.03728
AC009292.1	3.42562	3.12773	2.58774	3.4185	3.73246	3.40946	3.32014	2.58774	3.77683	3.44925	3.38573	3.37839	3.17472	2.58774	2.58774	3.33318	3.15544
AC009292.2	3.27501	3.34707	3.55888	3.26912	3.61673	4.07868	3.32014	2.58774	3.28699	3.20137	3.70275	3.81613	3.41232	3.89369	2.58774	3.11774	3.55894
AC009299.1	2.58774	3.12773	3.93745	2.58774	2.58774	2.58774	2.58774	2.58774	2.58774	2.58774	3.15555	2.58774	2.58774	2.58774	2.58774	2.58774	2.58774
AC009299.2	5.28166	5.26105	5.7743	4.30425	4.23892	4.68035	3.32014	2.58774	3.94893	5.35581	4.43798	3.9259	4.68673	5.15419	4.80352	5.34599	5.40207
AC009299.3	3.42562	2.58774	3.82684	3.26912	3.32289	3.40946	2.58774	3.43257	3.56741	3.63544	3.15555	3.37839	3.73902	3.35854	3.14408	3.74802	3.38557
AC009301.1	2.58774	3.51258	2.58774	2.58774	2.58774	2.58774	2.58774	2.58774	2.58774	2.58774	2.58774	3.5503	3.17472	3.13598	3.14408	2.58774	2.58774
AC009302.1	2.58774	3.12773	2.58774	2.58774	3.11035	3.17266	2.58774	4.01332	2.58774	2.58774	3.15555	3.15026	3.17472	3.35854	3.36979	2.58774	3.55894
AC009303.2	2.58774	2.58774	3.55888	3.26912	3.32289	2.58774	2.58774	2.58774	3.56741	2.58774	2.58774	2.58774	2.58774	2.58774	2.58774	3.11774	2.58774
AC009303.4	6.0831	5.77663	5.3687	6.0319	5.78743	5.21316	5.91874	5.80528	5.6906	5.395	5.72367	5.91844	5.54102	5.98392	5.67639	5.56567	5.40207
AC009309.1	4.20168	3.76899	4.21422	3.9907	4.30486	3.40946	4.63299	4.01332	4.55106	4.04008	3.82715	4.48837	3.73902	4.44535	4.3355	4.18964	3.70254
AC009312.1	3.07598	3.51258	3.55888	3.4185	2.58774	3.17266	3.61296	3.76659	3.56741	3.92216	3.70275	3.5503	3.41232	3.13598	3.68098	3.63085	3.15544
AC009318.1	5.25499	5.92718	5.6699	5.38878	5.72272	6.7121	5.75736	5.00488	5.6906	6.61134	6.94296	5.64898	7.17945	4.67496	7.61156	6.83631	6.34616
AC009318.2	4.92094	3.87505	3.93745	4.63903	4.86419	4.1726	4.29898	3.43257	4.72796	4.49611	4.62702	5.0085	4.34592	4.82372	3.91197	4.45001	4.73872
AC009318.3	4.77539	4.6477	4.68379	5.09547	4.94425	4.84802	5.36531	5.49698	5.64922	4.82866	4.5042	5.13166	3.86701	4.95736	4.3355	4.45001	4.29347
AC009318.4	5.17172	4.84074	4.62656	5.09547	5.65489	5.68345	6.52917	5.42622	6.48196	5.23107	6.06908	4.42258	5.09471	4.77599	5.62363	5.56567	5.43452
AC009320.1	2.58774	2.58774	3.38552	3.65091	3.32289	3.17266	2.58774	2.58774	3.28699	2.58774	2.58774	3.15026	2.58774	2.58774	2.58774	2.58774	2.58774
AC009403.1	6.41417	6.28581	6.02698	6.52716	5.92778	6.05698	6.50412	6.59233	6.61562	7.06938	6.66219	6.2544	6.34332	6.24193	6.70037	6.12435	6.36287
AC009403.2	3.55091	3.34707	3.55888	3.26912	3.61673	3.58767	3.83112	3.76659	3.56741	3.20137	2.58774	3.37839	3.86701	2.58774	3.53995	4.11447	3.70254
AC009404.1	6.25163	6.1355	6.37923	6.28194	6.52637	6.27939	7.12905	7.88694	6.86842	6.05929	6.37989	6.58309	6.28819	7.21766	6.64907	6.41694	5.79938
AC009407.1	6.47207	6.1355	5.84781	6.16241	6.46228	6.7395	7.07916	8.9529	7.52858	5.18684	6.18668	6.82681	5.57245	7.33238	5.32497	6.07212	6.34616
AC009414.2	6.78664	5.8213	5.5571	6.3072	6.97475	5.98976	7.51393	8.36665	8.23538	6.15249	5.8954	6.20059	5.77472	6.73572	5.39006	5.98054	6.18619
AC009464.1	3.07598	3.12773	2.58774	2.58774	3.11035	2.58774	2.58774	2.58774	2.58774	3.20137	3.38573	3.15026	3.17472	2.58774	2.58774	3.11774	3.55894
AC009486.1	2.58774	3.76899	4.43755	3.26912	3.32289	4.25944	3.61296	3.76659	4.09692	3.78926	3.70275	4.2007	3.86701	3.78627	4.46978	4.45001	4.21432
AC009487.2	2.58774	2.58774	3.1554	3.26912	2.58774	2.58774	2.58774	2.58774	2.58774	2.58774	2.58774	3.37839	2.58774	2.58774	3.53995	2.58774	3.15544
AC009487.3	3.07598	2.58774	3.1554	2.58774	2.58774	2.58774	2.58774	2.58774	2.58774	3.20137	3.15555	3.15026	2.58774	2.58774	3.14408	2.58774	2.58774
AC009495.1	2.58774	3.51258	2.58774	2.58774	2.58774	3.58767	3.32014	3.43257	3.28699	3.20137	2.58774	3.37839	3.41232	2.58774	2.58774	3.11774	2.58774
AC009495.2	3.27501	3.12773	4.50376	3.5428	3.48343	3.17266	2.58774	4.01332	3.28699	3.92216	3.55912	3.69273	3.5911	3.5264	4.46978	4.03395	3.70254
AC009495.3	4.73634	4.84074	4.7912	5.36456	5.05602	5.2526	4.72724	5.42622	5.14921	5.14113	5.1899	5.70197	4.95595	4.91429	5.54056	5.31591	5.61478
AC009501.1	3.42562	3.87505	3.38552	3.74744	3.73246	4.55514	2.58774	2.58774	3.77683	3.44925	4.36801	3.81613	3.73902	4.31245	3.8032	3.63085	3.55894
AC009506.1	9.30223	8.58604	7.83736	8.44566	9.15335	8.24041	9.75152	8.51627	9.12351	8.73459	8.11843	7.92093	8.53962	8.70383	7.92287	6.81538	7.64693
AC009509.1	3.27501	2.58774	3.82684	3.26912	2.58774	3.17266	2.58774	3.43257	2.58774	2.58774	2.58774	3.15026	3.73902	2.58774	2.58774	2.58774	3.15544
AC009509.4	3.65987	4.05936	3.1554	3.74744	4.16907	4.07868	2.58774	4.66963	4.09692	3.44925	3.38573	4.27932	3.5911	3.66558	3.36979	3.33318	3.15544
AC009511.2	2.58774	3.34707	2.58774	3.26912	2.58774	2.58774	2.58774	2.58774	2.58774	3.92216	3.15555	3.15026	3.41232	3.35854	3.53995	2.58774	3.15544
AC009533.1	8.19684	8.49695	7.2682	6.047	7.48622	8.24994	6.16326	6.19061	7.41129	8.10151	8.08873	8.39178	8.2787	6.46029	8.92546	7.71709	8.5614
AC009533.2	4.37187	3.87505	4.93746	3.4185	3.48343	4.48759	2.58774	4.66963	4.45242	4.24401	4.36801	4.35306	4.42193	3.66558	5.75199	4.03395	4.68391
AC009542.1	3.07598	3.76899	3.93745	2.58774	3.11035	2.58774	2.58774	2.58774	2.58774	2.58774	2.58774	3.15026	3.86701	2.58774	4.01046	3.94706	2.58774
AC009542.2	3.27501	3.76899	4.50376	3.74744	3.48343	3.40946	3.83112	3.43257	3.28699	3.78926	3.55912	3.37839	4.17774	3.35854	4.64747	4.45001	3.93753
AC009549.1	5.56703	6.20427	8.61773	5.83679	6.76802	6.47173	5.47412	6.42357	6.71819	5.27392	6.02761	6.81496	6.1506	6.517	6.93249	7.57519	8.06296
AC009554.1	3.07598	2.58774	3.1554	3.26912	3.11035	2.58774	3.32014	2.58774	2.58774	3.20137	2.58774	2.58774	3.17472	2.58774	2.58774	3.11774	3.15544
AC009554.2	4.56718	5.15873	5.64254	3.91581	3.92916	3.97613	5.36531	7.7514	7.17256	4.49611	4.68427	3.81613	6.23084	4.08028	6.58225	5.34599	4.8906
AC009558.1	2.58774	3.12773	3.55888	2.58774	3.32289	2.58774	3.61296	3.43257	2.58774	3.20137	3.15555	2.58774	3.17472	2.58774	3.14408	3.11774	3.38557
AC009560.1	3.84548	3.64989	4.7912	4.18888	4.4268	4.1726	5.18408	4.66963	4.72796	4.24401	4.29377	4.35306	4.08357	4.38071	4.40448	4.45001	4.68391
AC009562.1	4.47335	5.38661	6.42768	4.93792	4.0947	5.04291	3.83112	2.58774	3.28699	5.31548	6.16774	6.33979	6.70736	4.67496	7.02583	6.84666	5.52756
AC009563.1	2.58774	3.76899	4.29337	3.07176	2.58774	2.58774	2.58774	3.43257	2.58774	3.20137	3.15555	3.37839	3.86701	2.58774	3.8032	3.49584	2.58774
AC009570.1	4.6116	4.14107	4.03756	4.358	4.01507	3.40946	5.30751	5.9623	4.88364	3.92216	4.29377	3.9259	4.08357	4.56535	3.8032	3.63085	4.43766
AC009630.1	4.00215	3.64989	3.1554	3.74744	3.92916	3.58767	3.83112	3.76659	4.34525	3.44925	3.70275	3.5503	3.17472	3.99101	3.53995	3.33318	3.82692
AC009630.2	2.58774	2.58774	2.58774	3.07176	2.58774	3.40946	2.58774	2.58774	2.58774	3.20137	2.58774	2.58774	3.17472	3.13598	3.14408	2.58774	2.58774
AC009646.2	2.58774	2.58774	2.58774	3.07176	2.58774	3.17266	2.58774	3.43257	2.58774	2.58774	3.38573	2.58774	2.58774	2.58774	3.53995	3.63085	2.58774
AC009654.1	2.58774	3.12773	2.58774	2.58774	2.58774	2.58774	3.61296	4.21415	4.55106	2.58774	2.58774	3.15026	3.41232	2.58774	3.14408	2.58774	3.38557
AC009686.2	8.64818	6.7995	7.86682	7.26547	8.84344	8.07868	9.58309	8.03437	9.22769	7.54981	7.37943	6.62444	7.2482	8.55671	6.58225	6.17473	7.16772
AC009690.1	6.22489	6.69626	7.45055	6.72712	5.90856	7.20966	4.29898	4.79111	4.34525	6.83777	6.87485	7.40225	7.29536	6.17286	7.25721	7.15208	6.62065
AC009690.2	7.81102	7.52982	7.37052	7.28459	7.51799	7.81534	8.23634	7.79342	8.86289	7.62442	7.91345	6.2544	7.63296	7.76456	7.58457	6.95584	8.09815
AC009704.2	3.27501	3.64989	3.93745	3.07176	3.32289	3.17266	3.61296	2.58774	3.56741	3.20137	3.38573	2.58774	3.5911	2.58774	3.14408	3.33318	3.38557
AC009716.1	3.27501	3.76899	4.3676	3.4185	3.11035	3.86274	2.58774	2.58774	2.58774	3.78926	3.38573	3.15026	3.98073	3.35854	4.18438	4.38998	3.15544
AC009716.2	3.42562	3.64989	3.93745	3.07176	3.32289	3.40946	3.32014	3.43257	3.77683	3.20137	2.58774	3.15026	3.73902	2.58774	3.68098	3.74802	3.55894
AC009729.1	2.58774	3.12773	2.58774	2.58774	2.58774	2.58774	2.58774	2.58774	2.58774	4.04008	3.55912	2.58774	2.58774	2.58774	2.58774	2.58774	2.58774
AC009754.1	4.07267	4.28889	4.21422	3.91581	3.73246	3.58767	4.01002	4.53551	3.94893	4.14659	4.5671	3.81613	3.86701	4.72646	4.46978	4.11447	4.12941
AC009779.1	4.139	4.05936	4.29337	3.5428	4.30486	3.97613	3.32014	3.43257	2.58774	3.78926	3.55912	3.69273	4.08357	4.16295	3.36979	3.49584	4.03765
AC009779.2	8.83768	7.96844	8.26652	8.57794	9.09773	8.46568	8.72617	8.73318	8.42267	7.76298	8.19476	8.63292	7.85684	9.07213	7.46389	7.89683	7.54124
AC009802.1	5.90882	4.92758	4.89048	6.06195	5.74462	5.9431	6.1308	7.00451	7.0044	5.67418	6.45975	5.72773	5.05002	6.08153	5.54056	5.77745	6.02714
AC009806.1	4.37187	4.14107	3.82684	4.59633	4.63973	4.25944	5.11792	6.42357	5.26474	3.63544	4.03791	5.09184	3.73902	5.41985	3.8032	3.94706	4.12941
AC009812.1	7.28245	6.69626	6.60654	7.17275	7.33746	7.20966	7.63387	6.56014	6.69825	6.7808	6.954	7.13364	6.9272	7.30856	6.5685	6.61186	6.82706
AC009812.3	3.07598	4.53915	4.56665	3.4185	3.11035	3.86274	3.83112	2.58774	3.28699	4.63959	3.93778	3.15026	4.95595	3.35854	5.18476	4.18964	3.70254
AC009812.4	5.60938	5.90663	5.33465	5.88815	5.88908	5.87009	6.86024	6.74328	6.48196	6.34224	6.45975	5.62172	5.63328	5.56322	5.91406	5.46017	6.16726
AC009831.1	5.08304	4.59458	4.03756	5.23661	5.09131	4.48759	5.91874	5.35167	5.6906	4.63959	4.29377	4.42258	4.17774	5.25992	4.3355	3.63085	4.3677
AC009878.1	4.00215	3.87505	4.3676	3.9907	3.83561	3.86274	4.81511	4.21415	4.22765	3.92216	4.12969	3.5503	4.42193	3.13598	2.58774	4.18964	4.50387
AC009879.3	5.94214	5.9871	6.29464	5.68992	5.09131	6.27939	5.24718	4.21415	4.45242	5.98514	6.45975	5.87312	5.29848	5.50763	6.5685	6.08974	6.20488
AC009884.1	2.58774	2.58774	3.38552	2.58774	3.11035	2.58774	2.58774	3.43257	2.58774	3.20137	2.58774	2.58774	3.17472	2.58774	3.14408	2.58774	2.58774
AC009899.1	4.20168	3.34707	3.93745	3.65091	3.92916	4.25944	3.32014	3.43257	3.94893	3.44925	3.93778	3.9259	3.73902	3.89369	3.14408	3.11774	3.38557
AC009902.2	3.07598	3.34707	3.70247	3.4185	3.73246	2.58774	4.01002	4.53551	3.94893	3.20137	3.70275	4.11639	4.08357	3.5264	3.14408	4.18964	3.55894
AC009902.3	4.20168	4.74779	4.3676	4.59633	4.63973	3.86274	4.29898	5.27286	4.88364	4.41772	4.21461	5.05081	4.42193	4.16295	4.18438	4.50726	4.43766
AC009908.1	2.58774	3.64989	3.1554	3.07176	2.58774	2.58774	3.32014	2.58774	3.28699	3.44925	3.15555	2.58774	2.58774	3.13598	3.14408	3.11774	2.58774
AC009927.1	2.58774	3.64989	3.82684	3.26912	3.11035	2.58774	3.32014	2.58774	3.77683	2.58774	3.38573	2.58774	3.41232	2.58774	3.91197	3.33318	3.55894
AC009948.1	8.929	9.15284	9.41426	8.69672	8.83842	8.92717	8.76343	8.27079	8.74676	9.29977	8.74123	8.62618	9.63099	8.76047	9.19869	8.46455	9.10671
AC009948.2	4.73634	4.6477	4.68379	4.24797	4.30486	4.34034	4.29898	4.01332	3.56741	4.14659	4.12969	4.35306	4.49353	4.38071	4.26235	3.74802	3.82692
AC009948.3	3.07598	2.58774	3.55888	3.07176	3.11035	2.58774	3.61296	2.58774	3.28699	2.58774	2.58774	2.58774	2.58774	3.13598	2.58774	3.11774	3.15544
AC009950.1	4.6116	4.53915	4.89048	4.18888	4.23892	4.07868	3.83112	3.43257	4.22765	5.09383	4.62702	4.48837	4.56124	4.38071	5.29124	4.7602	4.21432
AC009951.1	2.58774	3.64989	3.38552	3.07176	3.11035	3.17266	3.61296	3.76659	3.56741	3.20137	3.38573	3.37839	2.58774	3.66558	3.36979	2.58774	3.38557
AC009955.1	3.07598	3.34707	2.58774	3.07176	2.58774	2.58774	2.58774	2.58774	3.28699	3.20137	2.58774	3.69273	3.41232	3.13598	3.36979	3.33318	3.15544
AC009955.2	5.89185	5.5822	6.12846	5.87123	5.76619	6.0787	6.47863	7.18391	7.05225	5.79533	5.82434	5.70197	5.47594	6.22497	6.0194	6.03619	5.74906
AC009955.3	4.139	4.05936	4.3676	4.358	4.23892	4.79448	4.72724	5.91187	4.88364	4.41772	5.4025	4.87291	4.62552	4.44535	5.84687	5.43249	6.44363
AC009955.4	4.07267	4.42037	4.50376	3.9907	4.01507	3.73513	3.32014	3.43257	4.09692	4.24401	4.93797	4.66735	4.56124	4.31245	3.68098	4.7602	4.3677
AC009961.1	5.28166	4.84074	5.02675	4.68035	5.34489	4.84802	5.57504	4.90228	4.72796	4.94111	4.29377	4.27932	5.22058	4.67496	4.75355	4.97197	3.93753
AC009961.3	3.42562	4.28889	3.55888	3.4185	3.11035	3.40946	2.58774	2.58774	3.94893	3.92216	3.15555	3.37839	3.73902	3.13598	4.01046	3.63085	4.03765
AC009962.1	4.07267	4.35641	4.43755	3.91581	3.83561	3.97613	4.63299	3.76659	3.94893	4.63959	4.93797	4.35306	4.56124	4.08028	4.75355	3.33318	3.55894
AC009967.1	4.00215	4.69871	5.06926	4.358	3.73246	4.48759	3.32014	3.76659	3.28699	5.09383	4.68427	4.82446	4.90631	3.99101	4.80352	5.01056	4.8906
AC009974.1	5.02052	5.44535	4.43755	4.75924	4.77897	5.21316	5.57504	5.91187	5.64922	4.49611	4.5671	4.77416	4.74517	5.44973	4.64747	4.80536	4.84189
AC009975.1	3.27501	4.05936	3.55888	3.91581	3.61673	3.97613	2.58774	2.58774	3.56741	3.20137	4.03791	4.55088	3.5911	3.99101	4.18438	4.66492	3.70254
AC009975.2	5.94214	5.08599	4.93746	6.66026	5.94674	5.08752	7.17727	7.93778	6.93802	5.57591	6.32974	6.88461	4.62552	6.02377	5.77632	5.40426	5.74906
AC009977.1	2.58774	2.58774	2.58774	2.58774	2.58774	2.58774	2.58774	2.58774	2.58774	3.44925	3.38573	4.11639	4.17774	3.35854	4.59096	4.6145	4.03765
AC009994.1	2.58774	3.34707	3.1554	2.58774	3.32289	3.17266	2.58774	2.58774	2.58774	3.20137	3.38573	2.58774	3.5911	3.13598	3.8032	3.11774	2.58774
AC009996.1	3.92673	4.48118	4.56665	4.12661	3.73246	4.1726	3.83112	4.38538	4.45242	4.56988	4.12969	4.02528	4.42193	3.78627	4.80352	4.50726	3.93753
AC009997.1	3.65987	3.64989	3.38552	3.83514	3.32289	4.1726	4.16357	2.58774	3.28699	3.63544	3.15555	3.69273	3.41232	3.99101	2.58774	2.58774	3.38557
AC010099.4	4.139	4.35641	4.56665	3.5428	4.30486	4.34034	3.32014	3.43257	2.58774	3.78926	3.55912	4.87291	4.17774	4.08028	4.26235	4.56202	4.50387
AC010127.1	4.20168	3.87505	4.7912	3.9907	4.63973	3.40946	4.16357	4.21415	3.56741	4.56988	4.03791	5.09184	4.62552	3.89369	4.53182	4.18964	3.38557
AC010132.3	3.27501	3.64989	3.1554	3.07176	2.58774	3.17266	2.58774	2.58774	3.56741	3.20137	2.58774	3.15026	3.17472	2.58774	2.58774	2.58774	3.15544
AC010132.4	5.05214	4.79509	4.93746	4.90406	4.77897	4.41617	4.63299	5.18925	4.34525	4.33399	4.79169	4.87291	5.00381	5.22557	5.10887	4.97197	4.79132
AC010136.1	4.31779	4.14107	4.56665	4.63903	4.30486	4.41617	4.63299	3.76659	4.22765	3.92216	4.73908	4.48837	4.49353	4.31245	4.75355	4.80536	4.68391
AC010163.1	4.6116	3.51258	4.03756	4.06073	4.77897	3.86274	3.32014	5.10019	5.3713	3.63544	4.29377	4.11639	3.73902	4.24007	3.68098	4.11447	4.03765
AC010163.2	3.07598	3.34707	2.58774	3.26912	3.48343	3.17266	3.32014	4.38538	4.09692	3.20137	3.55912	3.5503	2.58774	2.58774	2.58774	2.58774	3.15544
AC010168.1	2.58774	3.12773	3.55888	3.5428	2.58774	3.58767	2.58774	3.43257	3.28699	3.44925	3.15555	3.15026	3.41232	3.5264	3.36979	2.58774	3.15544
AC010168.2	8.3645	8.66086	10.4056	8.26199	8.69585	9.17234	8.894	7.67853	8.7612	8.91043	8.80044	8.83946	9.55369	8.61608	9.17177	8.81408	8.79988
AC010173.1	3.84548	3.87505	4.03756	4.12661	4.01507	3.58767	4.16357	4.79111	3.56741	3.44925	4.03791	3.9259	3.73902	4.08028	3.68098	3.85242	3.70254
AC010175.1	4.47335	4.74779	4.43755	4.18888	4.0947	4.61928	3.61296	2.58774	3.56741	4.41772	4.79169	4.35306	4.17774	4.38071	4.3355	4.80536	4.62667
AC010186.2	3.07598	3.97116	3.82684	3.5428	3.48343	3.58767	3.32014	2.58774	3.77683	3.44925	4.03791	3.37839	3.98073	3.5264	4.26235	4.45001	4.12941
AC010186.3	4.00215	4.14107	4.03756	4.40947	4.23892	3.58767	3.61296	4.38538	3.94893	4.41772	4.68427	4.35306	3.73902	3.78627	4.18438	4.38998	5.18949
AC010197.2	2.58774	3.12773	2.58774	2.58774	2.58774	3.40946	2.58774	3.43257	2.58774	3.20137	3.15555	3.15026	2.58774	3.35854	2.58774	2.58774	2.58774
AC010198.1	3.55091	3.87505	3.82684	3.26912	4.01507	3.73513	3.61296	2.58774	3.94893	4.04008	3.70275	3.37839	3.5911	3.13598	3.68098	3.33318	3.15544
AC010201.1	4.92094	4.28889	3.38552	4.30425	4.82227	4.34034	4.63299	4.66963	3.77683	4.82866	4.12969	4.42258	3.98073	4.44535	3.8032	3.74802	3.15544
AC010201.2	5.63009	4.92758	4.7386	5.3399	5.01979	4.84802	5.18408	5.10019	5.14921	5.18684	5.36926	5.20797	5.26008	4.82372	4.85166	4.6145	4.3677
AC010203.1	4.6116	5.29353	5.52741	4.30425	4.36736	5.2526	4.4206	3.43257	3.56741	5.27392	4.89098	4.66735	6.59095	4.24007	6.11745	5.54003	5.11062
AC010203.2	3.84548	3.34707	3.70247	3.26912	3.48343	3.73513	3.61296	4.21415	3.56741	3.92216	3.38573	3.69273	3.86701	3.5264	4.26235	3.63085	3.82692
AC010205.1	4.20168	4.14107	4.12932	4.358	3.83561	3.73513	4.72724	5.10019	5.02296	3.78926	4.5042	4.77416	3.86701	3.89369	4.26235	3.74802	4.12941
AC010207.1	5.43167	5.70683	5.98427	4.90406	5.31564	6.84414	4.72724	4.53551	5.51718	5.54156	6.44413	4.77416	6.10872	6.27525	6.27853	5.51392	5.74906
AC010210.1	5.45516	5.75374	5.69673	5.56872	5.37353	5.08752	5.5255	5.10019	4.8081	5.31548	5.61523	5.72773	5.74755	5.47898	5.80023	5.51392	5.46623
AC010226.1	4.42365	4.28889	4.56665	4.358	4.36736	4.34034	4.4206	5.35167	4.95511	4.76863	4.89098	5.0085	3.98073	3.78627	4.3355	4.03395	4.43766
AC010230.1	2.58774	2.58774	3.1554	2.58774	2.58774	2.58774	2.58774	2.58774	2.58774	3.44925	3.15555	2.58774	3.73902	2.58774	2.58774	3.33318	2.58774
AC010235.1	2.58774	2.58774	3.1554	2.58774	2.58774	3.17266	2.58774	2.58774	2.58774	2.58774	3.38573	3.15026	3.17472	2.58774	2.58774	3.11774	2.58774
AC010240.2	3.07598	3.34707	3.82684	3.07176	3.32289	3.73513	2.58774	2.58774	3.28699	3.20137	3.38573	2.58774	3.5911	3.5264	3.36979	3.49584	2.58774
AC010240.3	3.55091	3.34707	3.82684	2.58774	3.11035	2.58774	3.32014	3.76659	4.09692	3.44925	3.82715	3.15026	3.17472	3.13598	3.36979	3.11774	3.55894
AC010245.2	6.0831	5.60803	5.15049	6.21678	6.07279	6.31634	5.66916	6.42357	5.98405	6.05929	6.02761	6.43595	5.90324	6.48893	4.943	5.54003	5.36883
AC010247.2	4.81331	5.41629	4.93746	4.86931	5.63153	5.32824	5.36531	6.59233	5.84494	5.04482	5.15103	5.05081	4.95595	4.95736	4.75355	4.56202	4.93758
AC010255.2	2.58774	2.58774	2.58774	3.26912	2.58774	2.58774	3.32014	2.58774	2.58774	3.20137	2.58774	2.58774	2.58774	3.35854	2.58774	2.58774	3.38557
AC010255.3	3.92673	2.58774	3.55888	3.4185	2.58774	3.17266	5.57504	5.27286	6.61562	3.44925	3.38573	5.9838	2.58774	4.50679	3.14408	3.49584	4.56676
AC010260.1	3.07598	3.51258	3.1554	3.4185	3.73246	4.1726	2.58774	3.43257	2.58774	3.20137	3.82715	3.37839	3.41232	3.35854	3.68098	3.74802	3.70254
AC010261.1	2.58774	3.34707	3.82684	2.58774	3.11035	3.40946	2.58774	2.58774	2.58774	2.58774	3.38573	2.58774	4.08357	2.58774	2.58774	3.11774	3.15544
AC010261.2	3.42562	3.64989	4.21422	3.07176	3.61673	3.40946	3.83112	2.58774	3.28699	4.04008	3.93778	3.37839	4.17774	2.58774	3.91197	3.49584	3.70254
AC010266.2	3.55091	4.48118	4.56665	2.58774	3.48343	3.58767	4.29898	2.58774	3.28699	3.63544	3.93778	4.02528	4.26481	3.99101	4.40448	4.18964	3.55894
AC010267.1	2.58774	3.34707	3.55888	3.07176	3.32289	3.40946	2.58774	2.58774	3.28699	3.63544	3.15555	3.5503	3.98073	3.13598	2.58774	3.33318	3.82692
AC010271.1	3.27501	3.34707	3.1554	2.58774	3.11035	3.17266	2.58774	2.58774	2.58774	3.44925	2.58774	3.37839	2.58774	2.58774	3.53995	3.33318	2.58774
AC010271.2	2.58774	3.12773	3.1554	2.58774	3.48343	2.58774	3.61296	2.58774	4.22765	2.58774	2.58774	3.15026	2.58774	3.35854	3.14408	3.33318	2.58774
AC010273.1	4.20168	3.76899	3.1554	4.06073	3.61673	3.40946	3.61296	4.01332	4.09692	3.44925	3.82715	3.37839	3.41232	4.38071	3.53995	2.58774	2.58774
AC010273.2	3.07598	3.34707	3.38552	2.58774	3.11035	3.40946	2.58774	2.58774	2.58774	3.63544	3.15555	3.15026	2.58774	3.13598	3.36979	3.33318	3.15544
AC010275.1	3.07598	2.58774	3.1554	2.58774	2.58774	3.17266	2.58774	2.58774	2.58774	2.58774	3.15555	3.15026	2.58774	2.58774	2.58774	3.11774	2.58774
AC010285.1	3.55091	3.97116	5.06926	3.5428	3.83561	4.07868	3.32014	2.58774	3.28699	3.20137	4.21461	3.15026	5.13797	3.78627	4.89811	4.11447	3.55894
AC010285.2	3.27501	2.58774	3.1554	2.58774	3.32289	2.58774	3.32014	3.43257	4.09692	3.63544	3.15555	2.58774	3.41232	3.13598	3.36979	2.58774	3.15544
AC010285.3	5.56703	6.02568	5.49709	5.7281	5.58361	6.10009	4.81511	4.53551	5.14921	5.76601	5.91831	6.21875	5.1799	5.69324	5.14734	4.80536	4.8906
AC010287.1	2.58774	2.58774	2.58774	3.26912	2.58774	3.40946	2.58774	2.58774	2.58774	3.20137	3.15555	3.15026	3.17472	3.13598	3.14408	3.11774	3.15544
AC010300.1	7.21645	6.5459	6.32908	7.10265	6.85033	7.25775	8.25889	8.74035	8.75159	6.97102	7.12006	7.0852	6.46424	7.4676	6.77403	7.11833	6.99683
AC010306.1	3.27501	4.14107	3.55888	3.26912	2.58774	3.73513	2.58774	2.58774	2.58774	4.33399	3.38573	3.15026	4.08357	2.58774	4.18438	3.63085	3.55894
AC010307.2	3.55091	3.34707	3.70247	3.4185	3.48343	3.17266	2.58774	2.58774	2.58774	3.78926	2.58774	3.37839	2.58774	3.13598	4.40448	3.74802	3.15544
AC010307.3	3.27501	3.34707	2.58774	2.58774	3.83561	2.58774	2.58774	2.58774	3.28699	2.58774	2.58774	2.58774	3.17472	3.13598	2.58774	2.58774	2.58774
AC010307.4	4.52114	3.97116	3.55888	4.18888	4.77897	4.34034	4.16357	5.10019	3.94893	3.44925	2.58774	3.81613	3.73902	3.35854	4.18438	3.63085	3.38557
AC010319.1	3.55091	3.34707	2.58774	3.4185	3.32289	2.58774	2.58774	2.58774	4.22765	3.20137	3.38573	2.58774	3.5911	3.13598	3.14408	3.74802	2.58774
AC010319.4	5.54536	5.9674	5.64254	5.98558	5.63153	5.81924	5.47412	4.21415	4.95511	5.79533	5.8954	5.53659	5.6032	5.29342	5.70205	5.46017	5.89493
AC010319.5	12.3065	12.2823	12.2453	10.9739	12.4113	12.1967	13.161	10.6933	12.8284	12.1738	11.7872	10.567	11.8398	11.8685	11.4065	10.0236	11.7559
AC010320.1	2.58774	3.76899	4.3676	2.58774	3.48343	2.58774	3.32014	4.01332	3.28699	3.20137	2.58774	3.15026	3.41232	3.13598	3.36979	3.74802	4.03765
AC010320.2	3.42562	3.51258	3.82684	3.83514	3.11035	3.97613	2.58774	2.58774	2.58774	3.63544	4.12969	4.35306	3.17472	3.78627	3.53995	3.74802	3.38557
AC010320.3	4.47335	4.14107	5.52741	4.358	4.36736	3.97613	4.16357	3.76659	3.77683	3.44925	3.82715	4.27932	4.17774	4.16295	4.75355	4.93223	4.29347
AC010320.4	3.07598	3.87505	3.93745	3.83514	3.61673	3.40946	2.58774	2.58774	2.58774	3.78926	3.70275	3.37839	3.73902	2.58774	3.8032	3.63085	3.15544
AC010320.5	2.58774	2.58774	3.1554	2.58774	2.58774	2.58774	2.58774	2.58774	2.58774	2.58774	3.55912	3.15026	2.58774	2.58774	3.14408	2.58774	3.15544
AC010323.1	3.07598	3.51258	3.1554	3.07176	3.48343	2.58774	2.58774	2.58774	2.58774	2.58774	2.58774	3.5503	3.17472	2.58774	2.58774	3.11774	3.15544
AC010323.2	3.07598	3.51258	4.29337	3.5428	3.11035	4.41617	2.58774	3.43257	4.22765	3.44925	4.03791	5.13166	4.26481	3.66558	3.53995	5.01056	4.62667
AC010325.1	3.42562	4.21731	3.55888	3.26912	3.11035	3.40946	3.83112	3.76659	3.94893	3.78926	3.70275	3.5503	3.86701	3.13598	3.68098	3.74802	4.3677
AC010325.2	2.58774	3.34707	3.38552	2.58774	3.11035	3.58767	2.58774	3.43257	2.58774	3.44925	2.58774	2.58774	3.17472	2.58774	3.36979	3.11774	3.15544
AC010325.3	3.07598	2.58774	3.55888	2.58774	3.11035	3.17266	3.32014	3.43257	3.56741	3.20137	3.82715	3.15026	2.58774	2.58774	3.36979	3.33318	3.15544
AC010326.1	5.56703	5.47382	5.52741	5.26317	5.63153	5.79311	5.30751	4.21415	5.31905	5.47021	5.96305	4.35306	5.37222	5.35808	4.75355	4.6145	5.15062
AC010326.3	6.74972	6.8958	6.98595	6.86915	7.43389	7.571	7.48869	6.82676	7.44749	7.21612	7.54178	7.48667	7.27668	7.16555	6.86671	7.29483	7.00747
AC010326.4	6.31635	6.37787	6.32908	6.047	6.9376	6.84414	7.39672	7.00451	7.55094	6.05929	6.34665	6.62444	6.37893	6.50303	6.22684	6.41694	6.25951
AC010327.2	3.07598	3.97116	3.38552	2.58774	3.11035	3.40946	2.58774	3.43257	2.58774	4.49611	3.55912	3.15026	3.98073	2.58774	3.91197	3.11774	4.03765
AC010327.3	3.07598	3.87505	3.82684	3.07176	2.58774	3.58767	2.58774	2.58774	2.58774	3.20137	3.38573	3.37839	3.17472	3.66558	3.14408	3.49584	2.58774
AC010327.4	6.11262	5.55588	5.7743	5.65067	5.72272	5.59519	6.19499	6.31184	6.28177	5.54156	5.8954	5.50702	5.40766	5.41985	5.25665	5.77745	5.52756
AC010327.5	5.38345	5.12284	5.58616	5.6103	5.31564	5.46811	4.97505	4.53551	3.94893	4.99397	5.74952	5.67573	5.6032	5.44973	5.29124	5.66376	5.72321
AC010328.1	4.31779	3.12773	3.38552	3.65091	3.32289	3.40946	3.32014	3.43257	3.28699	3.78926	2.58774	3.69273	3.5911	3.35854	4.18438	4.6145	2.58774
AC010329.2	3.07598	2.58774	3.1554	3.07176	2.58774	3.17266	2.58774	2.58774	2.58774	2.58774	2.58774	2.58774	3.17472	3.35854	2.58774	2.58774	2.58774
AC010331.1	6.05297	5.8213	5.33465	6.12022	6.69191	5.96662	7.23914	7.11923	6.98809	4.76863	5.528	5.84991	5.00381	6.55811	4.85166	5.08459	5.11062
AC010332.1	5.52336	5.15873	5.58616	5.0654	5.31564	5.56449	4.53127	3.43257	3.94893	5.395	5.06979	5.17035	5.80138	4.77599	5.59649	5.4873	5.15062
AC010332.2	3.75714	4.53915	3.70247	3.91581	4.30486	3.58767	2.58774	3.76659	3.94893	3.92216	3.15555	3.5503	3.86701	3.35854	3.36979	3.33318	3.93753
AC010333.1	3.07598	2.58774	3.55888	2.58774	2.58774	3.17266	2.58774	2.58774	3.56741	2.58774	3.38573	2.58774	4.26481	2.58774	4.53182	2.58774	2.58774
AC010333.2	2.58774	3.34707	3.70247	2.58774	2.58774	3.58767	3.32014	2.58774	2.58774	2.58774	3.15555	3.15026	3.98073	2.58774	4.85166	3.33318	3.15544
AC010333.3	3.75714	2.58774	4.21422	3.9907	3.83561	3.58767	4.89749	5.27286	5.26474	3.78926	3.82715	3.81613	3.17472	3.89369	3.68098	3.63085	3.93753
AC010335.1	3.84548	3.34707	3.38552	3.4185	3.61673	3.86274	4.01002	3.76659	3.94893	3.20137	3.15555	3.37839	3.86701	4.24007	3.8032	3.49584	3.70254
AC010336.1	3.07598	3.12773	3.1554	3.07176	3.11035	3.58767	3.61296	4.01332	3.28699	3.63544	3.38573	2.58774	2.58774	3.5264	3.36979	3.49584	3.15544
AC010336.2	3.07598	3.12773	3.38552	3.65091	3.92916	3.17266	4.16357	4.38538	3.56741	2.58774	3.38573	4.02528	2.58774	3.89369	3.53995	3.33318	3.15544
AC010336.5	3.27501	3.12773	3.70247	3.4185	3.32289	3.86274	4.01002	2.58774	3.28699	3.44925	3.38573	2.58774	3.41232	3.5264	3.68098	3.63085	3.15544
AC010342.1	3.65987	4.14107	3.70247	3.5428	3.83561	3.40946	2.58774	2.58774	2.58774	3.63544	3.93778	3.9259	4.08357	3.78627	3.8032	3.74802	3.55894
AC010343.1	4.37187	3.76899	4.29337	4.18888	3.83561	3.58767	4.4206	5.10019	4.55106	4.33399	3.38573	3.37839	3.5911	4.08028	3.68098	3.63085	4.3677
AC010343.3	2.58774	3.12773	3.38552	3.26912	2.58774	2.58774	2.58774	3.76659	2.58774	2.58774	3.38573	2.58774	2.58774	3.13598	3.14408	3.11774	2.58774
AC010359.1	4.92094	3.97116	3.55888	4.358	4.86419	4.07868	5.30751	4.66963	5.31905	4.04008	4.12969	4.55088	3.86701	4.77599	3.68098	3.11774	3.70254
AC010378.1	2.58774	3.51258	3.38552	3.07176	2.58774	3.17266	2.58774	2.58774	3.56741	2.58774	3.38573	3.15026	3.86701	3.13598	3.14408	3.94706	3.38557
AC010401.1	3.27501	3.12773	3.55888	3.26912	2.58774	2.58774	2.58774	2.58774	2.58774	3.44925	3.38573	3.15026	3.98073	2.58774	3.14408	3.49584	3.55894
AC010406.1	8.40945	7.58853	7.61932	7.44608	7.57346	7.84709	8.69894	7.07443	8.85394	6.98369	8.41017	7.18051	7.54987	8.40038	7.39566	7.46549	7.58445
AC010409.1	3.07598	2.58774	3.1554	3.07176	3.32289	2.58774	2.58774	3.43257	2.58774	2.58774	3.15555	3.15026	3.17472	3.35854	3.14408	3.11774	2.58774
AC010422.1	4.6116	3.64989	4.93746	3.9907	4.23892	3.97613	4.72724	4.53551	4.88364	4.04008	4.03791	3.69273	4.95595	4.38071	4.89811	3.74802	3.70254
AC010422.2	5.33349	4.05936	4.84177	4.97094	5.31564	4.89947	6.47863	7.11923	6.83231	5.23107	5.46666	5.24459	5.09471	5.11705	4.75355	4.38998	5.18949
AC010422.4	3.75714	3.51258	4.7912	4.55215	4.36736	3.97613	4.89749	3.43257	3.94893	4.76863	3.55912	4.82446	4.17774	4.50679	4.18438	4.56202	4.43766
AC010422.6	5.22779	4.69871	4.56665	4.59633	4.0947	4.68035	3.32014	2.58774	2.58774	5.31548	4.62702	4.82446	4.56124	4.50679	4.3355	4.03395	4.3677
AC010422.8	6.7309	6.68431	6.79038	6.95128	6.26583	6.89373	5.79947	5.42622	6.33451	7.20535	7.03943	6.96181	6.98593	6.46029	6.60935	6.51122	6.94244
AC010424.1	4.31779	4.59458	4.62656	4.55215	4.68782	5.79311	2.58774	2.58774	2.58774	5.27392	5.3003	5.28025	4.74517	5.03957	4.70159	4.50726	4.93758
AC010424.2	2.58774	2.58774	2.58774	2.58774	3.48343	3.40946	3.32014	3.76659	4.34525	2.58774	3.15555	2.58774	3.5911	3.5264	3.14408	2.58774	2.58774
AC010425.1	2.58774	2.58774	2.58774	3.26912	2.58774	3.17266	2.58774	2.58774	3.94893	3.20137	3.70275	2.58774	3.17472	3.13598	2.58774	2.58774	3.38557
AC010435.1	3.27501	2.58774	3.1554	2.58774	2.58774	3.17266	3.61296	3.43257	2.58774	2.58774	3.15555	2.58774	2.58774	2.58774	3.36979	2.58774	2.58774
AC010457.1	4.73634	5.22778	5.64254	3.74744	4.30486	4.94901	2.58774	4.01332	3.56741	4.63959	4.36801	3.9259	5.40766	3.5264	5.10887	4.66492	4.21432
AC010463.3	6.27787	5.90663	5.89478	5.6103	5.01979	6.01252	5.79947	4.79111	5.64922	5.95953	5.91831	5.34892	6.17109	5.5357	5.89201	5.08459	6.44363
AC010468.1	4.69608	4.05936	3.82684	3.65091	4.30486	3.73513	4.16357	3.43257	3.77683	3.44925	3.38573	4.11639	3.41232	4.16295	3.8032	4.03395	3.93753
AC010469.1	3.07598	3.34707	2.58774	3.07176	3.11035	3.40946	3.83112	2.58774	4.88364	2.58774	3.38573	2.58774	2.58774	2.58774	2.58774	2.58774	2.58774
AC010478.1	10.7707	10.0603	10.6904	10.8453	10.7958	10.5856	10.2654	10.308	10.208	10.2221	10.8187	12.1191	11.1846	10.7622	11.0406	10.8912	10.2779
AC010487.1	5.90882	6.47827	6.7274	6.09139	5.60777	6.1624	4.01002	3.43257	3.56741	6.94534	6.2953	6.97251	6.41366	5.94291	6.39232	6.67135	5.94038
AC010487.2	3.92673	3.34707	3.82684	3.83514	3.32289	3.58767	4.53127	3.43257	4.64255	3.20137	2.58774	3.15026	3.5911	3.5264	2.58774	3.33318	3.82692
AC010487.4	2.58774	2.58774	2.58774	3.07176	2.58774	3.17266	2.58774	2.58774	2.58774	3.44925	2.58774	3.37839	2.58774	2.58774	3.14408	2.58774	2.58774
AC010491.1	9.27496	7.90314	7.75784	8.72727	9.38611	7.76967	9.52228	9.23779	9.77961	8.23444	8.25394	8.26724	8.36955	8.73986	8.0217	7.03938	8.09317
AC010501.1	6.57073	5.84312	6.48982	6.23005	6.47533	6.0787	6.93698	5.9623	6.67804	6.54438	6.60721	6.45136	5.99826	5.69324	6.31198	5.54003	6.71463
AC010503.4	5.3587	4.88487	4.89048	4.55215	5.4016	4.34034	6.75815	6.011	6.43448	4.49611	4.68427	4.2007	4.68673	4.91429	4.85166	4.32685	4.3677
AC010504.1	5.54536	5.26105	6.06845	5.0654	5.53399	4.94901	5.71395	5.00488	5.88102	5.23107	5.1899	5.13166	5.13797	5.35808	5.02848	4.89127	5.11062
AC010519.1	2.58774	2.58774	3.38552	3.26912	2.58774	3.40946	3.61296	2.58774	2.58774	2.58774	3.38573	3.37839	3.17472	3.13598	3.68098	3.94706	3.15544
AC010524.1	3.07598	2.58774	2.58774	2.58774	2.58774	3.17266	2.58774	2.58774	2.58774	3.20137	2.58774	3.15026	2.58774	3.35854	3.14408	3.49584	2.58774
AC010525.1	3.65987	3.97116	3.70247	3.9907	4.23892	3.73513	4.63299	4.90228	4.72796	3.44925	4.03791	3.9259	3.5911	3.78627	3.53995	3.74802	3.82692
AC010528.1	3.07598	2.58774	2.58774	2.58774	3.11035	2.58774	3.32014	3.43257	3.56741	2.58774	2.58774	3.15026	2.58774	3.13598	2.58774	2.58774	2.58774
AC010530.1	3.55091	4.05936	4.03756	3.65091	3.61673	3.58767	3.32014	3.43257	3.56741	4.41772	3.82715	3.5503	4.56124	3.66558	4.40448	4.45001	3.82692
AC010531.3	3.75714	4.14107	4.3676	3.83514	3.73246	4.41617	2.58774	2.58774	3.28699	4.49611	4.03791	4.11639	4.74517	3.66558	4.59096	4.66492	4.50387
AC010531.4	3.27501	3.12773	2.58774	3.07176	3.32289	3.17266	3.61296	2.58774	3.28699	2.58774	3.15555	3.15026	3.86701	2.58774	3.14408	3.11774	3.15544
AC010531.5	3.07598	3.76899	2.58774	2.58774	3.11035	2.58774	2.58774	2.58774	2.58774	3.78926	3.15555	2.58774	3.5911	2.58774	3.91197	3.11774	3.15544
AC010531.6	5.95851	4.84074	4.43755	6.00119	6.47533	5.43444	7.38308	7.14111	7.69839	5.18684	5.1899	5.24459	5.13797	6.11877	5.02848	4.80536	5.49723
AC010533.1	3.42562	3.34707	4.7912	3.4185	2.58774	3.73513	2.58774	4.53551	3.77683	3.78926	3.82715	4.02528	4.08357	3.13598	3.8032	5.37543	3.70254
AC010536.1	6.7214	6.02568	6.00579	6.87758	6.46228	6.0787	7.72311	7.48693	7.09855	6.17486	6.20537	6.10613	5.63328	6.3078	6.70037	6.52419	6.74039
AC010536.2	4.77539	3.12773	4.89048	4.40947	4.77897	4.34034	5.66916	5.42622	4.64255	4.76863	4.43798	4.2007	4.17774	4.86977	4.3355	4.6145	4.93758
AC010536.3	4.31779	3.76899	4.29337	4.72039	4.77897	4.34034	5.75736	5.35167	5.31905	4.63959	4.36801	4.61044	3.41232	4.50679	4.40448	4.03395	4.29347
AC010538.1	7.32065	6.96648	6.93114	6.98285	6.99298	7.28585	7.63387	6.71433	8.05174	7.21612	7.22402	6.92923	7.36775	7.19184	6.80949	6.81538	7.19588
AC010542.1	3.27501	2.58774	3.70247	2.58774	2.58774	3.17266	3.83112	2.58774	2.58774	3.44925	2.58774	2.58774	3.17472	2.58774	3.68098	3.49584	2.58774
AC010542.4	3.27501	2.58774	2.58774	3.26912	3.11035	3.17266	2.58774	2.58774	3.28699	2.58774	3.15555	2.58774	2.58774	3.13598	3.14408	3.33318	3.15544
AC010542.5	5.28166	4.6477	4.29337	4.79696	5.05602	4.79448	5.88009	6.14779	5.98405	4.88607	5.36926	4.72185	4.85475	5.15419	4.85166	4.93223	5.11062
AC010547.1	4.77539	5.15873	4.62656	5.20953	4.94425	4.25944	5.36531	5.18925	5.42165	5.35581	4.84227	4.42258	5.05002	4.31245	4.98642	4.11447	4.3677
AC010547.2	2.58774	3.12773	3.1554	3.07176	3.11035	3.17266	2.58774	3.43257	3.28699	2.58774	3.15555	2.58774	3.17472	2.58774	2.58774	3.11774	3.15544
AC010547.3	4.00215	3.64989	3.70247	3.5428	4.16907	4.34034	3.61296	2.58774	3.56741	3.63544	3.15555	3.81613	2.58774	3.89369	3.14408	3.11774	2.58774
AC010547.4	3.07598	2.58774	2.58774	3.07176	2.58774	3.58767	2.58774	2.58774	3.28699	3.44925	2.58774	2.58774	2.58774	2.58774	3.68098	3.11774	3.15544
AC010551.1	3.65987	3.12773	3.38552	3.07176	3.32289	3.58767	3.32014	2.58774	3.94893	4.14659	3.38573	3.37839	3.17472	2.58774	3.14408	2.58774	3.15544
AC010551.2	3.65987	4.05936	4.3676	4.68035	4.01507	4.07868	3.83112	5.00488	4.72796	4.33399	4.12969	4.48837	4.42193	4.16295	5.06927	4.80536	3.55894
AC010551.3	5.78557	5.55588	6.12846	6.95924	7.35867	5.79311	7.09599	7.18391	6.83231	5.85221	6.5056	6.71651	5.57245	6.55811	5.67639	6.22339	5.36883
AC010598.1	3.27501	4.28889	3.1554	3.26912	3.73246	3.73513	3.32014	2.58774	3.28699	2.58774	3.70275	3.9259	3.17472	3.35854	3.53995	3.74802	3.55894
AC010605.1	3.27501	3.12773	3.1554	3.07176	2.58774	2.58774	3.32014	3.76659	2.58774	3.20137	3.15555	3.15026	2.58774	3.13598	2.58774	2.58774	2.58774
AC010608.1	2.58774	2.58774	3.1554	3.07176	2.58774	3.17266	2.58774	2.58774	2.58774	2.58774	2.58774	3.15026	3.41232	2.58774	3.14408	2.58774	3.38557
AC010608.2	3.42562	3.51258	3.55888	2.58774	3.48343	3.40946	2.58774	2.58774	3.56741	3.20137	3.38573	2.58774	2.58774	3.13598	2.58774	3.49584	3.15544
AC010615.1	4.42365	5.5822	4.7386	3.9907	3.92916	4.79448	3.32014	2.58774	3.28699	5.50635	4.73908	4.27932	5.26008	4.38071	5.80023	4.97197	4.73872
AC010615.2	6.22489	6.31716	6.64797	5.83679	5.60777	6.79277	6.06357	5.9623	5.56259	6.12975	5.72367	5.70197	6.37893	6.25869	6.45349	6.36013	5.79938
AC010615.3	3.07598	2.58774	2.58774	3.07176	2.58774	2.58774	2.58774	3.43257	2.58774	2.58774	2.58774	3.15026	3.17472	3.13598	3.14408	3.11774	2.58774
AC010616.1	6.90044	5.86461	6.06845	6.96715	7.08926	6.51998	6.89912	6.74328	6.71819	5.27392	6.59313	7.13364	6.06556	6.33963	6.5406	6.7834	6.27727
AC010618.1	2.58774	2.58774	2.58774	3.07176	3.32289	3.40946	2.58774	3.43257	2.58774	2.58774	2.58774	2.58774	2.58774	2.58774	2.58774	2.58774	3.15544
AC010618.2	4.52114	4.42037	3.70247	4.50638	4.82227	4.41617	5.5255	5.10019	5.56259	4.24401	4.73908	4.2007	3.98073	4.31245	3.8032	3.94706	4.68391
AC010618.3	7.20287	6.69626	7.03874	6.95924	7.03754	6.7121	7.61067	7.34338	7.92916	6.70624	6.87485	6.59701	7.09664	6.79417	6.7499	6.58736	6.56404
AC010619.2	4.56718	3.97116	4.12932	4.83363	4.94425	4.89947	4.53127	4.21415	4.09692	4.14659	4.21461	4.61044	4.26481	4.38071	3.91197	3.49584	3.55894
AC010624.1	5.87469	5.29353	6.20472	4.93792	5.58361	5.59519	6.22603	5.10019	5.51718	5.395	5.1899	4.48837	5.09471	5.19035	4.75355	4.97197	5.11062
AC010624.2	5.76705	5.41629	5.61463	6.45001	6.36744	5.89485	7.62231	10.1173	7.70837	5.43312	5.87211	6.2544	5.13797	6.72374	5.18476	5.61557	5.36883
AC010624.3	4.65454	4.35641	4.21422	4.30425	4.73419	4.48759	4.53127	3.43257	3.94893	4.49611	4.93797	4.42258	5.13797	4.38071	4.64747	4.32685	4.79132
AC010624.4	3.42562	2.58774	4.50376	3.07176	3.11035	2.58774	3.32014	2.58774	2.58774	3.44925	3.70275	3.37839	3.41232	2.58774	3.53995	2.58774	3.15544
AC010632.1	3.55091	3.87505	3.82684	3.74744	3.61673	3.73513	4.29898	3.43257	4.09692	4.04008	3.70275	3.69273	4.17774	3.99101	4.3355	3.74802	3.55894
AC010632.2	3.75714	3.97116	4.93746	3.07176	2.58774	4.07868	3.32014	2.58774	3.77683	4.14659	4.03791	3.37839	3.73902	3.78627	4.10077	4.6145	3.93753
AC010641.1	4.31779	3.64989	4.56665	5.28922	4.90482	4.61928	5.04838	4.21415	3.28699	5.27392	4.62702	4.48837	3.98073	4.95736	4.26235	3.63085	5.06939
AC010642.1	3.55091	3.97116	3.38552	3.5428	3.11035	3.40946	2.58774	3.43257	2.58774	4.24401	3.15555	2.58774	3.5911	3.13598	4.01046	3.94706	3.15544
AC010642.2	5.11325	5.77663	5.18936	5.45902	4.68782	5.1307	5.66916	5.68996	5.31905	5.70546	5.8954	5.50702	5.6032	5.69324	5.72724	6.01788	5.84796
AC010643.1	6.86637	5.94743	4.89048	5.36456	5.67786	5.17255	6.25641	5.91187	5.64922	6.21859	5.96305	5.24459	6.32518	5.90068	5.32497	5.66376	6.45925
AC010653.1	5.17172	4.84074	4.50376	4.63903	4.94425	4.84802	4.97505	4.21415	4.72796	4.41772	4.5042	4.87291	4.42193	4.91429	4.70159	3.85242	4.3677
AC010653.3	3.75714	3.12773	3.38552	3.83514	3.92916	3.97613	4.16357	3.76659	3.77683	3.78926	3.70275	3.81613	3.5911	3.35854	3.14408	3.49584	3.15544
AC010654.1	6.32895	5.88578	6.18603	6.07675	6.20435	5.36455	7.78659	7.26585	7.58383	6.12975	5.82434	5.09184	5.6032	4.91429	6.05944	5.54003	5.91784
AC010655.1	3.55091	3.64989	4.43755	3.74744	4.23892	4.07868	2.58774	4.01332	3.56741	4.56988	3.55912	3.81613	4.95595	3.78627	4.75355	3.11774	3.38557
AC010655.2	2.58774	3.12773	3.93745	2.58774	2.58774	3.17266	2.58774	2.58774	2.58774	2.58774	2.58774	3.37839	2.58774	3.35854	2.58774	3.33318	3.15544
AC010655.4	3.27501	2.58774	2.58774	2.58774	2.58774	2.58774	3.32014	2.58774	2.58774	3.20137	3.15555	2.58774	2.58774	2.58774	2.58774	2.58774	3.15544
AC010680.1	4.00215	3.87505	3.38552	3.26912	4.16907	3.86274	4.01002	3.76659	4.45242	3.78926	3.55912	3.69273	2.58774	3.78627	3.53995	3.94706	3.15544
AC010680.2	4.20168	3.51258	3.82684	3.5428	3.73246	3.73513	4.4206	4.79111	4.55106	2.58774	3.70275	3.5503	3.41232	3.5264	3.14408	3.33318	3.55894
AC010680.5	4.42365	3.51258	3.93745	3.74744	3.83561	3.40946	3.83112	3.76659	3.28699	3.63544	4.03791	3.37839	3.86701	3.66558	4.01046	3.49584	3.70254
AC010719.1	4.65454	3.76899	3.55888	3.91581	4.23892	3.40946	5.18408	4.01332	3.94893	3.78926	3.70275	4.11639	3.86701	3.78627	3.14408	3.49584	3.82692
AC010729.1	3.27501	3.12773	2.58774	3.07176	3.32289	3.17266	2.58774	3.43257	3.28699	2.58774	3.15555	3.37839	3.17472	3.13598	2.58774	3.11774	2.58774
AC010731.2	2.58774	3.12773	3.1554	3.07176	2.58774	2.58774	2.58774	3.43257	2.58774	3.78926	3.15555	3.37839	3.5911	2.58774	4.18438	3.74802	2.58774
AC010733.1	3.75714	4.14107	4.3676	3.4185	3.73246	4.48759	2.58774	3.76659	3.56741	4.49611	4.12969	3.69273	4.8011	3.13598	5.06927	5.34599	4.3677
AC010735.1	2.58774	3.34707	2.58774	2.58774	2.58774	3.17266	3.32014	2.58774	3.28699	3.63544	3.15555	3.37839	3.5911	2.58774	3.68098	3.33318	3.15544
AC010735.2	4.139	4.05936	4.7386	4.45887	3.73246	4.25944	5.04838	5.56431	4.45242	4.56988	4.5042	5.53659	4.74517	3.99101	4.46978	4.84901	4.3677
AC010737.1	2.58774	2.58774	2.58774	2.58774	2.58774	2.58774	2.58774	2.58774	2.58774	2.58774	2.58774	3.37839	2.58774	2.58774	3.36979	3.49584	2.58774
AC010745.2	2.58774	2.58774	2.58774	3.26912	3.32289	2.58774	2.58774	2.58774	2.58774	2.58774	2.58774	3.15026	3.5911	2.58774	2.58774	2.58774	3.15544
AC010754.1	3.55091	3.51258	3.38552	3.65091	2.58774	3.73513	2.58774	2.58774	2.58774	3.44925	3.15555	4.02528	3.17472	3.35854	3.68098	3.49584	3.38557
AC010761.1	4.52114	4.53915	4.62656	5.03464	4.98255	4.89947	4.4206	4.38538	4.88364	4.88607	4.79169	4.66735	4.56124	4.56535	4.46978	4.38998	4.8906
AC010761.3	2.58774	3.64989	4.03756	3.07176	3.61673	3.73513	3.32014	2.58774	3.28699	3.63544	3.82715	3.37839	4.74517	2.58774	4.70159	3.11774	4.12941
AC010761.4	3.42562	3.51258	3.93745	3.4185	2.58774	3.97613	2.58774	3.43257	2.58774	3.44925	3.38573	3.69273	3.86701	3.35854	4.18438	3.33318	3.93753
AC010761.6	3.27501	2.58774	2.58774	2.58774	2.58774	2.58774	3.61296	3.43257	3.56741	2.58774	3.15555	2.58774	2.58774	3.13598	3.14408	2.58774	2.58774
AC010809.1	4.26115	4.6477	4.29337	4.358	4.68782	4.55514	4.4206	5.80528	5.26474	4.41772	5.1899	4.61044	4.62552	4.08028	4.89811	4.6145	3.93753
AC010809.2	4.26115	4.59458	4.50376	4.55215	4.58976	3.97613	3.83112	2.58774	3.94893	4.33399	5.06979	4.11639	4.42193	4.16295	5.10887	4.26024	4.50387
AC010809.3	3.42562	3.51258	3.38552	3.65091	3.48343	4.1726	2.58774	2.58774	3.56741	3.20137	3.70275	3.81613	3.41232	3.99101	3.68098	3.11774	3.55894
AC010834.2	3.27501	3.34707	2.58774	3.07176	3.32289	2.58774	3.61296	3.76659	3.28699	3.44925	3.15555	3.15026	2.58774	2.58774	3.36979	3.11774	2.58774
AC010834.3	5.25499	6.08165	6.47453	5.28922	4.94425	5.62523	4.4206	4.38538	4.34525	5.73606	5.4025	5.87312	6.85339	5.29342	6.63595	6.45811	4.98297
AC010857.1	4.92094	5.19369	4.7386	5.52587	5.63153	4.99678	4.89749	5.9623	4.45242	5.04482	4.68427	5.50702	4.17774	5.56322	4.18438	4.80536	4.73872
AC010864.1	6.99803	5.88578	6.80265	6.56945	7.2187	6.10009	7.09599	6.10364	7.02053	5.87982	6.37989	6.14467	6.93914	6.63694	6.27853	5.71034	6.18619
AC010867.1	3.27501	2.58774	3.38552	3.26912	3.11035	3.17266	2.58774	3.43257	3.56741	3.44925	3.55912	3.15026	3.41232	3.13598	2.58774	3.11774	2.58774
AC010883.1	4.56718	3.97116	4.50376	4.40947	4.4268	4.61928	4.81511	4.53551	4.88364	4.33399	4.21461	4.2007	3.86701	4.77599	3.53995	3.49584	4.29347
AC010884.1	3.42562	3.12773	3.1554	3.5428	3.11035	3.17266	3.61296	4.01332	2.58774	3.44925	3.38573	3.37839	3.17472	3.35854	3.14408	3.11774	3.38557
AC010889.1	2.58774	2.58774	2.58774	3.26912	2.58774	2.58774	3.32014	6.45896	7.18692	7.41615	7.83809	7.51618	7.94814	7.07426	7.41876	7.59371	7.70681
AC010890.1	3.55091	4.05936	4.12932	4.24797	4.01507	3.73513	3.61296	2.58774	3.28699	3.78926	4.12969	4.48837	3.5911	3.89369	3.91197	4.26024	4.12941
AC010894.2	5.76705	4.53915	5.11048	4.97094	5.4291	5.04291	6.16326	5.35167	6.14069	4.41772	5.26448	4.2007	5.37222	4.86977	5.10887	5.18855	5.29988
AC010894.3	3.42562	3.12773	3.38552	3.4185	3.73246	3.40946	3.32014	2.58774	3.28699	3.63544	3.15555	3.15026	3.41232	3.35854	3.14408	3.49584	3.70254
AC010900.1	4.20168	3.51258	2.58774	4.06073	4.01507	3.86274	3.61296	3.43257	2.58774	3.92216	3.55912	3.5503	3.41232	3.13598	3.53995	3.11774	2.58774
AC010904.2	4.6116	5.12284	5.3687	4.50638	4.63973	4.68035	5.84035	4.90228	5.80791	4.63959	5.02727	3.9259	5.05002	4.91429	4.53182	4.50726	5.11062
AC010913.1	5.38345	4.88487	5.72307	5.0654	5.58361	5.1307	6.06357	7.67853	6.63673	4.99397	4.89098	5.24459	4.90631	5.69324	5.02848	5.79912	5.58631
AC010928.1	3.07598	3.12773	2.58774	3.26912	2.58774	2.58774	2.58774	2.58774	2.58774	2.58774	3.38573	3.15026	2.58774	3.13598	3.14408	2.58774	3.15544
AC010931.2	6.88351	6.75453	7.52637	7.72314	7.42721	5.96662	7.07916	10.208	6.85048	7.13897	7.10032	8.92438	6.0873	7.8875	7.49321	6.95584	6.71463
AC010931.3	2.58774	2.58774	2.58774	3.07176	3.11035	2.58774	2.58774	4.53551	2.58774	2.58774	3.70275	3.15026	2.58774	3.35854	3.14408	3.11774	3.38557
AC010947.1	3.07598	2.58774	2.58774	2.58774	2.58774	2.58774	2.58774	2.58774	3.28699	2.58774	3.38573	3.15026	3.17472	2.58774	3.14408	2.58774	2.58774
AC010967.1	3.84548	3.12773	3.70247	3.74744	3.83561	3.58767	3.83112	4.53551	4.72796	3.20137	2.58774	3.81613	3.5911	3.13598	3.68098	3.94706	3.70254
AC010969.2	8.47011	7.54966	6.83885	8.32483	8.63636	8.35082	9.344	9.6187	9.51576	7.78483	7.87915	7.85897	7.48628	8.3312	6.8441	6.99357	7.78913
AC010973.1	3.65987	4.35641	4.21422	3.65091	3.48343	3.17266	4.01002	3.43257	4.34525	4.56988	3.70275	4.11639	5.13797	3.66558	5.3579	4.38998	3.15544
AC010973.2	6.15576	5.29353	5.79923	5.83679	6.14009	6.0787	5.91874	5.35167	5.31905	5.43312	5.94086	6.30624	5.9751	5.94291	5.29124	5.54003	6.24153
AC010975.1	3.75714	3.64989	3.82684	3.74744	3.92916	3.86274	3.32014	3.43257	3.56741	3.44925	4.21461	3.69273	3.98073	3.13598	4.18438	4.45001	3.82692
AC010975.3	2.58774	3.64989	3.38552	2.58774	3.11035	2.58774	2.58774	2.58774	3.28699	2.58774	3.70275	3.69273	3.5911	2.58774	4.3355	4.71343	4.21432
AC010976.1	6.16986	6.74306	7.14847	6.12022	6.10684	6.42179	4.97505	2.58774	4.55106	6.50969	6.24202	5.96235	6.93914	6.00399	7.07519	6.9366	6.31213
AC010976.2	3.92673	3.97116	3.70247	5.52587	4.36736	3.86274	6.16326	6.23217	4.8081	4.33399	3.70275	4.02528	4.26481	3.78627	3.8032	3.74802	4.93758
AC010980.1	4.85017	4.48118	4.29337	4.50638	4.73419	4.25944	4.89749	6.14779	5.56259	4.56988	4.12969	4.72185	3.98073	4.91429	3.91197	5.04808	4.29347
AC010980.2	4.139	4.21731	4.12932	4.358	4.63973	3.97613	4.29898	4.66963	3.94893	4.14659	4.5042	4.96482	3.5911	4.62133	3.8032	3.94706	4.12941
AC010997.2	2.58774	3.12773	2.58774	3.26912	2.58774	3.40946	3.61296	2.58774	2.58774	3.44925	2.58774	2.58774	3.5911	2.58774	2.58774	2.58774	3.15544
AC010997.3	6.7683	6.51923	6.82689	6.12022	6.52637	6.91789	6.09758	5.49698	5.98405	6.50969	6.56455	7.00413	6.78885	6.82813	6.79777	5.99934	6.45925
AC010997.4	3.65987	2.58774	3.38552	3.07176	3.48343	3.58767	3.32014	4.53551	4.45242	3.20137	2.58774	3.15026	2.58774	3.5264	3.36979	3.11774	2.58774
AC010998.2	3.42562	4.21731	4.93746	3.26912	3.32289	3.97613	2.58774	2.58774	2.58774	3.92216	3.93778	3.5503	5.1799	3.13598	5.18476	4.66492	4.62667
AC010999.1	4.00215	3.97116	3.82684	4.12661	3.92916	4.07868	4.53127	3.76659	4.55106	3.92216	4.21461	3.9259	3.98073	3.99101	4.26235	4.03395	3.70254
AC010999.2	4.65454	3.64989	3.38552	3.83514	4.16907	3.73513	5.36531	5.42622	5.31905	3.20137	3.55912	3.5503	3.5911	4.08028	3.36979	2.58774	3.70254
AC011005.1	3.65987	2.58774	3.55888	2.58774	3.48343	2.58774	3.32014	3.43257	3.28699	3.63544	3.15555	2.58774	2.58774	3.78627	3.14408	3.33318	3.38557
AC011005.4	4.07267	3.51258	3.82684	4.97094	4.48351	4.99678	2.58774	2.58774	2.58774	4.04008	4.21461	4.27932	4.34592	3.99101	3.68098	4.32685	3.70254
AC011008.1	3.55091	2.58774	2.58774	3.4185	3.48343	2.58774	2.58774	2.58774	2.58774	3.44925	3.38573	3.9259	2.58774	3.35854	3.68098	3.63085	3.15544
AC011008.2	7.89773	8.12202	8.09797	8.53607	8.06549	8.27816	7.48869	7.91259	6.65753	8.18601	8.33206	8.7019	8.15132	8.54657	7.73937	8.39942	8.08818
AC011037.1	2.58774	3.34707	2.58774	3.07176	3.11035	3.17266	2.58774	2.58774	2.58774	3.20137	3.38573	3.69273	3.17472	2.58774	2.58774	2.58774	2.58774
AC011095.1	3.27501	3.12773	2.58774	2.58774	2.58774	2.58774	3.32014	2.58774	2.58774	2.58774	2.58774	2.58774	2.58774	3.35854	3.14408	3.11774	2.58774
AC011131.1	3.42562	3.51258	3.70247	2.58774	3.61673	3.17266	2.58774	2.58774	3.56741	3.20137	3.15555	2.58774	2.58774	3.66558	3.36979	3.63085	2.58774
AC011195.2	2.58774	2.58774	3.1554	2.58774	3.11035	2.58774	2.58774	3.43257	3.56741	2.58774	2.58774	2.58774	2.58774	3.13598	2.58774	2.58774	2.58774
AC011196.1	3.55091	2.58774	2.58774	3.07176	2.58774	3.73513	2.58774	2.58774	3.56741	3.44925	2.58774	2.58774	2.58774	3.13598	2.58774	2.58774	2.58774
AC011199.1	5.50099	5.44535	5.64254	6.0319	6.07279	6.18258	6.16326	6.95593	6.52792	6.19689	6.26	6.33979	5.37222	5.5357	5.45223	5.56567	5.74906
AC011239.2	4.00215	4.69871	4.50376	4.06073	4.53775	4.68035	4.29898	3.43257	3.56741	4.04008	3.82715	4.35306	3.73902	4.56535	4.01046	4.32685	3.82692
AC011247.1	3.84548	3.34707	3.1554	3.9907	3.92916	3.73513	3.61296	4.79111	4.45242	3.44925	3.70275	4.27932	3.5911	3.89369	3.8032	3.33318	3.55894
AC011247.2	3.92673	4.05936	4.03756	3.5428	3.48343	2.58774	3.32014	4.38538	4.22765	2.58774	3.38573	4.11639	3.5911	3.5264	3.91197	4.56202	3.82692
AC011247.3	3.07598	2.58774	3.1554	2.58774	3.32289	2.58774	2.58774	3.43257	2.58774	3.20137	3.15555	2.58774	2.58774	3.5264	3.68098	3.11774	2.58774
AC011270.2	4.37187	4.92758	5.43438	3.74744	4.36736	5.46811	4.01002	3.76659	4.45242	4.82866	5.49767	6.14467	5.44222	4.24007	5.84687	6.38882	5.84796
AC011284.1	3.42562	3.51258	3.70247	3.07176	3.32289	3.17266	2.58774	2.58774	3.77683	2.58774	3.38573	3.15026	2.58774	3.35854	3.36979	3.74802	3.38557
AC011287.1	3.07598	3.12773	2.58774	2.58774	2.58774	2.58774	2.58774	3.43257	2.58774	3.20137	2.58774	2.58774	2.58774	2.58774	3.36979	2.58774	3.38557
AC011290.1	2.58774	3.51258	3.93745	4.30425	3.83561	3.58767	3.83112	4.38538	3.94893	3.63544	3.70275	3.5503	4.08357	3.13598	3.36979	3.33318	3.38557
AC011290.2	6.05297	6.64787	6.53471	6.55899	5.76619	6.48799	4.29898	3.43257	4.09692	6.4191	6.14855	6.23669	6.65034	5.76583	6.11745	6.22339	6.10889
AC011297.1	2.58774	2.58774	2.58774	2.58774	2.58774	2.58774	2.58774	2.58774	2.58774	3.20137	2.58774	3.15026	3.41232	3.13598	3.14408	3.33318	3.38557
AC011298.1	3.07598	2.58774	2.58774	2.58774	2.58774	3.17266	3.32014	2.58774	2.58774	2.58774	2.58774	2.58774	2.58774	3.35854	3.14408	3.11774	2.58774
AC011306.1	4.52114	3.76899	4.03756	4.18888	4.36736	3.86274	5.30751	4.38538	3.77683	4.24401	4.12969	3.9259	4.08357	3.99101	3.53995	3.63085	3.82692
AC011330.1	4.20168	4.53915	5.15049	3.5428	3.11035	3.58767	3.32014	2.58774	2.58774	4.04008	3.70275	3.69273	5.05002	3.35854	3.36979	4.38998	4.56676
AC011330.2	4.07267	3.97116	4.03756	3.9907	3.83561	3.86274	3.32014	2.58774	3.56741	3.63544	4.03791	4.11639	3.41232	3.99101	4.01046	4.03395	4.12941
AC011330.3	2.58774	3.12773	2.58774	3.07176	2.58774	3.40946	2.58774	2.58774	2.58774	3.20137	2.58774	3.37839	2.58774	2.58774	2.58774	2.58774	2.58774
AC011337.1	4.42365	4.42037	4.3676	4.79696	4.48351	4.1726	4.29898	4.01332	4.34525	4.33399	4.43798	4.61044	4.90631	4.62133	4.18438	4.50726	4.56676
AC011342.1	3.27501	3.34707	3.38552	2.58774	3.32289	3.17266	2.58774	3.43257	2.58774	3.20137	2.58774	3.15026	3.17472	2.58774	3.14408	3.49584	2.58774
AC011352.1	2.58774	2.58774	3.1554	2.58774	2.58774	3.40946	3.32014	2.58774	2.58774	3.20137	2.58774	3.5503	3.17472	3.35854	3.36979	3.11774	2.58774
AC011352.3	3.07598	3.51258	3.1554	2.58774	2.58774	3.58767	2.58774	2.58774	2.58774	3.20137	2.58774	3.15026	3.5911	2.58774	3.68098	3.11774	3.15544
AC011365.1	3.42562	3.12773	3.55888	3.07176	3.48343	3.17266	3.83112	3.43257	2.58774	3.63544	3.15555	3.5503	3.17472	3.13598	3.14408	3.63085	3.15544
AC011365.2	3.42562	3.51258	3.1554	3.26912	3.61673	3.17266	3.61296	2.58774	3.28699	3.63544	3.15555	3.69273	2.58774	2.58774	3.53995	3.49584	3.38557
AC011369.2	2.58774	2.58774	2.58774	3.07176	3.11035	2.58774	3.32014	2.58774	3.28699	2.58774	2.58774	3.15026	3.17472	2.58774	2.58774	2.58774	2.58774
AC011373.1	3.27501	3.87505	3.93745	3.4185	3.11035	2.58774	2.58774	4.66963	3.56741	3.20137	3.55912	2.58774	3.73902	3.5264	3.53995	3.49584	2.58774
AC011374.1	2.58774	3.87505	3.93745	3.65091	2.58774	2.58774	2.58774	4.01332	3.56741	3.20137	3.55912	3.37839	3.5911	3.99101	4.46978	4.45001	3.38557
AC011374.2	5.95851	4.59458	4.68379	5.83679	6.07279	5.21316	6.28615	6.05807	6.0488	5.27392	5.06979	5.44592	5.09471	6.27525	4.40448	4.80536	5.43452
AC011377.1	2.58774	2.58774	3.1554	2.58774	2.58774	3.40946	2.58774	2.58774	2.58774	2.58774	2.58774	2.58774	3.17472	2.58774	3.14408	3.11774	2.58774
AC011379.1	3.27501	3.34707	4.21422	3.5428	3.48343	3.58767	3.32014	4.21415	4.55106	2.58774	4.36801	3.9259	3.73902	3.66558	4.01046	4.7602	4.43766
AC011379.2	4.88602	5.35627	5.22715	4.68035	4.73419	5.21316	5.24718	5.18925	5.08755	5.79533	5.46666	4.55088	5.82754	4.08028	6.42323	5.28516	7.26837
AC011396.2	3.42562	3.12773	2.58774	2.58774	3.11035	2.58774	2.58774	2.58774	3.56741	3.20137	3.15555	3.9259	3.17472	2.58774	2.58774	2.58774	2.58774
AC011405.1	3.27501	3.64989	3.55888	3.07176	3.11035	3.58767	2.58774	3.76659	3.94893	2.58774	3.15555	3.15026	3.17472	3.13598	3.36979	3.33318	3.55894
AC011411.1	3.75714	4.88487	5.61463	3.65091	3.32289	4.25944	3.32014	2.58774	3.28699	4.33399	3.93778	3.69273	5.57245	2.58774	5.77632	5.31591	3.93753
AC011416.3	4.52114	3.76899	3.70247	4.06073	4.36736	3.97613	4.29898	4.53551	4.64255	3.78926	4.68427	4.42258	4.08357	4.16295	4.53182	3.74802	4.12941
AC011442.1	3.42562	4.14107	3.70247	3.4185	3.61673	3.40946	2.58774	3.43257	2.58774	3.44925	4.03791	3.15026	3.98073	3.66558	3.91197	3.49584	3.70254
AC011443.1	3.92673	3.34707	3.55888	3.83514	3.92916	3.73513	4.16357	4.90228	4.8081	3.20137	3.55912	2.58774	3.17472	3.78627	3.14408	3.11774	3.93753
AC011444.1	4.92094	4.14107	4.3676	4.30425	4.77897	4.68035	5.62289	4.79111	5.47023	4.70571	4.89098	3.81613	4.90631	5.22557	5.10887	4.66492	4.93758
AC011444.3	3.75714	3.51258	3.38552	3.5428	4.23892	3.58767	4.01002	4.66963	4.72796	4.14659	3.70275	3.5503	3.73902	4.16295	3.8032	4.38998	4.21432
AC011445.1	3.92673	4.14107	3.93745	3.74744	3.61673	3.86274	3.32014	3.43257	3.28699	4.24401	3.82715	4.35306	4.08357	3.89369	3.68098	3.63085	3.82692
AC011445.2	5.33349	4.42037	3.93745	4.83363	5.58361	4.94901	6.57799	6.93101	6.77639	4.49611	4.79169	4.82446	4.8011	5.50763	4.40448	4.6145	4.79132
AC011447.3	3.42562	4.05936	3.70247	3.74744	3.61673	3.58767	3.83112	3.43257	3.94893	4.14659	3.55912	3.5503	3.5911	3.66558	4.64747	4.03395	3.93753
AC011447.6	3.27501	3.12773	3.1554	3.07176	2.58774	3.17266	3.61296	3.43257	2.58774	3.63544	3.38573	3.5503	3.41232	3.5264	3.36979	2.58774	3.38557
AC011447.7	4.26115	4.35641	3.1554	4.50638	4.16907	4.61928	3.83112	4.66963	3.56741	3.78926	4.43798	4.35306	3.17472	4.67496	3.91197	4.45001	3.82692
AC011448.1	6.69251	5.55588	5.46609	6.41562	6.63496	6.24145	6.84039	5.9623	7.0044	6.19689	5.96305	6.66462	5.54102	6.71166	5.32497	5.68724	5.87164
AC011450.1	6.02218	5.22778	6.1671	5.63063	5.19199	5.50098	5.5255	5.85958	5.64922	5.64218	5.72367	5.91844	5.57245	5.76583	5.80023	6.12435	5.43452
AC011451.1	5.78557	5.38661	5.15049	5.45902	5.63153	5.76649	4.4206	3.43257	3.28699	6.26101	5.79984	5.41434	5.29848	5.64267	5.3579	5.18855	5.40207
AC011451.2	4.85017	5.75374	5.40192	4.83363	4.0947	5.46811	2.58774	3.43257	3.77683	5.09383	5.02727	4.96482	5.66273	3.89369	5.59649	5.04808	4.79132
AC011451.3	6.35383	5.77663	6.48982	6.09139	5.78743	6.03493	6.02873	5.10019	5.76989	6.21859	5.9849	6.12553	6.30681	5.74205	6.67495	6.38882	6.02714
AC011453.1	3.07598	2.58774	2.58774	2.58774	3.32289	3.17266	2.58774	3.43257	3.77683	2.58774	2.58774	2.58774	3.17472	3.13598	2.58774	3.33318	2.58774
AC011455.1	3.42562	3.76899	3.55888	3.07176	3.32289	3.73513	3.32014	2.58774	2.58774	2.58774	2.58774	3.37839	3.41232	3.13598	3.36979	3.33318	3.38557
AC011458.1	3.75714	3.76899	3.55888	3.5428	3.48343	3.17266	3.32014	3.43257	3.94893	3.44925	3.70275	3.15026	3.41232	4.08028	3.36979	3.85242	3.15544
AC011458.2	3.75714	3.76899	3.70247	4.06073	3.11035	3.86274	3.61296	3.43257	3.56741	2.58774	4.36801	3.69273	3.5911	3.99101	3.53995	4.03395	3.82692
AC011460.1	3.07598	3.51258	2.58774	3.4185	2.58774	3.73513	2.58774	2.58774	2.58774	3.63544	3.70275	3.5503	3.5911	2.58774	2.58774	3.11774	3.38557
AC011461.1	3.84548	4.21731	2.58774	3.74744	3.48343	4.34034	3.83112	3.76659	4.55106	4.41772	4.68427	3.69273	3.17472	3.66558	4.26235	3.33318	4.3677
AC011462.3	3.42562	2.58774	3.38552	2.58774	3.32289	3.17266	3.83112	4.01332	3.56741	2.58774	3.15555	3.15026	3.17472	3.13598	2.58774	2.58774	3.15544
AC011462.4	6.31635	5.60803	5.52741	6.26915	6.0379	6.29799	7.57515	7.60177	7.81378	5.67418	5.94086	5.89596	5.37222	6.55811	5.5688	5.94219	5.67004
AC011465.1	3.84548	3.34707	4.21422	3.4185	3.73246	3.86274	3.83112	3.76659	3.94893	3.44925	4.12969	3.81613	3.86701	3.78627	4.01046	4.18964	3.82692
AC011466.1	3.75714	3.51258	3.70247	3.26912	3.32289	3.40946	3.32014	2.58774	2.58774	3.63544	3.15555	3.9259	3.5911	3.13598	3.36979	3.63085	3.55894
AC011466.2	5.69043	3.34707	3.70247	5.00317	3.32289	4.73866	5.18408	4.66963	5.51718	5.23107	2.58774	4.2007	4.85475	5.38931	4.01046	3.74802	2.58774
AC011466.3	3.27501	3.76899	3.55888	4.18888	3.32289	3.40946	3.61296	3.43257	3.77683	3.78926	4.12969	3.69273	3.98073	3.66558	4.46978	3.94706	4.12941
AC011466.4	3.55091	4.05936	4.12932	4.30425	4.01507	2.58774	4.53127	4.01332	4.09692	4.04008	3.82715	4.72185	3.86701	3.5264	4.3355	4.26024	3.55894
AC011467.1	2.58774	2.58774	2.58774	3.07176	2.58774	2.58774	2.58774	3.43257	3.56741	2.58774	3.15555	2.58774	2.58774	2.58774	3.14408	3.33318	3.15544
AC011468.1	6.19764	5.50171	5.91769	6.34426	6.72503	5.81924	6.89912	7.53727	7.84124	5.79533	5.77491	5.91844	5.22058	6.55811	5.14734	6.31599	5.29988
AC011468.3	3.75714	3.34707	3.70247	3.74744	3.32289	4.25944	4.63299	3.43257	3.28699	3.20137	3.55912	4.2007	3.17472	4.24007	3.36979	3.74802	3.93753
AC011468.4	3.65987	3.64989	3.55888	3.65091	3.32289	3.97613	2.58774	2.58774	2.58774	4.24401	3.38573	4.02528	3.5911	3.5264	3.53995	3.49584	3.15544
AC011468.5	6.98222	5.6583	6.06845	6.06195	6.29561	6.14193	6.79986	6.35007	7.15806	5.43312	5.69734	5.38202	5.47594	7.06481	5.39006	6.07212	5.61478
AC011471.2	3.55091	3.51258	3.38552	3.07176	3.73246	3.17266	3.61296	4.01332	3.77683	3.44925	3.15555	2.58774	3.17472	3.13598	3.14408	3.11774	3.15544
AC011471.3	3.07598	2.58774	2.58774	2.58774	2.58774	3.17266	2.58774	2.58774	2.58774	3.20137	3.15555	3.15026	2.58774	2.58774	2.58774	2.58774	3.15544
AC011471.4	2.58774	3.51258	3.55888	3.07176	2.58774	2.58774	2.58774	2.58774	2.58774	3.44925	3.55912	2.58774	3.41232	3.13598	3.68098	2.58774	2.58774
AC011472.1	6.18382	5.60803	6.12846	5.45902	5.55902	5.81924	5.30751	5.18925	5.47023	5.57591	5.61523	5.44592	6.04348	5.92195	5.82374	6.45811	6.18619
AC011472.2	4.00215	4.14107	4.03756	4.12661	4.30486	4.1726	4.89749	6.62382	5.64922	3.63544	4.12969	4.42258	3.73902	4.95736	3.8032	4.03395	3.70254
AC011472.4	7.5469	6.66012	6.56388	6.56945	6.9563	6.84414	8.37354	7.60177	8.42872	6.34224	6.86317	6.00494	6.23084	7.10226	5.93576	6.01788	6.85089
AC011472.5	3.92673	3.87505	4.12932	3.26912	3.11035	3.97613	3.32014	3.43257	3.94893	3.92216	3.70275	4.2007	4.17774	3.35854	3.8032	4.71343	3.82692
AC011473.3	3.27501	2.58774	2.58774	3.65091	2.58774	2.58774	2.58774	2.58774	2.58774	3.20137	2.58774	2.58774	3.73902	3.13598	2.58774	2.58774	2.58774
AC011473.4	2.58774	2.58774	2.58774	3.07176	3.48343	2.58774	2.58774	3.43257	2.58774	2.58774	3.15555	2.58774	2.58774	2.58774	2.58774	2.58774	2.58774
AC011474.1	5.90882	6.61048	6.45908	6.90257	5.67786	6.47173	5.11792	5.42622	4.95511	6.72147	6.89791	7.02483	6.59095	6.40123	6.72535	6.59966	7.11953
AC011474.2	3.75714	4.21731	3.82684	4.24797	3.73246	4.55514	2.58774	2.58774	2.58774	4.49611	4.36801	4.42258	4.26481	3.99101	3.8032	4.26024	4.43766
AC011474.4	3.27501	3.87505	4.21422	4.50638	4.16907	4.41617	4.97505	4.79111	4.55106	4.56988	4.36801	4.42258	4.17774	4.44535	4.26235	4.18964	4.21432
AC011476.2	5.05214	4.14107	4.29337	4.63903	5.48253	5.32824	6.50412	6.38729	5.95053	4.94111	4.5042	4.02528	4.08357	4.44535	4.18438	3.74802	4.03765
AC011476.3	4.95496	5.60803	6.37923	4.59633	4.82227	5.17255	4.89749	4.53551	4.88364	6.035	5.15103	4.48837	5.80138	4.62133	5.39006	5.04808	4.8906
AC011477.1	6.19764	5.9871	5.72307	5.83679	5.98391	6.05698	6.19499	5.42622	5.76989	5.82406	5.91831	5.41434	5.85323	5.87908	5.77632	5.73307	6.04802
AC011477.2	6.06812	6.23745	6.70141	6.14848	5.90856	6.26055	6.47863	5.62854	6.17005	6.6276	6.42834	6.04628	6.70736	6.35528	6.64907	6.68296	6.44363
AC011477.3	6.06812	6.4503	6.27711	5.95384	6.14009	6.56666	6.37184	5.91187	6.63673	7.24795	6.26	5.91844	6.91516	6.85033	6.45349	6.17473	6.56404
AC011477.4	3.27501	3.34707	3.1554	3.07176	2.58774	3.58767	2.58774	2.58774	2.58774	3.44925	2.58774	3.15026	3.41232	2.58774	3.14408	3.33318	3.38557
AC011477.5	2.58774	2.58774	3.1554	2.58774	2.58774	2.58774	2.58774	3.43257	2.58774	2.58774	2.58774	2.58774	3.5911	2.58774	3.14408	2.58774	3.15544
AC011477.6	3.07598	3.87505	3.70247	2.58774	2.58774	3.40946	2.58774	2.58774	2.58774	2.58774	3.82715	2.58774	4.08357	2.58774	4.01046	3.63085	3.15544
AC011477.7	4.00215	4.14107	4.3676	3.9907	3.32289	4.1726	4.01002	4.79111	4.95511	4.70571	4.43798	4.55088	3.98073	3.89369	4.26235	4.26024	3.55894
AC011478.1	2.58774	3.12773	2.58774	3.07176	2.58774	3.17266	2.58774	2.58774	3.28699	3.20137	2.58774	2.58774	3.17472	2.58774	2.58774	2.58774	2.58774
AC011479.2	3.92673	4.42037	3.93745	3.74744	3.32289	3.58767	2.58774	2.58774	2.58774	3.63544	4.36801	4.11639	4.74517	3.66558	4.10077	4.03395	3.70254
AC011479.3	3.42562	3.87505	3.55888	3.91581	3.61673	3.73513	3.61296	4.21415	3.77683	3.44925	3.70275	3.37839	3.98073	3.35854	3.53995	3.85242	3.93753
AC011481.1	6.16986	5.9674	5.46609	6.06195	6.0379	6.05698	6.52917	5.80528	6.38537	5.76601	5.33521	6.08646	6.23084	5.94291	5.72724	5.01056	5.77445
AC011481.2	3.07598	3.76899	3.1554	3.4185	3.73246	4.1726	2.58774	2.58774	3.56741	3.44925	3.82715	3.69273	3.73902	3.78627	3.53995	3.33318	3.70254
AC011481.3	4.92094	4.28889	4.7386	4.75924	5.15925	5.04291	5.42078	6.19061	5.56259	4.41772	5.1899	4.87291	4.56124	4.72646	4.18438	5.04808	5.15062
AC011483.1	2.58774	2.58774	2.58774	2.58774	2.58774	2.58774	3.32014	3.76659	2.58774	2.58774	2.58774	2.58774	2.58774	3.13598	3.36979	2.58774	2.58774
AC011487.1	4.56718	4.14107	3.93745	3.91581	4.0947	2.58774	4.16357	4.01332	4.09692	2.58774	4.12969	3.69273	4.34592	4.44535	4.26235	4.11447	4.12941
AC011487.2	3.42562	3.34707	2.58774	3.74744	2.58774	3.58767	2.58774	3.43257	2.58774	2.58774	3.38573	2.58774	2.58774	2.58774	3.36979	3.74802	2.58774
AC011491.1	3.42562	3.51258	2.58774	3.07176	3.32289	3.17266	2.58774	2.58774	3.77683	3.20137	2.58774	3.15026	2.58774	3.13598	2.58774	2.58774	3.38557
AC011491.2	3.27501	3.12773	3.55888	3.65091	3.48343	4.07868	2.58774	3.43257	3.56741	4.04008	3.82715	3.37839	3.73902	3.13598	3.91197	3.49584	3.55894
AC011491.3	3.65987	3.12773	2.58774	3.26912	3.32289	3.40946	2.58774	2.58774	3.56741	2.58774	3.15555	2.58774	2.58774	3.35854	2.58774	2.58774	2.58774
AC011495.1	4.42365	4.74779	4.7386	4.63903	5.09131	4.89947	4.72724	5.00488	5.60657	4.99397	4.73908	4.11639	4.8011	4.82372	4.70159	5.01056	5.15062
AC011498.1	6.49459	5.6583	5.46609	5.68992	6.15643	5.68345	7.81731	7.8476	8.80367	5.90689	6.06908	5.72773	6.02105	6.25869	5.72724	5.25371	6.32924
AC011498.3	2.58774	3.12773	3.55888	3.07176	3.11035	3.17266	2.58774	2.58774	2.58774	3.20137	3.38573	3.37839	2.58774	3.35854	3.68098	3.33318	3.38557
AC011498.4	3.55091	3.64989	3.70247	3.26912	3.11035	3.73513	2.58774	2.58774	3.28699	3.20137	3.15555	3.69273	3.98073	3.5264	3.91197	4.26024	3.15544
AC011498.6	3.84548	4.6477	6.5199	5.0654	4.53775	5.79311	4.29898	4.53551	4.34525	4.70571	5.3003	4.91966	5.87846	5.71785	5.29124	4.89127	5.72321
AC011498.7	6.39034	6.47827	6.82689	6.57983	6.56349	6.94166	6.86024	7.16267	7.51727	6.83777	6.97584	6.6908	7.08595	6.44575	6.72535	6.07212	7.01802
AC011500.3	2.58774	3.12773	2.58774	2.58774	2.58774	2.58774	2.58774	2.58774	2.58774	3.20137	2.58774	3.37839	2.58774	3.13598	3.14408	2.58774	2.58774
AC011503.1	3.07598	2.58774	3.1554	2.58774	2.58774	3.17266	2.58774	2.58774	2.58774	3.20137	2.58774	2.58774	3.17472	2.58774	2.58774	3.11774	2.58774
AC011503.2	4.6116	4.21731	4.7912	4.75924	4.30486	3.73513	3.61296	4.38538	3.28699	4.24401	4.68427	4.61044	4.34592	4.24007	4.10077	4.66492	4.43766
AC011504.1	5.72926	6.99574	7.89568	5.92138	5.76619	7.27654	3.83112	4.01332	3.94893	7.56673	7.03943	7.44891	7.3853	5.56322	7.30761	7.69439	7.96286
AC011509.1	3.75714	4.14107	3.55888	3.26912	3.73246	4.07868	3.83112	4.21415	3.94893	3.20137	3.70275	3.15026	3.41232	3.5264	4.10077	3.11774	3.55894
AC011509.2	3.42562	2.58774	3.1554	3.07176	2.58774	2.58774	3.61296	3.43257	3.56741	3.20137	3.15555	3.5503	3.41232	2.58774	3.36979	2.58774	3.55894
AC011510.1	2.58774	2.58774	2.58774	2.58774	2.58774	2.58774	2.58774	2.58774	2.58774	2.58774	3.15555	3.15026	3.17472	2.58774	4.01046	3.85242	3.55894
AC011511.1	3.07598	3.12773	3.1554	3.4185	3.11035	2.58774	2.58774	3.76659	2.58774	3.20137	3.15555	2.58774	2.58774	3.13598	2.58774	3.11774	3.15544
AC011525.1	4.20168	3.87505	3.1554	4.18888	4.16907	5.04291	3.83112	4.01332	4.09692	4.56988	4.03791	4.55088	4.56124	3.78627	4.46978	3.49584	4.29347
AC011551.1	3.07598	3.51258	3.1554	3.5428	3.61673	3.86274	3.32014	2.58774	2.58774	3.44925	3.55912	3.37839	3.73902	2.58774	3.8032	3.49584	3.82692
AC011586.2	3.07598	3.12773	3.55888	3.26912	3.11035	3.17266	3.32014	3.43257	2.58774	3.44925	2.58774	3.5503	3.5911	3.13598	3.91197	3.63085	3.38557
AC011591.1	3.07598	2.58774	3.1554	2.58774	2.58774	2.58774	3.32014	3.43257	2.58774	2.58774	2.58774	3.37839	2.58774	3.35854	2.58774	2.58774	2.58774
AC011595.1	3.27501	2.58774	2.58774	2.58774	2.58774	2.58774	2.58774	2.58774	3.28699	2.58774	3.15555	3.15026	3.17472	3.13598	2.58774	3.49584	3.15544
AC011595.2	3.27501	2.58774	3.38552	3.5428	3.11035	2.58774	3.32014	2.58774	2.58774	2.58774	3.38573	2.58774	3.17472	3.13598	3.36979	3.11774	3.38557
AC011603.1	3.07598	2.58774	2.58774	3.07176	3.11035	3.17266	2.58774	2.58774	2.58774	2.58774	2.58774	3.15026	3.17472	3.13598	2.58774	2.58774	3.15544
AC011603.2	5.65049	5.19369	4.98285	4.93792	5.45607	4.79448	6.09758	5.49698	5.98405	5.18684	5.06979	4.61044	5.40766	6.13703	4.59096	4.7602	4.12941
AC011611.5	3.27501	3.12773	3.93745	3.26912	3.11035	3.17266	2.58774	2.58774	2.58774	2.58774	3.55912	3.37839	4.17774	2.58774	3.91197	4.03395	3.38557
AC011625.1	5.02052	5.6583	5.22715	4.79696	4.30486	3.97613	2.58774	4.01332	3.77683	6.28175	5.3003	5.0085	5.33584	5.25992	5.29124	4.03395	4.93758
AC011676.1	3.07598	3.76899	4.29337	3.07176	3.61673	3.40946	3.61296	2.58774	3.77683	4.14659	3.55912	3.9259	3.86701	3.13598	4.01046	4.66492	3.55894
AC011676.3	2.58774	3.12773	2.58774	3.26912	3.61673	3.17266	2.58774	2.58774	2.58774	2.58774	3.15555	3.15026	3.17472	2.58774	2.58774	2.58774	2.58774
AC011676.5	3.27501	3.51258	4.12932	2.58774	3.11035	3.40946	3.61296	4.01332	3.77683	3.63544	3.82715	3.5503	3.86701	3.5264	4.01046	4.18964	3.55894
AC011700.1	8.26366	6.7315	7.78278	7.68531	6.9376	7.8904	7.83743	8.54113	8.01203	7.02104	7.4118	9.76335	6.85339	8.74578	7.9336	7.95526	7.83754
AC011726.1	3.55091	3.12773	2.58774	2.58774	3.32289	3.58767	2.58774	3.43257	2.58774	3.20137	3.15555	3.5503	3.17472	3.13598	2.58774	3.33318	3.15544
AC011726.2	2.58774	2.58774	3.1554	3.07176	2.58774	2.58774	2.58774	2.58774	3.28699	2.58774	2.58774	3.37839	2.58774	3.35854	2.58774	3.33318	2.58774
AC011726.3	3.07598	3.34707	3.70247	3.07176	3.11035	3.40946	2.58774	2.58774	3.28699	2.58774	3.38573	3.15026	3.5911	2.58774	3.53995	4.11447	2.58774
AC011731.1	3.07598	3.12773	2.58774	3.26912	3.32289	3.40946	2.58774	2.58774	2.58774	3.44925	3.15555	2.58774	2.58774	3.13598	2.58774	2.58774	3.15544
AC011742.1	3.27501	3.64989	2.58774	2.58774	3.48343	2.58774	3.61296	3.43257	3.94893	3.20137	3.55912	3.5503	3.17472	3.13598	3.14408	3.11774	3.70254
AC011742.2	2.58774	3.12773	2.58774	2.58774	2.58774	3.17266	2.58774	3.43257	3.56741	2.58774	2.58774	2.58774	2.58774	2.58774	3.68098	3.11774	3.15544
AC011742.3	3.65987	3.97116	3.38552	3.07176	3.48343	3.40946	3.32014	2.58774	3.28699	2.58774	3.15555	3.9259	4.17774	2.58774	3.53995	3.85242	3.55894
AC011753.4	2.58774	3.12773	3.55888	3.07176	3.11035	2.58774	2.58774	2.58774	2.58774	3.20137	3.15555	2.58774	3.41232	3.13598	4.10077	3.63085	2.58774
AC011755.1	3.07598	3.64989	3.82684	3.07176	2.58774	3.40946	2.58774	2.58774	2.58774	2.58774	2.58774	3.37839	3.41232	2.58774	3.8032	3.49584	3.15544
AC011767.1	5.85731	6.74306	7.07961	5.54746	4.4268	6.0787	4.29898	4.90228	4.8081	6.36185	5.9849	5.84991	7.18948	5.32613	7.39566	6.01788	5.69688
AC011773.1	2.58774	2.58774	3.38552	2.58774	3.11035	3.17266	2.58774	3.43257	2.58774	3.20137	2.58774	2.58774	2.58774	2.58774	2.58774	2.58774	2.58774
AC011773.3	3.84548	3.64989	3.38552	3.5428	2.58774	3.40946	4.53127	3.43257	3.94893	3.78926	3.93778	3.15026	3.98073	3.66558	3.53995	3.33318	3.93753
AC011773.4	4.26115	3.76899	3.55888	3.65091	3.92916	3.58767	4.63299	2.58774	4.09692	4.24401	3.55912	2.58774	3.98073	3.13598	3.8032	3.11774	3.38557
AC011815.1	5.58837	6.26987	6.47453	5.41259	5.55902	5.65464	5.18408	4.38538	5.08755	5.18684	5.61523	4.87291	6.67913	5.19035	6.13628	5.66376	5.84796
AC011815.2	7.5576	6.91636	7.7196	6.99064	6.85033	6.9534	6.71519	5.56431	6.08009	6.89256	7.00799	7.12408	6.98593	7.57132	6.87789	7.04837	6.34616
AC011815.3	4.88602	5.32526	5.72307	4.72039	5.1257	5.08752	3.83112	4.01332	3.56741	4.63959	4.84227	5.47681	5.77472	5.44973	6.07904	5.82047	4.50387
AC011816.2	4.26115	3.12773	4.43755	3.07176	4.0947	3.97613	3.83112	4.01332	4.22765	3.20137	3.70275	3.37839	3.86701	4.16295	3.68098	3.85242	3.93753
AC011824.1	4.31779	5.6583	5.58616	4.40947	4.53775	5.32824	6.25641	8.19969	7.18692	4.76863	4.5671	5.38202	4.17774	5.19035	5.02848	5.37543	5.06939
AC011824.2	3.07598	3.64989	4.68379	2.58774	3.32289	3.97613	2.58774	2.58774	3.56741	2.58774	3.15555	3.69273	3.5911	3.13598	3.36979	4.26024	3.15544
AC011825.1	2.58774	3.12773	2.58774	3.07176	2.58774	2.58774	2.58774	2.58774	2.58774	3.44925	2.58774	2.58774	2.58774	2.58774	3.14408	3.11774	2.58774
AC011825.2	3.65987	3.97116	4.43755	3.4185	3.11035	3.86274	2.58774	2.58774	3.77683	3.78926	4.03791	4.2007	4.62552	3.13598	4.3355	4.11447	4.12941
AC011825.4	4.26115	4.42037	4.3676	4.06073	4.0947	4.07868	5.24718	4.21415	4.88364	4.24401	4.21461	4.02528	4.34592	4.08028	4.10077	3.94706	3.70254
AC011840.1	2.58774	2.58774	2.58774	3.26912	3.11035	2.58774	2.58774	2.58774	2.58774	4.33399	2.58774	3.15026	4.56124	3.5264	3.14408	3.11774	4.29347
AC011840.2	4.56718	3.51258	4.7386	4.63903	4.63973	4.55514	4.81511	5.18925	5.14921	4.82866	4.93797	4.72185	5.00381	4.38071	4.59096	4.45001	4.73872
AC011840.3	3.07598	3.51258	3.38552	2.58774	3.11035	3.40946	2.58774	2.58774	2.58774	3.44925	3.93778	3.69273	4.08357	3.13598	4.10077	3.63085	3.38557
AC011840.5	3.55091	3.97116	4.29337	3.65091	3.32289	3.58767	2.58774	3.43257	3.77683	4.04008	3.38573	4.2007	4.49353	3.13598	4.53182	4.11447	4.12941
AC011899.1	2.58774	3.12773	3.1554	3.07176	2.58774	2.58774	2.58774	2.58774	2.58774	2.58774	2.58774	2.58774	3.17472	2.58774	3.14408	3.11774	2.58774
AC011899.2	3.42562	3.87505	2.58774	3.26912	4.01507	3.58767	3.83112	3.43257	3.28699	3.63544	3.38573	3.5503	3.41232	3.5264	3.68098	3.63085	3.15544
AC011899.3	3.07598	3.12773	2.58774	3.07176	3.11035	2.58774	2.58774	2.58774	2.58774	3.20137	2.58774	2.58774	3.41232	2.58774	3.14408	3.11774	2.58774
AC011899.4	2.58774	2.58774	3.1554	2.58774	2.58774	3.17266	3.32014	3.43257	2.58774	2.58774	2.58774	2.58774	2.58774	3.35854	3.14408	2.58774	2.58774
AC011900.1	2.58774	3.12773	2.58774	3.07176	2.58774	2.58774	2.58774	3.43257	2.58774	2.58774	3.15555	2.58774	2.58774	3.35854	2.58774	2.58774	2.58774
AC011912.1	4.92094	5.29353	6.10873	5.1249	4.73419	4.73866	4.16357	4.66963	4.45242	5.79533	5.49767	5.67573	6.56031	5.11705	5.91406	5.86222	4.93758
AC011921.1	4.26115	3.34707	3.55888	4.06073	4.23892	4.1726	3.83112	2.58774	3.77683	3.92216	3.70275	3.9259	3.98073	3.78627	4.01046	3.94706	4.29347
AC011921.3	2.58774	2.58774	3.1554	2.58774	2.58774	2.58774	2.58774	4.01332	3.28699	2.58774	2.58774	2.58774	3.17472	3.13598	2.58774	2.58774	2.58774
AC011933.1	3.65987	3.51258	2.58774	2.58774	2.58774	2.58774	2.58774	3.43257	3.28699	2.58774	2.58774	2.58774	2.58774	2.58774	3.14408	3.49584	2.58774
AC011933.2	2.58774	3.34707	2.58774	3.07176	3.11035	3.17266	3.32014	3.43257	3.28699	3.44925	3.15555	3.5503	3.17472	3.13598	3.14408	3.11774	2.58774
AC011933.3	4.77539	3.64989	4.3676	4.18888	4.0947	3.86274	5.04838	4.90228	4.22765	3.92216	3.93778	3.5503	4.08357	3.66558	4.01046	3.63085	3.38557
AC011939.1	4.26115	4.6477	4.7386	3.74744	4.01507	4.07868	3.83112	3.43257	4.34525	4.41772	3.82715	4.11639	4.34592	4.31245	4.26235	4.7602	3.70254
AC011939.2	2.58774	3.34707	3.38552	2.58774	2.58774	3.17266	2.58774	2.58774	2.58774	2.58774	3.15555	2.58774	2.58774	3.13598	3.14408	2.58774	2.58774
AC011944.1	3.42562	3.12773	3.38552	2.58774	2.58774	3.58767	2.58774	2.58774	2.58774	3.20137	3.38573	3.5503	4.08357	3.66558	3.68098	3.49584	2.58774
AC011944.2	2.58774	3.34707	3.38552	3.26912	3.11035	3.17266	2.58774	2.58774	3.28699	2.58774	3.15555	2.58774	2.58774	2.58774	3.8032	2.58774	2.58774
AC011978.2	4.95496	4.69871	4.03756	4.83363	4.90482	4.1726	4.97505	4.90228	4.45242	4.94111	5.15103	4.35306	4.49353	5.29342	4.46978	3.94706	4.29347
AC011979.1	3.27501	3.34707	2.58774	3.07176	3.32289	2.58774	3.32014	4.01332	3.77683	3.44925	3.15555	2.58774	2.58774	3.35854	2.58774	2.58774	3.38557
AC011990.1	4.69608	4.59458	4.7386	4.59633	5.37353	4.61928	4.97505	5.56431	6.08009	5.395	5.6705	5.31502	4.56124	5.29342	4.53182	4.45001	4.73872
AC011995.2	2.58774	2.58774	2.58774	2.58774	2.58774	2.58774	2.58774	2.58774	3.28699	2.58774	2.58774	3.5503	3.17472	3.13598	2.58774	2.58774	2.58774
AC011999.1	3.07598	3.34707	3.1554	3.26912	3.11035	3.40946	2.58774	2.58774	2.58774	2.58774	3.38573	3.15026	3.41232	2.58774	3.68098	2.58774	3.15544
AC012020.1	7.69956	6.86442	8.91691	5.81925	8.13265	7.10838	6.06357	4.01332	5.31905	5.95953	6.56455	6.38868	7.65482	7.40907	6.52645	6.27045	6.74039
AC012020.2	4.77539	5.19369	7.7001	3.83514	4.48351	4.61928	4.63299	3.76659	3.56741	4.76863	4.73908	4.48837	6.36123	5.35808	5.80023	4.66492	5.18949
AC012065.2	3.27501	3.12773	3.55888	3.07176	3.11035	3.73513	3.32014	2.58774	2.58774	2.58774	2.58774	3.69273	3.73902	3.13598	3.53995	3.63085	3.15544
AC012065.3	4.69608	4.28889	4.3676	5.68992	5.22396	5.08752	5.95636	7.82077	6.93802	4.24401	4.93797	5.31502	4.17774	5.44973	4.46978	4.7602	4.62667
AC012065.5	4.69608	4.48118	4.12932	3.65091	3.73246	3.58767	4.53127	3.43257	4.55106	4.82866	3.82715	3.69273	2.58774	3.89369	3.68098	3.49584	4.12941
AC012066.1	3.42562	2.58774	3.1554	3.83514	3.61673	2.58774	3.32014	2.58774	3.28699	3.78926	2.58774	2.58774	2.58774	3.5264	2.58774	3.33318	3.15544
AC012073.1	3.92673	3.51258	4.12932	3.91581	3.48343	3.58767	2.58774	4.01332	4.09692	4.14659	3.55912	3.69273	4.34592	3.66558	3.68098	3.85242	3.82692
AC012074.1	6.84028	6.26987	6.25935	6.93522	6.80976	7.04399	7.00983	7.46975	6.98809	6.56142	6.82757	7.20791	6.77559	7.55791	6.36072	5.99934	7.1097
AC012085.1	4.88602	5.19369	4.7386	3.91581	3.61673	3.97613	3.32014	3.43257	2.58774	4.63959	4.12969	4.11639	4.08357	3.78627	3.53995	4.32685	4.62667
AC012085.2	3.65987	3.34707	3.82684	3.83514	3.48343	3.40946	2.58774	3.43257	3.28699	3.20137	3.15555	3.5503	3.73902	3.13598	3.68098	3.11774	3.55894
AC012100.1	3.55091	3.51258	3.1554	3.07176	3.11035	3.40946	2.58774	2.58774	2.58774	3.20137	3.38573	3.15026	3.41232	3.66558	3.14408	3.11774	3.15544
AC012103.1	3.27501	3.64989	3.82684	3.65091	4.0947	3.17266	3.32014	3.43257	3.94893	3.44925	3.93778	4.11639	3.86701	3.78627	3.91197	3.94706	3.55894
AC012123.1	4.47335	4.28889	3.70247	4.12661	4.16907	4.41617	3.61296	4.01332	3.94893	4.14659	4.29377	4.27932	4.42193	3.35854	5.02848	3.63085	3.55894
AC012146.1	7.25641	6.55905	6.08873	6.94327	7.13098	6.18258	7.71225	8.44779	7.80451	6.17486	6.59313	6.43595	5.9751	7.16555	6.07904	6.12435	6.00594
AC012146.3	4.139	3.64989	4.43755	4.30425	4.01507	4.34034	3.83112	3.43257	3.28699	3.92216	4.29377	4.02528	4.08357	4.31245	4.10077	4.32685	4.03765
AC012146.4	3.07598	2.58774	2.58774	3.26912	5.22396	2.58774	2.58774	2.58774	2.58774	3.20137	2.58774	3.15026	2.58774	2.58774	3.14408	2.58774	2.58774
AC012150.1	3.27501	3.34707	3.38552	3.4185	2.58774	3.40946	2.58774	4.38538	2.58774	3.63544	2.58774	3.81613	2.58774	3.13598	3.14408	3.11774	2.58774
AC012150.2	3.27501	3.51258	3.82684	3.91581	3.48343	3.73513	3.61296	3.43257	2.58774	3.20137	3.15555	2.58774	2.58774	3.5264	3.14408	2.58774	2.58774
AC012157.1	3.27501	3.51258	3.70247	3.07176	2.58774	3.17266	3.32014	3.76659	2.58774	3.44925	3.15555	3.37839	2.58774	3.13598	3.8032	3.33318	2.58774
AC012158.1	5.02052	4.42037	4.98285	4.93792	4.73419	4.48759	5.04838	5.00488	5.6906	4.04008	4.43798	4.61044	4.34592	4.82372	4.26235	5.25371	4.62667
AC012170.1	3.07598	3.12773	3.38552	3.07176	3.11035	3.17266	2.58774	2.58774	3.56741	3.20137	2.58774	3.15026	3.73902	2.58774	2.58774	2.58774	2.58774
AC012170.2	4.26115	4.88487	4.84177	4.68035	3.73246	5.04291	3.32014	2.58774	2.58774	4.56988	4.62702	4.11639	5.54102	3.99101	4.85166	5.68724	4.84189
AC012170.3	3.07598	3.51258	3.38552	3.07176	3.11035	4.25944	3.32014	2.58774	2.58774	2.58774	3.15555	3.5503	4.26481	3.13598	3.36979	4.03395	3.82692
[truncated: 32,216 more rows]

## Sheet: Norm data with chr designation
GeneName	baseMean	log2FoldChange	lfcSE	stat	pvalue	padj	significant	chr		- log10(pval, adj)
KDM5D	1377.09	-9.11281	0.370162	-24.6184	8.02e-134	2.69e-129	Significant	chrY
RPS4Y1	2522.92	-10.3308	0.464792	-22.2268	1.89e-109	3.17e-105	Significant	chrY
TXLNGY	753.05	-9.86761	0.465248	-21.2094	7.83e-100	8.75e-96	Significant	chrY
DDX3Y	1451.16	-9.6949	0.470065	-20.6246	1.65e-94	1.38e-90	Significant	chrY
USP9Y	905.624	-10.162	0.590699	-17.2033	2.51e-66	1.68e-62	Significant	chrY
EIF1AY	378.725	-11.5093	0.799413	-14.3972	5.39e-47	3.01e-43	Significant	chrY
XIST	1069.05	9.71219	0.701259	13.8496	1.28e-43	6.13e-40	Significant	chrX
UTY	329.495	-10.4895	0.810055	-12.9491	2.38e-38	9.96e-35	Significant	chrY
NLGN4Y	176.742	-9.20923	0.725761	-12.6891	6.8e-37	2.53e-33	Significant	chrY
TTTY15	136.569	-9.6291	0.813617	-11.8349	2.58e-32	8.64e-29	Significant	chrY
ZFY	142.718	-9.28203	0.817668	-11.3518	7.26e-30	2.21e-26	Significant	chrY
AC010889.1	97.4239	-8.7367	0.791497	-11.0382	2.5e-28	6.99e-25	Significant	chrY
TTTY14	76.0905	-9.18696	0.872532	-10.5291	6.35e-26	1.64e-22	Significant	chrY
PRKY	43.058	-8.79238	0.882064	-9.96796	2.11e-23	5.04e-20	Significant	chrY
AC006157.1	26.3313	-8.06454	0.851037	-9.47613	2.64e-21	5.9e-18	Significant	chrY
PCDH11Y	37.973	-6.68102	0.706071	-9.46225	3.01e-21	6.32e-18	Significant	chrY
TMSB4Y	22.2572	-7.82174	0.856285	-9.13451	6.57e-20	1.3e-16	Significant	chrY
PPP1R2C	11.9177	7.19285	0.844035	8.52199	1.57e-17	2.92e-14	Significant	chrX
OFD1	2533.77	0.966746	0.119201	8.11022	5.05e-16	8.92e-13	Significant	chrX
ANOS2P	19.3029	-7.63764	0.953959	-8.00625	1.18e-15	1.98e-12	Significant	chrY
PNPLA4	588.446	0.871704	0.111226	7.83722	4.61e-15	7.36e-12	Significant	chrX
GYG2P1	12.7706	-6.9976	0.898972	-7.78401	7.03e-15	1.07e-11	Significant	chrY
TTTY10	6.15914	-6.00521	0.829771	-7.23719	4.58e-13	6.68e-10	Significant	chrY
NAP1L1P2	6.84902	-6.15933	0.872336	-7.06074	1.66e-12	2.32e-09	Significant	chrY
HSFY3P	5.37195	-5.83065	0.879154	-6.63211	3.31e-11	4.44e-08	Significant	chrY
EIF2S3	2647.4	0.602951	0.0947546	6.3633	1.97e-10	2.55e-07	Significant	chrX
TRAPPC2	678.005	0.779849	0.124305	6.27367	3.53e-10	4.38e-07	Significant	chrX
EGR2	167.915	-4.39549	0.784987	-5.59943	2.15e-08	2.58e-05	Significant	chr10		4.58896
AC097372.3	19.5802	1.35455	0.243536	5.56202	2.67e-08	2.98e-05	Significant	chr4		4.52549
GEMIN8	788.909	0.827608	0.148748	5.56384	2.64e-08	2.98e-05	Significant	chrX
AC134878.2	10.8475	-4.1969	0.769675	-5.45282	4.96e-08	5.36e-05	Significant	chrY
EGR3	1290.24	-5.41821	1.014	-5.34339	9.12e-08	9.56e-05	Significant	chr8		4.01939
EIF1AX	1887.71	0.647596	0.121879	5.31343	1.08e-07	0.000109364	Significant	chrX
FUNDC1	635.719	0.701989	0.132389	5.30246	1.14e-07	0.000112731	Significant	chrX
NLGN4Y-AS1	3.8389	-5.20567	0.989585	-5.26046	1.44e-07	0.00013773	Significant	chrY
AL138689.2	45.5188	-3.33645	0.653891	-5.10246	3.35e-07	0.000303979	Significant	chr13		3.51716
PUDP	303.041	0.762977	0.149416	5.1064	3.28e-07	0.000303979	Significant	chrX
ARSEP1	4.06615	-5.30866	1.05352	-5.03896	4.68e-07	0.000413217	Significant	chrY
ZNF885P	2.78059	-4.79005	0.952628	-5.02824	4.95e-07	0.000425786	Significant	chrY
DPP4	39.6817	1.11335	0.226836	4.90817	9.19e-07	0.000752179	Significant	chr2		3.12368
AC112497.1	35.3327	1.29121	0.262936	4.91074	9.07e-07	0.000752179	Significant	chrX
SDS	421.326	-5.2195	1.07333	-4.86292	1.16e-06	0.000923256	Significant	chr12		3.03468
RBBP7	2283.12	0.380989	0.0784188	4.85839	1.18e-06	0.000923256	Significant	chrX
FOSB	2282.09	-3.64467	0.755038	-4.82713	1.39e-06	0.0010561	Significant	chr19		2.97629
AC009977.1	3.26198	-5.10238	1.06672	-4.78322	1.73e-06	0.00128602	Significant	chrY
LINC01597	20.4108	-2.17971	0.460284	-4.73557	2.18e-06	0.00159302	Significant	chr20		2.79778
BCORP1	2.29212	-4.5616	0.967344	-4.71559	2.41e-06	0.00172026	Significant	chrY
AC087164.1	47.9668	-2.5565	0.544897	-4.69172	2.71e-06	0.00189346	Significant	chr17		2.72274
AC108215.1	39.5166	-2.98515	0.639419	-4.66853	3.03e-06	0.0020593	Significant	chr4		2.68628
PCK1	156.4	-3.66081	0.785235	-4.66206	3.13e-06	0.0020593	Significant	chr20		2.68628
SSPO	3918.75	-0.886162	0.18995	-4.66524	3.08e-06	0.0020593	Significant	chr7		2.68628
ACAA2	907.22	0.90538	0.195049	4.6418	3.45e-06	0.00222816	Significant	chr18		2.65205
ARL4D	3421.9	1.56988	0.339765	4.62048	3.83e-06	0.00238094	Significant	chr17		2.62325
KRT8P48	20.0531	2.46796	0.53416	4.62026	3.83e-06	0.00238094	Significant	chr5		2.62325
GPR3	247.043	-2.35368	0.518482	-4.53956	5.64e-06	0.00343841	Significant	chr1		2.46364
HUS1B	11.3562	1.5574	0.343838	4.52946	5.91e-06	0.00354245	Significant	chr6		2.4507
ARSFP1	2.06315	-4.36175	0.966577	-4.51257	6.4e-06	0.00376942	Significant	chrY
EGR1	8731.12	-3.30311	0.740317	-4.46175	8.13e-06	0.00470186	Significant	chr5		2.32773
HBEGF	1067.02	-2.96167	0.679117	-4.36107	1.29e-05	0.00735925	Significant	chr5		2.13317
SMCO3	30.19	1.06085	0.247608	4.28441	1.83e-05	0.0102444	Significant	chr12		1.98951
RPL10P9	96.4204	-4.34073	1.01465	-4.27804	1.89e-05	0.010369	Significant	chr5		1.98426
PDE10A	1709.95	-2.72869	0.641957	-4.25059	2.13e-05	0.0115365	Significant	chr6		1.93793
PRSS56	2945.72	-3.6813	0.868883	-4.23682	2.27e-05	0.0120723	Significant	chr2		1.91821
IRF6	165.938	-0.873265	0.208577	-4.18677	2.83e-05	0.0145024	Significant	chr1		1.83856
KRT18P31	5.29685	2.21696	0.529755	4.18488	2.85e-05	0.0145024	Significant	chr5		1.83856
CXorf38	427.801	0.43604	0.104072	4.18977	2.79e-05	0.0145024	Significant	chrX
AP000280.1	17.6059	1.39478	0.33362	4.18075	2.91e-05	0.0145478	Significant	chr21		1.8372
CHRNA5	53.6704	1.16109	0.277967	4.17707	2.95e-05	0.0145677	Significant	chr15		1.83661
AL138689.1	28.6026	-3.3378	0.800039	-4.17205	3.02e-05	0.0146768	Significant	chr13		1.83337
COL5A1-AS1	38.9326	-2.51492	0.60549	-4.15354	3.27e-05	0.0156891	Significant	chr9		1.8044
ARHGEF9-IT1	4.88722	2.97911	0.718728	4.14497	3.4e-05	0.0160579	Significant	chrX
AL162431.2	33.0245	1.01502	0.245284	4.13817	3.5e-05	0.0163117	Significant	chr1		1.7875
MIDN	4664.91	-1.81786	0.446852	-4.06815	4.74e-05	0.0217767	Significant	chr19		1.66201
LINC02159	17.0842	-3.37849	0.833327	-4.05422	5.03e-05	0.0228035	Significant	chr5		1.642
AC007495.1	23.3756	-0.867075	0.214616	-4.04012	5.34e-05	0.0238964	Significant	chr16		1.62167
BTG2	6953.08	-2.22842	0.552588	-4.0327	5.51e-05	0.0243393	Significant	chr1		1.61369
TRH	3544.45	-2.0582	0.513832	-4.0056	6.19e-05	0.026951	Significant	chr3		1.56943
CBX3P8	9.5056	1.94836	0.487011	4.00064	6.32e-05	0.0271692	Significant	chr11		1.56592
AC008427.1	61.2826	1.85206	0.467554	3.96117	7.46e-05	0.0312751	Significant	chr5		1.5048
SAMD5	869.464	-0.713244	0.179956	-3.96343	7.39e-05	0.0312751	Significant	chr6		1.5048
INHBA	360.189	-2.79585	0.715823	-3.90579	9.39e-05	0.0388975	Significant	chr7		1.41008
ERP27	16.405	1.75382	0.449628	3.90061	9.6e-05	0.0392551	Significant	chr12		1.4061
MIR571	9.45314	-5.75522	1.47757	-3.89507	9.82e-05	0.0396788	Significant	chr4		1.40144
AC093382.1	21.5866	1.25831	0.323423	3.89061	0.0001	0.0399343	Significant	chr2		1.39865
AC104129.1	16.3803	-2.18057	0.563417	-3.87027	0.000108715	0.0425963	Significant	chr7		1.37063
GAPDHP72	8.93505	-2.47427	0.639481	-3.86919	0.000109198	0.0425963	Significant	chr6		1.37063
FGF9	1148.95	-1.03188	0.266935	-3.86565	0.000110795	0.0427223	Significant	chr13		1.36934
AC104695.3	63.2045	-2.27325	0.59345	-3.83056	0.00012785	0.0487385	Significant	chr2		1.31213
ERICD	86.8141	-1.85163	0.487879	-3.79527	0.000147485	0.0551892	Significant	chr8		1.25815
PRND	9.43834	-6.17988	1.62873	-3.7943	0.000148062	0.0551892	Significant	chr20		1.25815
ENPP2	234.968	-1.19542	0.31674	-3.77414	0.000160558	0.0585462	Significant	chr8		1.2325
ARSDP1	1.61356	-4.03538	1.0685	-3.77669	0.000158926	0.0585462	Significant	chrY
AC024361.1	192.919	-2.05837	0.549182	-3.74806	0.000178206	0.0642826	Significant	chr17		1.19191
ARMC3	18.8688	1.4257	0.380718	3.74476	0.000180567	0.0644414	Significant	chr10		1.19083
TBL1X	1851.04	0.717075	0.192844	3.71843	0.000200466	0.0707899	Significant	chrX
PROX1-AS1	702.026	-0.652733	0.176266	-3.70311	0.000212974	0.0744234	Significant	chr1		1.12829
AC020663.3	40.1348	1.07229	0.290655	3.6892	0.000224956	0.0778001	Significant	chr16		1.10902
AC009955.3	22.5905	-1.50636	0.409422	-3.67923	0.000233937	0.0788491	Significant	chr2		1.1032
AC027281.1	64.6959	0.902565	0.245103	3.6824	0.000231051	0.0788491	Significant	chr16		1.1032
P2RX3	23.8484	-1.22274	0.332443	-3.67803	0.000235041	0.0788491	Significant	chr11		1.1032
CPED1	67.4872	-1.23631	0.337814	-3.65974	0.000252472	0.0838583	Significant	chr7		1.07645
CYR61	4082.99	-2.24371	0.614596	-3.65071	0.000261511	0.085174	Significant	chr1		1.06969
UBA1	11497	0.508809	0.139307	3.65243	0.000259775	0.085174	Significant	chrX
DACT2	1725.68	-1.36333	0.373976	-3.64549	0.000266881	0.0854344	Significant	chr6		1.06837
GABRA3	475.161	0.975053	0.267505	3.64499	0.000267404	0.0854344	Significant	chrX
SOX4	610.318	-0.674266	0.186148	-3.62221	0.0002921	0.0924441	Significant	chr6		1.03412
CCDC87	69.015	0.989785	0.273587	3.61781	0.000297107	0.0931498	Significant	chr11		1.03082
TPT1P5	10.2381	1.96062	0.542789	3.61211	0.000303714	0.0943397	Significant	chr5		1.02531
AF131216.3	895.853	0.971116	0.269034	3.60964	0.000306621	0.0943689	Significant	chr8		1.02517
PMEL	21.0472	-1.42786	0.396673	-3.59958	0.000318736	0.0972057	Significant	chr12		1.01231
TLE3	1964.13	-0.770319	0.214236	-3.59565	0.000323581	0.0977943	Significant	chr15		1.00969
SIGLEC8	19.3269	1.26813	0.353381	3.58856	0.000332509	0.0995953	Significant	chr19		1.00176
EFNB2	531.066	-1.39196	0.389587	-3.57292	0.000353016	0.104802	NA	chr13		0.97963
LINC00322	2.60598	-3.44847	0.975725	-3.53427	0.000408909	0.12033	NA	chr21		0.919625
LINC00278	1.19416	-3.69087	1.04694	-3.52538	0.000422872	0.123357	NA	chrY
EDN3	91.0192	-1.1902	0.337923	-3.52211	0.000428126	0.123813	NA	chr20		0.907233
OPN1LW	5076.27	1.29847	0.370347	3.5061	0.000454726	0.130382	NA	chrX
SLC35F2	528.971	0.953528	0.272411	3.50033	0.000464689	0.13211	NA	chr11		0.879066
CBARP	946.299	-2.07016	0.593966	-3.48531	0.000491558	0.138574	NA	chr19		0.858318
HES4	828.878	-1.58397	0.457171	-3.46473	0.00053077	0.148381	NA	chr1		0.828621
AC079140.2	7.42792	-2.44447	0.70883	-3.44859	0.000563521	0.154954	NA	chr4		0.809796
MTND4P35	12.0464	-3.30667	0.958232	-3.45081	0.000558917	0.154954	NA	chr5		0.809796
DNAH9	240.806	0.620888	0.180394	3.44185	0.000577757	0.157577	NA	chr17		0.802506
TSIX	2.54413	2.36411	0.688622	3.4331	0.000596726	0.161438	NA	chrX
MTOR-AS1	4.60539	1.70735	0.498425	3.42549	0.000613686	0.164698	NA	chr1		0.78331
CLIC6	21.1592	-2.92896	0.857886	-3.41416	0.000639792	0.170342	NA	chr21		0.768678
AC127071.2	4.80017	1.73849	0.511141	3.40119	0.00067093	0.177226	NA	chr12		0.751473
AVPI1	1647.16	-1.4218	0.418325	-3.39879	0.000676859	0.177395	NA	chr10		0.751058
SUSD3	310.579	1.39996	0.412408	3.39461	0.000687274	0.178729	NA	chr9		0.747806
AC068025.1	8.58849	1.26238	0.372646	3.38762	0.00070503	0.181936	NA	chr17		0.740082
ERBB3	136.958	-0.94616	0.280221	-3.37648	0.000734208	0.188019	NA	chr12		0.725798
AC012447.1	13.1124	1.3548	0.402801	3.36344	0.000769782	0.195635	NA	chr2		0.708553
DRICH1	40.9619	1.19137	0.354484	3.36085	0.000777035	0.195994	NA	chr22		0.707758
SIK1B	1041.11	-2.10809	0.62798	-3.35694	0.000788095	0.1973	NA	chr21		0.704872
AP003025.2	13.7857	1.42334	0.424831	3.35036	0.000807072	0.200555	NA	chr11		0.697768
BAMBI	821.936	-1.12135	0.33511	-3.34622	0.000819225	0.202078	NA	chr10		0.694482
MIR99AHG	258.014	-0.550914	0.164887	-3.34116	0.000834298	0.204293	NA	chr21		0.689746
PRMT9	483.743	-1.14337	0.34455	-3.31843	0.000905249	0.220061	NA	chr4		0.657457
LINC00982	32.683	-1.75944	0.531914	-3.30775	0.000940473	0.225137	NA	chr1		0.647554
LINC01616	10.3396	-1.04551	0.316243	-3.30603	0.000946263	0.225137	NA	chr11		0.647554
RPL36AP48	3.06143	2.21558	0.669398	3.30981	0.000933599	0.225137	NA	chr17		0.647554
AL109811.1	34.0724	0.853946	0.258622	3.30191	0.000960286	0.226864	NA	chr1		0.644234
AC097460.3	1.66004	2.6623	0.8071	3.2986	0.000971675	0.227191	NA	chr4		0.643609
AL645608.1	29.4574	-2.11782	0.642648	-3.29545	0.000982626	0.227191	NA	chr1		0.643609
OACYLP	25.775	-2.04652	0.621342	-3.29371	0.000988758	0.227191	NA	chr18		0.643609
AP1S2	1293.97	0.623133	0.189149	3.2944	0.000986303	0.227191	NA	chrX
RN7SL461P	11.4935	1.11092	0.33763	3.29034	0.00100067	0.228363	NA	chr14		0.641375
CHRND	1958.41	-3.47219	1.05811	-3.28152	0.00103251	0.234037	NA	chr2		0.630715
AC099792.1	68.3914	-0.976377	0.298454	-3.27145	0.00106998	0.238856	NA	chr1		0.621865
AL031005.1	1.90318	-3.8043	1.16247	-3.27259	0.00106565	0.238856	NA	chr1		0.621865
EGFEM1P	29.4598	-1.22337	0.37411	-3.27009	0.00107512	0.238856	NA	chr3		0.621865
AL596325.2	12.914	-2.43972	0.748985	-3.25737	0.00112449	0.241886	NA	chr1		0.616389
ITIH5	697.402	-0.646136	0.198217	-3.25974	0.00111516	0.241886	NA	chr10		0.616389
SLC25A39P1	2.13137	2.60941	0.799854	3.26236	0.00110488	0.241886	NA	chr1		0.616389
SLCO1A2	10.8009	-1.78755	0.547664	-3.26396	0.00109867	0.241886	NA	chr12		0.616389
SPPL2C	32.2391	-1.40634	0.431751	-3.25729	0.00112482	0.241886	NA	chr17		0.616389
GLDN	126.773	-0.730722	0.224627	-3.25305	0.00114174	0.242417	NA	chr15		0.615436
TGIF1	215.154	-2.18415	0.671335	-3.25345	0.00114014	0.242417	NA	chr18		0.615436
SLC14A1	6.10128	-2.5651	0.789444	-3.24925	0.00115711	0.244136	NA	chr18		0.612369
NR4A3	1313.26	-3.01797	0.931216	-3.24089	0.00119158	0.249837	NA	chr9		0.602344
ATF3	661.069	-2.32108	0.718203	-3.23178	0.0012302	0.256333	NA	chr1		0.591196
AL160281.1	3.36595	1.74935	0.541772	3.22895	0.00124247	0.257291	NA	chr1		0.589575
ACSBG2	11.8621	-1.15192	0.357306	-3.2239	0.0012646	0.260266	NA	chr19		0.584582
EIF4EBP2	3389.26	-0.29536	0.0919006	-3.21391	0.00130941	0.267846	NA	chr10		0.572116
ISG15	255.547	-2.01271	0.626697	-3.21162	0.00131988	0.268352	NA	chr1		0.571296
BIRC7	220.706	-1.80786	0.56334	-3.20917	0.00133118	0.269018	NA	chr20		0.570218
RAB9A	410.283	0.622499	0.195012	3.19211	0.00141239	0.283722	NA	chrX
SLC13A2	136.094	1.49461	0.468747	3.18852	0.00143002	0.285553	NA	chr17		0.544314
AC068196.1	4.98623	1.4616	0.458826	3.18553	0.00144488	0.286812	NA	chr2		0.542402
AC079140.1	6.63993	-3.23727	1.01699	-3.1832	0.00145658	0.287435	NA	chr4		0.54146
CYP26A1	86.7546	-1.61995	0.510553	-3.17293	0.00150908	0.293763	NA	chr10		0.532003
FLJ16779	222.763	-1.0141	0.319722	-3.17181	0.00151492	0.293763	NA	chr20		0.532003
LINC00427	8.69293	1.22147	0.385072	3.17205	0.00151368	0.293763	NA	chr13		0.532003
AC016722.2	25.9395	-1.31047	0.414135	-3.16435	0.00155432	0.297738	NA	chr2		0.526166
BBS9	1321.71	0.724886	0.229044	3.16483	0.00155175	0.297738	NA	chr7		0.526166
SEMA4C	2769.96	-1.14335	0.361677	-3.16125	0.00157092	0.297738	NA	chr2		0.526166
SLC7A11	373.402	-1.01882	0.322184	-3.16224	0.00156559	0.297738	NA	chr4		0.526166
AL139005.1	12.2738	-1.39918	0.443144	-3.1574	0.00159181	0.298381	NA	chr13		0.525229
NFE2L3	223.37	-0.464128	0.147036	-3.15655	0.00159646	0.298381	NA	chr7		0.525229
SMG1P2	78.0756	-1.55395	0.492421	-3.15573	0.00160099	0.298381	NA	chr16		0.525229
CCDC60	62.1741	1.05116	0.33338	3.15305	0.00161574	0.299171	NA	chr12		0.52408
[truncated: 34,034 more rows]

## Sheet: KEGG Glycolysis-gluconeogenesis
Gene symbol	Full name	baseMean	log2FoldChange	lfcSE	stat	pvalue	padj	significant
[truncated: 63 more rows]

[truncated: 2 more sheets: KEGG Citrate cycle, KEGG Fatty acid metabolism]
